# Supplementary material for: Single-cell RNA sequencing identifies microglial state changes associated with iTBS after ischemia–reperfusion injury
Source: PLoS One. 2026 Apr 20;21(4):e0346888. doi: 10.1371/journal.pone.0346888 (PMC13095131; doi:10.1371/journal.pone.0346888)
Supplement: S1 File — These materials provide additional support for the results presented in this study. (ZIP) [file pone.0346888.s005.zip]

Archive with 106 entries (67 files):
- Open Field.prism
- Open Field_Figure/
- Open Field_Figure/data.xlsx
- Open Field_Figure/Figure_iTBS/
- Open Field_Figure/Figure_iTBS/M+i-2-1_20241008203636.jpg
- Open Field_Figure/Figure_iTBS/M+i-3-1_20241008203636.jpg
- Open Field_Figure/Figure_iTBS/M+i-5-1_20241008203637.jpg
- Open Field_Figure/Figure_iTBS/M+i-7-1_20241008203637.jpg
- Open Field_Figure/Figure_iTBS/M+i-8-1_20241008203637.jpg
- Open Field_Figure/Figure_MCAO/
- Open Field_Figure/Figure_MCAO/M-1-1_20241008203634.jpg
- Open Field_Figure/Figure_MCAO/M-2-1_20241008203634.jpg
- Open Field_Figure/Figure_MCAO/M-4-1_20241008203634.jpg
- Open Field_Figure/Figure_MCAO/M-5-1_20241008203635.jpg
- Open Field_Figure/Figure_MCAO/M-6-1_20241008203635.jpg
- Open Field_Figure/Figure_Sham/
- Open Field_Figure/Figure_Sham/S-3-1_20241008203632.jpg
- Open Field_Figure/Figure_Sham/S-4-1_20241008203632.jpg
- Open Field_Figure/Figure_Sham/S-5-1_20241008203633.jpg
- Open Field_Figure/Figure_Sham/S-6-1_20241008203633.jpg
- Open Field_Figure/Figure_Sham/S-8-1_20241008203633.jpg
- qRT-PCR.prism
- single-cell RNA sequencing/
- single-cell RNA sequencing/Microglia_functionenrichment_GY1vsMCAO/
- single-cell RNA sequencing/Microglia_functionenrichment_GY1vsMCAO/all_cluster_marker.xls
- single-cell RNA sequencing/Microglia_functionenrichment_GY1vsMCAO/cluster_diff_statistics.xls
- single-cell RNA sequencing/Microglia_functionenrichment_GY1vsMCAO/differentially_expressed_genes.xls
- single-cell RNA sequencing/Microglia_functionenrichment_MCAOvsCON/
- single-cell RNA sequencing/Microglia_functionenrichment_MCAOvsCON/all_cluster_marker.xls
- single-cell RNA sequencing/Microglia_functionenrichment_MCAOvsCON/cluster_diff_statistics.xls
- single-cell RNA sequencing/Microglia_functionenrichment_MCAOvsCON/differentially_expressed_genes.xls
- single-cell RNA sequencing/Raw_Data_Group_Label_Mapping.txt
- single-cell RNA sequencing/standard analysis/
- single-cell RNA sequencing/standard analysis/01-CellRanger/
- single-cell RNA sequencing/standard analysis/01-CellRanger/Con1/
- single-cell RNA sequencing/standard analysis/01-CellRanger/Con1/metrics_summary.csv
- single-cell RNA sequencing/standard analysis/01-CellRanger/Con1/web_summary.html
- single-cell RNA sequencing/standard analysis/01-CellRanger/Con2/
- single-cell RNA sequencing/standard analysis/01-CellRanger/Con2/metrics_summary.csv
- single-cell RNA sequencing/standard analysis/01-CellRanger/Con2/web_summary.html
- single-cell RNA sequencing/standard analysis/01-CellRanger/GY1-1/
- single-cell RNA sequencing/standard analysis/01-CellRanger/GY1-1/metrics_summary.csv
- single-cell RNA sequencing/standard analysis/01-CellRanger/GY1-1/web_summary.html
- single-cell RNA sequencing/standard analysis/01-CellRanger/GY1-2/
- single-cell RNA sequencing/standard analysis/01-CellRanger/GY1-2/metrics_summary.csv
- single-cell RNA sequencing/standard analysis/01-CellRanger/GY1-2/web_summary.html
- single-cell RNA sequencing/standard analysis/01-CellRanger/GY1-3/
- single-cell RNA sequencing/standard analysis/01-CellRanger/GY1-3/metrics_summary.csv
- single-cell RNA sequencing/standard analysis/01-CellRanger/GY1-3/web_summary.html
- single-cell RNA sequencing/standard analysis/01-CellRanger/MCAO1/
- single-cell RNA sequencing/standard analysis/01-CellRanger/MCAO1/metrics_summary.csv
- single-cell RNA sequencing/standard analysis/01-CellRanger/MCAO1/web_summary.html
- single-cell RNA sequencing/standard analysis/01-CellRanger/MCAO2/
- single-cell RNA sequencing/standard analysis/01-CellRanger/MCAO2/metrics_summary.csv
- single-cell RNA sequencing/standard analysis/01-CellRanger/MCAO2/web_summary.html
- single-cell RNA sequencing/standard analysis/01-CellRanger/MCAO3/
- single-cell RNA sequencing/standard analysis/01-CellRanger/MCAO3/metrics_summary.csv
- single-cell RNA sequencing/standard analysis/01-CellRanger/MCAO3/web_summary.html
- single-cell RNA sequencing/standard analysis/02-Data_QC/
- single-cell RNA sequencing/standard analysis/02-Data_QC/all_cell_features_raw.xls
- single-cell RNA sequencing/standard analysis/03-Cell_filter/
- single-cell RNA sequencing/standard analysis/03-Cell_filter/all_cell_features_filtered.xls
- single-cell RNA sequencing/standard analysis/04-Dimension_reduction_cluster/
- single-cell RNA sequencing/standard analysis/04-Dimension_reduction_cluster/all_cells_features.xls
- single-cell RNA sequencing/standard analysis/04-Dimension_reduction_cluster/cluster_cells_statistics.xls
- single-cell RNA sequencing/standard analysis/05-Marker_gene_analysis/
- single-cell RNA sequencing/standard analysis/05-Marker_gene_analysis/all_cluster_marker.xls
- single-cell RNA sequencing/standard analysis/05-Marker_gene_analysis/cluster0/
- single-cell RNA sequencing/standard analysis/05-Marker_gene_analysis/cluster0/differentially_expressed_genes.xls
- single-cell RNA sequencing/standard analysis/05-Marker_gene_analysis/cluster1/
- single-cell RNA sequencing/standard analysis/05-Marker_gene_analysis/cluster1/differentially_expressed_genes.xls
- single-cell RNA sequencing/standard analysis/05-Marker_gene_analysis/cluster10/
- single-cell RNA sequencing/standard analysis/05-Marker_gene_analysis/cluster10/differentially_expressed_genes.xls
- single-cell RNA sequencing/standard analysis/05-Marker_gene_analysis/cluster11/
- single-cell RNA sequencing/standard analysis/05-Marker_gene_analysis/cluster11/differentially_expressed_genes.xls
- single-cell RNA sequencing/standard analysis/05-Marker_gene_analysis/cluster12/
- single-cell RNA sequencing/standard analysis/05-Marker_gene_analysis/cluster12/differentially_expressed_genes.xls
- single-cell RNA sequencing/standard analysis/05-Marker_gene_analysis/cluster13/
- single-cell RNA sequencing/standard analysis/05-Marker_gene_analysis/cluster13/differentially_expressed_genes.xls
- single-cell RNA sequencing/standard analysis/05-Marker_gene_analysis/cluster14/
- single-cell RNA sequencing/standard analysis/05-Marker_gene_analysis/cluster14/differentially_expressed_genes.xls
- single-cell RNA sequencing/standard analysis/05-Marker_gene_analysis/cluster15/
- single-cell RNA sequencing/standard analysis/05-Marker_gene_analysis/cluster15/differentially_expressed_genes.xls
- single-cell RNA sequencing/standard analysis/05-Marker_gene_analysis/cluster16/
- single-cell RNA sequencing/standard analysis/05-Marker_gene_analysis/cluster16/differentially_expressed_genes.xls
- single-cell RNA sequencing/standard analysis/05-Marker_gene_analysis/cluster2/
- single-cell RNA sequencing/standard analysis/05-Marker_gene_analysis/cluster2/differentially_expressed_genes.xls
- single-cell RNA sequencing/standard analysis/05-Marker_gene_analysis/cluster3/
- single-cell RNA sequencing/standard analysis/05-Marker_gene_analysis/cluster3/differentially_expressed_genes.xls
- single-cell RNA sequencing/standard analysis/05-Marker_gene_analysis/cluster4/
- single-cell RNA sequencing/standard analysis/05-Marker_gene_analysis/cluster4/differentially_expressed_genes.xls
- single-cell RNA sequencing/standard analysis/05-Marker_gene_analysis/cluster5/
- single-cell RNA sequencing/standard analysis/05-Marker_gene_analysis/cluster5/differentially_expressed_genes.xls
- single-cell RNA sequencing/standard analysis/05-Marker_gene_analysis/cluster6/
- single-cell RNA sequencing/standard analysis/05-Marker_gene_analysis/cluster6/differentially_expressed_genes.xls
- single-cell RNA sequencing/standard analysis/05-Marker_gene_analysis/cluster7/
- single-cell RNA sequencing/standard analysis/05-Marker_gene_analysis/cluster7/differentially_expressed_genes.xls
- single-cell RNA sequencing/standard analysis/05-Marker_gene_analysis/cluster8/
- single-cell RNA sequencing/standard analysis/05-Marker_gene_analysis/cluster8/differentially_expressed_genes.xls
- single-cell RNA sequencing/standard analysis/05-Marker_gene_analysis/cluster9/
- single-cell RNA sequencing/standard analysis/05-Marker_gene_analysis/cluster9/differentially_expressed_genes.xls
- single-cell RNA sequencing/standard analysis/05-Marker_gene_analysis/cluster_diff_statistics.xls
- single-cell RNA sequencing/standard analysis/06-Cell_type_annotation/
- single-cell RNA sequencing/standard analysis/06-Cell_type_annotation/all_cells_features.xls
- single-cell RNA sequencing/standard analysis/06-Cell_type_annotation/celltype_statistics.xls
- single-cell RNA sequencing/standard analysis/06-Cell_type_annotation/data_umap.xls
