# Supplementary material for: Single-cell RNA sequencing identifies microglial state changes associated with iTBS after ischemia–reperfusion injury
Source: PLoS One. 2026 Apr 20;21(4):e0346888. doi: 10.1371/journal.pone.0346888 (PMC13095131; doi:10.1371/journal.pone.0346888)
Supplement: S1 File — These materials provide additional support for the results presented in this study. (ZIP) [file pone.0346888.s005.zip › Open Field_Figure/data.xlsx]

ÐòºÅ	ÊµÑéÐÅÏ¢					×ÜÇøÓò				¿õ³¡²å¼þ																ÖÐÑë										ËÄÖÜ
	ÊµÑéÃû³Æ	¶¯ÎïÃû³Æ	ÊµÑé¹ì¼£	ÊµÑéÆ½Ì¨	ÊµÑéÈÕÆÚÊ±¼ä	×ÜÂ·³Ì(mm)	×ÜÊ±¼ä(s)	Æ½¾ùËÙ¶È(mm/s)	ImmobilityÊ±¼ä(s)	Ìù±Ú¾àÀë(mm)	¸²¸ÇÃæ»ý±È	¿ç¸ñ´ÎÊý	¿ç¸ñµÈ¼¶	Ö§³ÅÐÔÕ¾Á¢´ÎÊý	Ö§³ÅÐÔÕ¾Á¢³ÖÐøÊ±¼ä(s)	Ö§³ÅÐÔÕ¾Á¢Ç±·üÆÚ(s)	·ÇÖ§³ÅÐÔÕ¾Á¢´ÎÊý	·ÇÖ§³ÅÐÔÕ¾Á¢³ÖÐøÊ±¼ä(s)	·ÇÖ§³ÅÐÔÕ¾Á¢Ç±·üÆÚ(s)	Éì³¤´ÎÊý	Éì³¤³ÖÐøÊ±¼ä(s)	Éì³¤Ç±·üÆÚ(s)	ÐÞÊÎ´ÎÊý	ÐÞÊÎ³ÖÐøÊ±¼ä(s)	ÐÞÊÎÇ±·üÆÚ(s)	Â·³Ì(mm)	·ÃÎÊÊ±¼ä(s)	Æ½¾ùËÙ¶È(mm/s)	½øÈë´ÎÊý	Ç±·üÆÚ(s)	¾²Ö¹Ê±¼ä(s)	Í·²¿Ì½¾¿´ÎÊý	Í·²¿Ì½¾¿Ê±¼ä(s)	Í·²¿Ì½¾¿Ç±·üÆÚ(s)	¸»¼¯·ÖÊý	Â·³Ì(mm)	·ÃÎÊÊ±¼ä(s)	Æ½¾ùËÙ¶È(mm/s)	½øÈë´ÎÊý	Ç±·üÆÚ(s)	¾²Ö¹Ê±¼ä(s)	Í·²¿Ì½¾¿´ÎÊý	Í·²¿Ì½¾¿Ê±¼ä(s)	Í·²¿Ì½¾¿Ç±·üÆÚ(s)	¸»¼¯·ÖÊý
3	10.2 ¿õ³¡	S-3	S-3-1	ÊµÑéÆ½Ì¨1	2024/10/2 10:23	26648.87	300	88.83	76.79	6.01	0.73	14	44	20	260.26	0.28	0	0	300.01	16	9.33	0.01	29	30.4	20.55	337.52	0.8	421.9	1	22.41	0	1	3.73	165.08	0.02	26311.34	299.2	87.94	2	0.01	76.79	0	0	300	2.71
4	10.2 ¿õ³¡	S-4	S-4-1	ÊµÑéÆ½Ì¨2	2024/10/2 10:22	36510.87	299.95	121.72	53.17	13.05	1	34	121	18	261.91	0.33	0	0	300.01	34	23.76	0.06	29	14.13	12.06	1066.85	6.13	173.96	3	124.33	0	0	0	299.95	0.19	35444.02	293.81	120.63	4	0.06	53.17	2	2.94	220.4	2.7
5	10.2 ¿õ³¡	S-5	S-5-1	ÊµÑéÆ½Ì¨1	2024/10/2 10:30	38512.88	300	128.38	56.73	31.74	1	53	182	22	220.46	0.33	0	0	300.06	46	38.4	0.06	45	41.07	33.13	2912.13	14.4	202.29	9	72.6	0	8	5.87	83.53	0.43	35600.77	285.6	124.65	10	0.06	56.73	1	2.13	133.67	2.59
6	10.2 ¿õ³¡	S-6	S-6-1	ÊµÑéÆ½Ì¨2	2024/10/2 10:30	38158.6	300	127.19	51.25	6.8	0.87	22	78	23	250.32	0.28	0	0	300.01	26	23.01	0.01	35	26.67	45.68	336.17	2.14	157.24	1	74.21	0	2	1.08	127.81	0.06	37822.43	297.87	126.98	2	0.28	51.25	1	0.54	163.81	2.74
8	10.2 ¿õ³¡	S-8	S-8-1	ÊµÑéÆ½Ì¨2	2024/10/2 10:37	29567.9	300	98.56	59.78	24.45	0.87	34	111	27	213.95	0.81	0	0	300.01	34	30.16	0.01	44	55.76	17.34	1781.28	12.07	147.59	5	18.67	1.32	7	6.92	18.41	0.37	27786.62	287.93	96.5	6	0.27	58.46	1	0.8	19.21	2.65
9	10.2 ¿õ³¡	M-1	M-1-1	ÊµÑéÆ½Ì¨1	2024/10/2 10:45	20515.68	300	68.39	101.42	0.51	0.07	0	0	7	270.26	0.81	0	0	300.01	5	5.33	0.01	14	24.27	23.21	107.68	0.27	403.28	0	300	0	0	0	300	0.01	20408.01	299.73	68.09	1	0.28	101.42	0	0	300	2.72
10	10.2 ¿õ³¡	M-2	M-2-1	ÊµÑéÆ½Ì¨2	2024/10/2 10:45	18640.59	300.01	62.13	121.94	7.25	0.6	11	28	12	247.32	1.1	0	0	300.03	12	9.86	0.03	24	42.69	0.29	489.99	2.13	229.82	1	165.7	0	1	0.54	165.43	0.06	18150.6	297.88	60.93	2	0.56	121.94	1	0.53	167.03	2.74
12	10.2 ¿õ³¡	M-4	M-4-1	ÊµÑéÆ½Ì¨2	2024/10/2 10:52	19862.52	300.02	66.2	122.73	9.91	0.87	29	102	16	256.64	2.16	0	0	300.05	16	18.2	0.03	19	25.04	0.3	1041.13	3.76	277.04	3	16.3	0	0	0	300.02	0.11	18821.38	296.26	63.53	4	1.1	122.73	0	0	300.02	2.73
13	10.2 ¿õ³¡	M-5	M-5-1	ÊµÑéÆ½Ì¨1	2024/10/2 11:00	14384.62	300	47.95	145.87	2.47	0.53	9	25	9	283.2	0.05	0	0	300.05	3	2.67	6.98	15	14.13	6.72	358.51	0.8	447.56	1	48.32	0	0	0	300	0.02	14026.11	299.2	46.88	1	49.12	145.87	0	0	300	2.71
14	10.2 ¿õ³¡	M-6	M-6-1	ÊµÑéÆ½Ì¨2	2024/10/2 11:00	15448.83	300	51.5	108.77	11.14	0.93	20	63	15	244.33	3.24	0	0	300.04	6	4.84	0.04	22	50.7	4.31	1580.38	6.4	247.05	4	3.51	0	3	4.01	0.31	0.19	13868.46	293.61	47.23	4	4.31	108.77	3	1.6	14.44	2.7
18	10.2 ¿õ³¡	i-2	i-2-1	ÊµÑéÆ½Ì¨2	2024/10/2 11:13	26261.42	300.01	87.54	85.88	9.8	0.93	18	55	24	244.68	0.59	0	0	300.06	24	26.45	0.06	30	28.88	14.67	601.39	1.61	373.54	2	157.99	0	2	1.32	157.75	0.05	25660.03	298.4	85.99	3	0.33	85.88	0	0	300.01	2.75
19	10.2 ¿õ³¡	i-3	i-3-1	ÊµÑéÆ½Ì¨1	2024/10/2 11:19	31525.82	300	105.09	66.67	6.8	0.8	18	56	11	277.13	1.12	0	0	300.05	17	10.66	0.05	15	12	0.32	1063.32	2.93	362.41	3	79.52	0	0	0	300	0.09	30462.5	297.06	102.55	4	0.59	66.67	3	1.6	0.32	2.69
21	10.2 ¿õ³¡	i-5	i-5-1	ÊµÑéÆ½Ì¨1	2024/10/2 11:26	20289.62	300.05	67.62	109.32	4.32	0.8	14	44	12	275.19	0.59	0	0	300.05	9	7.25	0.01	14	17.6	55.26	605.41	1.92	315.81	2	93.12	0	1	0.53	92.59	0.06	19684.21	298.13	66.03	3	0.32	109.32	0	0	300.05	2.7
23	10.2 ¿õ³¡	i-7	i-7-1	ÊµÑéÆ½Ì¨1	2024/10/2 11:32	40475.52	300	134.92	52.54	12.57	0.87	24	83	12	272.06	0.55	0	0	300.01	19	14.13	0.01	17	13.6	0.28	1260.12	6.93	181.81	3	59.75	0	1	0.8	44.28	0.21	39215.39	293.06	133.81	4	0.28	52.54	1	0.8	249.68	2.66
24	10.2 ¿õ³¡	i-8	i-8-1	ÊµÑéÆ½Ì¨2	2024/10/2 11:32	29301.02	300	97.67	74.73	2.5	0.33	7	13	15	257.41	1.11	0	0	300.04	12	8.87	0.04	26	33.66	0.31	412.87	1.12	370.28	1	239.13	0	0	0	300	0.03	28888.16	298.88	96.65	2	0.31	74.73	1	0.53	239.71	2.75
