# Supplementary material for: Single-cell RNA sequencing identifies microglial state changes associated with iTBS after ischemia–reperfusion injury
Source: PLoS One. 2026 Apr 20;21(4):e0346888. doi: 10.1371/journal.pone.0346888 (PMC13095131; doi:10.1371/journal.pone.0346888)
Supplement: S1 File — These materials provide additional support for the results presented in this study. (ZIP) [file pone.0346888.s005.zip › single-cell RNA sequencing/Microglia_functionenrichment_GY1vsMCAO/all_cluster_marker.xls]

Symbol	scores	logfoldchanges	pvals	pvals_adj	pct_nz_group	pct_nz_reference	cluster
Med12l	37.234238	1.1298262	1.9066801274145698e-303	3.997545555137387e-299	0.8675909878682843	0.6360847741215839	GY1
Rapgef5	33.275818	0.79920626	8.64202942436556e-243	9.059439445562416e-239	0.9291161178509532	0.8098159509202454	GY1
P2ry12	30.955786	1.0455253	2.1237211812566917e-210	1.48419794287426e-206	0.7542461005199307	0.5061349693251533	GY1
Anxa3	30.908432	0.98560786	9.201773484729085e-210	4.8231095720207497e-206	0.7949740034662045	0.5567484662576687	GY1
Cst3	29.397747	0.94579285	5.86820977657483e-190	2.460657723513358e-186	0.8499133448873484	0.6278583379810374	GY1
Arhgap15	26.609745	0.650431	5.235783743667405e-156	1.8295573661621803e-152	0.9275563258232236	0.8176240936977134	GY1
Plxdc2	25.959475	0.73349166	1.4214061526994862e-148	4.2573144853567756e-145	0.8618717504332756	0.7204406023424428	GY1
Mef2c	25.81548	0.69306266	5.943273659863398e-147	1.5575834444087e-143	0.8977469670710572	0.7417735638594535	GY1
Apbb1ip	24.721315	0.8144195	6.310325851038215e-135	1.4700254643651912e-131	0.7412478336221837	0.5218906860011154	GY1
Trpc6	24.539787	1.2088875	5.559337809710948e-133	1.1655707651839973e-129	0.49878682842287697	0.24916341327384273	GY1
Cela1	24.489393	0.9523802	1.916248922920055e-132	3.652370447085625e-129	0.6270363951473137	0.38162297824874514	GY1
Ly86	24.179476	0.9737806	3.6580741509802354e-129	5.899629434573201e-126	0.5979202772963604	0.3581985499163413	GY1
Grxcr1	24.15532	1.3749081	6.564863183150549e-129	9.831351535566744e-126	0.43778162911611784	0.1880925822643614	GY1
ENSRNOG00000067004	24.128597	0.78351164	1.2527848511955058e-128	1.7510591460109984e-125	0.7506065857885615	0.5588399330730619	GY1
Srgap2	23.900562	0.60003704	3.0218487084544355e-126	3.959755001340981e-123	0.9540727902946274	0.8778583379810374	GY1
Prkcq	23.711426	1.1560159	2.748861731884282e-124	3.3901550041579916e-121	0.49220103986135183	0.24623535973229224	GY1
Wasf2	23.455341	0.78868484	1.1659995293773244e-121	1.3581303407180547e-118	0.7133448873483536	0.5008365867261573	GY1
Nav3	23.393219	0.6769472	5.009782281825865e-121	5.528162911619005e-118	0.9195840554592721	0.8103736754043502	GY1
Lpcat2	23.175882	0.84428614	7.973463385292137e-119	8.358581666801747e-116	0.654419410745234	0.42707752370329055	GY1
Ldlrad4	22.768435	0.6478249	9.42544924489971e-115	9.4101889937413e-112	0.8705372616984403	0.739542665923034	GY1
Lyn	22.623558	0.5902598	2.5413125717953693e-113	2.421870880920987e-110	0.8897746967071057	0.7750976017847183	GY1
ENSRNOG00000069031	22.547243	0.8345805	1.429136628703077e-112	1.3027512416255963e-109	0.640207972270364	0.41536530953708867	GY1
Slco2b1	22.29923	0.724345	3.759129063708624e-110	3.283912497904793e-107	0.7551126516464471	0.5435025097601784	GY1
Fcgr2a-ps1	22.289684	0.9673435	4.652515936654222e-110	3.901785965115697e-107	0.5433275563258232	0.31148912437255993	GY1
Inpp5d	22.15819	0.6019937	8.697868204143477e-109	7.013827106464313e-106	0.8523396880415944	0.7006413831567205	GY1
Rab37	21.812567	0.98269933	1.7630010438543075e-105	1.3690029587203485e-102	0.5062391681109185	0.271611823759063	GY1
Itga6	21.415613	0.84064204	9.557820474538805e-102	7.156759431042163e-99	0.6003466204506066	0.3832961517010597	GY1
Tmem176b	21.407377	0.8490017	1.1405400527102422e-101	8.245711291421704e-99	0.5719237435008665	0.33714445064138315	GY1
Ssh2	21.370417	0.5171468	2.5187365643944326e-101	1.7602610269697893e-98	0.9204506065857886	0.8434188510875628	GY1
Gfm2	21.207937	1.2456194	8.067509564344726e-100	5.332198561192617e-97	0.40415944540727905	0.18363078639152258	GY1
AABR07028615.1	21.207525	0.5517299	8.138431458464358e-100	5.332198561192617e-97	0.8882149046793761	0.7674288901282766	GY1
Eeig2	21.121132	0.8105493	5.0861113675723576e-99	3.2313760888643046e-96	0.610051993067591	0.3994701617401004	GY1
Chn2	21.043175	0.7134497	2.6409133392422025e-98	1.62851144325153e-95	0.707105719237435	0.510457334076966	GY1
Qki	20.753506	0.4609278	1.139709568519506e-95	6.827185946737132e-93	0.9469670710571924	0.8930563301728945	GY1
Cx3cr1	20.553564	0.7221165	7.151607346501048e-94	4.165016656298361e-91	0.6665511265164644	0.444366982710541	GY1
Pde3b	20.324738	0.60261333	7.770194458957272e-92	4.4029701899053555e-89	0.8133448873483535	0.6620189626324595	GY1
Depdc5	20.168787	0.86480075	1.8409634096823671e-90	1.015727338089487e-87	0.553206239168111	0.35276073619631904	GY1
Numb	19.851831	0.7291874	1.0625781425603258e-87	5.712311112030715e-85	0.6518197573656845	0.45607919687674287	GY1
LOC498368	19.692602	0.68215865	2.495347590205792e-86	1.307936439406366e-83	0.6896013864818025	0.5008365867261573	GY1
Ophn1	19.532406	0.5624924	5.823054452058941e-85	2.977711210777262e-82	0.8467937608318891	0.7088678192972672	GY1
Fchsd2	19.47467	0.49902806	1.8007677209381636e-84	8.989260961235603e-82	0.8918544194107453	0.805633017289459	GY1
Oprm1	18.902727	0.750831	1.0830880447476781e-79	5.160914533222686e-77	0.5727902946273831	0.3704684885666481	GY1
Gna12	18.877953	0.761038	1.731715681245085e-79	8.068255771774324e-77	0.5616984402079722	0.3674010039040714	GY1
Zfhx3	18.829407	0.56512296	4.3358692872231854e-79	1.9762138146939413e-76	0.8060658578856152	0.6487730061349694	GY1
Card11	18.462421	0.9513389	4.143403803582028e-76	1.8098042530396e-73	0.43154246100519933	0.23773006134969324	GY1
Ikzf1	18.19538	0.58973616	5.614827464162053e-74	2.4024586247677877e-71	0.724263431542461	0.5496374790853319	GY1
Dock4	18.095148	0.3881417	3.480109404502424e-73	1.4592794754959567e-70	0.944367417677643	0.9042108198549916	GY1
Dapp1	18.091375	0.8860323	3.726714033832489e-73	1.532044832026117e-70	0.43743500866551127	0.24135527049637479	GY1
Gpr34	17.995329	0.93595487	2.1195935336978605e-72	8.546038082213334e-70	0.42183708838821493	0.23215281650864472	GY1
Stambpl1	17.821608	1.022858	4.803646261647084e-71	1.8650601392906065e-68	0.37677642980935877	0.18725599553820413	GY1
Golm1	17.482439	0.57492703	1.9497698909298013e-68	7.432522824224403e-66	0.7185441941074523	0.5323480200780815	GY1
Bmp2k	17.427631	0.5492178	5.091076985071357e-68	1.9060628583751085e-65	0.7358752166377817	0.5723647518126046	GY1
Mvb12b	17.373724	0.7966227	1.3047513795138998e-67	4.7991960391032325e-65	0.4580589254766031	0.26868377021751255	GY1
Rims3	17.289848	0.6765756	5.610009664652332e-67	2.027921769467255e-64	0.5750433275563258	0.3866424986056888	GY1
Klra2	17.278334	0.877176	6.849799872855851e-67	2.434117019225352e-64	0.4152512998266898	0.2265755716675962	GY1
Lcp1	17.183226	0.7756874	3.5463405192547055e-66	1.239209588778236e-63	0.47053726169844023	0.2852760736196319	GY1
Pla2g4a	17.114542	0.5901075	1.1562030649249552e-65	3.9739267965928867e-63	0.665684575389948	0.4966536530953709	GY1
Fmnl3	17.103436	0.7384202	1.3990744492930722e-65	4.7311282103029926e-63	0.48994800693240903	0.3053541550474066	GY1
Ifngr1	17.016388	0.5201188	6.208439624522838e-65	2.0661292883769176e-62	0.7642980935875217	0.6109871723368656	GY1
Tgfbr1	17.00031	0.5083406	8.168509121431535e-65	2.675952534998962e-62	0.8169844020797227	0.6794478527607362	GY1
Rab31	16.990744	0.5971928	9.61635596285217e-65	3.10179260180244e-62	0.6549393414211439	0.48257110987172336	GY1
Ccr5	16.853899	0.8815902	9.822174914097275e-64	3.120177564378234e-61	0.4060658578856153	0.22378694924707196	GY1
Cfh	16.708141	0.4674482	1.1434600072144583e-62	3.578176494217662e-60	0.8599653379549393	0.7293641940881205	GY1
P2rx7	16.652737	0.66108763	2.8907327074664433e-62	8.912809109520801e-60	0.5461005199306759	0.3667038482989403	GY1
Dock8	16.3159	0.44719627	7.607612372084665e-60	2.3116116085960444e-57	0.8386481802426343	0.7131901840490797	GY1
AABR07004891.1	16.278742	0.8395152	1.3971261910868761e-59	4.1256546087785134e-57	0.42183708838821493	0.24902398215281651	GY1
Tmem156	16.259624	0.7786515	1.9090686589349985e-59	5.559101875448775e-57	0.43552859618717504	0.25906302286670385	GY1
ENSRNOG00000066793	16.24253	0.89003545	2.5229343987572764e-59	7.246005836211652e-57	0.3830155979202773	0.20817066369213608	GY1
Cd84	16.181898	0.6300395	6.767567215190444e-59	1.917416408563282e-56	0.5435008665511265	0.3667038482989403	GY1
Sdccag8	16.134943	0.5834959	1.4494010545209773e-58	4.051752334544908e-56	0.6596187175043328	0.5110150585610709	GY1
Ptpre	16.08708	0.5520027	3.1431457667030188e-58	8.67094659798625e-56	0.6464471403812825	0.4774121583937535	GY1
Rapgef6	16.05831	0.5193732	4.999985958047853e-58	1.3614247480056013e-55	0.7107452339688042	0.5514500836586727	GY1
Elmo1	16.017038	0.42968747	9.716830431110618e-58	2.611834189982887e-55	0.8518197573656846	0.741494701617401	GY1
Camk1d	16.006271	0.53113484	1.1552997266719276e-57	3.066077730304258e-55	0.6823223570190641	0.5256553262688232	GY1
Plekha5	15.981918	0.60595256	1.7080854952374746e-57	4.476465061643611e-55	0.5646447140381282	0.3869213608477412	GY1
ENSRNOG00000062316	15.930015	1.0479302	3.92264261814327e-57	1.0153348781727382e-54	0.32859618717504335	0.1611823759063023	GY1
Nr6a1	15.728695	0.8427963	9.617249159917647e-56	2.4293403118895586e-53	0.4	0.23452314556609036	GY1
Celf2	15.707677	0.44620478	1.3399989742962473e-55	3.3410703026628136e-53	0.8058925476603119	0.6843279419966537	GY1
Cyth4	15.706993	0.6562424	1.3545310298881003e-55	3.3410703026628136e-53	0.495840554592721	0.32403792526491915	GY1
Filip1	15.638737	0.642457	3.9651907860002066e-55	9.555654025204635e-53	0.5173310225303293	0.34341885108756276	GY1
Pcmtd1	15.593912	0.55788213	8.007627895559761e-55	1.907817346117113e-52	0.6143847487001733	0.4499442275515895	GY1
Adrb2	15.57291	0.8745105	1.1122939243452377e-54	2.6126219210645653e-52	0.378682842287695	0.21416620189626326	GY1
Picalm	15.572382	0.4397225	1.1215108885615324e-54	2.6126219210645653e-52	0.8202772963604853	0.7039877300613497	GY1
Mertk	15.427789	0.5177645	1.064549041495352e-53	2.45267419824083e-51	0.7043327556325824	0.560234244283324	GY1
ENSRNOG00000064682	15.387324	1.0694655	1.990973959561842e-53	4.537256525671041e-51	0.3076256499133449	0.14500836586726157	GY1
Klhl32	15.372998	0.64292717	2.4840098218394965e-53	5.599973110181385e-51	0.47504332755632583	0.30214723926380366	GY1
Entpd1	15.191587	0.7044722	4.020637503578584e-52	8.873335357897747e-50	0.43500866551126516	0.26631344116006694	GY1
Tbxas1	15.150966	0.5552456	7.466093485839155e-52	1.6137537734443684e-49	0.6031195840554593	0.444366982710541	GY1
P2ry6	15.0599985	0.7545895	2.967915895447786e-51	6.2921399971339074e-49	0.39324090121317157	0.22671500278862242	GY1
Maml3	15.059928	0.48563695	2.971104930440985e-51	6.2921399971339074e-49	0.7334488734835355	0.5931399888455103	GY1
Foxn3	15.035542	0.48413926	4.2951860611452637e-51	8.916125837422931e-49	0.7227036395147314	0.5599553820412716	GY1
Ltc4s	15.024876	0.62669295	5.0456091385582186e-51	1.0371200117550158e-48	0.5223570190641248	0.3548522030117122	GY1
Lrp4	14.947136	0.5959393	1.6259403603590896e-50	3.3096568539115217e-48	0.5329289428076257	0.37102621305075295	GY1
Cdh23	14.944518	0.62620884	1.6911029549967562e-50	3.409198514852114e-48	0.4622183708838821	0.2872281093139989	GY1
Dock10	14.9212	0.442425	2.399218526082715e-50	4.790668154080972e-48	0.7800693240901213	0.6479364194088121	GY1
Wdfy1	14.766315	0.53887165	2.4156096274395077e-49	4.777893532914785e-47	0.5901213171577123	0.42610150585610707	GY1
Atp8a2	14.727969	0.7092888	4.2632686763753656e-49	8.353615987746347e-47	0.4076256499133449	0.24428332403792527	GY1
Lims1	14.593716	0.5548826	3.079574248580709e-48	5.978366082939179e-46	0.5665511265164644	0.40936977133296154	GY1
Rasgrp3	14.494579	0.7482549	1.3110396841780734e-47	2.5217667906860076e-45	0.3975736568457539	0.2403792526491913	GY1
Chd9	14.487507	0.48179334	1.4532149665545018e-47	2.7698277262528807e-45	0.6717504332755633	0.5218906860011154	GY1
Soga1	14.4761095	0.773156	1.7153531821004992e-47	3.2400085419746907e-45	0.3824956672443674	0.22908533184606805	GY1
Fyb1	14.460895	0.4727533	2.1399926197734172e-47	4.005989755907988e-45	0.6861351819757365	0.5408533184606804	GY1
Naip5	14.435389	0.78471506	3.098931944979864e-47	5.749752845880338e-45	0.3675909878682842	0.2115170105967652	GY1
Cdyl2	14.307751	0.6169292	1.957435373677399e-46	3.5999640389930137e-44	0.4592720970537262	0.29768544339096487	GY1
Ywhah	14.282408	0.5478412	2.816962094698574e-46	5.13568932847394e-44	0.544367417677643	0.3825989960959286	GY1
Slc29a3	14.26042	0.74050015	3.8612594299036095e-46	6.978893552358542e-44	0.3717504332755633	0.2137479085331846	GY1
Tifa	14.184137	0.6638742	1.1486929050877656e-45	2.058418414364965e-43	0.4128249566724437	0.2513943112102621	GY1
Osbpl1a	14.171322	0.51586044	1.3788001871883493e-45	2.449824129202621e-43	0.5941074523396881	0.4361405465699944	GY1
Klhl6	14.160871	0.78790087	1.5999882786384175e-45	2.8189373319271483e-43	0.3537261698440208	0.19924707194645844	GY1
Oplah	14.151085	0.5199348	1.8389835506848798e-45	3.213010760304933e-43	0.6020797227036395	0.44813162297824877	GY1
Dennd2c	14.142153	0.75078464	2.087970217163442e-45	3.617882939921382e-43	0.3717504332755633	0.21667596207473508	GY1
Aspa	13.9966345	0.5104617	1.634286598944707e-44	2.7857278726402217e-42	0.5795493934142114	0.4145287228109314	GY1
Slc2a5	13.994055	0.54418284	1.6946767649928574e-44	2.8653704076484072e-42	0.5433275563258232	0.38761851645287226	GY1
Ptafr	13.980307	0.8662687	2.0559942112970433e-44	3.4484779707243046e-42	0.3225303292894281	0.17163970998326827	GY1
LOC120102485	13.963127	0.7081952	2.616937442206551e-44	4.354500826452583e-42	0.37261698440207974	0.2168153931957613	GY1
Ripk2	13.943539	0.81813204	3.444310458925363e-44	5.6860955182542646e-42	0.32495667244367415	0.17219743446737312	GY1
Disc1	13.924359	0.54376024	4.505644004516583e-44	7.380104078023022e-42	0.5383015597920278	0.3796709425543781	GY1
Nuak1	13.848086	0.763132	1.3064597389471767e-43	2.1070180682128083e-41	0.35025996533795495	0.19841048522030116	GY1
Myo1f	13.841422	0.53220135	1.4334238326484733e-43	2.2941346622372437e-41	0.537261698440208	0.380228667038483	GY1
Oxr1	13.83099	0.39496115	1.6572415469991013e-43	2.6322519904835726e-41	0.8426343154246101	0.7281093139988846	GY1
Rin2	13.818409	0.6501506	1.9738496575196762e-43	3.111558790944175e-41	0.41438474870017333	0.2617122141662019	GY1
Tmem176a	13.7737665	0.7397042	3.665910002282359e-43	5.735781276705369e-41	0.34852686308492203	0.1935303959843837	GY1
Pld1	13.758906	0.5547436	4.502874229809994e-43	6.993130452014543e-41	0.5091854419410745	0.35499163413273843	GY1
Alpk1	13.737523	0.6349212	6.051036770394397e-43	9.328385068241833e-41	0.4270363951473137	0.27356385945343	GY1
Gnb1	13.73209	0.53569686	6.522475153520073e-43	9.981767450270207e-41	0.5298093587521664	0.3728388176240937	GY1
Plcl2	13.705341	0.4323092	9.432214670753574e-43	1.4270244443882049e-40	0.7258232235701907	0.5911879531511434	GY1
Ankrd6	13.705122	0.6043116	9.460860334348968e-43	1.4270244443882049e-40	0.44939341421143847	0.29545454545454547	GY1
Myo1e	13.667364	0.5191999	1.5905317380220545e-42	2.3819348870978854e-40	0.5850953206239168	0.4364194088120468	GY1
Prkcb	13.661462	0.43087578	1.724865726729749e-42	2.5647897040153133e-40	0.7450606585788562	0.6031790295593976	GY1
RGD1359108	13.642228	0.50868464	2.24593153391557e-42	3.31607046056858e-40	0.5625649913344888	0.4028165086447295	GY1
Pros1	13.5979805	0.801152	4.116419078422891e-42	6.035303664210793e-40	0.324263431542461	0.17651979921918573	GY1
Sdk1	13.5757885	0.47715694	5.574048775809059e-42	8.115660182889774e-40	0.7032928942807626	0.5646960401561628	GY1
Clec4a3	13.51028	0.63469225	1.3600390442317155e-41	1.9665226621629068e-39	0.41819757365684573	0.26659230340211937	GY1
Ehd4	13.503499	0.5549215	1.491217789884677e-41	2.141429601556311e-39	0.4896013864818024	0.33728388176240937	GY1
Sall1	13.492577	0.6494943	1.7294799503209992e-41	2.4666854856074877e-39	0.38180242634315426	0.22796988287785833	GY1
Rgs10	13.4906645	0.56530225	1.7749290242959149e-41	2.5144028326613617e-39	0.4552859618717504	0.2982431678750697	GY1
Pik3r6	13.440998	0.66019785	3.4771457628105515e-41	4.892740809603089e-39	0.3819757365684575	0.22992191857222533	GY1
Hdac9	13.43999	0.39398223	3.5248455565643525e-41	4.926794129261881e-39	0.8426343154246101	0.7557166759620747	GY1
Tmem50b	13.377275	0.6953173	8.210159123880991e-41	1.1399615641807208e-38	0.35459272097053723	0.2041271611823759	GY1
Nckap1l	13.3595495	0.5136231	1.0419256714788957e-40	1.4371719492254293e-38	0.5239168110918544	0.36781929726715	GY1
Blnk	13.350057	0.41573158	1.1835829281433855e-40	1.621895403363021e-38	0.762738301559792	0.6238148354712771	GY1
Susd6	13.347835	0.51835555	1.219420935434986e-40	1.6601545020993452e-38	0.5233968804159446	0.3674010039040714	GY1
Akap13	13.331609	0.46465045	1.5159263575713084e-40	2.0505104524412937e-38	0.6117850953206239	0.4544060234244283	GY1
Fli1	13.269456	0.47022474	3.4809937820825196e-40	4.6783663868680833e-38	0.5968804159445408	0.44492470719464583	GY1
Calcrl	13.227414	0.6938553	6.094806720670194e-40	8.139090299717917e-38	0.36897746967071055	0.22462353597322923	GY1
Tf	13.2139225	0.712848	7.292333050710733e-40	9.676649034253244e-38	0.34228769497400346	0.19408812046848856	GY1
Plp1	13.209111	0.48076075	7.773726838538673e-40	1.0250563326842882e-37	0.5681109185441942	0.40114333519241496	GY1
ENSRNOG00000071072	13.205166	0.46098557	8.191934599471815e-40	1.073450630078288e-37	0.6287694974003466	0.48034021193530396	GY1
Lcp2	13.095734	0.51933664	3.4829176901201216e-39	4.5355808876433834e-37	0.4994800693240901	0.3436977133296152	GY1
Abhd12	12.927174	0.4673365	3.1623214271306976e-38	4.042757990318427e-36	0.6032928942807626	0.46528165086447293	GY1
Prtfdc1	12.91872	0.52560556	3.529653061437794e-38	4.4850124900669574e-36	0.5060658578856152	0.3655883993307306	GY1
Maml2	12.879317	0.4135049	5.88538159817476e-38	7.433307866706747e-36	0.7452339688041595	0.6055493586168432	GY1
P2ry14	12.855724	0.8460616	7.987433602213152e-38	1.0027816341556943e-35	0.2949740034662045	0.1569994422755159	GY1
Pacsin2	12.824872	0.49043518	1.1898225730929296e-37	1.484870242111093e-35	0.5235701906412479	0.3759063022866704	GY1
Ocln	12.8081665	0.5554348	1.4758113656647958e-37	1.830879354587462e-35	0.47227036395147315	0.3321249302844395	GY1
Map4	12.7341795	0.45853385	3.818376208387234e-37	4.7091809167674557e-35	0.6124783362218371	0.4675125488008924	GY1
Csf1r	12.663907	0.39154562	9.371692318396802e-37	1.142365704345973e-34	0.732582322357019	0.5800334634690463	GY1
Dpysl2	12.654649	0.58197993	1.0544667723749876e-36	1.2779162051799993e-34	0.4027729636048527	0.2582264361405466	GY1
Pkp4	12.59148	0.41563264	2.3522149073186197e-36	2.8342837785541485e-34	0.6786828422876949	0.5377858337981037	GY1
Cers2	12.586593	0.5337861	2.5024375833511097e-36	2.998063221287964e-34	0.44696707105719236	0.3001952035694367	GY1
Abi3	12.584103	0.7957286	2.582595010157369e-36	3.0765163058499656e-34	0.2902946273830156	0.15239821528165087	GY1
Arhgef40	12.563958	0.6168143	3.3323597659722644e-36	3.947246036913814e-34	0.3797227036395147	0.2394032348020078	GY1
Msi2	12.556181	0.5153859	3.676531535654714e-36	4.330458436884086e-34	0.44714038128249567	0.2993586168432794	GY1
Atm	12.537177	0.38818648	4.673489431792752e-36	5.473987677484181e-34	0.7642980935875217	0.6277189068600112	GY1
ENSRNOG00000070383	12.500769	0.9137045	7.39332063662542e-36	8.611575581527142e-34	0.2606585788561525	0.1261851645287228	GY1
Kcnk13	12.4787445	0.4518335	9.751236180036587e-36	1.1295271698930777e-33	0.5755632582322358	0.4337702175125488	GY1
Plek	12.468865	1.2403108	1.1038593520181427e-35	1.2716217128798012e-33	0.21299826689774698	0.0822643614054657	GY1
Cyfip1	12.455113	0.5278817	1.31165218378563e-35	1.502737687718553e-33	0.4386481802426343	0.293223647518126	GY1
Hexb	12.437699	0.5282939	1.6313518859549245e-35	1.8488066832935648e-33	0.4232235701906413	0.27621305075292807	GY1
Ncald	12.426538	0.57855844	1.8758319853438886e-35	2.114445881974192e-33	0.3847487001733102	0.2435861684327942	GY1
Pik3ap1	12.340503	0.5705662	5.481225760939489e-35	6.1454213531474506e-33	0.4095320623916811	0.271611823759063	GY1
Tspan14	12.311848	0.5838774	7.821186077265721e-35	8.722286558295377e-33	0.37435008665511266	0.232989403234802	GY1
Cped1	12.307549	0.65940535	8.24895146427632e-35	9.15066224338716e-33	0.3438474870017331	0.2073340769659788	GY1
Nlrp3	12.294869	1.0771115	9.651272218586936e-35	1.0649924912362827e-32	0.22842287694974003	0.09788064696040157	GY1
Samd4a	12.282234	0.67734385	1.1283908839926745e-34	1.238630537894786e-32	0.3476603119584055	0.21430563301728947	GY1
Il6st	12.173992	0.7929474	4.276426016136491e-34	4.6697681174123784e-32	0.29688041594454073	0.16634132738427218	GY1
Havcr2	12.108514	0.9298029	9.5203163892336e-34	1.0342121938687648e-31	0.258578856152513	0.1303680981595092	GY1
Arhgap17	12.106216	0.5027699	9.79075312693925e-34	1.0581078869041667e-31	0.46187175043327555	0.32152816508644727	GY1
Gna15	12.036106	0.50366664	2.2953631701043836e-33	2.4679273961235133e-31	0.4254766031195841	0.2813720022308979	GY1
Uty	11.948055	0.4771154	6.646262572577577e-33	7.109466382482728e-31	0.41785095320623916	0.26659230340211937	GY1
Gpr183	11.922242	0.9393222	9.063645968142446e-33	9.646111744572311e-31	0.25927209705372617	0.13441160066926938	GY1
Slc38a9	11.845058	0.591623	2.2826044096802064e-32	2.4048785956459905e-30	0.3717504332755633	0.23996095928611266	GY1
Gpr63	11.82675	0.50383127	2.839249180757183e-32	2.9763849161877553e-30	0.44038128249566727	0.302983825989961	GY1
Ipcef1	11.813205	0.63366693	3.335971190797103e-32	3.479700098818511e-30	0.3493934142114385	0.21904629113218071	GY1
Prex1	11.774979	0.46607244	5.253022314856317e-32	5.452221081845423e-30	0.48717504332755635	0.3474623535973229	GY1
Vsir	11.722567	0.7433661	9.766698227236923e-32	1.0087122907992577e-29	0.28197573656845754	0.153792526491913	GY1
Ets1	11.713193	0.7047913	1.090928661592493e-31	1.121196584262167e-29	0.3074523396880416	0.17986614612381482	GY1
Trim55	11.63395	0.80263674	2.769777908242543e-31	2.832739688986008e-29	0.2750433275563258	0.14988845510317902	GY1
Afmid	11.582946	0.6805487	5.028757163362324e-31	5.093377907587173e-29	0.3123050259965338	0.18404907975460122	GY1
Akt3	11.572431	0.46500555	5.684868577720023e-31	5.730238201946058e-29	0.4993067590987868	0.3726993865030675	GY1
Stx7	11.554329	0.524623	7.019398962195715e-31	7.041565485234228e-29	0.38578856152512997	0.2513943112102621	GY1
C5ar2	11.514076	0.78392524	1.1205362682321565e-30	1.1187220666550187e-28	0.26949740034662045	0.14389291689905187	GY1
Focad	11.503147	0.53528965	1.2719145966763524e-30	1.2638370347827678e-28	0.3677642980935875	0.23522030117122142	GY1
Ppm1e	11.501564	0.43464118	1.2954661101347944e-30	1.2811670974097216e-28	0.5398613518197574	0.40769659788064694	GY1
Slc25a13	11.48358	0.49944788	1.5953569175521526e-30	1.5703405226947619e-28	0.4339688041594454	0.30117122141662017	GY1
ENSRNOG00000064202	11.482081	0.74096596	1.6232468790330483e-30	1.5903268255049948e-28	0.2804159445407279	0.15560513106525375	GY1
Zfp622	11.413525	0.3790136	3.579271550217729e-30	3.490372433575112e-28	0.6821490467937609	0.5504740658114892	GY1
Cap1	11.335803	0.82562923	8.722800758801043e-30	8.466770403195493e-28	0.2571923743500866	0.13538761851645287	GY1
Il18	11.320008	0.44420323	1.0446205019299497e-29	1.0092863338001533e-27	0.4629116117850953	0.32515337423312884	GY1
Babam2	11.296302	0.38555744	1.3686140569254353e-29	1.3162551521788383e-27	0.6499133448873483	0.5145008365867262	GY1
St8sia4	11.294494	0.5789196	1.3970735697390208e-29	1.3374906147556306e-27	0.3540727902946274	0.22866703848298942	GY1
Mtus1	11.273087	0.5918172	1.782101864629781e-29	1.6983430769921813e-27	0.3225303292894281	0.19520356943669828	GY1
Bhlhe41	11.231363	0.963493	2.8603231816957183e-29	2.7135536573498834e-27	0.22530329289428075	0.10596765197992192	GY1
Slit2	11.208338	0.43451732	3.7109750456068076e-29	3.504698324603258e-27	0.527209705372617	0.40002788622420526	GY1
Dclre1c	11.1961775	0.5757346	4.257071900392636e-29	3.984543279626429e-27	0.3488734835355286	0.22308979364194087	GY1
Hk2	11.171089	0.78886503	5.648419002740155e-29	5.26332234717556e-27	0.2561525129982669	0.1346904629113218	GY1
Ube2d2	11.1547165	0.4625984	6.790907790350839e-29	6.299919147455561e-27	0.4495667244367418	0.31901840490797545	GY1
ENSRNOG00000067032	11.123161	0.57878083	9.678031634697988e-29	8.938749394408722e-27	0.32564991334488735	0.1986893474623536	GY1
Eml4	11.082046	0.39034545	1.5332851739111305e-28	1.4099498665009107e-26	0.5580589254766031	0.42010596765197994	GY1
Basp1	11.081402	0.8600271	1.5443504914854246e-28	1.413923685785302e-26	0.2391681109185442	0.12005019520356944	GY1
Scd2	11.04572	0.5691252	2.2991711995538785e-28	2.0958444943411574e-26	0.3391681109185442	0.21430563301728947	GY1
Cbl	11.037976	0.4075811	2.50613992603002e-28	2.274620332863437e-26	0.5296360485268631	0.39040713887339656	GY1
Gatad2b	11.036703	0.39753786	2.54189697405489e-28	2.2971298257773633e-26	0.5634315424610052	0.42707752370329055	GY1
Nfkb1	11.022397	0.49335095	2.9801712835343365e-28	2.6701825269479014e-26	0.3925476603119584	0.26338538761851643	GY1
Itpr2	10.991024	0.38670462	4.221086919661452e-28	3.7659280152179573e-26	0.5535528596187175	0.416899051868377	GY1
Arhgap24	10.979432	0.3143086	4.799302180081006e-28	4.2636512503211167e-26	0.8532062391681109	0.7645008365867262	GY1
Itgam	10.947212	0.48579472	6.852385533292575e-28	6.061903590338064e-26	0.4180242634315425	0.29224762967094253	GY1
Rhoa	10.923996	0.48728025	8.85140810146673e-28	7.797421103166029e-26	0.4024263431542461	0.2752370329057446	GY1
Dip2b	10.85877	0.34273767	1.8117152483874358e-27	1.5696042106483876e-25	0.7081455805892548	0.5807306190741773	GY1
Arhgap22	10.816346	0.3580965	2.8803290084125885e-27	2.4851431271760632e-25	0.6712305025996533	0.5397378694924707	GY1
Dmtf1	10.807658	0.4307929	3.1665082659702415e-27	2.7208611600136097e-25	0.4480069324090121	0.31567205800334636	GY1
Hipk2	10.806991	0.48159298	3.1896238738301175e-27	2.729536903621316e-25	0.4124783362218371	0.2894590072504183	GY1
Cd37	10.7957535	0.5220331	3.6049213419894246e-27	3.0723894656971654e-25	0.3521663778162912	0.2275515895147797	GY1
Evi2b	10.78624	0.7630387	3.9981515859281994e-27	3.3937346619664222e-25	0.2566724436741768	0.1399888455103179	GY1
Lgmn	10.754804	0.338214	5.625376293889608e-27	4.755711265229417e-25	0.7516464471403813	0.6299498047964306	GY1
Runx1	10.750596	0.38810143	5.888016124660166e-27	4.957756870266066e-25	0.5658578856152513	0.4376742889012828	GY1
ENSRNOG00000063779	10.725874	0.7714597	7.695645379633842e-27	6.453876041176126e-25	0.25060658578856154	0.1346904629113218	GY1
Snx29	10.724792	0.325552	7.786207531115961e-27	6.503809844517021e-25	0.7771230502599653	0.6643892916899052	GY1
Ankrd44	10.71564	0.34866875	8.596053916342891e-27	7.151780413097025e-25	0.6511265164644714	0.5239821528165086	GY1
Hs3st2	10.668544	0.49115366	1.4284767221807174e-26	1.1837724489028032e-24	0.372790294627383	0.24832682654768545	GY1
Fam117b	10.667322	0.48021188	1.4473710070189636e-26	1.1947078950062831e-24	0.4060658578856153	0.28192972671500277	GY1
Mgat5	10.640873	0.35397467	1.9231945682750726e-26	1.5812430320962813e-24	0.6630849220103986	0.5365309537088678	GY1
Sirpa	10.615296	0.49853542	2.5299055450525378e-26	2.071953111623887e-24	0.3603119584055459	0.2373117679866146	GY1
Spred1	10.554085	0.42996708	4.863544728328782e-26	3.967668434791488e-24	0.46949740034662046	0.3471834913552705	GY1
Cradd	10.536782	0.47794563	5.846502898726149e-26	4.7510767354531955e-24	0.41109185441941076	0.2929447852760736	GY1
Bcar3	10.532454	0.53399247	6.121748634066272e-26	4.955543701229091e-24	0.3533795493934142	0.234941438929169	GY1
Cd300lf	10.530011	0.7745403	6.282682622181798e-26	5.066258609871676e-24	0.24055459272097054	0.1261851645287228	GY1
Cd48	10.52945	0.6235551	6.32022940182671e-26	5.077008798417578e-24	0.28093587521663776	0.16271611823759063	GY1
Ptprc	10.488995	0.3263922	9.705525490695537e-26	7.76664303198178e-24	0.7407279029462738	0.6225599553820412	GY1
Astn1	10.4611635	0.51906717	1.3024693148358263e-25	1.0383107093098075e-23	0.35736568457539	0.23786949247071945	GY1
Mpeg1	10.459241	0.63949406	1.3291558830907862e-25	1.0555712971545994e-23	0.27868284228769497	0.162297824874512	GY1
Itm2b	10.419872	0.4329173	2.0122374334233204e-25	1.5920215105340882e-23	0.4220103986135182	0.2967094255437814	GY1
Fgd2	10.393229	0.4398473	2.6618795425975703e-25	2.0902234640487136e-23	0.4173310225303293	0.2947573898494144	GY1
Cd33	10.350126	0.39384186	4.17932394639465e-25	3.269541263436949e-23	0.47625649913344886	0.34648633575013943	GY1
Grb2	10.349308	0.36186662	4.215221769695303e-25	3.285365785257685e-23	0.5975736568457539	0.4665365309537089	GY1
Tnk2	10.345928	0.5262352	4.366639086552491e-25	3.390776114394797e-23	0.32391681109185444	0.20538204127161183	GY1
Sh3bgrl	10.333461	0.46039507	4.973324025613343e-25	3.847627731402559e-23	0.41594454072790293	0.29740658114891244	GY1
Rnaset2	10.329409	0.4154343	5.187923958990962e-25	3.998897563389872e-23	0.4180242634315425	0.29029559397657556	GY1
Bco2	10.326733	0.898971	5.3347026612141685e-25	4.096973479670925e-23	0.21559792027729635	0.10596765197992192	GY1
Fam169b	10.226803	0.72395265	1.5040327813814672e-24	1.1466745925252307e-22	0.255632582322357	0.14500836586726157	GY1
Baz2b	10.209112	0.3511978	1.805094656367382e-24	1.3712179190361784e-22	0.630155979202773	0.5002788622420524	GY1
Cmklr1	10.200568	0.6535921	1.971158104397899e-24	1.491960318296258e-22	0.28682842287694976	0.17651979921918573	GY1
Tanc2	10.169695	0.31691208	2.7075453506616913e-24	2.0346378430814703e-22	0.7259965337954939	0.620468488566648	GY1
Gcnt1	10.114564	1.0344919	4.761323570385296e-24	3.552523486715235e-22	0.19341421143847487	0.08714445064138315	GY1
Cttnbp2nl	10.112521	0.6440508	4.861660341744887e-24	3.608894869746821e-22	0.2663778162911612	0.1549079754601227	GY1
Fuca1	10.081398	0.5166392	6.676951237990026e-24	4.929188720271088e-22	0.32963604852686307	0.21444506413831568	GY1
Samd9l	10.06	1.0254804	8.29977397779115e-24	6.10572144625857e-22	0.1856152512998267	0.07877858337981038	GY1
Lamp2	10.054235	0.3853945	8.800176214441222e-24	6.451206101817295e-22	0.46360485268630847	0.3379810373675404	GY1
Ctnna1	10.052087	0.42457518	8.994245112633157e-24	6.570499757193965e-22	0.4180242634315425	0.2993586168432794	GY1
Vps9d1	10.037144	0.39248195	1.0466103730880064e-23	7.619178153528869e-22	0.44922010398613516	0.3266871165644172	GY1
C2h1orf162	10.003753	1.1086258	1.4672941495974875e-23	1.0644736726803087e-21	0.17920277296360484	0.07389849414389292	GY1
Lrrk1	9.997194	0.45119742	1.567757719020312e-23	1.133434770240685e-21	0.3710571923743501	0.25292805354155046	GY1
Pou2f2	9.980389	0.57111704	1.8573756664726423e-23	1.338204062655169e-21	0.3005199306759099	0.18976575571667595	GY1
Spire1	9.974237	0.4357828	1.976127430370388e-23	1.4188865652447106e-21	0.3953206239168111	0.27732849972113777	GY1
Prickle2	9.972202	0.33801803	2.0170539140869535e-23	1.443329432175668e-21	0.6577123050259965	0.5338817624093698	GY1
ENSRNOG00000065287	9.953092	0.8267002	2.4446769988631712e-23	1.743370678849158e-21	0.21299826689774698	0.10540992749581707	GY1
Cd53	9.940738	0.4672479	2.767694585571605e-23	1.967033379020145e-21	0.3395147313691508	0.2233686558839933	GY1
Sh3kbp1	9.923523	0.3798767	3.289371938012432e-23	2.329897704471914e-21	0.4863084922010399	0.36377579475738986	GY1
C1qa	9.901854	0.3213672	4.086297479013347e-23	2.8846233314812737e-21	0.5949740034662045	0.45343000557724483	GY1
Npc2	9.870851	0.3512123	5.569039574042615e-23	3.915181673146561e-21	0.5551126516464472	0.4266592303402119	GY1
ENSRNOG00000064117	9.87059	0.8447273	5.58351292698093e-23	3.915181673146561e-21	0.21542461005199307	0.11042944785276074	GY1
Wipf1	9.860501	0.388533	6.174048622324032e-23	4.3148367805215215e-21	0.4667244367417678	0.34774121583937534	GY1
Mylip	9.842732	0.42744058	7.368211340552997e-23	5.132289666645653e-21	0.38925476603119585	0.2713329615170106	GY1
Unc79	9.837653	0.38502866	7.74972814380714e-23	5.380158949107963e-21	0.4147313691507799	0.2933630786391523	GY1
Tnfrsf11a	9.816602	0.84108865	9.550872786425323e-23	6.608699631689548e-21	0.2095320623916811	0.1045733407696598	GY1
Marcks	9.804134	0.58539015	1.0806950034069278e-22	7.453240605733436e-21	0.28214904679376085	0.1730340211935304	GY1
Plekha2	9.781296	0.63236046	1.3546437621769602e-22	9.311954464853164e-21	0.2748700173310225	0.16843279419966536	GY1
Bcl2l1	9.766592	0.48338056	1.566320684782681e-22	1.0697398444528787e-20	0.35701906412478335	0.24707194645844952	GY1
Man1c1	9.765428	0.32961828	1.5844188707208304e-22	1.0785365598549652e-20	0.6249566724436741	0.49205242610150585	GY1
Mbtd1	9.724139	0.49775252	2.379092366688946e-22	1.6142411184466163e-20	0.32218370883882147	0.21137757947573899	GY1
Lsm14a	9.712204	0.45456824	2.674892687329051e-22	1.8090903252432542e-20	0.34280762564991335	0.22894590072504184	GY1
Cep43	9.700981	0.63358885	2.9861236969029717e-22	2.013089049172595e-20	0.25979202772963605	0.15351366424986057	GY1
Bend6	9.677966	0.92667615	3.7408529455685687e-22	2.5138052197689297e-20	0.20329289428076255	0.10164528722810931	GY1
Saa4	9.654775	0.49457112	4.691889671144305e-22	3.142816576524329e-20	0.3339688041594454	0.22518126045733408	GY1
Tnfaip8l3	9.623241	1.1606549	6.378863146946498e-22	4.259211615887907e-20	0.16984402079722705	0.06929726715002789	GY1
Selplg	9.60885	0.46172145	7.336386227514136e-22	4.867552963482955e-20	0.3093587521663778	0.19617958728388177	GY1
Plxna2	9.600569	0.6318974	7.95043557876755e-22	5.258322786890866e-20	0.258578856152513	0.15309537088678193	GY1
Pld4	9.598508	0.39116395	8.111031944098737e-22	5.330905822569721e-20	0.3878682842287695	0.26965978806469604	GY1
Senp7	9.566234	0.39614323	1.1087138719097715e-21	7.241524934099773e-20	0.41161178509532065	0.29545454545454547	GY1
Erp29	9.531084	0.34812337	1.556494845057935e-21	1.0134618298597722e-19	0.49341421143847486	0.3706079196876743	GY1
Specc1	9.522888	0.3065136	1.6843155367010687e-21	1.0932928650920931e-19	0.7001733102253033	0.5872838817624094	GY1
Pip4k2a	9.520803	0.3060502	1.7184572407515895e-21	1.1120115589382044e-19	0.6967071057192374	0.5764082543223648	GY1
Prpf6	9.486319	0.51047873	2.3933767663274306e-21	1.5439857625483357e-19	0.3103986135181976	0.20329057445621862	GY1
Nfam1	9.485467	0.66428196	2.41301042919198e-21	1.5518765846146948e-19	0.2419410745233969	0.13789737869492472	GY1
Enpp2	9.474907	0.5364109	2.669994586815371e-21	1.7118992815648644e-19	0.2932409012131716	0.18641940881204686	GY1
Plekhm3	9.456899	0.34560418	3.1721178261444654e-21	2.0276409250897824e-19	0.5755632582322358	0.46332961517010596	GY1
Il7r	9.44001	0.6855265	3.7274289926691725e-21	2.37535794104261e-19	0.2168110918544194	0.11279977691020636	GY1
Zfp652	9.407189	0.5504644	5.095802293104322e-21	3.2180298456995544e-19	0.28388214904679376	0.17889012827663134	GY1
Itpr1	9.403071	0.4123384	5.29930527987615e-21	3.336493528464966e-19	0.35268630849220106	0.24107640825432236	GY1
Lig3	9.395974	0.44183302	5.669090480920601e-21	3.5586272761371655e-19	0.3925476603119584	0.28680981595092025	GY1
Fggy	9.377746	0.3930198	6.739813925964531e-21	4.218117575276787e-19	0.45268630849220104	0.34439486893474625	GY1
Mta3	9.344977	0.43993774	9.190927623616544e-21	5.73502942133168e-19	0.327209705372617	0.21611823759063023	GY1
Smyd1	9.342395	0.46733025	9.417906380615006e-21	5.847245891807711e-19	0.3334488734835355	0.22713329615170105	GY1
Dpy19l4	9.3422985	0.54135644	9.426543505823744e-21	5.847245891807711e-19	0.28890814558058925	0.18516452872281094	GY1
Ppm1k	9.330079	1.0448902	1.057919281821879e-20	6.542871876896022e-19	0.17001733102253033	0.07180702732849972	GY1
Gsg1l	9.293543	1.1598493	1.4923653941633638e-20	9.202627310008555e-19	0.16759098786828422	0.07097044060234245	GY1
Tlr3	9.28082	0.9856846	1.681799575181845e-20	1.0340354807408377e-18	0.17764298093587522	0.07975460122699386	GY1
Trim5	9.252789	0.4232978	2.1871018798816603e-20	1.3407829828537687e-18	0.3438474870017331	0.2339654210819855	GY1
Tpm3	9.249213	0.46688142	2.2615198072736505e-20	1.3823622238862785e-18	0.321317157712305	0.21500278862242053	GY1
Epb41l2	9.232459	0.2910848	2.6448828147708432e-20	1.61199456670016e-18	0.7467937608318891	0.6314835471277189	GY1
Ptpro	9.232071	0.82856196	2.6544864301035178e-20	1.6131583331463872e-18	0.20311958405545927	0.10443390964863357	GY1
Trpm2	9.220179	0.6622735	2.96605485925954e-20	1.7972920861050723e-18	0.2296360485268631	0.12869492470719465	GY1
Cd180	9.211027	0.50188816	3.230198509660936e-20	1.9517101427536364e-18	0.2944540727902946	0.19032348020078083	GY1
Sdhb	9.190939	0.5243646	3.89428087631854e-20	2.3461923233590373e-18	0.2909878682842288	0.18865030674846625	GY1
Il6r	9.179425	0.31664607	4.3339987992142994e-20	2.6036280465423207e-18	0.5233968804159446	0.401840490797546	GY1
Brinp2	9.175077	0.55735004	4.512504182914439e-20	2.7031189342566895e-18	0.28197573656845754	0.18028443948689346	GY1
Cyp2r1	9.1606245	0.5066343	5.1597997815338947e-20	3.082061601699135e-18	0.3025996533795494	0.19980479643056331	GY1
Nt5e	9.16031	0.4210172	5.174872806162254e-20	3.0822836151703924e-18	0.3755632582322357	0.2695203569436698	GY1
Smg6	9.159249	0.3253989	5.225966038617832e-20	3.1038981293388514e-18	0.5620450606585788	0.4465978806469604	GY1
ENSRNOG00000066491	9.155103	0.60386544	5.430609657106927e-20	3.216332261889939e-18	0.25736568457538994	0.15741773563859454	GY1
Vgll4	9.1413355	0.3854153	6.168553241359207e-20	3.643095415727806e-18	0.38648180242634317	0.27481873954266595	GY1
Tmc7	9.138044	1.2282879	6.359211516437511e-20	3.7451468722929455e-18	0.151473136915078	0.05577244841048522	GY1
Padi2	9.136965	1.3005453	6.422972242438775e-20	3.772101849719086e-18	0.15424610051993068	0.05939765755716676	GY1
Ptprm	9.13173	0.37383032	6.741347361336631e-20	3.9480192396029e-18	0.40346620450606585	0.29155047406581147	GY1
RGD1309104	9.1107	0.32546827	8.185245172109242e-20	4.7802743810151074e-18	0.5355285961871751	0.4180145008365867	GY1
Kansl1l	9.105604	0.33254704	8.578762110197927e-20	4.996175733400271e-18	0.541421143847487	0.4274958170663692	GY1
Exoc2	9.089979	0.34178868	9.905773479149135e-20	5.753031766311378e-18	0.4559792027729636	0.34076965978806467	GY1
Pald1	9.086633	0.8984268	1.0215346383562688e-19	5.916435145794898e-18	0.18890814558058924	0.09300055772448411	GY1
Acer3	9.076277	0.42138115	1.123526375389974e-19	6.489215974222092e-18	0.34038128249566724	0.23368655883993308	GY1
Sparc	9.062586	0.7037873	1.2739441846751532e-19	7.337778509862435e-18	0.20658578856152512	0.10722253206915784	GY1
Dscam	9.052527	0.34593588	1.3969708005697869e-19	8.024353371163328e-18	0.5232235701906413	0.4185722253206916	GY1
Taok1	9.002219	0.30840698	2.2120044055753026e-19	1.2671279881773714e-17	0.5866551126516465	0.4691857222532069	GY1
Lrch1	8.992495	0.32248557	2.4168144010982906e-19	1.380679311537514e-17	0.5147313691507799	0.39709983268265475	GY1
Galnt7	8.990996	0.37734973	2.449988920571701e-19	1.3958279268670186e-17	0.4043327556325823	0.29712771890686	GY1
Klf7	8.988597	0.51339567	2.5040710618705627e-19	1.4227738179723093e-17	0.28890814558058925	0.18823201338538761	GY1
Cbfa2t2	8.959986	0.3727198	3.247190669453898e-19	1.840016204750552e-17	0.39376083188908145	0.284021193530396	GY1
Sgms1	8.959634	0.32134312	3.2575916309316053e-19	1.8409343971458772e-17	0.5376083188908145	0.4263803680981595	GY1
Mef2a	8.934469	0.25109428	4.091386701851547e-19	2.2997322678557516e-17	0.8341421143847487	0.7497211377579476	GY1
Gipc1	8.923038	0.35237706	4.536691683312649e-19	2.5432159848217378e-17	0.40051993067590985	0.28890128276631344	GY1
Capza2	8.921796	0.38488266	4.587889216579804e-19	2.565058275061658e-17	0.36204506065857883	0.25390407138873394	GY1
Atf7	8.897521	0.34636945	5.710804968672863e-19	3.1843813024785965e-17	0.46256499133448875	0.3534578918014501	GY1
Tsc22d1	8.876242	0.30363837	6.915724086217643e-19	3.8460231085315415e-17	0.5582322357019064	0.44060234244283325	GY1
Pak2	8.870231	0.3574336	7.299447545594118e-19	4.0486829957917004e-17	0.4164644714038128	0.30814277746793084	GY1
Zfp277	8.86603	0.4338465	7.580008994325859e-19	4.1821702256588416e-17	0.3291161178509532	0.22699386503067484	GY1
Zfp641	8.85862	0.7278322	8.101103462273943e-19	4.457945805512743e-17	0.20641247833622184	0.11070831009481316	GY1
Ldha	8.854885	0.31976297	8.376985304169149e-19	4.5976930336966066e-17	0.4199306759098787	0.3028443948689347	GY1
Abcb1a	8.85293	0.70390135	8.525074119068443e-19	4.666754673117205e-17	0.20641247833622184	0.10973229224762968	GY1
Dtnb	8.84216	0.563769	9.388575823315626e-19	5.126064601865506e-17	0.25961871750433274	0.16201896263245957	GY1
LOC102553576	8.81714	0.56105375	1.1742082816428748e-18	6.394402813746627e-17	0.2488734835355286	0.15030674846625766	GY1
Nfatc2	8.799127	0.57067704	1.3788461726518998e-18	7.489349444512883e-17	0.23743500866551126	0.1388733965421082	GY1
Smurf2	8.798578	0.29526186	1.385608041028775e-18	7.5066300227931e-17	0.5282495667244368	0.40686001115448966	GY1
Etv6	8.795866	0.28153914	1.4194927389989993e-18	7.670382671611603e-17	0.6722703639514731	0.5633017289459007	GY1
St3gal6	8.79536	0.5470673	1.425910314174991e-18	7.685253379689681e-17	0.25927209705372617	0.16174010039040715	GY1
Pigf	8.784532	0.48000374	1.5701716221306954e-18	8.419493153348378e-17	0.2972270363951473	0.19729503625209147	GY1
Raph1	8.782634	0.45300025	1.596905186804169e-18	8.54099850676944e-17	0.3188908145580589	0.2187674288901283	GY1
Mtmr12	8.760621	0.321554	1.941768249747666e-18	1.0359061863666556e-16	0.4480069324090121	0.3343558282208589	GY1
Ccdc93	8.758844	0.40091136	1.972626966766137e-18	1.0496978930258586e-16	0.3299826689774697	0.22573898494143893	GY1
LOC108352541	8.7535	0.45124477	2.068355106367814e-18	1.0978514724077871e-16	0.31369150779896016	0.21444506413831568	GY1
Slc12a6	8.752497	0.3254978	2.0868354644031107e-18	1.104863443097869e-16	0.45961871750433275	0.34648633575013943	GY1
Ust	8.750083	0.36680844	2.1319634728274076e-18	1.1259130017959553e-16	0.40693240901213173	0.3027049637479085	GY1
Cntrl	8.747591	0.34851438	2.179562347939773e-18	1.1481583966559116e-16	0.4140381282495667	0.3053541550474066	GY1
Tlr7	8.743622	0.33881757	2.2575429530478316e-18	1.186256780792001e-16	0.39098786828422877	0.27941996653653095	GY1
Clasp2	8.737426	0.33238497	2.384820623131541e-18	1.2500037296143972e-16	0.4540727902946274	0.3438371444506414	GY1
Magi1	8.725685	0.28639048	2.6457442989644813e-18	1.3833086027952447e-16	0.7584055459272097	0.6331567205800335	GY1
LOC108351200	8.723134	0.6512596	2.7060657337157997e-18	1.4113277157483944e-16	0.22790294627383015	0.13371444506413832	GY1
Rasal2	8.720713	0.28711972	2.7645644481393765e-18	1.4382595091734534e-16	0.6942807625649914	0.5977412158393753	GY1
Klf3	8.711889	0.55128956	2.9885050363198134e-18	1.5509157572148815e-16	0.25268630849220103	0.15560513106525375	GY1
Irag2	8.709597	0.45420745	3.0495873290641208e-18	1.5787073565718112e-16	0.2897746967071057	0.1890686001115449	GY1
Ganc	8.6641445	0.6115229	4.5491509409435196e-18	2.3491994735916707e-16	0.23639514731369152	0.14180145008365866	GY1
Trpv3	8.65779	0.46160215	4.809974551943423e-18	2.4777868908119363e-16	0.2956672443674177	0.19631901840490798	GY1
Snx30	8.654529	0.41586965	4.949512168561227e-18	2.5434184344621245e-16	0.32097053726169844	0.21848856664807584	GY1
Ppp3cc	8.646229	0.39309904	5.3229165159294606e-18	2.7286129015397813e-16	0.36273830155979203	0.2598996095928611	GY1
Mcc	8.629769	0.7066366	6.147596629474258e-18	3.1436709983794465e-16	0.22287694974003466	0.13134411600669268	GY1
Sh3bp2	8.624281	0.40133375	6.449669062962939e-18	3.2901158533839653e-16	0.33188908145580587	0.23034021193530396	GY1
Ivns1abp	8.563884	0.41082594	1.091278789419126e-17	5.553337645378979e-16	0.32322357019064124	0.2222532069157836	GY1
Lat2	8.556495	0.54872817	1.1635084061365768e-17	5.906565918416337e-16	0.234315424610052	0.1388733965421082	GY1
C1qb	8.54536	0.27998236	1.2813629351975307e-17	6.489143792113872e-16	0.5266897746967071	0.4060234244283324	GY1
Tyrobp	8.544375	0.42293507	1.2923331555634322e-17	6.52892938302239e-16	0.32027729636048524	0.2200223089793642	GY1
Elf1	8.539347	0.29446682	1.3498333085755786e-17	6.80303008355663e-16	0.5478336221837088	0.42889012827663137	GY1
Gfpt1	8.529191	0.42554066	1.4737477574605126e-17	7.409735127797867e-16	0.30034662045060656	0.20105967651979922	GY1
Adgre1	8.523518	0.3846587	1.5477863697135192e-17	7.763370580720968e-16	0.32859618717504335	0.22448410485220302	GY1
Dnm1l	8.52118	0.3718949	1.5793612296381192e-17	7.902837121859858e-16	0.3506065857885615	0.24665365309537088	GY1
Skap2	8.497589	0.27976376	1.9356911531182432e-17	9.662785884827878e-16	0.6935875216637781	0.5883993307306191	GY1
Irf5	8.492827	0.74048686	2.0166992503504134e-17	1.0043258071935098e-15	0.1875216637781629	0.09578918014500837	GY1
Zbtb20	8.47947	0.29439458	2.2622234056929736e-17	1.1212712984340162e-15	0.5493934142114385	0.4340490797546012	GY1
Dip2c	8.473629	0.2988661	2.3786425553668553e-17	1.1761938635806954e-15	0.5055459272097054	0.3930563301728946	GY1
Sh3rf1	8.458729	0.31001648	2.7030857014285964e-17	1.3334798780271048e-15	0.47920277296360486	0.369771332961517	GY1
Tnrc6c	8.446827	0.31400937	2.993278657967775e-17	1.4731709000693045e-15	0.4752166377816291	0.36600669269380925	GY1
LOC120102992	8.4342785	0.6244326	3.332520813291106e-17	1.6362911328211084e-15	0.22235701906412478	0.13064696040156162	GY1
Epsti1	8.426935	0.37863445	3.548373315993605e-17	1.7382054893252785e-15	0.37365684575389946	0.2737032905744562	GY1
Fam222b	8.403993	0.39607057	4.315503689299032e-17	2.1090641107189627e-15	0.34956672443674175	0.2512548800892359	GY1
Slc16a7	8.385473	0.44247624	5.052202327050855e-17	2.4633598602080982e-15	0.29809358752166376	0.2018962632459565	GY1
Nek6	8.381168	0.33282325	5.24048393124707e-17	2.549234016299909e-15	0.4168110918544194	0.3124651422197434	GY1
Rps6ka5	8.364626	0.30080488	6.030615621516208e-17	2.9242664994826152e-15	0.4935875216637782	0.38427216954824317	GY1
Nf1	8.364455	0.2840858	6.039336994543415e-17	2.9242664994826152e-15	0.5805892547660312	0.4691857222532069	GY1
Sort1	8.349905	0.45150366	6.831793968247109e-17	3.3003546621720942e-15	0.2783362218370884	0.18251533742331288	GY1
Pdap1	8.341768	0.40591788	7.31877141757357e-17	3.5274795756516657e-15	0.31178509532062393	0.21346904629113217	GY1
Rnf13	8.314403	0.2777407	9.221551131892997e-17	4.424234348541615e-15	0.5469670710571923	0.4280535415504741	GY1
Cbfb	8.29645	0.410144	1.0726930098291558e-16	5.1347218365475065e-15	0.3001733102253033	0.20343000557724483	GY1
Eml6	8.282763	0.43381283	1.2034989187983058e-16	5.747735383035371e-15	0.3339688041594454	0.241494701617401	GY1
Prr14l	8.261392	0.36137828	1.4398339849412158e-16	6.860808938244894e-15	0.35077989601386483	0.2509760178471835	GY1
Itch	8.2603245	0.32083118	1.4527681631242936e-16	6.906743153755996e-15	0.41039861351819756	0.30479643056330175	GY1
Fbxl20	8.244821	0.38758853	1.654080996736684e-16	7.8460321668736e-15	0.3363951473136915	0.23842721695482433	GY1
Clcn3	8.235006	0.5243473	1.7954841739387254e-16	8.497544286862148e-15	0.2651646447140381	0.17554378137200224	GY1
Clcn5	8.230417	0.40683046	1.8656252274684718e-16	8.809616783581978e-15	0.29930675909878685	0.2042665923034021	GY1
Apaf1	8.224768	0.5068227	1.9556904502246717e-16	9.214158647058532e-15	0.2462738301559792	0.1539319576129392	GY1
Gnb4	8.219623	0.8077108	2.0414409046698653e-16	9.596603140652106e-15	0.18284228769497402	0.09606804238706079	GY1
Ptpra	8.213299	0.2979675	2.151924845710587e-16	1.009334593180496e-14	0.4930675909878683	0.384829894032348	GY1
Tnrc18	8.208272	0.39463934	2.2439367005994403e-16	1.0501423407314256e-14	0.3298093587521664	0.2338259899609593	GY1
Actr2	8.205023	0.31465504	2.305467766579706e-16	1.0765353495347465e-14	0.4168110918544194	0.3098159509202454	GY1
Prune2	8.203184	0.5149185	2.341022917210197e-16	1.0907085884939776e-14	0.25632582322357017	0.1656441717791411	GY1
Nnt	8.179792	0.34845364	2.8433409343427137e-16	1.3218067855749299e-14	0.3292894280762565	0.22894590072504184	GY1
Phc3	8.167672	0.34782946	3.1439621703241727e-16	1.4551062000665918e-14	0.34956672443674175	0.24958170663692136	GY1
LOC498154	8.166241	0.39152786	3.1814845495880843e-16	1.4692291864903915e-14	0.33084922010398615	0.2350808700501952	GY1
Tom1l1	8.160343	0.7844921	3.3407484770498333e-16	1.5393875290071823e-14	0.17712305025996533	0.08993307306190741	GY1
Arhgef33	8.145087	0.40026173	3.7900797258654523e-16	1.7426055160634886e-14	0.3	0.20440602342442835	GY1
RT1-DMb	8.115476	0.45973554	4.838850258967217e-16	2.219941674606273e-14	0.2629116117850953	0.16954824316787506	GY1
Tnrc6b	8.112321	0.2661992	4.966186726847925e-16	2.2733858278404713e-14	0.6206239168110919	0.5100390407138874	GY1
Jak1	8.091556	0.29375017	5.890728031744254e-16	2.684891389425001e-14	0.43483535528596184	0.3279419966536531	GY1
Ahcyl2	8.087618	0.34207264	6.084291465946463e-16	2.7670988042306625e-14	0.3660311958405546	0.26756832124930285	GY1
Marchf1	8.052585	0.26134095	8.10638557704279e-16	3.67875497853418e-14	0.5927209705372617	0.4743446737311768	GY1
Zfp532	8.048083	0.48717904	8.410095224917264e-16	3.808338153037049e-14	0.2681109185441941	0.17930842163970998	GY1
Swap70	8.044651	0.4033892	8.649135258543768e-16	3.908141591177342e-14	0.31334488734835353	0.21974344673731178	GY1
Map2k6	8.04387	0.40097994	8.704465589517878e-16	3.924684420426491e-14	0.30138648180242633	0.20677635248187395	GY1
Ifngr2	8.038032	0.72439724	9.129297954730228e-16	4.107400448902875e-14	0.18769497400346621	0.10164528722810931	GY1
Ccdc50	8.01534	0.33931908	1.0983253337740655e-15	4.9309398175389844e-14	0.3419410745233969	0.24316787506971557	GY1
Daglb	7.994019	0.4099057	1.3060956633837988e-15	5.851196939851437e-14	0.29116117850953205	0.19924707194645844	GY1
Rps6ka3	7.9858446	0.29640532	1.3956338782252527e-15	6.238989315750671e-14	0.49168110918544194	0.39040713887339656	GY1
Fgd4	7.974861	0.30629024	1.5255244733272534e-15	6.805137469740255e-14	0.44055459272097053	0.3411879531511433	GY1
Rab2a	7.9571204	0.37938112	1.7608917335780676e-15	7.838398319787211e-14	0.30623916811091856	0.21221416620189626	GY1
Ksr1	7.9390225	0.46144962	2.0378047709914814e-15	9.051825175552414e-14	0.26603119584055457	0.17651979921918573	GY1
Btk	7.934966	0.63562626	2.1055256546808104e-15	9.332864878654941e-14	0.20311958405545927	0.11698271054099275	GY1
Bicra	7.932299	0.3918983	2.151256685959703e-15	9.515453096588847e-14	0.2989601386481802	0.20635805911879532	GY1
Map3k3	7.924875	0.2824417	2.2837625065840893e-15	1.0080287308008846e-13	0.4535528596187175	0.3460680423870608	GY1
Ctsh	7.9179664	0.48111653	2.414262592081871e-15	1.0633913761678258e-13	0.2216637781629116	0.1314835471277189	GY1
LOC102556967	7.9144783	0.804967	2.4829239076378903e-15	1.091341355294256e-13	0.16689774696707105	0.08254322364751812	GY1
Map4k4	7.9064693	0.28317863	2.647914525645635e-15	1.161426274993439e-13	0.42980935875216636	0.32431678750697157	GY1
Evl	7.887349	0.4694977	3.086729451465648e-15	1.3510724358962167e-13	0.24974003466204506	0.16090351366424985	GY1
Tet3	7.874801	0.3026416	3.4128526804978787e-15	1.4907056104024693e-13	0.3682842287694974	0.2657557166759621	GY1
St3gal5	7.86644	0.43343645	3.648763738737999e-15	1.5904361859954448e-13	0.30034662045060656	0.21221416620189626	GY1
Gng2	7.86471	0.26506057	3.699543398318329e-15	1.6092246242560597e-13	0.5197573656845754	0.4113218070273285	GY1
Irf8	7.8604712	0.523956	3.8269162916278864e-15	1.661182753007666e-13	0.22045060658578855	0.13301728945900726	GY1
Kmt2e	7.853442	0.28261635	4.047718397761287e-15	1.7533980150302302e-13	0.465684575389948	0.36126603457891804	GY1
Son	7.832859	0.2520879	4.768980747845785e-15	2.0615762960687574e-13	0.6736568457538995	0.559537088678193	GY1
Arhgap39	7.8301473	0.32967788	4.872996066317596e-15	2.10220649231306e-13	0.351473136915078	0.2559955382041272	GY1
Mctp1	7.8116565	0.43221456	5.644126113481802e-15	2.429871624132638e-13	0.29584055459272096	0.20775237032905744	GY1
Rubcnl	7.7776875	0.45663318	7.386208899151686e-15	3.166855946413379e-13	0.23518197573656846	0.14626324595649748	GY1
Ddx3	7.7693596	0.5544347	7.888397944610843e-15	3.375268394014509e-13	0.19722703639514733	0.11126603457891801	GY1
Iqsec2	7.758409	0.52359897	8.6001420638432e-15	3.6723132079539005e-13	0.23067590987868283	0.14500836586726157	GY1
Tal1	7.745139	0.8523002	9.54772229319323e-15	4.068649300794497e-13	0.15979202772963605	0.07794199665365309	GY1
Map3k8	7.7390404	0.79923916	1.0017004171949925e-14	4.2599697661075483e-13	0.17140381282495668	0.08937534857780256	GY1
Jmjd1c	7.7090216	0.25330812	1.2678593374118203e-14	5.380959285055916e-13	0.6207972270363952	0.5064138315672058	GY1
Mmp2	7.707365	0.9682042	1.284420952569609e-14	5.440236301328166e-13	0.14748700173310225	0.06650864472950363	GY1
Map3k5	7.7038293	0.34788257	1.3204834056518595e-14	5.581704653809857e-13	0.33986135181975735	0.2488845510317903	GY1
Spi1	7.697792	0.7081459	1.3843764554856903e-14	5.840007397527764e-13	0.1783362218370884	0.09578918014500837	GY1
Bltp3a	7.6693754	0.35892645	1.7283589943612444e-14	7.276460778268644e-13	0.310051993067591	0.21932515337423314	GY1
Snx25	7.668256	0.45965493	1.7435067737608275e-14	7.325523651035973e-13	0.24228769497400346	0.15546569994422754	GY1
Chsy1	7.6664004	0.5485763	1.7689024433579452e-14	7.417361725488537e-13	0.22582322357019063	0.1419408812046849	GY1
Car2	7.665307	0.7733056	1.784037791664053e-14	7.465895477051604e-13	0.1712305025996534	0.08965421081985499	GY1
Pxk	7.654823	0.2745204	1.9357892198002857e-14	8.08481210803442e-13	0.410051993067591	0.30939765755716675	GY1
ENSRNOG00000066864	7.64467	0.76780397	2.094820663056409e-14	8.714287702706482e-13	0.17227036395147313	0.09090909090909091	GY1
Zfp609	7.597003	0.3762559	3.0306735171492864e-14	1.2582396229812264e-12	0.3150779896013865	0.22615727830451757	GY1
Snx1	7.5741386	0.4432561	3.615177181917166e-14	1.4979408062465475e-12	0.25909878682842286	0.17331288343558282	GY1
Tmigd3	7.570563	0.4310646	3.7161075907188935e-14	1.5367240975742075e-12	0.23812824956672443	0.15044617958728387	GY1
Rpl7a	7.564644	0.4555597	3.889289215564245e-14	1.605173970344881e-12	0.24696707105719237	0.1611823759063023	GY1
Pcdh7	7.5544887	0.36970043	4.2050923211455484e-14	1.7321014853661603e-12	0.41854419410745236	0.3388176240936977	GY1
Clic1	7.526342	0.7753419	5.21816239400743e-14	2.1451763284854857e-12	0.16533795493934142	0.08533184606804238	GY1
Pik3r5	7.5225625	0.4799416	5.371301775938304e-14	2.2038104312000486e-12	0.24280762564991334	0.15881204684885666	GY1
Lap3	7.5179567	0.3546378	5.5638894146498406e-14	2.2783692474130577e-12	0.28492201039861353	0.19436698271054098	GY1
Csnk1g1	7.517689	0.31086415	5.5752787665507286e-14	2.278582741120908e-12	0.36689774696707106	0.27328499721137756	GY1
Nedd9	7.514227	0.29031822	5.724821387964978e-14	2.3306136935936647e-12	0.3663778162911612	0.2704963747908533	GY1
Adam10	7.5008674	0.2884461	6.339702266048425e-14	2.5759340641467302e-12	0.39150779896013865	0.29503625209146683	GY1
Siglec5	7.500472	0.47950613	6.35884829024228e-14	2.5787159236599547e-12	0.22079722703639515	0.13636363636363635	GY1
Sipa1l2	7.482161	0.32700568	7.311024688589801e-14	2.9420910483872125e-12	0.33934142114384747	0.24930284439486894	GY1
Fgd3	7.4603972	0.51712453	8.626195201670759e-14	3.458065173962316e-12	0.2168110918544194	0.13441160066926938	GY1
Gart	7.4578247	0.8872957	8.79625424749987e-14	3.5195089036847766e-12	0.15927209705372616	0.08128834355828221	GY1
Myo18a	7.446394	0.360336	9.592616929892756e-14	3.83083441051679e-12	0.2949740034662045	0.2073340769659788	GY1
Rsf1	7.4338884	0.29211786	1.054509345157579e-13	4.195226362537723e-12	0.3618717504332756	0.2678471834913553	GY1
Bin1	7.4248524	0.35827795	1.1290564397716379e-13	4.474819908554284e-12	0.2830155979202773	0.19520356943669828	GY1
Idh2	7.406937	0.39149863	1.292498818167386e-13	5.103301360018345e-12	0.2639514731369151	0.17791411042944785	GY1
Cux2	7.392339	0.8378666	1.442676941641749e-13	5.685557285424983e-12	0.1584055459272097	0.08087005019520357	GY1
Ctps2	7.391026	0.54192597	1.457002184151182e-13	5.731239736006319e-12	0.20883882149046792	0.12785833798103738	GY1
Morf4l1	7.3776565	0.2701358	1.610997433334629e-13	6.313303212578286e-12	0.3980935875216638	0.30089235917456775	GY1
Atp13a3	7.364962	0.3589054	1.771974261972089e-13	6.931196338900526e-12	0.3076256499133449	0.22155605131065254	GY1
Hck	7.3627043	0.29994565	1.8022151213423774e-13	7.023279225662506e-12	0.3660311958405546	0.27481873954266595	GY1
Zfp827	7.353382	0.44859192	1.932537807381477e-13	7.517177675243053e-12	0.24922010398613517	0.16634132738427218	GY1
Arhgdib	7.3505845	0.7038607	1.9734197949522524e-13	7.661985077957208e-12	0.1658578856152513	0.08686558839933073	GY1
Tm6sf1	7.3334856	0.44569787	2.2424290543302608e-13	8.690345203898013e-12	0.23344887348353552	0.1507250418293363	GY1
Synj1	7.3193803	0.25049895	2.491189729782275e-13	9.636583740703907e-12	0.49116117850953206	0.3905465699944228	GY1
Arhgap31	7.31161	0.33451182	2.639595014705768e-13	1.0191850658991e-11	0.3369150779896014	0.25055772448410485	GY1
Pi4kb	7.300442	0.32980964	2.8682357292262685e-13	1.1054307040249621e-11	0.3216637781629116	0.23368655883993308	GY1
Prpf40b	7.295056	0.36053964	2.985356532737503e-13	1.1484584415665043e-11	0.29341421143847485	0.20775237032905744	GY1
LOC120098581	7.2870564	0.8196868	3.1680041519157514e-13	1.2164903855140228e-11	0.1512998266897747	0.07403792526491913	GY1
Nrp1	7.2752395	0.4889908	3.4580602130881026e-13	1.3254422381646282e-11	0.25476603119584057	0.175404350250976	GY1
Fcf1	7.2697277	0.42875153	3.6021285956315564e-13	1.378142849197285e-11	0.25060658578856154	0.16829336307863915	GY1
Whrn	7.2682533	0.5795247	3.6416553333579074e-13	1.3907276087282676e-11	0.18596187175043327	0.10652537646402677	GY1
Trpc4ap	7.261551	0.264074	3.826769299841783e-13	1.4587644570996875e-11	0.4053726169844021	0.3080033463469046	GY1
Cldn11	7.2603674	0.81913894	3.860398140557696e-13	1.4689130202347124e-11	0.15337954939341422	0.07640825432236475	GY1
Smap2	7.2558165	0.34564728	3.992460445783478e-13	1.5164116975778333e-11	0.3074523396880416	0.2212771890686001	GY1
Evi2a	7.252425	0.8361581	4.0937469770468173e-13	1.5520705085129036e-11	0.14974003466204505	0.07306190741773563	GY1
Rps6ka1	7.250643	0.50215805	4.1479771047974484e-13	1.5697922017903123e-11	0.2097053726169844	0.1291132180702733	GY1
Adgra2	7.250295	0.694749	4.1586458631539863e-13	1.5709940390429996e-11	0.1682842287694974	0.09049079754601227	GY1
Casp8	7.2497864	0.56322384	4.1742983714968974e-13	1.574070857136762e-11	0.1951473136915078	0.11600669269380925	GY1
Tmem65	7.243737	0.3330252	4.3648717817252096e-13	1.642978487893191e-11	0.30901213171577124	0.22169548243167875	GY1
Dnmt3a	7.235915	0.30297786	4.62399888498563e-13	1.7373971437743497e-11	0.31299826689774696	0.22378694924707196	GY1
Sesn3	7.225424	0.4527169	4.995411307531517e-13	1.873592012051982e-11	0.217157712305026	0.13594534300055772	GY1
Slc4a7	7.2175	0.34569862	5.295186288658232e-13	1.9824799237144375e-11	0.30363951473136913	0.2187674288901283	GY1
Pacsin1	7.2103057	0.59481	5.582640030022835e-13	2.086374881808534e-11	0.19948006932409013	0.12200223089793642	GY1
Abhd2	7.205984	0.50300574	5.762608810322225e-13	2.149801713829462e-11	0.2145580589254766	0.13496932515337423	GY1
Gtdc1	7.1960063	0.2565096	6.200173253446576e-13	2.308931304294155e-11	0.46013864818024264	0.363218070273285	GY1
Pgap1	7.1916895	0.5480488	6.399439065187007e-13	2.3789120468211135e-11	0.20034662045060658	0.12158393753485779	GY1
ENSRNOG00000066115	7.1874866	0.2536381	6.599496782262341e-13	2.448938929856854e-11	0.4187175043327556	0.322643614054657	GY1
Adcy7	7.181726	0.5015537	6.883679012302524e-13	2.545382965995321e-11	0.22564991334488735	0.147239263803681	GY1
Cep85l	7.174827	0.34713987	7.239858765237289e-13	2.6676780118095782e-11	0.30779896013864816	0.22281093139988845	GY1
Scaper	7.1719565	0.3376505	7.393348213069938e-13	2.719455063775865e-11	0.3027729636048527	0.21653653095370887	GY1
Slfnl1	7.170754	0.3443526	7.458573919506588e-13	2.738642045470668e-11	0.29930675909878685	0.21500278862242053	GY1
Pm20d2	7.1662455	0.6904338	7.708239398279757e-13	2.822141539218229e-11	0.1734835355285962	0.09704406023424428	GY1
Ubac2	7.166163	0.3342307	7.712902327444649e-13	2.822141539218229e-11	0.3143847487001733	0.22922476296709426	GY1
Usp8	7.154436	0.31752563	8.401759418606427e-13	3.0635006603565623e-11	0.3081455805892548	0.22169548243167875	GY1
Cd2ap	7.150065	0.27483168	8.673691438351583e-13	3.157163449591654e-11	0.37660311958405546	0.28471834913552707	GY1
Zfp445	7.1426926	0.37318617	9.152006887338887e-13	3.325493525129066e-11	0.27123050259965337	0.18851087562744004	GY1
Rhobtb1	7.124273	0.59864616	1.046314496298556e-12	3.782246505068194e-11	0.18838821490467939	0.11140546569994422	GY1
Sema6a	7.1210995	0.68597007	1.0706957576839368e-12	3.863718976867714e-11	0.1681109185441941	0.09132738427216955	GY1
Pecam1	7.115824	0.75756806	1.112461221028266e-12	4.0075364192574954e-11	0.15649913344887348	0.08073061907417736	GY1
Casp4	7.1137013	0.5056657	1.1297160829146545e-12	4.0627148189345876e-11	0.19930675909878684	0.12032905744562186	GY1
Rnf216	7.0945525	0.26950523	1.297706396175328e-12	4.6508909918310984e-11	0.41490467937608316	0.3237590630228667	GY1
Ctbp2	7.0882764	0.2802688	1.3579275485805486e-12	4.858414502310543e-11	0.4067590987868284	0.31469604015616287	GY1
Psmd6	7.087377	0.2643499	1.366778127026656e-12	4.881749610092141e-11	0.4296360485268631	0.33700501952035694	GY1
Nek7	7.085564	0.27272105	1.384791414049224e-12	4.93767632431225e-11	0.3578856152512998	0.2682654768544339	GY1
C3ar1	7.0752287	0.62888473	1.4920235403004359e-12	5.284082017895091e-11	0.18474870017331022	0.1090351366424986	GY1
Tln2	7.0706587	0.3942987	1.541998456683704e-12	5.4518616598365154e-11	0.25285961871750434	0.1719185722253207	GY1
Mast2	7.0683017	0.34957722	1.56841355398159e-12	5.5359189516461305e-11	0.29913344887348353	0.21709425543781372	GY1
Supt6h	7.0438848	0.35232383	1.869526815264324e-12	6.587646925854086e-11	0.2937608318890815	0.20998326826547686	GY1
Tep1	7.0348063	0.3413321	1.9953794170857653e-12	7.019316251446335e-11	0.2714038128249567	0.18767428890128277	GY1
Bach2	7.033616	0.5122934	2.0124863244097246e-12	7.067636227399378e-11	0.1975736568457539	0.12005019520356944	GY1
ENSRNOG00000067467	7.013968	0.45264283	2.316525001473902e-12	8.094710530150306e-11	0.21837088388214904	0.13957055214723926	GY1
ENSRNOG00000069048	7.0104084	1.4914181	2.3762332128668595e-12	8.289535031774805e-11	0.10294627383015598	0.030395984383714447	GY1
Mrgprx3	6.998218	0.8021568	2.592387977486646e-12	9.028572481060635e-11	0.14679376083188908	0.07278304517568321	GY1
Lpar6	6.9711766	0.3825903	3.1430149309952354e-12	1.091000845086856e-10	0.25511265164644714	0.17470719464584494	GY1
Snx18	6.9617357	0.7050123	3.3610528905424763e-12	1.1628355594573195e-10	0.15996533795493934	0.08561070831009482	GY1
Gng10-1	6.958529	0.900493	3.4384390306360746e-12	1.1876493033989446e-10	0.1363951473136915	0.06316229782487451	GY1
Sp100	6.9570994	0.2620156	3.4734948187499985e-12	1.1977844139788235e-10	0.4025996533795494	0.30939765755716675	GY1
Lrp1	6.9253674	0.28109515	4.348453379916502e-12	1.4945848125135963e-10	0.327209705372617	0.2394032348020078	GY1
Mark2	6.9250407	0.25858963	4.358497426299807e-12	1.4955852216006833e-10	0.3778162911611785	0.2863915225878416	GY1
Zfp36l2	6.9229083	0.4606974	4.424636119193154e-12	1.5157993607026744e-10	0.22114384748700172	0.14403234802007808	GY1
S100pbp	6.907459	0.31317744	4.934116276374572e-12	1.687580454330657e-10	0.2975736568457539	0.21444506413831568	GY1
LOC120094650	6.902927	0.5377862	5.0941878168230475e-12	1.739490908265668e-10	0.21629116117850952	0.14249860568878975	GY1
Atg10	6.889352	0.2555849	5.60472271121468e-12	1.907607408495568e-10	0.39774696707105717	0.30716675962074735	GY1
Dhx57	6.8882937	0.42044884	5.646551041178933e-12	1.9187291593088736e-10	0.22270363951473138	0.14514779698828778	GY1
Kat2b	6.858706	0.31568867	6.948714914353293e-12	2.346002526478762e-10	0.3093587521663778	0.22601784718349135	GY1
AABR07034438.1	6.838892	0.31798735	7.980790505304223e-12	2.690116619521035e-10	0.2748700173310225	0.1935303959843837	GY1
Pacs1	6.8384447	0.40763718	8.005743802454216e-12	2.694196220902971e-10	0.272790294627383	0.19715560513106525	GY1
Rffl	6.829222	0.43383375	8.537633773989982e-12	2.8640004752875835e-10	0.23379549393414212	0.1581148912437256	GY1
Kcmf1	6.8273973	0.33021352	8.64689486809568e-12	2.8960191342570935e-10	0.2800693240901213	0.1988287785833798	GY1
Cerk	6.826744	0.3428674	8.686339835813036e-12	2.904590127554324e-10	0.27712305025996536	0.19701617401003904	GY1
Peli1	6.8200064	0.2504714	9.10365215309142e-12	3.0344542295980085e-10	0.3946273830155979	0.30465699944227553	GY1
Smurf1	6.8195	0.28971934	9.135802170208081e-12	3.040336957152105e-10	0.3168110918544194	0.23243167875069715	GY1
Rasa3	6.8061094	0.2753056	1.0027354760263025e-11	3.3274643698010723e-10	0.32495667244367415	0.23954266592303403	GY1
Sema4a	6.7939754	0.55667055	1.0908495860241624e-11	3.6115805272476713e-10	0.1755632582322357	0.10122699386503067	GY1
Dse	6.7938075	0.26768577	1.0921215559835084e-11	3.6115805272476713e-10	0.38925476603119585	0.3027049637479085	GY1
Crlf3	6.7718163	0.37812856	1.2717542628613412e-11	4.185808457637501e-10	0.24939341421143849	0.17136084774121585	GY1
Ccdc125	6.7656207	0.50050753	1.3273902306459854e-11	4.355252515762712e-10	0.18873483535528596	0.1141940881204685	GY1
Pbx1	6.747738	0.2577161	1.5016769427944148e-11	4.910315937831146e-10	0.37313691507798963	0.285973229224763	GY1
Asb2	6.7475533	0.7362181	1.5035881103155566e-11	4.910315937831146e-10	0.14315424610051994	0.07083100948131622	GY1
Septin11	6.7467747	0.31777605	1.511675564188489e-11	4.929049747865609e-10	0.2904679376083189	0.20942554378137201	GY1
LOC120103039	6.73142	0.97685295	1.6801520329660895e-11	5.461405817545276e-10	0.124263431542461	0.05382041271611824	GY1
AABR07031491.2	6.722422	0.37827185	1.7872845043615098e-11	5.791685767920157e-10	0.25233968804159446	0.17512548800892358	GY1
Rap1gap2	6.708475	0.5774398	1.9666848800844227e-11	6.363196789483026e-10	0.17694974003466205	0.10443390964863357	GY1
ENSRNOG00000063806	6.708189	0.3629873	1.970547316923381e-11	6.365869806874516e-10	0.251473136915078	0.1742889012827663	GY1
Bmpr2	6.7070694	0.26258487	1.9857173245673417e-11	6.405007604135213e-10	0.36793760831889083	0.28290574456218626	GY1
Fam168a	6.7061844	0.3020246	1.9977931101581062e-11	6.434059961225016e-10	0.31022530329289427	0.22936419408812048	GY1
Kcnj5	6.700187	0.9686529	2.0815264806839956e-11	6.693448496015438e-10	0.11854419410745234	0.04796430563301729	GY1
Fgf16	6.6977234	0.4561735	2.116912391831542e-11	6.796812436009206e-10	0.21334488734835355	0.13929168990518684	GY1
Tnks2	6.6937785	0.27255937	2.174807693863996e-11	6.972021117668583e-10	0.31525129982668976	0.23034021193530396	GY1
Traf3ip3	6.6904035	0.44902557	2.225560975812702e-11	7.123833804410551e-10	0.19133448873483536	0.1165644171779141	GY1
Ifnar1	6.6842265	0.3494426	2.3214749166263776e-11	7.419518765547048e-10	0.27902946273830154	0.20147796988287786	GY1
Lpin2	6.681041	0.3181	2.3725083670279146e-11	7.571082256180709e-10	0.2897746967071057	0.20984383714445065	GY1
Itgb2	6.6740594	0.6293558	2.4882288988135582e-11	7.928298950231772e-10	0.1608318890814558	0.08895705521472393	GY1
Arhgap4	6.673063	0.36891833	2.505187794479486e-11	7.970222655395585e-10	0.24038128249566723	0.1634132738427217	GY1
Thrap3	6.640822	0.25354335	3.119384639542138e-11	9.909245204945527e-10	0.3778162911611785	0.29029559397657556	GY1
Lzts1	6.639849	0.58694017	3.140039137366104e-11	9.95976710348226e-10	0.17157712305025996	0.09969325153374232	GY1
Cog4	6.6333575	0.2968502	3.2813549896150616e-11	1.0376604632318156e-09	0.30675909878682844	0.22573898494143893	GY1
ENSRNOG00000069704	6.61832	0.7745698	3.633042046607977e-11	1.1454189405892158e-09	0.1391681109185442	0.06901840490797546	GY1
Rassf4	6.6049128	0.793761	3.9775144903912774e-11	1.2502634003829613e-09	0.1386481802426343	0.06860011154489683	GY1
Wwp2	6.6037316	0.292081	4.009345449130076e-11	1.2583822857254669e-09	0.2738301559792028	0.19394868934746234	GY1
Rap1a	6.603062	0.261824	4.0275085016019123e-11	1.2621934715184707e-09	0.37365684575389946	0.2893195761293921	GY1
Susd3	6.5964756	0.8554591	4.2104661193553405e-11	1.3155981022116852e-09	0.13448873483535528	0.06497490239821528	GY1
Tgfb1	6.594374	0.6279823	4.270537428932346e-11	1.3323822579612434e-09	0.1634315424610052	0.09244283324037925	GY1
Arpc3	6.592717	0.5147503	4.318481245538276e-11	1.3453384516189523e-09	0.18665511265164644	0.11447295036252092	GY1
Ttf1	6.588921	0.46346396	4.4303357276946096e-11	1.3781367784398396e-09	0.20381282495667244	0.13092582264361405	GY1
Pik3cg	6.5846114	0.3292418	4.5607603009911385e-11	1.4145103619908315e-09	0.2776429809358752	0.20022308979364195	GY1
Tmem243	6.574163	0.39316013	4.8927668614686816e-11	1.5152400298013647e-09	0.20831889081455807	0.13315672058003347	GY1
Mapkapk2	6.5737653	0.37543482	4.9058566193585857e-11	1.5170529481043084e-09	0.24956672443674177	0.17401003904071388	GY1
Mettl6	6.57319	0.35637888	4.9248506540447954e-11	1.5206836349440823e-09	0.24696707105719237	0.170803123257111	GY1
Ola1	6.564862	0.30564883	5.20811201323512e-11	1.6057834774924638e-09	0.29462738301559793	0.2168153931957613	GY1
Cpne4	6.553646	0.73850703	5.614887734218915e-11	1.7286598566172359e-09	0.14315424610051994	0.07375906302286671	GY1
Inpp4b	6.5518427	0.3632083	5.68313168130161e-11	1.7471046749291724e-09	0.25511265164644714	0.18070273284997213	GY1
Rprd2	6.5455713	0.36009726	5.926839177619033e-11	1.8193573967490576e-09	0.24540727902946274	0.1698271054099275	GY1
Rbms3	6.544823	0.3661967	5.956573633815818e-11	1.8258117369383399e-09	0.27902946273830154	0.20468488566648077	GY1
ENSRNOG00000068949	6.5409517	0.48029754	6.112863868079772e-11	1.868255158282223e-09	0.19462738301559793	0.12228109313998885	GY1
Arl14ep	6.537674	0.4274292	6.24830493036729e-11	1.904098272820939e-09	0.2050259965337955	0.13190184049079753	GY1
Adap2	6.523902	0.26354405	6.850140696343116e-11	2.0844709700947717e-09	0.3506065857885615	0.2679866146123815	GY1
Dennd5b	6.5225673	0.25298533	6.911400801237438e-11	2.099475809845792e-09	0.36204506065857883	0.2787228109313999	GY1
Cstpp1	6.5223923	0.39683658	6.919478129368702e-11	2.099475809845792e-09	0.24020797227036395	0.16675962074735082	GY1
Lpxn	6.521855	0.55118775	6.944313518975657e-11	2.1039664340873353e-09	0.1781629116117851	0.10736196319018405	GY1
Akna	6.5011206	0.5596736	7.972381975907596e-11	2.4050210144874625e-09	0.1712305025996534	0.10080870050195204	GY1
Pip4p1	6.4931545	0.45322365	8.405737252861632e-11	2.5321075753376004e-09	0.20086655112651647	0.12897378694924708	GY1
Csnk1d	6.492182	0.28644863	8.460204083014392e-11	2.5448585194329953e-09	0.3006932409012132	0.22141662018962632	GY1
Adk	6.4826965	0.30057442	9.009774019455299e-11	2.7062882821189083e-09	0.31247833622183707	0.23522030117122142	GY1
Mt1	6.474607	0.9310008	9.505898075321174e-11	2.851225451318795e-09	0.12495667244367417	0.057027328499721135	GY1
Dcaf5	6.470049	0.3202662	9.797120846315932e-11	2.934377652340855e-09	0.27244367417677645	0.19604015616285556	GY1
Map4k5	6.4603953	0.26126203	1.0442981930392587e-10	3.1189110990400423e-09	0.29809358752166376	0.21737311767986614	GY1
Abcg1	6.447639	0.3455455	1.1360594047060326e-10	3.37852786937116e-09	0.25268630849220103	0.17749581706636922	GY1
Tulp4	6.445064	0.28686753	1.155515599998095e-10	3.431521256311623e-09	0.3166377816291161	0.23828778583379812	GY1
Zc3hav1	6.443017	0.30553928	1.1712160535051269e-10	3.473227125571215e-09	0.2823223570190641	0.2049637479085332	GY1
Smad7	6.437569	0.6286	1.2140220981563557e-10	3.5950829533822254e-09	0.15493934142114385	0.08561070831009482	GY1
Faxdc2	6.4189076	0.854392	1.372554724327753e-10	4.058812743336484e-09	0.13084922010398614	0.06344116006692693	GY1
Armh3	6.416513	0.34414482	1.3943125369546905e-10	4.117346007012964e-09	0.25684575389948006	0.18237590630228667	GY1
Itgal	6.4084945	0.5429558	1.4696353565849818e-10	4.315458667529514e-09	0.17261698440207973	0.10303959843837145	GY1
Cmtm7	6.4061584	0.33568314	1.4923167353332252e-10	4.375931842377118e-09	0.24523396880415946	0.17024539877300612	GY1
Nhsl2	6.405794	0.9565769	1.4958863871518628e-10	4.380272904053904e-09	0.12599653379549394	0.05939765755716676	GY1
Dennd1b	6.3960886	0.27220434	1.5940759621011487e-10	4.641860641862873e-09	0.2731369150779896	0.1964584495259342	GY1
Heca	6.3829865	0.30498412	1.7366696098832295e-10	5.043076875458697e-09	0.2729636048526863	0.19673731176798662	GY1
Stxbp3	6.3808684	0.3198281	1.7608638135064009e-10	5.106261509540139e-09	0.25701906412478337	0.1815393195761294	GY1
Asb3	6.3767695	0.262242	1.8086232112388123e-10	5.237513017518362e-09	0.3521663778162912	0.271611823759063	GY1
P2ry13	6.3727036	0.63210815	1.8572460067826678e-10	5.3708992797524706e-09	0.15528596187175042	0.0865867261572783	GY1
Stau1	6.371828	0.35523137	1.8678836707232656e-10	5.3942216309068845e-09	0.2393414211438475	0.1656441717791411	GY1
Fcer1g	6.367258	0.25943914	1.9243741033105004e-10	5.549714917470144e-09	0.3265164644714038	0.2469325153374233	GY1
Lef1	6.33745	0.5803029	2.33599124021755e-10	6.7275264206594995e-09	0.18370883882149047	0.11614612381483547	GY1
Atp2c1	6.335296	0.26502448	2.368856708004064e-10	6.812818894377669e-09	0.3440207972270364	0.26338538761851643	GY1
Tmem219	6.3223505	0.66396207	2.576139851941455e-10	7.398814813123911e-09	0.15493934142114385	0.087702175125488	GY1
Micu2	6.321972	0.31441304	2.5824622239537917e-10	7.40576528535433e-09	0.25961871750433274	0.18432794199665364	GY1
ENSRNOG00000064487	6.3215556	0.59888935	2.5894343366078294e-10	7.40576528535433e-09	0.16395147313691508	0.09592861126603458	GY1
ENSRNOG00000063198	6.3213615	0.4698563	2.592688981899303e-10	7.40576528535433e-09	0.1975736568457539	0.1281372002230898	GY1
Zfp385a	6.3207912	0.46499306	2.6022776072059585e-10	7.423041130976887e-09	0.18145580589254767	0.11140546569994422	GY1
Wdr33	6.2868104	0.3660228	3.240543834898476e-10	9.168858575233664e-09	0.2098786828422877	0.13817624093697714	GY1
Rcsd1	6.280487	0.41770267	3.375143948766793e-10	9.536828575450753e-09	0.2045060658578856	0.13441160066926938	GY1
Lman2l	6.2773724	0.39679337	3.443427667122581e-10	9.690591203878126e-09	0.2124783362218371	0.1419408812046849	GY1
Dnajc1	6.269404	0.2639556	3.624330869567778e-10	1.0158786231464978e-08	0.3123050259965338	0.23480200780814278	GY1
Aif1	6.242805	0.4282062	4.297926700811489e-10	1.1966843454078842e-08	0.18388214904679376	0.11391522587841606	GY1
Sufu	6.216753	0.34400082	5.075483122407816e-10	1.4075737982063792e-08	0.24211438474870017	0.1698271054099275	GY1
Clec2l	6.211343	0.68460786	5.253377909552756e-10	1.4549844286880195e-08	0.1365684575389948	0.06985499163413274	GY1
Abca9	6.206749	0.86590046	5.409189711152441e-10	1.496161892929051e-08	0.12027729636048527	0.05465699944227551	GY1
Adar	6.2050047	0.31175786	5.469525236508433e-10	1.5104595838904583e-08	0.2393414211438475	0.16620189626324597	GY1
LOC102546864	6.204839	0.49515685	5.47528991584827e-10	1.5104595838904583e-08	0.1948006932409012	0.12757947573898495	GY1
Lpcat3	6.2032413	0.30906656	5.531183000584227e-10	1.5238736240505768e-08	0.25528596187175046	0.18251533742331288	GY1
Nadk	6.2003636	0.39692286	5.633281608249998e-10	1.5499656456505177e-08	0.2147313691507799	0.145287228109314	GY1
Dbnl	6.1913896	0.32061064	5.963618629192201e-10	1.6387054807292753e-08	0.2441941074523397	0.17219743446737312	GY1
Per3	6.1888666	0.4486416	6.059836847297352e-10	1.66296517461304e-08	0.19566724436741767	0.12702175125488008	GY1
Rcbtb2	6.185101	0.43257627	6.206265415257384e-10	1.6987018367661398e-08	0.189948006932409	0.12102621305075292	GY1
Rab43	6.1644354	0.6772402	7.073500780351834e-10	1.931028871886153e-08	0.1436741767764298	0.07794199665365309	GY1
Oasl2	6.15632	0.52263534	7.44545828939704e-10	2.0299281989011487e-08	0.18457538994800693	0.11837702175125488	GY1
Adgra3	6.13938	0.6160543	8.284431014176839e-10	2.24407468531307e-08	0.1511265164644714	0.08533184606804238	GY1
Apod	6.1378202	0.5758925	8.366151515073251e-10	2.2632868730971066e-08	0.1559792027729636	0.08965421081985499	GY1
Atp10d	6.1323533	0.3769402	8.658862772310801e-10	2.3394551144879928e-08	0.22530329289428075	0.15644171779141106	GY1
Prpf18	6.131946	0.3234781	8.681052900414423e-10	2.3424318546986975e-08	0.24090121317157712	0.16940881204684885	GY1
Prkacb	6.1306396	0.26652962	8.752642990286442e-10	2.3587135338604827e-08	0.28388214904679376	0.20872838817624093	GY1
Il10ra	6.124238	0.7282354	9.111867937330946e-10	2.4492233740266747e-08	0.1339688041594454	0.06901840490797546	GY1
Nckap5l	6.118572	0.5799349	9.441755648248502e-10	2.5346459528960063e-08	0.15199306759098788	0.08575013943112103	GY1
Nudcd3	6.111441	0.252975	9.873527417261722e-10	2.647165931333878e-08	0.3126516464471404	0.23563859453430006	GY1
Rasa4	6.1070986	0.25519896	1.0145859102142717e-09	2.7167060272736172e-08	0.2795493934142114	0.20343000557724483	GY1
Litaf	6.097473	0.5338621	1.0775806295856553e-09	2.8743709261950192e-08	0.1734835355285962	0.10750139431121027	GY1
ENSRNOG00000068916	6.0963182	0.50212294	1.0853909398248108e-09	2.891525596488816e-08	0.1733102253032929	0.10652537646402677	GY1
Tmem208	6.0946927	0.6162074	1.0964798082994561e-09	2.917359855432284e-08	0.1561525129982669	0.09118795315114334	GY1
Cd302	6.0940723	0.39357358	1.1007377806049804e-09	2.9249769718839057e-08	0.2123050259965338	0.14375348577802566	GY1
Kdm5d	6.092785	0.41833633	1.1096303129236024e-09	2.944874574779272e-08	0.16499133448873485	0.09690462911321807	GY1
Aldh16a1	6.078713	0.46027565	1.211510577857893e-09	3.2071377241626995e-08	0.19150779896013864	0.12479085331846068	GY1
Cflar	6.0702095	0.27229002	1.2774349803841278e-09	3.368893308016808e-08	0.26447140381282497	0.19074177356385946	GY1
C11h3orf70	6.065526	0.2525066	1.3152258547050345e-09	3.4641991544906725e-08	0.28890814558058925	0.21346904629113217	GY1
LOC120099313	6.0633106	0.3727021	1.3334771366208683e-09	3.507864698418209e-08	0.2169844020797227	0.14863357501394311	GY1
Smad3	6.051106	0.35570234	1.438548827672242e-09	3.7747953342898905e-08	0.24298093587521663	0.1741494701617401	GY1
Prorp	6.040662	0.26338777	1.5348338814132452e-09	4.0173941520237324e-08	0.2989601386481802	0.22476296709425544	GY1
Nipa2	6.0389767	0.26138946	1.5509459860750303e-09	4.054505429432554e-08	0.30363951473136913	0.22866703848298942	GY1
Tifab	6.03803	0.80572927	1.5600699220658226e-09	4.0732784540513127e-08	0.12062391681109186	0.05674846625766871	GY1
Il15ra	6.035273	0.5362886	1.5869424379107486e-09	4.138287954382681e-08	0.17019064124783362	0.10554935861684328	GY1
Dnajc7	6.0347476	0.38164315	1.5921141340557749e-09	4.1466167620637735e-08	0.2095320623916811	0.14180145008365866	GY1
Ccdc47	6.0184436	0.28323653	1.7610201355648821e-09	4.575160862732753e-08	0.23726169844020797	0.1657836029001673	GY1
Mink1	6.015031	0.5145754	1.7985237310318604e-09	4.6668129387146026e-08	0.16759098786828422	0.10206358059118795	GY1
Ino80	6.0115924	0.2791582	1.8371001919626153e-09	4.761018865845264e-08	0.2736568457538995	0.20161740100390407	GY1
Lrrc18	6.0004735	0.6329308	1.9674281980493976e-09	5.08620217019774e-08	0.14783362218370885	0.08393753485778026	GY1
Dennd5a	5.997385	0.25281766	2.0052011216220595e-09	5.177468807380307e-08	0.3046793760831889	0.2296430563301729	GY1
Cd83	5.9943843	0.76214576	2.042579405246813e-09	5.267493211611891e-08	0.1315424610051993	0.06832124930284439	GY1
Zfp710	5.9582524	0.37403566	2.549494316541106e-09	6.51862168787815e-08	0.21334488734835355	0.1465421081985499	GY1
Rassf3	5.9489493	0.29018557	2.698694533394623e-09	6.891696661041616e-08	0.2710571923743501	0.20036252091466816	GY1
Skil	5.9466605	0.33205268	2.7366803070785243e-09	6.98019943043897e-08	0.23604852686308492	0.16731734523145567	GY1
Riok3	5.945844	0.2871621	2.7503582428213336e-09	7.006562687605356e-08	0.2388214904679376	0.16829336307863915	GY1
Cnot8	5.9425664	0.36089665	2.8059414007549454e-09	7.139486335950022e-08	0.20537261698440207	0.1376185164528723	GY1
Cfap418	5.934316	0.55516446	2.9507282393556087e-09	7.498784032282387e-08	0.15788561525129982	0.09383714445064138	GY1
Ctsz	5.92253	0.3624863	3.1702561586794736e-09	8.027486790202155e-08	0.21421143847487	0.147239263803681	GY1
Tg	5.912408	0.45869133	3.3714219286150722e-09	8.526566001850856e-08	0.1681109185441941	0.10290016731734523	GY1
Eogt	5.895983	0.77302843	3.724564323416242e-09	9.397017521629955e-08	0.13240901213171577	0.07069157836029001	GY1
Ikzf2	5.895737	0.595347	3.730121018945406e-09	9.399725635001128e-08	0.15268630849220105	0.09007250418293362	GY1
Lgals8	5.8751807	0.3735449	4.2238289238786e-09	1.0605604457250146e-07	0.1996533795493934	0.13329615170105968	GY1
Kcng2	5.864223	1.0336714	4.5124104732613225e-09	1.1289641764009174e-07	0.10658578856152513	0.04559397657557167	GY1
Spata22	5.8543963	0.810187	4.787451861413493e-09	1.1949251872189918e-07	0.12582322357019063	0.06441717791411043	GY1
Fam124a	5.8525434	0.9068563	4.8411178380942195e-09	1.2068831937393984e-07	0.11091854419410745	0.049637479085331844	GY1
Olr1	5.8442364	0.737173	5.088969747235491e-09	1.2671655548757637e-07	0.13830155979202774	0.0769659788064696	GY1
Slc7a7	5.841595	0.29456264	5.170329438901782e-09	1.284373542843777e-07	0.2509532062391681	0.18195761293920804	GY1
Wdr44	5.8346395	0.35818508	5.39069342198477e-09	1.3375299205364815e-07	0.21837088388214904	0.15225878416062466	GY1
Sowahc	5.821855	0.5803745	5.819803146966538e-09	1.440590233521847e-07	0.15441941074523396	0.09230340211935303	GY1
Rac1	5.815037	0.39509317	6.062059758698693e-09	1.4970217302812344e-07	0.18977469670710573	0.12465142219743447	GY1
Myo6	5.8089757	0.4555758	6.285622605251633e-09	1.5449515069367612e-07	0.17850953206239167	0.11475181260457334	GY1
Zmat5	5.8064837	0.7642645	6.379852969020778e-09	1.564444413432627e-07	0.12495667244367417	0.06358059118795314	GY1
Fgr	5.803317	1.059043	6.50157115290208e-09	1.5924292148568342e-07	0.10103986135181976	0.040574456218628	GY1
Setbp1	5.7874346	0.7187112	7.1469601707829004e-09	1.7417364638188194e-07	0.1320623916811092	0.07097044060234245	GY1
Crot	5.7868805	0.55329937	7.170552530600986e-09	1.7440580551807456e-07	0.15667244367417676	0.09439486893474623	GY1
Ssh1	5.778048	0.43032792	7.557216089411925e-09	1.8338494505857686e-07	0.18284228769497402	0.11921360847741216	GY1
Sema3c	5.7728677	0.5201186	7.793368273861596e-09	1.8889683147951702e-07	0.16724436741767765	0.10527049637479086	GY1
Ap1b1	5.751769	0.25241125	8.831449431508761e-09	2.1331816679840171e-07	0.2578856152512998	0.18865030674846625	GY1
Fkbp7	5.728223	0.6403653	1.0148810339146018e-08	2.442938663266767e-07	0.13795493934142114	0.07682654768544339	GY1
Tmlhe	5.7247415	0.6821208	1.0359126308026679e-08	2.490704612088157e-07	0.1360485268630849	0.07557166759620747	GY1
Gtf2i	5.720084	0.25197166	1.0647136090746373e-08	2.5570201062839456e-07	0.2577123050259965	0.18753485778025655	GY1
Aplp1	5.7174215	0.75719225	1.0815256068494267e-08	2.5944240129525263e-07	0.11906412478336222	0.05856107083100948	GY1
Slc36a1	5.694685	0.46280882	1.2359981798304608e-08	2.954838978144292e-07	0.16620450606585788	0.10387618516452872	GY1
Kmt5b	5.676346	0.2625244	1.376023987407318e-08	3.274655950054691e-07	0.2502599653379549	0.1815393195761294	GY1
Prkar2a	5.6708694	0.4662023	1.4207462696897038e-08	3.377252413867838e-07	0.18492201039861353	0.12367540435025097	GY1
Ankrd55	5.666744	0.6969815	1.4553621038650367e-08	3.451710618736918e-07	0.1391681109185442	0.07947573898494144	GY1
Sema4c	5.664832	0.8736589	1.471685518983358e-08	3.4864811967237385e-07	0.11161178509532062	0.0522866703848299	GY1
Ift74	5.6456337	0.42375922	1.645738120140788e-08	3.8812762009979485e-07	0.17538994800693242	0.11279977691020636	GY1
Ptpn18	5.6299477	0.2623586	1.8026436578591337e-08	4.2417763109623566e-07	0.23864818024263432	0.17136084774121585	GY1
Psen1	5.6268187	0.26501307	1.835632735945373e-08	4.3097285489172106e-07	0.2538994800693241	0.18600111544896822	GY1
Msn	5.6237164	0.37067446	1.868925906746484e-08	4.3780894481393054e-07	0.20173310225303293	0.13859453430005578	GY1
Aldh9a1	5.6137714	0.4626087	1.979635729913419e-08	4.6270950628054345e-07	0.1733102253032929	0.11182375906302287	GY1
Tln1	5.611024	0.34484115	2.011330597610873e-08	4.695941793932022e-07	0.21109185441941075	0.1473786949247072	GY1
ENSRNOG00000033429	5.601498	0.47193676	2.1250718799296e-08	4.944978583196891e-07	0.1610051993067591	0.09955382041271611	GY1
Rhog	5.5942726	0.641786	2.2154857652194488e-08	5.143950670386596e-07	0.1317157712305026	0.07208588957055215	GY1
Sema4d	5.59161	0.39868248	2.2497349424448625e-08	5.217692787975552e-07	0.17937608318890816	0.11698271054099275	GY1
Hmg20a	5.5761395	0.33418983	2.4591499671762347e-08	5.684513584544315e-07	0.2216637781629116	0.1581148912437256	GY1
Esco1	5.5520754	0.25302404	2.8229814701855833e-08	6.489762007007779e-07	0.24870017331022531	0.1815393195761294	GY1
Parp14	5.5506506	0.45818064	2.8460866654180687e-08	6.535712270225107e-07	0.16897746967071056	0.10861684327941996	GY1
ENSRNOG00000071219	5.5491714	0.41111055	2.8702687270557942e-08	6.584032180684003e-07	0.18232235701906413	0.1207473508087005	GY1
Gbe1	5.548535	0.31995273	2.880737944548403e-08	6.600825327366318e-07	0.20606585788561524	0.14249860568878975	GY1
Ptpn6	5.5483384	0.3691223	2.8839756964839614e-08	6.601029962061434e-07	0.1925476603119584	0.13008923591745677	GY1
Gpr84	5.5435033	0.73594666	2.9647935184308838e-08	6.778610785978398e-07	0.12512998266897746	0.06692693809258227	GY1
Stard3	5.5396857	0.34625182	3.030149352498065e-08	6.92049142968131e-07	0.20658578856152512	0.14389291689905187	GY1
Cbx3	5.53761	0.40865505	3.0662681632999655e-08	6.995362166675416e-07	0.1856152512998267	0.12437255995538204	GY1
Arhgap20	5.534884	0.742076	3.114347897778837e-08	7.089621935377969e-07	0.11889081455805893	0.06051310652537646	GY1
Rab3ip	5.534098	0.49775988	3.1283394384174986e-08	7.113748879160659e-07	0.14731369150779897	0.08728388176240937	GY1
Slc12a2	5.529845	0.5789706	3.2051354932644626e-08	7.264742783976511e-07	0.1409012131715771	0.08156720580033464	GY1
Sgce	5.5272136	0.3196465	3.2535702594942514e-08	7.366560913667006e-07	0.2220103986135182	0.15839375348577803	GY1
Ap2a1	5.5085526	0.37943074	3.617966137987639e-08	8.16515371895036e-07	0.19133448873483536	0.130228667038483	GY1
Nlrc4	5.499436	0.45965362	3.8100794221125924e-08	8.580249749088358e-07	0.15927209705372616	0.0994143892916899	GY1
Stam2	5.497048	0.44249964	3.862014854877678e-08	8.68787590636968e-07	0.1703639514731369	0.11015058561070831	GY1
Gmpr2	5.483388	0.5483893	4.172571496909188e-08	9.366395503661459e-07	0.14575389948006934	0.08686558839933073	GY1
Rapgef1	5.471242	0.25485224	4.468924660689252e-08	1.001020026025757e-06	0.2530329289428076	0.18725599553820413	GY1
Ppp1r10	5.467155	0.46071061	4.573165864903648e-08	1.023276366313446e-06	0.1684575389948007	0.10875627440044618	GY1
RT1-DMa	5.456602	0.52295965	4.853327855347605e-08	1.0824986363321052e-06	0.14679376083188908	0.087702175125488	GY1
Sumo1	5.4461293	0.36059225	5.1477677586866545e-08	1.1457335332125732e-06	0.20138648180242635	0.1399888455103179	GY1
Usp6nl	5.430675	0.27532	5.614123478399306e-08	1.2455630989219032e-06	0.23310225303292895	0.16926938092582264	GY1
Rnf213	5.4301925	0.3183138	5.6293330768859316e-08	1.2476173075051846e-06	0.21143847487001732	0.14933073061907418	GY1
Map3k14	5.4275064	0.30112302	5.714686970233656e-08	1.2651966950149825e-06	0.2190641247833622	0.15658114891243727	GY1
Rnf115	5.4224086	0.2896393	5.880132751737918e-08	1.3004521442292953e-06	0.224263431542461	0.16104294478527606	GY1
Scamp2	5.4188538	0.29512975	5.998235975254382e-08	1.3251740301073064e-06	0.23275563258232235	0.1699665365309537	GY1
Pak1	5.4158244	0.4468306	6.100694372478775e-08	1.3463911390883158e-06	0.14679376083188908	0.08742331288343558	GY1
Rab40c	5.4143124	0.27188995	6.152476079575341e-08	1.356391308983981e-06	0.2318890814558059	0.1677356385945343	GY1
Reep3	5.411176	0.3131535	6.261208645389982e-08	1.378912819950067e-06	0.20381282495667244	0.1419408812046849	GY1
Ube2e1	5.394082	0.38799646	6.88747769750917e-08	1.5136567862261766e-06	0.18405545927209704	0.12409369771332962	GY1
Rnf41	5.3849134	0.4000999	7.247948196302495e-08	1.587883823235926e-06	0.1856152512998267	0.12632459564974902	GY1
Arhgef6	5.3817043	0.2815196	7.378387879109839e-08	1.6130894710470998e-06	0.2093587521663778	0.14668153931957614	GY1
Jam2	5.37428	0.63356173	7.688923322019915e-08	1.6774814398487985e-06	0.12253032928942807	0.06539319576129392	GY1
Rbm41	5.369154	0.45088452	7.910686014404702e-08	1.7240690538254571e-06	0.16568457538994802	0.10722253206915784	GY1
Rnf111	5.3580475	0.25069094	8.412623852257929e-08	1.8296584199838147e-06	0.248526863084922	0.183909648633575	GY1
Paqr8	5.348344	0.32878146	8.876265127119254e-08	1.9284950741469665e-06	0.2046793760831889	0.1441717791411043	GY1
Arap2	5.3161693	0.26495552	1.0597456461570371e-07	2.2811732255984026e-06	0.2561525129982669	0.19311210262130507	GY1
Parp9	5.3037987	0.29655534	1.134173326799042e-07	2.436380939515237e-06	0.20883882149046792	0.14779698828778584	GY1
Mtch1	5.289187	0.2884751	1.228612053700556e-07	2.6338527932398624e-06	0.22461005199306758	0.16313441160066927	GY1
Tnfaip8	5.2836633	0.30979976	1.266259102186972e-07	2.7117863469307514e-06	0.19774696707105718	0.13747908533184608	GY1
Sec22a	5.280899	0.32797453	1.2855153708235753e-07	2.7502158433354165e-06	0.19064124783362218	0.13092582264361405	GY1
Pced1b	5.261658	0.26732424	1.42762055047279e-07	3.0418183395541175e-06	0.2639514731369151	0.20217512548800892	GY1
Lima1	5.259933	0.30212036	1.441080513455121e-07	3.0673801061015297e-06	0.21438474870017332	0.15365309537088678	GY1
Kif21b	5.2528043	0.5664643	1.498005669295667e-07	3.1848274546552954e-06	0.13067590987868286	0.07417735638594534	GY1
Csnk1e	5.252646	0.47847396	1.499296335850795e-07	3.1848274546552954e-06	0.1535528596187175	0.09676519799219185	GY1
Nlrp1a	5.2512426	0.40744063	1.510766678247983e-07	3.1994680986007286e-06	0.16533795493934142	0.10764082543223648	GY1
Arap3	5.246485	0.4368091	1.550280698193849e-07	3.273231129741414e-06	0.15164644714038128	0.09411600669269381	GY1
Tek	5.2457685	0.7259087	1.5563233108358917e-07	3.2826835548274955e-06	0.11386481802426343	0.05842163970998327	GY1
Plekho1	5.2402587	0.5308969	1.6035155531639916e-07	3.3788248329282664e-06	0.14159445407279028	0.08533184606804238	GY1
Wdr45b	5.237163	0.30757144	1.6306348498850777e-07	3.432519102679773e-06	0.19428076256499133	0.13427216954824317	GY1
Pter	5.230423	0.57797396	1.6912263179647772e-07	3.552930960165282e-06	0.1391681109185442	0.08365867261572783	GY1
Rin3	5.2252283	0.45145926	1.739404861415465e-07	3.6431930394042596e-06	0.15701906412478336	0.10011154489682098	GY1
Naa35	5.224852	0.3059809	1.742945863286765e-07	3.646966364238554e-06	0.20207972270363952	0.14221974344673732	GY1
Smarcc2	5.2241964	0.27379072	1.7491314319759435e-07	3.656260179741539e-06	0.2294627383015598	0.16857222532069158	GY1
Rnf145	5.221361	0.3114009	1.7761287075870046e-07	3.708995466461069e-06	0.20069324090121318	0.1411042944785276	GY1
Gmpr	5.2068605	0.3530095	1.9206231633811805e-07	3.998787015238315e-06	0.18457538994800693	0.12632459564974902	GY1
Myh9	5.206669	0.28937623	1.9226074844091026e-07	3.998947273623139e-06	0.20329289428076255	0.1430563301728946	GY1
Adamts13	5.194597	0.77210844	2.0516428808367228e-07	4.258885607883438e-06	0.10086655112651646	0.046012269938650305	GY1
Abcd1	5.183769	0.55950874	2.1744612285163222e-07	4.504916414730555e-06	0.14298093587521662	0.08784160624651423	GY1
ENSRNOG00000070363	5.182053	0.3608457	2.1945652049651556e-07	4.542078389664309e-06	0.18665511265164644	0.12827663134411602	GY1
Mkrn1	5.155812	0.38045192	2.525344611075499e-07	5.21639163702551e-06	0.17590987868284227	0.11837702175125488	GY1
Gmeb1	5.145169	0.34092677	2.6728017765976566e-07	5.499309327590429e-06	0.19913344887348353	0.14166201896263245	GY1
Mob4	5.1427574	0.3257581	2.70735261575603e-07	5.561049795472143e-06	0.19306759098786827	0.13496932515337423	GY1
Cd86	5.1425962	0.77926993	2.709673555357286e-07	5.561049795472143e-06	0.1095320623916811	0.055633017289459005	GY1
Trak1	5.1315465	0.26637605	2.8737126707191485e-07	5.878074132126601e-06	0.23032928942807626	0.1699665365309537	GY1
Cd9	5.1253977	0.47304752	2.96910045809769e-07	6.067267076459665e-06	0.15008665511265165	0.09453430005577244	GY1
Aars2	5.1184044	0.40084186	3.0813132009955794e-07	6.278213077946873e-06	0.1584055459272097	0.10192414947016173	GY1
Ubl3	5.1096215	0.27975723	3.228043981248285e-07	6.564419991353205e-06	0.19861351819757367	0.13943112102621305	GY1
Plekho2	5.1022186	0.3548809	3.3569420803111515e-07	6.8133250392839885e-06	0.17244367417677642	0.1154489682097044	GY1
Ubtd1	5.0899477	0.56137013	3.581621857392887e-07	7.2473579392081146e-06	0.1268630849220104	0.07250418293363078	GY1
Naa20	5.0645275	0.3767405	4.0941453144798835e-07	8.222016347067551e-06	0.18925476603119584	0.1335750139431121	GY1
LOC690000	5.064319	0.46020156	4.0986232931764283e-07	8.223132628204498e-06	0.14696707105719237	0.0918851087562744	GY1
Cotl1	5.059922	0.43622294	4.194280414115013e-07	8.407006038464184e-06	0.16169844020797228	0.10638594534300055	GY1
Sgk3	5.0577445	0.3039951	4.2424394190801243e-07	8.495414026784517e-06	0.197053726169844	0.13901282766313441	GY1
Pkib	5.05383	0.46716166	4.330365912188848e-07	8.63848256088976e-06	0.14298093587521662	0.08812046848856665	GY1
Rhoh	5.0515537	0.47149655	4.382311624766839e-07	8.733797103123721e-06	0.13778162911611785	0.08296151701059677	GY1
Peli2	5.0376897	0.5442333	4.7118467355183347e-07	9.319677231780888e-06	0.12720970537261697	0.07320133853876185	GY1
Il15	5.0361724	0.4222356	4.7493235032710595e-07	9.38494972380594e-06	0.1658578856152513	0.11154489682097044	GY1
Csk	5.030618	0.5161527	4.889012311255262e-07	9.64280640806941e-06	0.1341421143847487	0.0801728945900725	GY1
Srebf2	5.0233264	0.3988254	5.078413096677928e-07	9.997559529103234e-06	0.15909878682842288	0.10373675404350251	GY1
Arhgap27	5.01581	0.41365904	5.281052801941775e-07	1.0376996536598992e-05	0.15753899480069325	0.10276073619631902	GY1
Pigu	5.007174	0.25383687	5.523500165916597e-07	1.084323075642391e-05	0.22027729636048526	0.16090351366424985	GY1
Elk3	5.0005803	0.31390023	5.715796780793104e-07	1.1210233424331919e-05	0.18856152512998267	0.13190184049079753	GY1
Ralb	4.9952226	0.6974014	5.876801683833566e-07	1.1515235897500424e-05	0.11403812824956673	0.061489124372559954	GY1
Prag1	4.9945455	0.63886696	5.897449024062474e-07	1.154490347698355e-05	0.12305025996533796	0.07041271611823759	GY1
Rufy1	4.9744477	0.31128523	6.54338765818162e-07	1.2714426843506565e-05	0.1856152512998267	0.12869492470719465	GY1
Klhdc2	4.9725595	0.3014003	6.607476499446647e-07	1.2827069656240593e-05	0.18838821490467939	0.1316229782487451	GY1
Cd80	4.9549775	0.41680357	7.233870762714901e-07	1.3991267012092307e-05	0.14852686308492202	0.09439486893474623	GY1
Lpgat1	4.9234915	0.3085566	8.50136226053473e-07	1.6352253316914783e-05	0.20259965337954938	0.1464026770775237	GY1
Pmepa1	4.9205494	0.32554302	8.630151269338516e-07	1.658476182520177e-05	0.19168110918544193	0.13636363636363635	GY1
Atp5pb	4.918789	0.3306259	8.708134849052684e-07	1.6719299930882655e-05	0.16932409012131716	0.11433351924149471	GY1
Svil	4.903408	0.2830384	9.418809488596082e-07	1.7984950795801953e-05	0.21750433275563258	0.16104294478527606	GY1
Carhsp1	4.8783236	0.31111574	1.0699120525506258e-06	2.031863776610183e-05	0.18492201039861353	0.12994980479643056	GY1
ENSRNOG00000068899	4.8760114	0.4496531	1.082522825648905e-06	2.0539523586022572e-05	0.14471403812824957	0.09174567763524819	GY1
LOC689770	4.873839	0.31175408	1.094502311492604e-06	2.0729300327690998e-05	0.16308492201039862	0.10805911879531511	GY1
Cd200r1	4.8587375	0.2849738	1.1813675025768812e-06	2.227627284022551e-05	0.1925476603119584	0.136781929726715	GY1
Itprid2	4.858716	0.35491237	1.1814945816240945e-06	2.227627284022551e-05	0.15719237435008665	0.10317902955939766	GY1
Snapc3	4.8579493	0.26463526	1.186078196767928e-06	2.2342601503536728e-05	0.20398613518197573	0.14779698828778584	GY1
Lmbr1	4.851969	0.3413845	1.2224193357034804e-06	2.2985868872071006e-05	0.18440207972270364	0.13078639152258784	GY1
Fcgr2b	4.847697	0.45716402	1.2490306344882558e-06	2.3465211722832232e-05	0.14332755632582322	0.0907696597880647	GY1
Ncoa6	4.836228	0.26589668	1.323261017419784e-06	2.479311035855513e-05	0.20207972270363952	0.14626324595649748	GY1
Apba1	4.832406	0.2519217	1.3489287688064112e-06	2.522893895343017e-05	0.2606585788561525	0.2042665923034021	GY1
Shld1	4.8275757	0.38708627	1.3820526166653015e-06	2.5802417774714794e-05	0.15233968804159445	0.09899609592861126	GY1
Xylt1	4.823529	0.4081571	1.4104055172952476e-06	2.626160042239091e-05	0.15753899480069325	0.10485220301171222	GY1
Gtf2h2	4.8136263	0.57638514	1.4821571721081418e-06	2.7499917938424157e-05	0.12634315424610051	0.07515337423312883	GY1
Rassf2	4.7992563	0.522179	1.5925600558904722e-06	2.9508326034217235e-05	0.1268630849220104	0.07543223647518126	GY1
Hivep3	4.7953205	0.5805382	1.6241502615609174e-06	3.0054664063447654e-05	0.14332755632582322	0.09300055772448411	GY1
LOC120095539	4.7872596	0.5001786	1.6907409846791563e-06	3.123178456809092e-05	0.12409012131715771	0.07250418293363078	GY1
Tor1aip1	4.7856336	0.3716828	1.7044869162546218e-06	3.1457986519537326e-05	0.15771230502599654	0.10485220301171222	GY1
Nsmaf	4.7675242	0.36415046	1.8650375685242673e-06	3.4300331282175256e-05	0.16516464471403813	0.11252091466815393	GY1
N4bp2	4.758235	0.27370915	1.9529315229613114e-06	3.583597878189438e-05	0.1852686308492201	0.13078639152258784	GY1
Dennd3	4.735536	0.432149	2.1847658487630357e-06	3.979652544323702e-05	0.1391681109185442	0.08784160624651423	GY1
Rbm4b	4.730966	0.2745629	2.234536217442431e-06	4.066778327682119e-05	0.19861351819757367	0.1441717791411043	GY1
Gal3st4	4.7235966	0.4683867	2.3170989765753453e-06	4.209731121566611e-05	0.1317157712305026	0.08073061907417736	GY1
Mxd4	4.7163143	0.33070445	2.4015531954027105e-06	4.355619748686265e-05	0.15511265164644714	0.10220301171221417	GY1
Sh2b2	4.7087836	0.44463718	2.491994241472673e-06	4.511843805415895e-05	0.14766031195840554	0.09676519799219185	GY1
Fcgr3a	4.702493	0.70602167	2.5700395720001105e-06	4.6491328443964035e-05	0.1048526863084922	0.05549358616843279	GY1
Tmem175	4.7002635	0.2865298	2.5982579147168577e-06	4.696127193099452e-05	0.17885615251299827	0.12548800892359174	GY1
Tmsb10	4.650275	0.30247903	3.314924492006261e-06	5.941799430075134e-05	0.1805892547660312	0.12771890686001117	GY1
Fscn1	4.650221	0.6404177	3.3157995484059466e-06	5.941799430075134e-05	0.10831889081455806	0.059258226436140544	GY1
Rab6b	4.635067	0.40448797	3.568218265615951e-06	6.372339366005455e-05	0.14436741767764297	0.09383714445064138	GY1
Dcp1a	4.634797	0.25192207	3.5728751302477753e-06	6.375225530278711e-05	0.19289428076256498	0.13901282766313441	GY1
Usp12	4.630608	0.27862343	3.6459309831526446e-06	6.494527526999009e-05	0.18769497400346621	0.13510875627440044	GY1
AABR07019088.1	4.6183515	0.4354489	3.868009277224883e-06	6.866780906545038e-05	0.1440207972270364	0.09411600669269381	GY1
Pld2	4.6134996	0.3801714	3.959448325306291e-06	7.017226846016204e-05	0.1436741767764298	0.09300055772448411	GY1
Ago4	4.6050625	0.44542006	4.123418560699295e-06	7.295493126044001e-05	0.13812824956672443	0.08853876185164529	GY1
Rheb	4.601981	0.34628394	4.184910112738417e-06	7.398045988505367e-05	0.1563258232235702	0.10527049637479086	GY1
Etv1	4.593563	0.3875152	4.357414036446355e-06	7.683561201693379e-05	0.16221837088388216	0.11266034578918015	GY1
Spns2	4.5914803	0.65893996	4.401131155305882e-06	7.754127378331355e-05	0.10034662045060659	0.051868377021751254	GY1
Cilk1	4.5886784	0.46251476	4.460614023696456e-06	7.852328599565062e-05	0.1268630849220104	0.07738427216954824	GY1
Usp22	4.588084	0.28943366	4.473322561776683e-06	7.868094029380027e-05	0.19410745233968804	0.1419408812046849	GY1
Strada	4.578667	0.30418906	4.679478954284328e-06	8.216914217380672e-05	0.17902946273830156	0.12744004461795874	GY1
Dync1li1	4.571967	0.30042824	4.831664488499846e-06	8.455816165766925e-05	0.18509532062391681	0.13371444506413832	GY1
Zc3h6	4.5716243	0.5227058	4.839585491429253e-06	8.462614629967115e-05	0.12738301559792028	0.07863915225878416	GY1
LOC100912659	4.5623255	0.27896723	5.05901349916916e-06	8.831580101880151e-05	0.17972270363951473	0.1279977691020636	GY1
Parp1	4.553699	0.4038392	5.271075113115634e-06	9.186480533797372e-05	0.13587521663778163	0.08616843279419967	GY1
Tnfrsf21	4.5509634	0.30673128	5.3400891385596975e-06	9.29902897666467e-05	0.1684575389948007	0.11712214166201897	GY1
Odr4	4.549264	0.54845953	5.383388898162922e-06	9.358883220471295e-05	0.11837088388214904	0.06999442275515895	GY1
Gtf2h1	4.5458417	0.29396704	5.471613816597773e-06	9.504379062037191e-05	0.18596187175043327	0.13441160066926938	GY1
Pogz	4.5387015	0.25805485	5.66016809944903e-06	9.791343595136004e-05	0.17590987868284227	0.12367540435025097	GY1
Nek10	4.529945	0.4127821	5.899906624668674e-06	0.00010172487030658176	0.13518197573656845	0.08575013943112103	GY1
Safb	4.517099	0.37635735	6.269268509601198e-06	0.00010800450581125614	0.14558058925476602	0.09606804238706079	GY1
Crispld1	4.5055823	0.5522547	6.6191096379145465e-06	0.00011356485488421962	0.117157712305026	0.06929726715002789	GY1
Pip4k2b	4.4869213	0.44644997	7.2259689709376416e-06	0.00012337106306569917	0.13067590987868286	0.08212493028443948	GY1
Nhsl1	4.4712543	0.31525096	7.77621937523266e-06	0.00013233459043922725	0.17625649913344887	0.1261851645287228	GY1
Ucp2	4.446648	0.4053169	8.722054242361005e-06	0.00014783071078847278	0.15528596187175042	0.10708310094813163	GY1
Plekhg5	4.4457016	0.6441007	8.760554774216126e-06	0.0001483170415036626	0.10294627383015598	0.05591187953151144	GY1
Mtmr10	4.445595	0.38418856	8.764896233093483e-06	0.0001483170415036626	0.13327556325823223	0.08477412158393753	GY1
Elf4	4.4345546	0.36143643	9.226288355268717e-06	0.0001557474731534331	0.14904679376083188	0.10011154489682098	GY1
Csmd2	4.424858	0.44936484	9.650560755118034e-06	0.0001623865624332301	0.12287694974003466	0.07501394311210262	GY1
Irak2	4.416511	0.25770986	1.0030675051645342e-05	0.00016837720827285528	0.21767764298093586	0.16689905186837703	GY1
Lonp2	4.407177	0.27002132	1.0472659893514661e-05	0.00017523526522540174	0.1805892547660312	0.130228667038483	GY1
Ttc9c	4.405731	0.42082244	1.0542773857731208e-05	0.0001762677804634709	0.1339688041594454	0.08630786391522588	GY1
Gpr146	4.388658	0.49414033	1.1405229591117673e-05	0.00018977544493200228	0.11733102253032929	0.07027328499721137	GY1
Zdhhc6	4.3884897	0.4675559	1.1414043501824614e-05	0.00018977544493200228	0.12374350086655113	0.07668711656441718	GY1
Pfkfb4	4.382867	0.5096292	1.1712777165130528e-05	0.00019443395569606226	0.1195840554592721	0.07278304517568321	GY1
Fmnl1	4.380162	0.30718583	1.185913079203209e-05	0.00019639694801401643	0.15909878682842288	0.11015058561070831	GY1
ENSRNOG00000070669	4.3596497	0.32046083	1.302707334313036e-05	0.00021489033808974912	0.17642980935875216	0.12841606246514223	GY1
Tmc6	4.3463964	0.29784593	1.3839227044112272e-05	0.000227214748791588	0.1610051993067591	0.1121026213050753	GY1
Naa25	4.3363857	0.38115823	1.4484475457714394e-05	0.00023725118159878124	0.14107452339688042	0.09383714445064138	GY1
Stxbp1	4.330263	0.2876237	1.4893131526484233e-05	0.0002433744314764368	0.16880415944540728	0.12005019520356944	GY1
Ppfibp2	4.320505	0.3690285	1.5567228628846132e-05	0.0002532059855953359	0.1409012131715771	0.09355828220858896	GY1
Fam168b	4.3194995	0.48741597	1.5638345262769768e-05	0.000253982282657245	0.124263431542461	0.0780814277746793	GY1
Plpp1	4.3194876	0.36254513	1.5639183769460235e-05	0.000253982282657245	0.14731369150779897	0.10025097601784719	GY1
Ttyh2	4.318792	0.2630611	1.568856338664817e-05	0.0002545870123563975	0.18838821490467939	0.13915225878416063	GY1
Slc7a6	4.3167825	0.304224	1.5831995331864727e-05	0.00025651747614209884	0.15563258232235702	0.10736196319018405	GY1
Cfap92	4.3124065	0.61472553	1.61487073045843e-05	0.00026144694775900726	0.10155979202772963	0.05591187953151144	GY1
Whamm	4.295542	0.36428413	1.7426715016493376e-05	0.0002806209731457758	0.1483535528596187	0.10108756274400446	GY1
Msrb2	4.2857604	0.38459513	1.821151301177624e-05	0.00029236032297465594	0.13552859618717505	0.0886781929726715	GY1
Akr1a1	4.281607	0.29492623	1.8554847550643447e-05	0.0002974166160143658	0.1658578856152513	0.11795872838817624	GY1
Hivep1	4.2790723	0.45777768	1.8767389805207042e-05	0.0003003833553899426	0.11889081455805893	0.07292247629670942	GY1
Acsl5	4.277179	0.45065507	1.8927662493649553e-05	0.0003026982241356648	0.13188908145580588	0.08616843279419967	GY1
Bnc2	4.275693	0.5357526	1.9054389070693016e-05	0.0003044926229086507	0.1097053726169844	0.0639988845510318	GY1
Kif3b	4.2678285	0.3081536	1.9738514037490772e-05	0.0003147054641140924	0.1584055459272097	0.11070831009481316	GY1
Cd300a	4.2631636	0.34274897	2.0155280392304033e-05	0.00032037574579609276	0.14766031195840554	0.10066926938092582	GY1
Ap3s2	4.260338	0.53597665	2.041181206435163e-05	0.00032347245029568875	0.11819757365684576	0.07306190741773563	GY1
Mpc1	4.257628	0.46590987	2.0660733953951782e-05	0.00032667643143178963	0.11819757365684576	0.072643614054657	GY1
Cbll1	4.2545114	0.52403677	2.0950622434344715e-05	0.00033076110689643924	0.1218370883882149	0.07682654768544339	GY1
Golph3l	4.2456245	0.2674287	2.1798557123246324e-05	0.0003438890508999115	0.19324090121317158	0.14514779698828778	GY1
Ptgs1	4.2379065	0.2954236	2.2561349455064234e-05	0.00035565507719915546	0.16308492201039862	0.11475181260457334	GY1
Nono	4.2194586	0.26439664	2.4488967858555294e-05	0.00038488433292539	0.1835355285961872	0.1356664807585053	GY1
Eif4enif1	4.2142544	0.2942683	2.506047645966709e-05	0.000393309897317306	0.16135181975736568	0.11405465699944227	GY1
M6pr	4.210162	0.25571412	2.551872073280307e-05	0.0004001686603470076	0.17435008665511265	0.1261851645287228	GY1
Igtp	4.1962605	0.33679274	2.7135794763742306e-05	0.0004235535499412229	0.15216637781629117	0.10568878973786949	GY1
Abhd17b	4.195475	0.25676128	2.723004223718313e-05	0.0004241493800481289	0.1729636048526863	0.12520914668153932	GY1
Etv5	4.19028	0.4231539	2.7861030269787114e-05	0.0004333340954275643	0.12409012131715771	0.07877858337981038	GY1
Cd101	4.174918	0.5447609	2.9809321897544683e-05	0.00046090135907368864	0.10259965337954939	0.05814277746793084	GY1
Klrb1b	4.169328	0.3474374	3.054989290624489e-05	0.0004720037248874948	0.13483535528596188	0.08895705521472393	GY1
Sumf1	4.166836	0.25093317	3.088565087437523e-05	0.0004768398794051186	0.17435008665511265	0.12646402677077523	GY1
ENSRNOG00000055485	4.160394	0.54302967	3.1769907530773337e-05	0.0004897705009486719	0.11126516464471403	0.06720580033463469	GY1
Dbt	4.15634	0.41140127	3.233866079435146e-05	0.000497806433343886	0.13587521663778163	0.09104852203011712	GY1
Invs	4.1497226	0.3139223	3.3287825227787805e-05	0.0005112912408247613	0.14696707105719237	0.10080870050195204	GY1
Zcchc9	4.148866	0.29917067	3.3412631748194845e-05	0.0005124573791021603	0.14454072790294628	0.09843837144450641	GY1
Ago3	4.132709	0.31287295	3.5851276806390485e-05	0.0005462629865717899	0.1580589254766031	0.11252091466815393	GY1
Ccni	4.1300864	0.29343343	3.626266397789967e-05	0.0005521300021500686	0.15459272097053725	0.10833798103736754	GY1
Leprot	4.1146727	0.37634718	3.8772942468032715e-05	0.000589494932403752	0.1315424610051993	0.08672615727830452	GY1
Cyria	4.105497	0.27761665	4.0344647057903445e-05	0.0006116166812841675	0.13674176776429808	0.09104852203011712	GY1
Gm10135	4.098118	0.46128902	4.1652330874932705e-05	0.0006305290751796673	0.12149046793760832	0.07766313441160066	GY1
Ctnnbip1	4.089359	0.4840574	4.3256728924414705e-05	0.0006519917890936583	0.11230502599653379	0.06873954266592304	GY1
Abraxas1	4.0870156	0.3790715	4.3695734734226104e-05	0.0006571913733413089	0.1315424610051993	0.08714445064138315	GY1
Tlr13	4.084566	0.5754773	4.415921237413535e-05	0.0006632106351261616	0.10398613518197573	0.06079196876742889	GY1
Ints3	4.0583415	0.28563428	4.942247857929313e-05	0.0007375029792836012	0.1511265164644714	0.10596765197992192	GY1
RGD1306746	4.052245	0.5178518	5.0728521988551605e-05	0.0007553793977357762	0.11369150779896015	0.07083100948131622	GY1
Rexo2	4.0487776	0.345994	5.148580652858103e-05	0.0007644840082707009	0.13934142114384748	0.09481316229782487	GY1
Abcg3l1	4.0406766	0.42768088	5.3297192070693167e-05	0.0007908201903426418	0.1220103986135182	0.07863915225878416	GY1
Fam210a	4.0269833	0.33184662	5.649706244858268e-05	0.0008359332472102925	0.1464471403812825	0.10220301171221417	GY1
Gatm	4.0224533	0.2685343	5.7595041543045466e-05	0.0008508317442249931	0.14419410745233968	0.09899609592861126	GY1
Clip2	4.0165887	0.38691092	5.904660349446506e-05	0.0008693617197085353	0.1369150779896014	0.09355828220858896	GY1
Nfu1	4.0035295	0.30809766	6.240437267496427e-05	0.0009168676086217946	0.13934142114384748	0.0950920245398773	GY1
Spring1	3.991713	0.53480154	6.559774616738217e-05	0.0009590811339925626	0.10675909878682842	0.06455660903513664	GY1
Washc3	3.9894457	0.35043004	6.622787932323598e-05	0.0009669454859964941	0.13067590987868286	0.08728388176240937	GY1
Terf1	3.9779272	0.29242057	6.951865386878805e-05	0.001013580039647434	0.17487001733102253	0.13092582264361405	GY1
Fhip2a	3.9604943	0.4504454	7.479474944209591e-05	0.0010822268576970205	0.11750433275563259	0.07515337423312883	GY1
Rab32	3.9513805	0.3696368	7.770170128048755e-05	0.0011210540355680026	0.1244367417677643	0.08142777467930842	GY1
Acss1	3.935325	0.25975052	8.308418396829828e-05	0.0011939294044409471	0.13778162911611785	0.09369771332961517	GY1
Oma1	3.9326034	0.34079984	8.403083113412063e-05	0.00120587981215467	0.12114384748700173	0.07794199665365309	GY1
Mob3b	3.931117	0.43745205	8.455207652421063e-05	0.0012125299838622436	0.1244367417677643	0.08254322364751812	GY1
Igbp1	3.9276073	0.49450004	8.579513218855669e-05	0.001228675369853333	0.10381282495667245	0.06204684885666481	GY1
Cops2	3.905278	0.2721234	9.411714695907045e-05	0.0013378034597585566	0.15389948006932408	0.11015058561070831	GY1
Acsf2	3.8969994	0.36863834	9.739186699860578e-05	0.0013806070882304048	0.12339688041594454	0.08100948131622979	GY1
Polk	3.8869221	0.3405698	0.00010152329015714016	0.0014333584521445122	0.13986135181975737	0.09746235359732293	GY1
Cds2	3.884546	0.43702397	0.00010252126463611066	0.0014464743165280595	0.10693240901213172	0.0652537646402677	GY1
Rnaseh2b	3.878189	0.37847868	0.00010523686026421535	0.0014798095320587117	0.11889081455805893	0.0769659788064696	GY1
Bzw2	3.843487	0.4435121	0.00012129846290563833	0.001690919929042296	0.11611785095320624	0.07529280535415504	GY1
Dusp16	3.8335636	0.38745105	0.00012630015699518606	0.0017536484050073317	0.13292894280762566	0.0918851087562744	GY1
Nom1	3.8319638	0.49693713	0.00012712450924693677	0.0017639261819134854	0.10398613518197573	0.06330172894590072	GY1
Ns5atp4	3.8282669	0.2548508	0.0001290487375044968	0.0017894416868513756	0.14974003466204505	0.10680423870607919	GY1
Ap1s1	3.8210819	0.27695158	0.00013286757079437517	0.0018387468576071748	0.14471403812824957	0.10220301171221417	GY1
Fanca	3.811272	0.37035492	0.00013825353276230855	0.0019107604270893613	0.13760831889081457	0.09648633575013943	GY1
Virma	3.80465	0.27017686	0.000142004777348243	0.001957443893414374	0.14454072790294628	0.10220301171221417	GY1
Rala	3.789248	0.29725987	0.00015110406160985266	0.002069266986095474	0.14471403812824957	0.10290016731734523	GY1
B4galt1	3.7724895	0.28362617	0.00016162669226090274	0.002204726890007864	0.13102253032928943	0.08923591745677635	GY1
Oaz2	3.7545362	0.25884598	0.00017366276758487757	0.00235816942045631	0.15563258232235702	0.11349693251533742	GY1
Rnmt	3.7535138	0.28081518	0.0001743729460203033	0.0023640026011519676	0.13466204506065857	0.0928611266034579	GY1
Dennd1c	3.7454221	0.36020076	0.0001800906683119528	0.0024312820037529956	0.11247833622183709	0.07166759620747351	GY1
Wscd2	3.7384665	0.40220118	0.00018514610167687367	0.002494712832748929	0.1147313691507799	0.07445621862799777	GY1
Rnf4	3.7296531	0.30455768	0.00019174353419271263	0.0025769839345412904	0.12270363951473137	0.08184606804238706	GY1
Patj	3.7270427	0.44063365	0.00019373962379216046	0.002600476922168013	0.10814558058925476	0.0684606804238706	GY1
Col4a3	3.7247872	0.2522992	0.00019547996786957634	0.0026221580334955456	0.18249566724436742	0.14082543223647517	GY1
Rab27a	3.7230833	0.40600702	0.00019680454364223246	0.0026354121324922704	0.1072790294627383	0.0673452314556609	GY1
Twf2	3.7211757	0.29693726	0.0001982973354394866	0.002649778161137206	0.13726169844020797	0.09606804238706079	GY1
Gripap1	3.7156732	0.2967357	0.00020266329279066374	0.0027046712900375912	0.13552859618717505	0.09453430005577244	GY1
Niban1	3.7068198	0.3856589	0.0002098782862252438	0.002790303201647724	0.12616984402079723	0.0865867261572783	GY1
Sla	3.7024176	0.37984326	0.000213554667346477	0.002830206798727078	0.11802426343154246	0.07794199665365309	GY1
Ahdc1	3.6971092	0.31020683	0.00021806849784202097	0.0028879393943684077	0.12374350086655113	0.0832403792526492	GY1
Map3k4	3.6876545	0.30988213	0.00022633069487938435	0.0029919604973777884	0.1291161178509532	0.0886781929726715	GY1
Ccdc82	3.6747491	0.26404244	0.00023808326030412343	0.003139299331573245	0.13951473136915077	0.09857780256553263	GY1
Rnf144b	3.6744368	0.35665852	0.00023837472745705455	0.003139299331573245	0.11837088388214904	0.07863915225878416	GY1
Ago1	3.6692915	0.3422619	0.00024322352738969912	0.0031991370610115633	0.11889081455805893	0.07891801450083659	GY1
ENSRNOG00000058912	3.6633677	0.34660456	0.000248920661297459	0.0032638340117339118	0.1244367417677643	0.0844952593418851	GY1
Psma7	3.6485763	0.25214145	0.0002636976359789755	0.0034425184532597764	0.14731369150779897	0.10638594534300055	GY1
Tm2d1	3.639157	0.25129804	0.0002735320425768803	0.003568682516905334	0.1391681109185442	0.09857780256553263	GY1
Sp4	3.634691	0.3882204	0.00027831391451118946	0.0036288118977870635	0.12287694974003466	0.08379810373675405	GY1
Spats2l	3.6335952	0.29184785	0.0002794991195797388	0.0036397382242911824	0.12980935875216637	0.0897936419408812	GY1
Ppp1r21	3.6284692	0.27450898	0.00028510681470942403	0.0037058583243631646	0.13708838821490468	0.09690462911321807	GY1
Prr3	3.6217408	0.4834141	0.00029262730732612484	0.003796549582549216	0.10779896013864818	0.06957612939208031	GY1
Chmp3	3.6201715	0.28148037	0.0002944076411740246	0.003817285469916264	0.1315424610051993	0.09160624651422197	GY1
Rab2b	3.6062913	0.3474284	0.0003106045498892377	0.004011251477335918	0.11611785095320624	0.0769659788064696	GY1
Eif2s3y	3.5965571	0.33803636	0.0003224567522081491	0.004145081708642584	0.11282495667244367	0.0736196319018405	GY1
Ttbk2	3.5935445	0.255739	0.00032621002274840256	0.0041856299491695274	0.1483535528596187	0.10833798103736754	GY1
Trim3	3.5832756	0.37482256	0.0003393124166929313	0.004340466216219644	0.12027729636048527	0.08170663692136085	GY1
Zdhhc18	3.580083	0.3145838	0.0003434852596842773	0.0043870885790100135	0.1266897746967071	0.08756274400446179	GY1
Dctd	3.5800498	0.37689832	0.00034352881630898146	0.0043870885790100135	0.11525129982668977	0.07654768544339097	GY1
Septin6	3.5761778	0.3255092	0.0003486544503400111	0.004438305528736292	0.12738301559792028	0.08853876185164529	GY1
Bfar	3.5339024	0.25998637	0.00040947238766988846	0.005180799296794519	0.1363951473136915	0.09704406023424428	GY1
Pdk1	3.5337555	0.389271	0.00040969976314439156	0.005180799296794519	0.11369150779896015	0.0758505298382599	GY1
Lypla1	3.5280094	0.26284963	0.00041869738241092963	0.005285014641557826	0.14246100519930677	0.10303959843837145	GY1
Smc2	3.5145905	0.37914824	0.0004404327351874724	0.0055096137982938815	0.12027729636048527	0.08268265476854433	GY1
Hcls1	3.513762	0.358132	0.00044180835269851224	0.0055235264893720975	0.10935875216637782	0.07138873396542109	GY1
Ercc5	3.5051994	0.261887	0.0004562652277662243	0.0056704545141355416	0.13050259965337954	0.09160624651422197	GY1
Golga1	3.5024447	0.25657034	0.0004610094288141804	0.005722630955901781	0.1464471403812825	0.10750139431121027	GY1
Trmt13	3.4974818	0.34928632	0.00046967267619846937	0.005817995365007462	0.11542461005199307	0.07766313441160066	GY1
Ifi44	3.4926467	0.3869517	0.00047825869211971404	0.0059192277089621746	0.1022530329289428	0.06469604015616286	GY1
Ext2	3.4763145	0.2820968	0.0005083558092501636	0.0062732124171506354	0.13674176776429808	0.09843837144450641	GY1
Coro1a	3.4670513	0.3678204	0.0005262012853515815	0.006481983636122948	0.10554592720970538	0.06804238706079196	GY1
Mrc2	3.4573126	0.3118591	0.0005455915675028708	0.006697232320998354	0.13466204506065857	0.09704406023424428	GY1
Pym1	3.455147	0.25029826	0.0005499926492845231	0.0067433601666077835	0.12963604852686308	0.09132738427216955	GY1
ENSRNOG00000065049	3.4500256	0.28413716	0.0005605332629252447	0.00684059394091425	0.13258232235701906	0.09439486893474623	GY1
Pfdn1	3.4489205	0.30738822	0.0005628325157550797	0.006864657664526469	0.12790294627383014	0.09021193530395985	GY1
Maea	3.433755	0.3248998	0.00059528219224195	0.007214269619968049	0.10415944540727903	0.06706636921360848	GY1
Tmem192	3.409324	0.29921514	0.0006512410390057277	0.007784446763850677	0.13708838821490468	0.09983268265476855	GY1
Hpf1	3.4086044	0.39229512	0.0006529608185038067	0.007796114191771532	0.10849220103986135	0.07208588957055215	GY1
Top3a	3.4042168	0.30890673	0.0006635409658141127	0.007913424282854771	0.1194107452339688	0.0822643614054657	GY1
Cryl1	3.389863	0.37200212	0.000699275844078423	0.008287742988664906	0.10537261698440208	0.06887897378694925	GY1
Sp110	3.378671	0.26863274	0.000728371205819625	0.008603397578148878	0.11386481802426343	0.07654768544339097	GY1
Mxi1	3.368556	0.2973135	0.0007556307146439248	0.008880355136336619	0.1289428076256499	0.09202453987730061	GY1
St3gal1	3.3652732	0.266824	0.0007646786135594715	0.008971601461604856	0.11559792027729636	0.07849972113775795	GY1
Pnrc1	3.3593497	0.42646903	0.0007812616068266145	0.009155914392804247	0.10259965337954939	0.06678750697155605	GY1
Snrnp35	3.3533714	0.3760582	0.0007983349122833175	0.009345555427656077	0.10589254766031196	0.06985499163413274	GY1
ENSRNOG00000069893	3.348025	0.26095706	0.0008138962066680989	0.009506489063511621	0.12339688041594454	0.08644729503625209	GY1
Map4k1	3.344868	0.2652953	0.0008232172594684504	0.009604659466897904	0.11039861351819757	0.0736196319018405	GY1
Mthfs	3.3250568	0.2840967	0.0008840053313914535	0.010268174946234467	0.12599653379549394	0.08951477969882878	GY1
Got1	3.3122745	0.34891686	0.0009254070915999916	0.010710160283665388	0.10693240901213172	0.07124930284439487	GY1
Ormdl1	3.3096972	0.45494738	0.0009339695804412754	0.010788763759521643	0.10207972270363952	0.06706636921360848	GY1
Pigv	3.2856188	0.34149724	0.0010175861483479752	0.011639231416401335	0.1046793760831889	0.06915783602900168	GY1
Dnttip1	3.2745335	0.3408582	0.0010583662644986901	0.012066181131854016	0.11143847487001733	0.07612939208031233	GY1
Ppp1r13b	3.2739606	0.36105445	0.0010605137069903772	0.012084092598239265	0.1121317157712305	0.07710540992749582	GY1
Cnpy3	3.2673364	0.26852334	0.0010856459312978371	0.0123503269645092	0.12287694974003466	0.08700501952035694	GY1
C1h9orf85	3.265552	0.25795254	0.001092509664210524	0.012414936379315905	0.1339688041594454	0.09788064696040157	GY1
Me2	3.26443	0.26757592	0.0010968450522906128	0.012448335220120565	0.1244367417677643	0.08853876185164529	GY1
ENSRNOG00000066286	3.262809	0.29506353	0.0011031384437961242	0.012508599574164166	0.11993067590987869	0.08421639709983268	GY1
Rnf7	3.2626362	0.38092178	0.0011038110916166172	0.012509461268558916	0.10190641247833622	0.06706636921360848	GY1
Ascc1	3.2598839	0.31810886	0.0011145786668328047	0.012611039573025678	0.12079722703639514	0.08561070831009482	GY1
Eng	3.257543	0.27414423	0.0011238115953768665	0.012688117344464933	0.13015597920277297	0.09453430005577244	GY1
Gpr89b	3.2573206	0.33224896	0.0011246928135176732	0.012691232254150451	0.1024263431542461	0.0673452314556609	GY1
Pcif1	3.2530916	0.3108569	0.0011415673173123446	0.012847074812007846	0.10571923743500866	0.07041271611823759	GY1
Nol4l	3.2448957	0.26249972	0.001174936207400242	0.013194275588834212	0.13292894280762566	0.09704406023424428	GY1
Dnajc16	3.233924	0.34068996	0.0012210196285859583	0.013624213695015009	0.10259965337954939	0.06762409369771333	GY1
Pea15	3.2052069	0.28662595	0.0013496540187007452	0.01485398748350647	0.11265164644714037	0.07752370329057445	GY1
Rilpl1	3.200204	0.33485156	0.0013733042395720218	0.015074710307260214	0.1	0.06539319576129392	GY1
Tpcn1	3.1580229	0.2739446	0.001588430605206325	0.017157669278081305	0.11507798960138649	0.08045175683212492	GY1
Xiap	3.112995	0.27837732	0.0018519919221547244	0.0197000825164363	0.11975736568457539	0.08561070831009482	GY1
Coro1b	3.112685	0.3232811	0.0018539383537019868	0.01971078677673218	0.10346620450606586	0.06985499163413274	GY1
Mterf1	3.1111703	0.2665182	0.0018634746858354448	0.019792548149699815	0.11594454072790294	0.08170663692136085	GY1
Arrb1	3.074584	0.27463827	0.0021079626856549878	0.022086729468986745	0.11091854419410745	0.07724484104852203	GY1
Golga2	3.0444589	0.2946518	0.00233099235140119	0.02422373978571303	0.10173310225303293	0.06873954266592304	GY1
Znf431l-ps8	3.0341923	0.25400856	0.002411805617791164	0.02495849781964933	0.11421143847487002	0.08100948131622979	GY1
Lamtor3	3.0065925	0.2585746	0.0026419369382294578	0.027179023477389014	0.10589254766031196	0.07320133853876185	GY1
ENSRNOG00000065873	2.978815	0.26755223	0.0028936540811592966	0.02946495942961914	0.12530329289428077	0.09272169548243168	GY1
Isoc2b	2.9736485	0.29593158	0.002942818626575849	0.029907481980023874	0.11143847487001733	0.07919687674288901	GY1
Dglucy	2.9580476	0.3607363	0.003095942951812628	0.03126663773010768	0.10138648180242635	0.06971556051310653	GY1
Nup42	2.9577754	0.27628973	0.003098677587958104	0.03127918840112162	0.11334488734835356	0.081148912437256	GY1
Lrrc20	2.950053	0.28134304	0.0031771936603731967	0.031948701334956565	0.11022530329289427	0.0780814277746793	GY1
Prxl2c	2.9487348	0.28468367	0.0031907762670242107	0.03205132138034925	0.11074523396880416	0.07863915225878416	GY1
Cep57l1	2.9390695	0.25895873	0.0032919934718081737	0.032897967173465284	0.12530329289428077	0.09313998884551032	GY1
Snx20	2.9367359	0.291697	0.0033168646263060566	0.03313072117919618	0.10537261698440208	0.07348020078081428	GY1
Cfap97	2.925002	0.286489	0.0034445400688898407	0.034275380676005884	0.10589254766031196	0.07403792526491913	GY1
Zfp105	2.9215324	0.25532568	0.0034831395000964574	0.03459379571720622	0.10589254766031196	0.07389849414389292	GY1
Slc4a1ap	2.9202757	0.27679715	0.0034972174338346214	0.03470073862649156	0.11005199306759099	0.07836029001673174	GY1
Rel	2.9150906	0.2997061	0.003555854728799836	0.035215895249890106	0.10207972270363952	0.0705521472392638	GY1
Rps11	2.9122338	0.3194397	0.003588538174658333	0.03552280045792569	0.10034662045060659	0.06901840490797546	GY1
Mideas	2.8726113	0.31469825	0.004070945984896614	0.03973531355649088	0.10433275563258232	0.07334076965978807	GY1
Znfx1	2.8257587	0.25122586	0.0047168788337593115	0.045157114898903075	0.1072790294627383	0.07640825432236475	GY1
Dnase1l1	2.8066053	0.26210153	0.005006654420769716	0.04751902063642276	0.1195840554592721	0.08909648633575014	GY1
Lsamp	24.452677	1.418581	4.7131233359643665e-132	8.234611988485742e-129	0.4774121583937535	0.2830155979202773	MCAO
ENSRNOG00000037911	19.367455	5.2443876	1.4526366051406349e-83	7.082785828692686e-81	0.21207473508087005	0.017677642980935875	MCAO
Pcdh9	18.687265	0.9653094	6.285260902912206e-78	2.803761278520368e-75	0.4859174567763525	0.3504332755632582	MCAO
Nrxn1	17.924492	1.4755529	7.594007062181156e-72	3.0040745672771724e-69	0.34035136642498603	0.18232235701906413	MCAO
Cadm1	16.2809	1.2078866	1.3487086829660193e-59	4.039575178152223e-57	0.36809815950920244	0.23639514731369152	MCAO
Cadm2	15.733904	1.4330112	8.857683584309514e-56	2.2647584637638204e-53	0.3040992749581707	0.16256499133448873	MCAO
Pitpnc1	15.671157	0.68455523	2.382030782172198e-55	5.807169462677013e-53	0.6210262130507529	0.5727902946273831	MCAO
Nkain2	15.327315	1.2154067	5.0232405356897845e-53	1.1203963943752343e-50	0.33114891243725597	0.19913344887348353	MCAO
Ddx5	15.164795	0.42091084	6.04879215956266e-52	1.3210310043478202e-49	0.7564138315672058	0.7313691507798961	MCAO
Gpc5	15.05873	2.240237	3.025410287589135e-51	6.34307520895938e-49	0.2126324595649749	0.06395147313691507	MCAO
Abca1	14.041346	0.67711675	8.704435293373729e-45	1.4958786095153573e-42	0.5411321807027328	0.48422876949740035	MCAO
Gpnmb	13.913835	1.4369386	5.220384906925503e-44	8.484541857255823e-42	0.27816508644729504	0.15216637781629117	MCAO
Dab2	13.063734	1.0531904	5.305981177161133e-39	6.8669877382938464e-37	0.3126045733407697	0.19549393414211438	MCAO
Nlgn1	12.934465	1.6447788	2.87617652545025e-38	3.6995041124288305e-36	0.2242052426101506	0.10103986135181976	MCAO
Rbpj	12.673458	0.7188166	8.297380160642963e-37	1.0173267394622243e-34	0.49233128834355827	0.41334488734835356	MCAO
Ntm	12.441401	1.8761246	1.5574826812859748e-35	1.7746837986870513e-33	0.19994422755158953	0.07972270363951472	MCAO
Rbfox1	11.919931	1.2492068	9.318471241053703e-33	9.86722565858242e-31	0.26017847183491355	0.1537261698440208	MCAO
Dlg2	11.594774	1.1078224	4.38016976739384e-31	4.457992201125206e-29	0.2841606246514222	0.1856152512998267	MCAO
Nrxn3	11.201706	1.082728	3.999550774307856e-29	3.760295136060022e-27	0.2643614054656999	0.1663778162911612	MCAO
Csmd1	11.033454	1.1275975	2.635460799757593e-28	2.371462280159558e-26	0.2657557166759621	0.17019064124783362	MCAO
Gtsf1	10.921745	1.8936976	9.0735472165116e-28	7.959664892944862e-26	0.175404350250976	0.06915077989601387	MCAO
Kcnip4	10.86207	1.036371	1.7474287258621248e-27	1.5203875219275073e-25	0.2813720022308979	0.189948006932409	MCAO
Auts2	10.862058	1.2523677	1.7476552169442397e-27	1.5203875219275073e-25	0.2265755716675962	0.12409012131715771	MCAO
Prpf4b	10.411632	0.34377545	2.1942877661093488e-25	1.7295277182048346e-23	0.6429168990518683	0.6370883882149047	MCAO
Apoe	10.307247	0.2892989	6.534599411553513e-25	5.000160994986531e-23	0.836447295036252	0.8518197573656846	MCAO
Ptprd	10.185833	0.7809491	2.293857700731747e-24	1.7299647681130148e-22	0.34537088678192973	0.2736568457538995	MCAO
Adgrb3	10.162238	1.2168729	2.922891736513285e-24	2.188619576704912e-22	0.22559955382041272	0.13275563258232237	MCAO
Sat1	10.112328	0.3815882	4.871302337777117e-24	3.608894869746821e-22	0.5953708867819297	0.5689774696707106	MCAO
Trps1	9.766587	0.38880542	1.5663938388201553e-22	1.0697398444528787e-20	0.5776631344116007	0.5544194107452339	MCAO
Rora	9.6181555	1.7980084	6.702214635461577e-22	4.4609089538757915e-20	0.1494701617401004	0.0535528596187175	MCAO
Slc1a2	9.599248	2.4672613	8.052954366783896e-22	5.309378655785886e-20	0.12855549358616844	0.03223570190641248	MCAO
Kcnd2	9.588884	1.6223769	8.904224948149382e-22	5.833936883215623e-20	0.16480758505298382	0.0708838821490468	MCAO
Mdga2	9.416839	1.4238437	4.6487516889124525e-21	2.953506906355712e-19	0.18446737311767986	0.09532062391681109	MCAO
RGD1359290	9.410029	0.7017205	4.959978501767885e-21	3.141719313234607e-19	0.3618237590630229	0.2930675909878683	MCAO
Lilrb4	8.951085	2.1786108	3.5200454856770537e-19	1.9839052057178792e-17	0.12981037367540435	0.040034662045060655	MCAO
Nrg3	8.868569	1.0049014	7.409159852397203e-19	4.0986924924897034e-17	0.24609592861126603	0.17209705372616985	MCAO
Plcb1	8.791293	1.7371019	1.4784799146517938e-18	7.948156382202438e-17	0.14807585052983827	0.06169844020797227	MCAO
Cers6	8.490174	0.5743115	2.0632751206256723e-17	1.0250859284132191e-15	0.3512269938650307	0.28682842287694976	MCAO
Cntnap2	8.336387	1.5374928	7.659521640832475e-17	3.683246117470039e-15	0.15197992191857224	0.0708838821490468	MCAO
Gpm6a	8.169736	1.7136643	3.0906465677044205e-16	1.4335950428869664e-14	0.13803680981595093	0.05771230502599654	MCAO
Anks1b	7.6520586	0.87996876	1.9778708674822745e-14	8.244143261954944e-13	0.21709425543781372	0.14800693240901214	MCAO
Vav3	7.5155	0.56920344	5.669376038588639e-14	2.3125318681916225e-12	0.3293363078639152	0.2750433275563258	MCAO
Il1rapl1	7.4271836	0.74964476	1.1093426384450163e-13	4.405014726825419e-12	0.24414389291689906	0.1805892547660312	MCAO
LOC103692025	7.4217334	1.3314176	1.155974337701104e-13	4.572859993253084e-12	0.1507250418293363	0.07885615251299827	MCAO
Erbb4	7.3815737	0.99178725	1.5642962933060813e-13	6.141767057201367e-12	0.17484662576687116	0.1046793760831889	MCAO
Ctnnd2	7.1606936	1.3796656	8.026993790773204e-13	2.9319503800932226e-11	0.13929168990518684	0.06932409012131716	MCAO
Robo1	7.138428	1.7846584	9.44042946421265e-13	3.4243606253751285e-11	0.12018962632459565	0.050086655112651646	MCAO
Opcml	7.1071267	0.9291386	1.1848373313969581e-12	4.253647172956956e-11	0.2030117122141662	0.13934142114384748	MCAO
AABR07025986.2	7.029337	1.4572031	2.075172146226298e-12	7.275595186919826e-11	0.1346904629113218	0.06620450606585788	MCAO
Slc10a6	6.880763	0.57046247	5.95327904389149e-12	2.0131685231327253e-10	0.34439486893474625	0.30953206239168113	MCAO
Cdk14	6.8209386	0.8514656	9.044749730599119e-12	3.019621382989508e-10	0.1975738984941439	0.1339688041594454	MCAO
Grik2	6.7858577	1.1777506	1.1539875818905999e-11	3.810158053845404e-10	0.15672058003346348	0.09254766031195841	MCAO
Ctsb	6.7505045	0.46758932	1.4733173421185042e-11	4.826495530446337e-10	0.386781929726715	0.358578856152513	MCAO
LOC120099372	6.6362143	1.1870507	3.2184211990813565e-11	1.0192963574009023e-09	0.13929168990518684	0.07348353552859618	MCAO
Fry	6.6272755	1.4048309	3.4193954040857573e-11	1.0796843982238252e-09	0.1323201338538762	0.06793760831889081	MCAO
Fgf14	6.615868	1.1368239	3.693777902157572e-11	1.1628190314810157e-09	0.15128276631344115	0.0880415944540728	MCAO
Srsf5	6.5410533	0.483815	6.108705132450717e-11	1.868255158282223e-09	0.38427216954824317	0.3648180242634315	MCAO
Psap	6.540038	0.3317313	6.150319990421871e-11	1.8769666509342787e-09	0.5054378137200223	0.5064124783362218	MCAO
Gria2	6.503381	0.9209575	7.853461535898724e-11	2.372560152185197e-09	0.18600111544896822	0.12738301559792028	MCAO
Lrp1b	6.4618673	0.9738932	1.0341872642450152e-10	3.0931198548018526e-09	0.17456776352481873	0.11525129982668977	MCAO
Grid2	6.4024835	1.1648232	1.5286991357143286e-10	4.470112423903294e-09	0.14612381483547127	0.08526863084922011	MCAO
Itsn1	6.393286	0.68374646	1.623577285408636e-10	4.721209620787443e-09	0.25920245398773006	0.21178509532062392	MCAO
Mt-nd4	6.3217115	0.6043424	2.586817642680434e-10	7.40576528535433e-09	0.3025655326268823	0.25684575389948006	MCAO
Magi2	6.310768	0.85010195	2.7765374405787566e-10	7.909359236300845e-09	0.18474623535973228	0.12703639514731369	MCAO
Dcc	6.3072796	1.6189184	2.839822231643873e-10	8.06771177623922e-09	0.11029001673173452	0.04800693240901213	MCAO
Pcdh15	6.279453	1.6203825	3.3976707795979984e-10	9.587559295430907e-09	0.11238148354712772	0.050606585788561524	MCAO
LOC100912041	6.154756	0.6102002	7.519321526516201e-10	2.0474038327914112e-08	0.2639431121026213	0.21767764298093586	MCAO
AY172581.9	6.074103	0.75630665	1.2468296017462167e-09	3.2923210869283607e-08	0.25041829336307864	0.2046793760831889	MCAO
Rnf150	5.9776473	0.444919	2.2638331432265714e-09	5.816608539324546e-08	0.3607083100948132	0.3299826689774697	MCAO
Macrod2	5.8693066	1.1648446	4.376219002834091e-09	1.0975096604476024e-07	0.1334355828220859	0.07694974003466204	MCAO
Fkbp5	5.8264914	0.90823513	5.660482368621091e-09	1.4028093775473973e-07	0.17442833240379252	0.1218370883882149	MCAO
Fat3	5.813962	1.5502799	6.10111956880227e-09	1.5048949750530398e-07	0.10331846068042387	0.04540727902946274	MCAO
Kcnq5	5.806959	1.3477732	6.361760504703395e-09	1.561834552009501e-07	0.11614612381483547	0.05909878682842288	MCAO
Arsb	5.7872996	0.4320694	7.152700063664998e-09	1.7417364638188194e-07	0.359313998884551	0.33292894280762564	MCAO
Csmd3	5.766305	1.2509961	8.10284333680409e-09	1.9617114711251106e-07	0.12674288901282765	0.07123050259965338	MCAO
Luzp2	5.7377677	1.4349493	9.59325623896744e-09	2.3118644862780616e-07	0.11196319018404909	0.05580589254766031	MCAO
Ctnna2	5.655808	1.1344912	1.5511473777128646e-08	3.666443734061772e-07	0.13092582264361405	0.07625649913344887	MCAO
Grm7	5.6059475	1.4064716	2.0711891447322453e-08	4.824950178717362e-07	0.10889570552147239	0.053726169844020795	MCAO
Lrrtm4	5.5951743	1.0177577	2.204001854801423e-08	5.122960408843308e-07	0.15462911321807027	0.10415944540727903	MCAO
Clec12a	5.531296	0.38888642	3.178735222975657e-08	7.220516000531703e-07	0.37785833798103735	0.35199306759098786	MCAO
Atxn1	5.501883	1.3321668	3.757560080004813e-08	8.471075767460313e-07	0.10610708310094813	0.051299826689774695	MCAO
Ano6	5.34766	0.766917	8.909863465937855e-08	1.9337908636320196e-06	0.1816787506971556	0.1337954939341421	MCAO
Grm5	5.3067594	1.3560021	1.1159127929834696e-07	2.3996130889939922e-06	0.10778025655326269	0.055632582322357016	MCAO
Nrg1	5.276052	1.3220516	1.319965753953621e-07	2.8210399589593902e-06	0.11489124372559956	0.06395147313691507	MCAO
Mboat1	5.226745	0.69752586	1.7251999109605452e-07	3.617054133319879e-06	0.1912994980479643	0.14488734835355285	MCAO
Dpp10	5.2047257	0.5500674	1.9428323285482945e-07	4.037009177437417e-06	0.2787228109313999	0.24835355285961871	MCAO
Mt-atp6	5.1211686	0.429281	3.0364787889739067e-07	6.198910836380421e-06	0.3655883993307306	0.3367417677642981	MCAO
Ptk2	5.0885468	1.0103407	3.608179483985007e-07	7.287966383548136e-06	0.13204127161182375	0.08336221837088388	MCAO
Lhfpl6	5.069547	1.2553933	3.987632842317368e-07	8.023484661422834e-06	0.10373675404350251	0.05337954939341421	MCAO
Fgf12	5.044598	1.0607224	4.544761069893423e-07	9.01816712729723e-06	0.12032905744562186	0.07123050259965338	MCAO
Mt-nd1	5.0397105	0.39385635	4.662359612705497e-07	9.230503459866238e-06	0.339654210819855	0.3046793760831889	MCAO
Ppp2r2b	5.0342155	1.146712	4.798099887926483e-07	9.472406991550531e-06	0.11726157278304518	0.06863084922010398	MCAO
Mt-co3	4.9798484	0.39175475	6.363404867310617e-07	1.2387664479854634e-05	0.46932515337423314	0.46464471403812824	MCAO
Sfpq	4.946725	0.36057445	7.547254161674897e-07	1.4570509277502385e-05	0.37228109313998886	0.36239168110918546	MCAO
ENSRNOG00000069588	4.8783784	0.7630247	1.0696168867491718e-06	2.031863776610183e-05	0.1666201896263246	0.12270363951473137	MCAO
Arrdc3	4.8595066	0.9366285	1.1767873386253912e-06	2.222749850596392e-05	0.13315672058003347	0.08665511265164645	MCAO
Ank2	4.822724	0.97405803	1.4161092150275361e-06	2.6344406213191943e-05	0.1356664807585053	0.09098786828422877	MCAO
Arhgap10	4.7784886	1.1730645	1.7661764672251441e-06	3.256785911331783e-05	0.10554935861684328	0.058232235701906415	MCAO
Stxbp5	4.7698646	0.36896482	1.8434974262200234e-06	3.3963767168830415e-05	0.3609871723368656	0.3481802426343154	MCAO
Mt-co1	4.769382	0.4832764	1.8479208281088373e-06	3.401537145050912e-05	0.373675404350251	0.3589254766031196	MCAO
Dmxl2	4.740483	0.9733891	2.132097419639323e-06	3.8938636324179484e-05	0.12841606246514223	0.0831889081455806	MCAO
Fam111a	4.7397137	0.92446965	2.140206649049278e-06	3.90187587860584e-05	0.13287785833798105	0.0878682842287695	MCAO
Ank3	4.651189	1.0802101	3.300271769114864e-06	5.9241008485669725e-05	0.11238148354712772	0.06724436741767764	MCAO
Ccnl1	4.626216	0.42254454	3.724073816750227e-06	6.622470877182805e-05	0.3198549916341327	0.3025996533795494	MCAO
Homer1	4.6002703	0.8862258	4.219434810305647e-06	7.452794459382324e-05	0.14096486335750139	0.09844020797227036	MCAO
Nalf1	4.5742393	1.0378028	4.779534377590607e-06	8.378571719110757e-05	0.11893474623535973	0.07521663778162911	MCAO
Igf1	4.553834	0.4504348	5.2676943600230345e-06	9.186480533797372e-05	0.2893195761293921	0.2613518197573657	MCAO
Pilrb-ps6	4.5431247	0.6065555	5.542640831896989e-06	9.611828592353373e-05	0.19590072504182934	0.15753899480069325	MCAO
Frmd4b	4.5330358	0.28366435	5.81419644863334e-06	0.00010049500638256108	0.45775237032905747	0.45979202772963607	MCAO
Negr1	4.4932075	0.6421501	7.015842259390722e-06	0.00012017495817841983	0.1602063580591188	0.11785095320623917	MCAO
ENSRNOG00000070938	4.415531	0.7310238	1.0076219416785666e-05	0.0001690064130338626	0.15630228667038484	0.11594454072790294	MCAO
B4galt6	4.3342934	0.41604754	1.4622898936861528e-05	0.00023914485110003024	0.3170663692136085	0.3005199306759099	MCAO
Tenm2	4.3342934	0.81758326	1.4622898936861528e-05	0.00023914485110003024	0.14221974344673732	0.1024263431542461	MCAO
AY172581.24	4.3288193	0.45251867	1.4991079718343501e-05	0.0002447842502918924	0.4566369213608477	0.4674176776429809	MCAO
Pde4d	4.317026	0.8927531	1.5814527888963948e-05	0.0002564326308739506	0.13859453430005578	0.09896013864818025	MCAO
Ctsa	4.309278	0.68063664	1.637884306975304e-05	0.00026496822824108193	0.18335192414947016	0.14852686308492202	MCAO
Hspa5	4.297414	0.84322476	1.7280236127807144e-05	0.00027869033127354197	0.1419408812046849	0.10294627383015598	MCAO
Cblb	4.271151	0.37862158	1.9446658438119352e-05	0.00031028815891446756	0.3289180145008366	0.3121317157712305	MCAO
Ncam2	4.2067237	0.73375714	2.590996788670759e-05	0.0004060002890229531	0.1624372559955382	0.1265164644714038	MCAO
Atp8b4	4.189241	0.858042	2.7988885031844578e-05	0.00043499997300048437	0.12200223089793642	0.08162911611785095	MCAO
Nxf1	4.079071	0.7344851	4.521603696047277e-05	0.0006781111809107812	0.1568600111544897	0.12114384748700173	MCAO
Ptprz1	4.0622845	0.9248251	4.859485160838386e-05	0.0007256692726647977	0.11851645287228109	0.08024263431542461	MCAO
Cd63	4.049398	0.56772554	5.134959205718535e-05	0.000763001805153046	0.20036252091466816	0.1684575389948007	MCAO
Pabpn1	3.9975822	0.539975	6.399275679486348e-05	0.0009375766170238349	0.21430563301728947	0.18492201039861353	MCAO
Tenm3	3.994411	1.0370382	6.485529427781802e-05	0.000949550349042411	0.10080870050195204	0.06204506065857886	MCAO
Mt-nd2	3.963945	0.5098158	7.372125157400712e-05	0.0010681684592264225	0.2381483547127719	0.21109185441941075	MCAO
LOC120102367	3.9504645	0.45599565	7.799966535675797e-05	0.0011239456933812971	0.2222532069157836	0.18960138648180241	MCAO
Nrcam	3.8829675	0.8767884	0.00010318937278580893	0.0014539438103677888	0.12339654210819855	0.08734835355285962	MCAO
Tra2a	3.798388	0.2779344	0.00014564025117385528	0.0019996683078657824	0.39696040156162854	0.4003466204506066	MCAO
Atp6v1b2	3.780979	0.74981856	0.00015621296836344878	0.0021364390702596657	0.1454266592303402	0.11247833622183709	MCAO
ENSRNOG00000070695	3.7647152	0.5346589	0.00016673904523060786	0.002269741895603153	0.20147796988287786	0.1729636048526863	MCAO
Zfc3h1	3.7312696	0.32774478	0.0001905172215222149	0.0025621450073346746	0.3452314556609035	0.33986135181975735	MCAO
Snx24	3.723701	0.25687754	0.0001963234134721738	0.002631788162952427	0.4145287228109314	0.41542461005199305	MCAO
Selenop	3.6552763	0.75941956	0.000256905182371447	0.0033580262179549614	0.13413273842721696	0.10086655112651646	MCAO
Psd3	3.6530018	0.9632787	0.0002591923116219853	0.003385810595306258	0.10164528722810931	0.0660311958405546	MCAO
Mt-co2	3.586539	0.3186999	0.00033509583177853883	0.0042917649413981955	0.4316787506971556	0.42859618717504333	MCAO
Atp13a2	3.5129669	0.7276268	0.00044313271764346624	0.00553382957412635	0.14166201896263245	0.11109185441941075	MCAO
Spp1	3.4823542	0.48238263	0.0004970258282603079	0.00614424735572265	0.20593976575571668	0.17885615251299827	MCAO
Clip1	3.4178677	0.4398172	0.0006311381385674274	0.007583061440231911	0.23438371444506415	0.21299826689774698	MCAO
Stard7	3.3877778	0.65909696	0.0007046130071643749	0.008346280400117674	0.13943112102621305	0.10883882149046793	MCAO
Gls	3.374662	0.31211162	0.0007390643553156823	0.008714973719656127	0.34425543781372003	0.34228769497400346	MCAO
Pola1	3.3718598	0.4829114	0.0007466245694012145	0.008789292937712445	0.1794478527607362	0.15008665511265165	MCAO
H3f3a	3.312052	0.5629687	0.0009261433079407301	0.010710160283665388	0.1730340211935304	0.1461005199306759	MCAO
ENSRNOG00000062698	3.3038373	0.39956737	0.0009537115257422375	0.010992587052617785	0.27356385945343	0.2611785095320624	MCAO
Mcu	3.3014493	0.4424831	0.0009618669019631786	0.011062260815447067	0.20398773006134968	0.1783362218370884	MCAO
Myo5a	3.255361	0.3665234	0.001132482675687394	0.012758534002397584	0.27105409927495816	0.2558058925476603	MCAO
Mat2a	3.2286346	0.759103	0.0012438276294525572	0.01384922468353814	0.1314835471277189	0.10346620450606586	MCAO
Syt1	3.2196908	0.6603548	0.0012832889149827899	0.014235680101338187	0.13399330730619075	0.10537261698440208	MCAO
Sgk1	3.2130878	0.5757784	0.001313160868318696	0.01450565372242876	0.15476854433909648	0.12720970537261697	MCAO
Txnip	3.202464	0.6330001	0.0013625733072935818	0.01497259536725222	0.14361405465699945	0.11577123050259966	MCAO
Dhx15	3.1813772	0.4052506	0.0014657670194360977	0.016005870484113137	0.24093697713329615	0.22270363951473138	MCAO
Tmeff2	3.1484807	0.62966883	0.0016412162872673033	0.01766413792548577	0.1292526491912995	0.10103986135181976	MCAO
Elf2	3.0626373	0.29133633	0.0021939584696613387	0.02289623358632137	0.34230340211935306	0.3391681109185442	MCAO
Eef2k	3.0244062	0.5348762	0.0024912164311822623	0.02570415536228706	0.19673731176798662	0.17798960138648182	MCAO
Rbm15	2.9886699	0.67786986	0.002801947823659658	0.028642436894611597	0.12130507529280535	0.09410745233968804	MCAO
Dpp7	2.9682622	0.50544095	0.00299488831318377	0.03036306981344822	0.17889012827663134	0.1561525129982669	MCAO
Cpeb2	2.9537828	0.4943413	0.0031390474496578945	0.03159542430606213	0.1945064138315672	0.17469670710571925	MCAO
Prpf38b	2.9480698	0.39737433	0.00319764859752612	0.03207746435202519	0.24010039040713888	0.22461005199306758	MCAO
Crybg3	2.9401274	0.525432	0.003280774275384322	0.03280148471993691	0.1805633017289459	0.1589254766031196	MCAO
Gpm6b	2.915571	0.67605644	0.003550384523347581	0.035178337389652835	0.11684327941996654	0.09012131715771231	MCAO
Atp6v0c	2.908258	0.551067	0.003634484549232448	0.035926734115609385	0.1581148912437256	0.13448873483535528	MCAO
Mt-cyb	2.9035342	0.30721274	0.0036897682536451344	0.036438851251023974	0.33937534857780255	0.33258232235701907	MCAO
Dock1	2.8938591	0.43468678	0.003805387855624943	0.03743958788410725	0.18976575571667595	0.16793760831889082	MCAO
Sulf2	2.8863735	0.7387254	0.0038970944055551904	0.03818059874152809	0.10485220301171222	0.07764298093587521	MCAO
Plekha1	2.881943	0.40815598	0.00395231140030624	0.038685415881802354	0.21597880646960402	0.1974003466204506	MCAO
Npas3	2.8670828	0.49094445	0.004142745661116688	0.0403797329293224	0.16703848298940324	0.1436741767764298	MCAO
Osbpl8	2.8321226	0.36643267	0.004624011634812483	0.04445072349173706	0.2810931399888455	0.2736568457538995	MCAO
Eif4a1	2.821539	0.64362955	0.004779383932191531	0.04565128178693742	0.1454266592303402	0.12287694974003466	MCAO
Hnrnpdl	2.8131585	0.43430677	0.004905745115254401	0.04668808537740526	0.2235080870050195	0.20883882149046792	MCAO
