# Supplementary material for: Single-cell RNA sequencing identifies microglial state changes associated with iTBS after ischemia–reperfusion injury
Source: PLoS One. 2026 Apr 20;21(4):e0346888. doi: 10.1371/journal.pone.0346888 (PMC13095131; doi:10.1371/journal.pone.0346888)
Supplement: S1 File — These materials provide additional support for the results presented in this study. (ZIP) [file pone.0346888.s005.zip › single-cell RNA sequencing/Microglia_functionenrichment_GY1vsMCAO/differentially_expressed_genes.xls]

names	scores	logfoldchanges	pvals	pvals_adj	pct_nz_group	pct_nz_reference
Med12l	37.234238	1.1298262	1.9066801274145698e-303	3.997545555137387e-299	0.8675909878682843	0.6360847741215839
Rapgef5	33.275818	0.79920626	8.64202942436556e-243	9.059439445562416e-239	0.9291161178509532	0.8098159509202454
P2ry12	30.955786	1.0455253	2.1237211812566917e-210	1.48419794287426e-206	0.7542461005199307	0.5061349693251533
Anxa3	30.908432	0.98560786	9.201773484729085e-210	4.8231095720207497e-206	0.7949740034662045	0.5567484662576687
Cst3	29.397747	0.94579285	5.86820977657483e-190	2.460657723513358e-186	0.8499133448873484	0.6278583379810374
Arhgap15	26.609745	0.650431	5.235783743667405e-156	1.8295573661621803e-152	0.9275563258232236	0.8176240936977134
Plxdc2	25.959475	0.73349166	1.4214061526994862e-148	4.2573144853567756e-145	0.8618717504332756	0.7204406023424428
Mef2c	25.81548	0.69306266	5.943273659863398e-147	1.5575834444087e-143	0.8977469670710572	0.7417735638594535
Apbb1ip	24.721315	0.8144195	6.310325851038215e-135	1.4700254643651912e-131	0.7412478336221837	0.5218906860011154
Trpc6	24.539787	1.2088875	5.559337809710948e-133	1.1655707651839973e-129	0.49878682842287697	0.24916341327384273
Cela1	24.489393	0.9523802	1.916248922920055e-132	3.652370447085625e-129	0.6270363951473137	0.38162297824874514
Ly86	24.179476	0.9737806	3.6580741509802354e-129	5.899629434573201e-126	0.5979202772963604	0.3581985499163413
Grxcr1	24.15532	1.3749081	6.564863183150549e-129	9.831351535566744e-126	0.43778162911611784	0.1880925822643614
ENSRNOG00000067004	24.128597	0.78351164	1.2527848511955058e-128	1.7510591460109984e-125	0.7506065857885615	0.5588399330730619
Srgap2	23.900562	0.60003704	3.0218487084544355e-126	3.959755001340981e-123	0.9540727902946274	0.8778583379810374
Prkcq	23.711426	1.1560159	2.748861731884282e-124	3.3901550041579916e-121	0.49220103986135183	0.24623535973229224
Wasf2	23.455341	0.78868484	1.1659995293773244e-121	1.3581303407180547e-118	0.7133448873483536	0.5008365867261573
Nav3	23.393219	0.6769472	5.009782281825865e-121	5.528162911619005e-118	0.9195840554592721	0.8103736754043502
Lpcat2	23.175882	0.84428614	7.973463385292137e-119	8.358581666801747e-116	0.654419410745234	0.42707752370329055
Ldlrad4	22.768435	0.6478249	9.42544924489971e-115	9.4101889937413e-112	0.8705372616984403	0.739542665923034
Lyn	22.623558	0.5902598	2.5413125717953693e-113	2.421870880920987e-110	0.8897746967071057	0.7750976017847183
ENSRNOG00000069031	22.547243	0.8345805	1.429136628703077e-112	1.3027512416255963e-109	0.640207972270364	0.41536530953708867
Slco2b1	22.29923	0.724345	3.759129063708624e-110	3.283912497904793e-107	0.7551126516464471	0.5435025097601784
Fcgr2a-ps1	22.289684	0.9673435	4.652515936654222e-110	3.901785965115697e-107	0.5433275563258232	0.31148912437255993
Inpp5d	22.15819	0.6019937	8.697868204143477e-109	7.013827106464313e-106	0.8523396880415944	0.7006413831567205
Rab37	21.812567	0.98269933	1.7630010438543075e-105	1.3690029587203485e-102	0.5062391681109185	0.271611823759063
Itga6	21.415613	0.84064204	9.557820474538805e-102	7.156759431042163e-99	0.6003466204506066	0.3832961517010597
Tmem176b	21.407377	0.8490017	1.1405400527102422e-101	8.245711291421704e-99	0.5719237435008665	0.33714445064138315
Ssh2	21.370417	0.5171468	2.5187365643944326e-101	1.7602610269697893e-98	0.9204506065857886	0.8434188510875628
Gfm2	21.207937	1.2456194	8.067509564344726e-100	5.332198561192617e-97	0.40415944540727905	0.18363078639152258
AABR07028615.1	21.207525	0.5517299	8.138431458464358e-100	5.332198561192617e-97	0.8882149046793761	0.7674288901282766
Eeig2	21.121132	0.8105493	5.0861113675723576e-99	3.2313760888643046e-96	0.610051993067591	0.3994701617401004
Chn2	21.043175	0.7134497	2.6409133392422025e-98	1.62851144325153e-95	0.707105719237435	0.510457334076966
Qki	20.753506	0.4609278	1.139709568519506e-95	6.827185946737132e-93	0.9469670710571924	0.8930563301728945
Cx3cr1	20.553564	0.7221165	7.151607346501048e-94	4.165016656298361e-91	0.6665511265164644	0.444366982710541
Pde3b	20.324738	0.60261333	7.770194458957272e-92	4.4029701899053555e-89	0.8133448873483535	0.6620189626324595
Depdc5	20.168787	0.86480075	1.8409634096823671e-90	1.015727338089487e-87	0.553206239168111	0.35276073619631904
Numb	19.851831	0.7291874	1.0625781425603258e-87	5.712311112030715e-85	0.6518197573656845	0.45607919687674287
LOC498368	19.692602	0.68215865	2.495347590205792e-86	1.307936439406366e-83	0.6896013864818025	0.5008365867261573
Ophn1	19.532406	0.5624924	5.823054452058941e-85	2.977711210777262e-82	0.8467937608318891	0.7088678192972672
Fchsd2	19.47467	0.49902806	1.8007677209381636e-84	8.989260961235603e-82	0.8918544194107453	0.805633017289459
Oprm1	18.902727	0.750831	1.0830880447476781e-79	5.160914533222686e-77	0.5727902946273831	0.3704684885666481
Gna12	18.877953	0.761038	1.731715681245085e-79	8.068255771774324e-77	0.5616984402079722	0.3674010039040714
Zfhx3	18.829407	0.56512296	4.3358692872231854e-79	1.9762138146939413e-76	0.8060658578856152	0.6487730061349694
Card11	18.462421	0.9513389	4.143403803582028e-76	1.8098042530396e-73	0.43154246100519933	0.23773006134969324
Ikzf1	18.19538	0.58973616	5.614827464162053e-74	2.4024586247677877e-71	0.724263431542461	0.5496374790853319
Dock4	18.095148	0.3881417	3.480109404502424e-73	1.4592794754959567e-70	0.944367417677643	0.9042108198549916
Dapp1	18.091375	0.8860323	3.726714033832489e-73	1.532044832026117e-70	0.43743500866551127	0.24135527049637479
Gpr34	17.995329	0.93595487	2.1195935336978605e-72	8.546038082213334e-70	0.42183708838821493	0.23215281650864472
Stambpl1	17.821608	1.022858	4.803646261647084e-71	1.8650601392906065e-68	0.37677642980935877	0.18725599553820413
Golm1	17.482439	0.57492703	1.9497698909298013e-68	7.432522824224403e-66	0.7185441941074523	0.5323480200780815
Bmp2k	17.427631	0.5492178	5.091076985071357e-68	1.9060628583751085e-65	0.7358752166377817	0.5723647518126046
Mvb12b	17.373724	0.7966227	1.3047513795138998e-67	4.7991960391032325e-65	0.4580589254766031	0.26868377021751255
Rims3	17.289848	0.6765756	5.610009664652332e-67	2.027921769467255e-64	0.5750433275563258	0.3866424986056888
Klra2	17.278334	0.877176	6.849799872855851e-67	2.434117019225352e-64	0.4152512998266898	0.2265755716675962
Lcp1	17.183226	0.7756874	3.5463405192547055e-66	1.239209588778236e-63	0.47053726169844023	0.2852760736196319
Pla2g4a	17.114542	0.5901075	1.1562030649249552e-65	3.9739267965928867e-63	0.665684575389948	0.4966536530953709
Fmnl3	17.103436	0.7384202	1.3990744492930722e-65	4.7311282103029926e-63	0.48994800693240903	0.3053541550474066
Ifngr1	17.016388	0.5201188	6.208439624522838e-65	2.0661292883769176e-62	0.7642980935875217	0.6109871723368656
Tgfbr1	17.00031	0.5083406	8.168509121431535e-65	2.675952534998962e-62	0.8169844020797227	0.6794478527607362
Rab31	16.990744	0.5971928	9.61635596285217e-65	3.10179260180244e-62	0.6549393414211439	0.48257110987172336
Ccr5	16.853899	0.8815902	9.822174914097275e-64	3.120177564378234e-61	0.4060658578856153	0.22378694924707196
Cfh	16.708141	0.4674482	1.1434600072144583e-62	3.578176494217662e-60	0.8599653379549393	0.7293641940881205
P2rx7	16.652737	0.66108763	2.8907327074664433e-62	8.912809109520801e-60	0.5461005199306759	0.3667038482989403
Dock8	16.3159	0.44719627	7.607612372084665e-60	2.3116116085960444e-57	0.8386481802426343	0.7131901840490797
AABR07004891.1	16.278742	0.8395152	1.3971261910868761e-59	4.1256546087785134e-57	0.42183708838821493	0.24902398215281651
Tmem156	16.259624	0.7786515	1.9090686589349985e-59	5.559101875448775e-57	0.43552859618717504	0.25906302286670385
ENSRNOG00000066793	16.24253	0.89003545	2.5229343987572764e-59	7.246005836211652e-57	0.3830155979202773	0.20817066369213608
Cd84	16.181898	0.6300395	6.767567215190444e-59	1.917416408563282e-56	0.5435008665511265	0.3667038482989403
Sdccag8	16.134943	0.5834959	1.4494010545209773e-58	4.051752334544908e-56	0.6596187175043328	0.5110150585610709
Ptpre	16.08708	0.5520027	3.1431457667030188e-58	8.67094659798625e-56	0.6464471403812825	0.4774121583937535
Rapgef6	16.05831	0.5193732	4.999985958047853e-58	1.3614247480056013e-55	0.7107452339688042	0.5514500836586727
Elmo1	16.017038	0.42968747	9.716830431110618e-58	2.611834189982887e-55	0.8518197573656846	0.741494701617401
Camk1d	16.006271	0.53113484	1.1552997266719276e-57	3.066077730304258e-55	0.6823223570190641	0.5256553262688232
Plekha5	15.981918	0.60595256	1.7080854952374746e-57	4.476465061643611e-55	0.5646447140381282	0.3869213608477412
ENSRNOG00000062316	15.930015	1.0479302	3.92264261814327e-57	1.0153348781727382e-54	0.32859618717504335	0.1611823759063023
Nr6a1	15.728695	0.8427963	9.617249159917647e-56	2.4293403118895586e-53	0.4	0.23452314556609036
Celf2	15.707677	0.44620478	1.3399989742962473e-55	3.3410703026628136e-53	0.8058925476603119	0.6843279419966537
Cyth4	15.706993	0.6562424	1.3545310298881003e-55	3.3410703026628136e-53	0.495840554592721	0.32403792526491915
Filip1	15.638737	0.642457	3.9651907860002066e-55	9.555654025204635e-53	0.5173310225303293	0.34341885108756276
Pcmtd1	15.593912	0.55788213	8.007627895559761e-55	1.907817346117113e-52	0.6143847487001733	0.4499442275515895
Adrb2	15.57291	0.8745105	1.1122939243452377e-54	2.6126219210645653e-52	0.378682842287695	0.21416620189626326
Picalm	15.572382	0.4397225	1.1215108885615324e-54	2.6126219210645653e-52	0.8202772963604853	0.7039877300613497
Mertk	15.427789	0.5177645	1.064549041495352e-53	2.45267419824083e-51	0.7043327556325824	0.560234244283324
ENSRNOG00000064682	15.387324	1.0694655	1.990973959561842e-53	4.537256525671041e-51	0.3076256499133449	0.14500836586726157
Klhl32	15.372998	0.64292717	2.4840098218394965e-53	5.599973110181385e-51	0.47504332755632583	0.30214723926380366
Entpd1	15.191587	0.7044722	4.020637503578584e-52	8.873335357897747e-50	0.43500866551126516	0.26631344116006694
Tbxas1	15.150966	0.5552456	7.466093485839155e-52	1.6137537734443684e-49	0.6031195840554593	0.444366982710541
P2ry6	15.0599985	0.7545895	2.967915895447786e-51	6.2921399971339074e-49	0.39324090121317157	0.22671500278862242
Maml3	15.059928	0.48563695	2.971104930440985e-51	6.2921399971339074e-49	0.7334488734835355	0.5931399888455103
Foxn3	15.035542	0.48413926	4.2951860611452637e-51	8.916125837422931e-49	0.7227036395147314	0.5599553820412716
Ltc4s	15.024876	0.62669295	5.0456091385582186e-51	1.0371200117550158e-48	0.5223570190641248	0.3548522030117122
Lrp4	14.947136	0.5959393	1.6259403603590896e-50	3.3096568539115217e-48	0.5329289428076257	0.37102621305075295
Cdh23	14.944518	0.62620884	1.6911029549967562e-50	3.409198514852114e-48	0.4622183708838821	0.2872281093139989
Dock10	14.9212	0.442425	2.399218526082715e-50	4.790668154080972e-48	0.7800693240901213	0.6479364194088121
Wdfy1	14.766315	0.53887165	2.4156096274395077e-49	4.777893532914785e-47	0.5901213171577123	0.42610150585610707
Atp8a2	14.727969	0.7092888	4.2632686763753656e-49	8.353615987746347e-47	0.4076256499133449	0.24428332403792527
Lims1	14.593716	0.5548826	3.079574248580709e-48	5.978366082939179e-46	0.5665511265164644	0.40936977133296154
Rasgrp3	14.494579	0.7482549	1.3110396841780734e-47	2.5217667906860076e-45	0.3975736568457539	0.2403792526491913
Chd9	14.487507	0.48179334	1.4532149665545018e-47	2.7698277262528807e-45	0.6717504332755633	0.5218906860011154
Soga1	14.4761095	0.773156	1.7153531821004992e-47	3.2400085419746907e-45	0.3824956672443674	0.22908533184606805
Fyb1	14.460895	0.4727533	2.1399926197734172e-47	4.005989755907988e-45	0.6861351819757365	0.5408533184606804
Naip5	14.435389	0.78471506	3.098931944979864e-47	5.749752845880338e-45	0.3675909878682842	0.2115170105967652
Cdyl2	14.307751	0.6169292	1.957435373677399e-46	3.5999640389930137e-44	0.4592720970537262	0.29768544339096487
Ywhah	14.282408	0.5478412	2.816962094698574e-46	5.13568932847394e-44	0.544367417677643	0.3825989960959286
Slc29a3	14.26042	0.74050015	3.8612594299036095e-46	6.978893552358542e-44	0.3717504332755633	0.2137479085331846
Tifa	14.184137	0.6638742	1.1486929050877656e-45	2.058418414364965e-43	0.4128249566724437	0.2513943112102621
Osbpl1a	14.171322	0.51586044	1.3788001871883493e-45	2.449824129202621e-43	0.5941074523396881	0.4361405465699944
Klhl6	14.160871	0.78790087	1.5999882786384175e-45	2.8189373319271483e-43	0.3537261698440208	0.19924707194645844
Oplah	14.151085	0.5199348	1.8389835506848798e-45	3.213010760304933e-43	0.6020797227036395	0.44813162297824877
Dennd2c	14.142153	0.75078464	2.087970217163442e-45	3.617882939921382e-43	0.3717504332755633	0.21667596207473508
Aspa	13.9966345	0.5104617	1.634286598944707e-44	2.7857278726402217e-42	0.5795493934142114	0.4145287228109314
Slc2a5	13.994055	0.54418284	1.6946767649928574e-44	2.8653704076484072e-42	0.5433275563258232	0.38761851645287226
Ptafr	13.980307	0.8662687	2.0559942112970433e-44	3.4484779707243046e-42	0.3225303292894281	0.17163970998326827
LOC120102485	13.963127	0.7081952	2.616937442206551e-44	4.354500826452583e-42	0.37261698440207974	0.2168153931957613
Ripk2	13.943539	0.81813204	3.444310458925363e-44	5.6860955182542646e-42	0.32495667244367415	0.17219743446737312
Disc1	13.924359	0.54376024	4.505644004516583e-44	7.380104078023022e-42	0.5383015597920278	0.3796709425543781
Nuak1	13.848086	0.763132	1.3064597389471767e-43	2.1070180682128083e-41	0.35025996533795495	0.19841048522030116
Myo1f	13.841422	0.53220135	1.4334238326484733e-43	2.2941346622372437e-41	0.537261698440208	0.380228667038483
Oxr1	13.83099	0.39496115	1.6572415469991013e-43	2.6322519904835726e-41	0.8426343154246101	0.7281093139988846
Rin2	13.818409	0.6501506	1.9738496575196762e-43	3.111558790944175e-41	0.41438474870017333	0.2617122141662019
Tmem176a	13.7737665	0.7397042	3.665910002282359e-43	5.735781276705369e-41	0.34852686308492203	0.1935303959843837
Pld1	13.758906	0.5547436	4.502874229809994e-43	6.993130452014543e-41	0.5091854419410745	0.35499163413273843
Alpk1	13.737523	0.6349212	6.051036770394397e-43	9.328385068241833e-41	0.4270363951473137	0.27356385945343
Gnb1	13.73209	0.53569686	6.522475153520073e-43	9.981767450270207e-41	0.5298093587521664	0.3728388176240937
Plcl2	13.705341	0.4323092	9.432214670753574e-43	1.4270244443882049e-40	0.7258232235701907	0.5911879531511434
Ankrd6	13.705122	0.6043116	9.460860334348968e-43	1.4270244443882049e-40	0.44939341421143847	0.29545454545454547
Myo1e	13.667364	0.5191999	1.5905317380220545e-42	2.3819348870978854e-40	0.5850953206239168	0.4364194088120468
Prkcb	13.661462	0.43087578	1.724865726729749e-42	2.5647897040153133e-40	0.7450606585788562	0.6031790295593976
RGD1359108	13.642228	0.50868464	2.24593153391557e-42	3.31607046056858e-40	0.5625649913344888	0.4028165086447295
Pros1	13.5979805	0.801152	4.116419078422891e-42	6.035303664210793e-40	0.324263431542461	0.17651979921918573
Sdk1	13.5757885	0.47715694	5.574048775809059e-42	8.115660182889774e-40	0.7032928942807626	0.5646960401561628
Clec4a3	13.51028	0.63469225	1.3600390442317155e-41	1.9665226621629068e-39	0.41819757365684573	0.26659230340211937
Ehd4	13.503499	0.5549215	1.491217789884677e-41	2.141429601556311e-39	0.4896013864818024	0.33728388176240937
Sall1	13.492577	0.6494943	1.7294799503209992e-41	2.4666854856074877e-39	0.38180242634315426	0.22796988287785833
Rgs10	13.4906645	0.56530225	1.7749290242959149e-41	2.5144028326613617e-39	0.4552859618717504	0.2982431678750697
Pik3r6	13.440998	0.66019785	3.4771457628105515e-41	4.892740809603089e-39	0.3819757365684575	0.22992191857222533
Hdac9	13.43999	0.39398223	3.5248455565643525e-41	4.926794129261881e-39	0.8426343154246101	0.7557166759620747
Tmem50b	13.377275	0.6953173	8.210159123880991e-41	1.1399615641807208e-38	0.35459272097053723	0.2041271611823759
Nckap1l	13.3595495	0.5136231	1.0419256714788957e-40	1.4371719492254293e-38	0.5239168110918544	0.36781929726715
Blnk	13.350057	0.41573158	1.1835829281433855e-40	1.621895403363021e-38	0.762738301559792	0.6238148354712771
Susd6	13.347835	0.51835555	1.219420935434986e-40	1.6601545020993452e-38	0.5233968804159446	0.3674010039040714
Akap13	13.331609	0.46465045	1.5159263575713084e-40	2.0505104524412937e-38	0.6117850953206239	0.4544060234244283
Fli1	13.269456	0.47022474	3.4809937820825196e-40	4.6783663868680833e-38	0.5968804159445408	0.44492470719464583
Calcrl	13.227414	0.6938553	6.094806720670194e-40	8.139090299717917e-38	0.36897746967071055	0.22462353597322923
Tf	13.2139225	0.712848	7.292333050710733e-40	9.676649034253244e-38	0.34228769497400346	0.19408812046848856
Plp1	13.209111	0.48076075	7.773726838538673e-40	1.0250563326842882e-37	0.5681109185441942	0.40114333519241496
ENSRNOG00000071072	13.205166	0.46098557	8.191934599471815e-40	1.073450630078288e-37	0.6287694974003466	0.48034021193530396
Lcp2	13.095734	0.51933664	3.4829176901201216e-39	4.5355808876433834e-37	0.4994800693240901	0.3436977133296152
Abhd12	12.927174	0.4673365	3.1623214271306976e-38	4.042757990318427e-36	0.6032928942807626	0.46528165086447293
Prtfdc1	12.91872	0.52560556	3.529653061437794e-38	4.4850124900669574e-36	0.5060658578856152	0.3655883993307306
Maml2	12.879317	0.4135049	5.88538159817476e-38	7.433307866706747e-36	0.7452339688041595	0.6055493586168432
P2ry14	12.855724	0.8460616	7.987433602213152e-38	1.0027816341556943e-35	0.2949740034662045	0.1569994422755159
Pacsin2	12.824872	0.49043518	1.1898225730929296e-37	1.484870242111093e-35	0.5235701906412479	0.3759063022866704
Ocln	12.8081665	0.5554348	1.4758113656647958e-37	1.830879354587462e-35	0.47227036395147315	0.3321249302844395
Map4	12.7341795	0.45853385	3.818376208387234e-37	4.7091809167674557e-35	0.6124783362218371	0.4675125488008924
Csf1r	12.663907	0.39154562	9.371692318396802e-37	1.142365704345973e-34	0.732582322357019	0.5800334634690463
Dpysl2	12.654649	0.58197993	1.0544667723749876e-36	1.2779162051799993e-34	0.4027729636048527	0.2582264361405466
Pkp4	12.59148	0.41563264	2.3522149073186197e-36	2.8342837785541485e-34	0.6786828422876949	0.5377858337981037
Cers2	12.586593	0.5337861	2.5024375833511097e-36	2.998063221287964e-34	0.44696707105719236	0.3001952035694367
Abi3	12.584103	0.7957286	2.582595010157369e-36	3.0765163058499656e-34	0.2902946273830156	0.15239821528165087
Arhgef40	12.563958	0.6168143	3.3323597659722644e-36	3.947246036913814e-34	0.3797227036395147	0.2394032348020078
Msi2	12.556181	0.5153859	3.676531535654714e-36	4.330458436884086e-34	0.44714038128249567	0.2993586168432794
Atm	12.537177	0.38818648	4.673489431792752e-36	5.473987677484181e-34	0.7642980935875217	0.6277189068600112
ENSRNOG00000070383	12.500769	0.9137045	7.39332063662542e-36	8.611575581527142e-34	0.2606585788561525	0.1261851645287228
Kcnk13	12.4787445	0.4518335	9.751236180036587e-36	1.1295271698930777e-33	0.5755632582322358	0.4337702175125488
Plek	12.468865	1.2403108	1.1038593520181427e-35	1.2716217128798012e-33	0.21299826689774698	0.0822643614054657
Cyfip1	12.455113	0.5278817	1.31165218378563e-35	1.502737687718553e-33	0.4386481802426343	0.293223647518126
Hexb	12.437699	0.5282939	1.6313518859549245e-35	1.8488066832935648e-33	0.4232235701906413	0.27621305075292807
Ncald	12.426538	0.57855844	1.8758319853438886e-35	2.114445881974192e-33	0.3847487001733102	0.2435861684327942
Pik3ap1	12.340503	0.5705662	5.481225760939489e-35	6.1454213531474506e-33	0.4095320623916811	0.271611823759063
Tspan14	12.311848	0.5838774	7.821186077265721e-35	8.722286558295377e-33	0.37435008665511266	0.232989403234802
Cped1	12.307549	0.65940535	8.24895146427632e-35	9.15066224338716e-33	0.3438474870017331	0.2073340769659788
Nlrp3	12.294869	1.0771115	9.651272218586936e-35	1.0649924912362827e-32	0.22842287694974003	0.09788064696040157
Samd4a	12.282234	0.67734385	1.1283908839926745e-34	1.238630537894786e-32	0.3476603119584055	0.21430563301728947
Il6st	12.173992	0.7929474	4.276426016136491e-34	4.6697681174123784e-32	0.29688041594454073	0.16634132738427218
Havcr2	12.108514	0.9298029	9.5203163892336e-34	1.0342121938687648e-31	0.258578856152513	0.1303680981595092
Arhgap17	12.106216	0.5027699	9.79075312693925e-34	1.0581078869041667e-31	0.46187175043327555	0.32152816508644727
Gna15	12.036106	0.50366664	2.2953631701043836e-33	2.4679273961235133e-31	0.4254766031195841	0.2813720022308979
Uty	11.948055	0.4771154	6.646262572577577e-33	7.109466382482728e-31	0.41785095320623916	0.26659230340211937
Gpr183	11.922242	0.9393222	9.063645968142446e-33	9.646111744572311e-31	0.25927209705372617	0.13441160066926938
Slc38a9	11.845058	0.591623	2.2826044096802064e-32	2.4048785956459905e-30	0.3717504332755633	0.23996095928611266
Gpr63	11.82675	0.50383127	2.839249180757183e-32	2.9763849161877553e-30	0.44038128249566727	0.302983825989961
Ipcef1	11.813205	0.63366693	3.335971190797103e-32	3.479700098818511e-30	0.3493934142114385	0.21904629113218071
Prex1	11.774979	0.46607244	5.253022314856317e-32	5.452221081845423e-30	0.48717504332755635	0.3474623535973229
Vsir	11.722567	0.7433661	9.766698227236923e-32	1.0087122907992577e-29	0.28197573656845754	0.153792526491913
Ets1	11.713193	0.7047913	1.090928661592493e-31	1.121196584262167e-29	0.3074523396880416	0.17986614612381482
Trim55	11.63395	0.80263674	2.769777908242543e-31	2.832739688986008e-29	0.2750433275563258	0.14988845510317902
Afmid	11.582946	0.6805487	5.028757163362324e-31	5.093377907587173e-29	0.3123050259965338	0.18404907975460122
Akt3	11.572431	0.46500555	5.684868577720023e-31	5.730238201946058e-29	0.4993067590987868	0.3726993865030675
Stx7	11.554329	0.524623	7.019398962195715e-31	7.041565485234228e-29	0.38578856152512997	0.2513943112102621
C5ar2	11.514076	0.78392524	1.1205362682321565e-30	1.1187220666550187e-28	0.26949740034662045	0.14389291689905187
Focad	11.503147	0.53528965	1.2719145966763524e-30	1.2638370347827678e-28	0.3677642980935875	0.23522030117122142
Ppm1e	11.501564	0.43464118	1.2954661101347944e-30	1.2811670974097216e-28	0.5398613518197574	0.40769659788064694
Slc25a13	11.48358	0.49944788	1.5953569175521526e-30	1.5703405226947619e-28	0.4339688041594454	0.30117122141662017
ENSRNOG00000064202	11.482081	0.74096596	1.6232468790330483e-30	1.5903268255049948e-28	0.2804159445407279	0.15560513106525375
Zfp622	11.413525	0.3790136	3.579271550217729e-30	3.490372433575112e-28	0.6821490467937609	0.5504740658114892
Cap1	11.335803	0.82562923	8.722800758801043e-30	8.466770403195493e-28	0.2571923743500866	0.13538761851645287
Il18	11.320008	0.44420323	1.0446205019299497e-29	1.0092863338001533e-27	0.4629116117850953	0.32515337423312884
Babam2	11.296302	0.38555744	1.3686140569254353e-29	1.3162551521788383e-27	0.6499133448873483	0.5145008365867262
St8sia4	11.294494	0.5789196	1.3970735697390208e-29	1.3374906147556306e-27	0.3540727902946274	0.22866703848298942
Mtus1	11.273087	0.5918172	1.782101864629781e-29	1.6983430769921813e-27	0.3225303292894281	0.19520356943669828
Bhlhe41	11.231363	0.963493	2.8603231816957183e-29	2.7135536573498834e-27	0.22530329289428075	0.10596765197992192
Slit2	11.208338	0.43451732	3.7109750456068076e-29	3.504698324603258e-27	0.527209705372617	0.40002788622420526
Dclre1c	11.1961775	0.5757346	4.257071900392636e-29	3.984543279626429e-27	0.3488734835355286	0.22308979364194087
Hk2	11.171089	0.78886503	5.648419002740155e-29	5.26332234717556e-27	0.2561525129982669	0.1346904629113218
Ube2d2	11.1547165	0.4625984	6.790907790350839e-29	6.299919147455561e-27	0.4495667244367418	0.31901840490797545
ENSRNOG00000067032	11.123161	0.57878083	9.678031634697988e-29	8.938749394408722e-27	0.32564991334488735	0.1986893474623536
Eml4	11.082046	0.39034545	1.5332851739111305e-28	1.4099498665009107e-26	0.5580589254766031	0.42010596765197994
Basp1	11.081402	0.8600271	1.5443504914854246e-28	1.413923685785302e-26	0.2391681109185442	0.12005019520356944
Scd2	11.04572	0.5691252	2.2991711995538785e-28	2.0958444943411574e-26	0.3391681109185442	0.21430563301728947
Cbl	11.037976	0.4075811	2.50613992603002e-28	2.274620332863437e-26	0.5296360485268631	0.39040713887339656
Gatad2b	11.036703	0.39753786	2.54189697405489e-28	2.2971298257773633e-26	0.5634315424610052	0.42707752370329055
Nfkb1	11.022397	0.49335095	2.9801712835343365e-28	2.6701825269479014e-26	0.3925476603119584	0.26338538761851643
Itpr2	10.991024	0.38670462	4.221086919661452e-28	3.7659280152179573e-26	0.5535528596187175	0.416899051868377
Arhgap24	10.979432	0.3143086	4.799302180081006e-28	4.2636512503211167e-26	0.8532062391681109	0.7645008365867262
Itgam	10.947212	0.48579472	6.852385533292575e-28	6.061903590338064e-26	0.4180242634315425	0.29224762967094253
Rhoa	10.923996	0.48728025	8.85140810146673e-28	7.797421103166029e-26	0.4024263431542461	0.2752370329057446
Dip2b	10.85877	0.34273767	1.8117152483874358e-27	1.5696042106483876e-25	0.7081455805892548	0.5807306190741773
Arhgap22	10.816346	0.3580965	2.8803290084125885e-27	2.4851431271760632e-25	0.6712305025996533	0.5397378694924707
Dmtf1	10.807658	0.4307929	3.1665082659702415e-27	2.7208611600136097e-25	0.4480069324090121	0.31567205800334636
Hipk2	10.806991	0.48159298	3.1896238738301175e-27	2.729536903621316e-25	0.4124783362218371	0.2894590072504183
Cd37	10.7957535	0.5220331	3.6049213419894246e-27	3.0723894656971654e-25	0.3521663778162912	0.2275515895147797
Evi2b	10.78624	0.7630387	3.9981515859281994e-27	3.3937346619664222e-25	0.2566724436741768	0.1399888455103179
Lgmn	10.754804	0.338214	5.625376293889608e-27	4.755711265229417e-25	0.7516464471403813	0.6299498047964306
Runx1	10.750596	0.38810143	5.888016124660166e-27	4.957756870266066e-25	0.5658578856152513	0.4376742889012828
ENSRNOG00000063779	10.725874	0.7714597	7.695645379633842e-27	6.453876041176126e-25	0.25060658578856154	0.1346904629113218
Snx29	10.724792	0.325552	7.786207531115961e-27	6.503809844517021e-25	0.7771230502599653	0.6643892916899052
Ankrd44	10.71564	0.34866875	8.596053916342891e-27	7.151780413097025e-25	0.6511265164644714	0.5239821528165086
Hs3st2	10.668544	0.49115366	1.4284767221807174e-26	1.1837724489028032e-24	0.372790294627383	0.24832682654768545
Fam117b	10.667322	0.48021188	1.4473710070189636e-26	1.1947078950062831e-24	0.4060658578856153	0.28192972671500277
Mgat5	10.640873	0.35397467	1.9231945682750726e-26	1.5812430320962813e-24	0.6630849220103986	0.5365309537088678
Sirpa	10.615296	0.49853542	2.5299055450525378e-26	2.071953111623887e-24	0.3603119584055459	0.2373117679866146
Spred1	10.554085	0.42996708	4.863544728328782e-26	3.967668434791488e-24	0.46949740034662046	0.3471834913552705
Cradd	10.536782	0.47794563	5.846502898726149e-26	4.7510767354531955e-24	0.41109185441941076	0.2929447852760736
Bcar3	10.532454	0.53399247	6.121748634066272e-26	4.955543701229091e-24	0.3533795493934142	0.234941438929169
Cd300lf	10.530011	0.7745403	6.282682622181798e-26	5.066258609871676e-24	0.24055459272097054	0.1261851645287228
Cd48	10.52945	0.6235551	6.32022940182671e-26	5.077008798417578e-24	0.28093587521663776	0.16271611823759063
Ptprc	10.488995	0.3263922	9.705525490695537e-26	7.76664303198178e-24	0.7407279029462738	0.6225599553820412
Astn1	10.4611635	0.51906717	1.3024693148358263e-25	1.0383107093098075e-23	0.35736568457539	0.23786949247071945
Mpeg1	10.459241	0.63949406	1.3291558830907862e-25	1.0555712971545994e-23	0.27868284228769497	0.162297824874512
Itm2b	10.419872	0.4329173	2.0122374334233204e-25	1.5920215105340882e-23	0.4220103986135182	0.2967094255437814
Fgd2	10.393229	0.4398473	2.6618795425975703e-25	2.0902234640487136e-23	0.4173310225303293	0.2947573898494144
Cd33	10.350126	0.39384186	4.17932394639465e-25	3.269541263436949e-23	0.47625649913344886	0.34648633575013943
Grb2	10.349308	0.36186662	4.215221769695303e-25	3.285365785257685e-23	0.5975736568457539	0.4665365309537089
Tnk2	10.345928	0.5262352	4.366639086552491e-25	3.390776114394797e-23	0.32391681109185444	0.20538204127161183
Sh3bgrl	10.333461	0.46039507	4.973324025613343e-25	3.847627731402559e-23	0.41594454072790293	0.29740658114891244
Rnaset2	10.329409	0.4154343	5.187923958990962e-25	3.998897563389872e-23	0.4180242634315425	0.29029559397657556
Bco2	10.326733	0.898971	5.3347026612141685e-25	4.096973479670925e-23	0.21559792027729635	0.10596765197992192
Fam169b	10.226803	0.72395265	1.5040327813814672e-24	1.1466745925252307e-22	0.255632582322357	0.14500836586726157
Baz2b	10.209112	0.3511978	1.805094656367382e-24	1.3712179190361784e-22	0.630155979202773	0.5002788622420524
Cmklr1	10.200568	0.6535921	1.971158104397899e-24	1.491960318296258e-22	0.28682842287694976	0.17651979921918573
Tanc2	10.169695	0.31691208	2.7075453506616913e-24	2.0346378430814703e-22	0.7259965337954939	0.620468488566648
Gcnt1	10.114564	1.0344919	4.761323570385296e-24	3.552523486715235e-22	0.19341421143847487	0.08714445064138315
Cttnbp2nl	10.112521	0.6440508	4.861660341744887e-24	3.608894869746821e-22	0.2663778162911612	0.1549079754601227
Fuca1	10.081398	0.5166392	6.676951237990026e-24	4.929188720271088e-22	0.32963604852686307	0.21444506413831568
Samd9l	10.06	1.0254804	8.29977397779115e-24	6.10572144625857e-22	0.1856152512998267	0.07877858337981038
Lamp2	10.054235	0.3853945	8.800176214441222e-24	6.451206101817295e-22	0.46360485268630847	0.3379810373675404
Ctnna1	10.052087	0.42457518	8.994245112633157e-24	6.570499757193965e-22	0.4180242634315425	0.2993586168432794
Vps9d1	10.037144	0.39248195	1.0466103730880064e-23	7.619178153528869e-22	0.44922010398613516	0.3266871165644172
C2h1orf162	10.003753	1.1086258	1.4672941495974875e-23	1.0644736726803087e-21	0.17920277296360484	0.07389849414389292
Lrrk1	9.997194	0.45119742	1.567757719020312e-23	1.133434770240685e-21	0.3710571923743501	0.25292805354155046
Pou2f2	9.980389	0.57111704	1.8573756664726423e-23	1.338204062655169e-21	0.3005199306759099	0.18976575571667595
Spire1	9.974237	0.4357828	1.976127430370388e-23	1.4188865652447106e-21	0.3953206239168111	0.27732849972113777
Prickle2	9.972202	0.33801803	2.0170539140869535e-23	1.443329432175668e-21	0.6577123050259965	0.5338817624093698
ENSRNOG00000065287	9.953092	0.8267002	2.4446769988631712e-23	1.743370678849158e-21	0.21299826689774698	0.10540992749581707
Cd53	9.940738	0.4672479	2.767694585571605e-23	1.967033379020145e-21	0.3395147313691508	0.2233686558839933
Sh3kbp1	9.923523	0.3798767	3.289371938012432e-23	2.329897704471914e-21	0.4863084922010399	0.36377579475738986
C1qa	9.901854	0.3213672	4.086297479013347e-23	2.8846233314812737e-21	0.5949740034662045	0.45343000557724483
Npc2	9.870851	0.3512123	5.569039574042615e-23	3.915181673146561e-21	0.5551126516464472	0.4266592303402119
ENSRNOG00000064117	9.87059	0.8447273	5.58351292698093e-23	3.915181673146561e-21	0.21542461005199307	0.11042944785276074
Wipf1	9.860501	0.388533	6.174048622324032e-23	4.3148367805215215e-21	0.4667244367417678	0.34774121583937534
Mylip	9.842732	0.42744058	7.368211340552997e-23	5.132289666645653e-21	0.38925476603119585	0.2713329615170106
Unc79	9.837653	0.38502866	7.74972814380714e-23	5.380158949107963e-21	0.4147313691507799	0.2933630786391523
Tnfrsf11a	9.816602	0.84108865	9.550872786425323e-23	6.608699631689548e-21	0.2095320623916811	0.1045733407696598
Marcks	9.804134	0.58539015	1.0806950034069278e-22	7.453240605733436e-21	0.28214904679376085	0.1730340211935304
Plekha2	9.781296	0.63236046	1.3546437621769602e-22	9.311954464853164e-21	0.2748700173310225	0.16843279419966536
Bcl2l1	9.766592	0.48338056	1.566320684782681e-22	1.0697398444528787e-20	0.35701906412478335	0.24707194645844952
Man1c1	9.765428	0.32961828	1.5844188707208304e-22	1.0785365598549652e-20	0.6249566724436741	0.49205242610150585
Mbtd1	9.724139	0.49775252	2.379092366688946e-22	1.6142411184466163e-20	0.32218370883882147	0.21137757947573899
Lsm14a	9.712204	0.45456824	2.674892687329051e-22	1.8090903252432542e-20	0.34280762564991335	0.22894590072504184
Cep43	9.700981	0.63358885	2.9861236969029717e-22	2.013089049172595e-20	0.25979202772963605	0.15351366424986057
Bend6	9.677966	0.92667615	3.7408529455685687e-22	2.5138052197689297e-20	0.20329289428076255	0.10164528722810931
Saa4	9.654775	0.49457112	4.691889671144305e-22	3.142816576524329e-20	0.3339688041594454	0.22518126045733408
Tnfaip8l3	9.623241	1.1606549	6.378863146946498e-22	4.259211615887907e-20	0.16984402079722705	0.06929726715002789
Selplg	9.60885	0.46172145	7.336386227514136e-22	4.867552963482955e-20	0.3093587521663778	0.19617958728388177
Plxna2	9.600569	0.6318974	7.95043557876755e-22	5.258322786890866e-20	0.258578856152513	0.15309537088678193
Pld4	9.598508	0.39116395	8.111031944098737e-22	5.330905822569721e-20	0.3878682842287695	0.26965978806469604
Senp7	9.566234	0.39614323	1.1087138719097715e-21	7.241524934099773e-20	0.41161178509532065	0.29545454545454547
Erp29	9.531084	0.34812337	1.556494845057935e-21	1.0134618298597722e-19	0.49341421143847486	0.3706079196876743
Specc1	9.522888	0.3065136	1.6843155367010687e-21	1.0932928650920931e-19	0.7001733102253033	0.5872838817624094
Pip4k2a	9.520803	0.3060502	1.7184572407515895e-21	1.1120115589382044e-19	0.6967071057192374	0.5764082543223648
Prpf6	9.486319	0.51047873	2.3933767663274306e-21	1.5439857625483357e-19	0.3103986135181976	0.20329057445621862
Nfam1	9.485467	0.66428196	2.41301042919198e-21	1.5518765846146948e-19	0.2419410745233969	0.13789737869492472
Enpp2	9.474907	0.5364109	2.669994586815371e-21	1.7118992815648644e-19	0.2932409012131716	0.18641940881204686
Plekhm3	9.456899	0.34560418	3.1721178261444654e-21	2.0276409250897824e-19	0.5755632582322358	0.46332961517010596
Il7r	9.44001	0.6855265	3.7274289926691725e-21	2.37535794104261e-19	0.2168110918544194	0.11279977691020636
Zfp652	9.407189	0.5504644	5.095802293104322e-21	3.2180298456995544e-19	0.28388214904679376	0.17889012827663134
Itpr1	9.403071	0.4123384	5.29930527987615e-21	3.336493528464966e-19	0.35268630849220106	0.24107640825432236
Lig3	9.395974	0.44183302	5.669090480920601e-21	3.5586272761371655e-19	0.3925476603119584	0.28680981595092025
Fggy	9.377746	0.3930198	6.739813925964531e-21	4.218117575276787e-19	0.45268630849220104	0.34439486893474625
Mta3	9.344977	0.43993774	9.190927623616544e-21	5.73502942133168e-19	0.327209705372617	0.21611823759063023
Smyd1	9.342395	0.46733025	9.417906380615006e-21	5.847245891807711e-19	0.3334488734835355	0.22713329615170105
Dpy19l4	9.3422985	0.54135644	9.426543505823744e-21	5.847245891807711e-19	0.28890814558058925	0.18516452872281094
Ppm1k	9.330079	1.0448902	1.057919281821879e-20	6.542871876896022e-19	0.17001733102253033	0.07180702732849972
Gsg1l	9.293543	1.1598493	1.4923653941633638e-20	9.202627310008555e-19	0.16759098786828422	0.07097044060234245
Tlr3	9.28082	0.9856846	1.681799575181845e-20	1.0340354807408377e-18	0.17764298093587522	0.07975460122699386
Trim5	9.252789	0.4232978	2.1871018798816603e-20	1.3407829828537687e-18	0.3438474870017331	0.2339654210819855
Tpm3	9.249213	0.46688142	2.2615198072736505e-20	1.3823622238862785e-18	0.321317157712305	0.21500278862242053
Epb41l2	9.232459	0.2910848	2.6448828147708432e-20	1.61199456670016e-18	0.7467937608318891	0.6314835471277189
Ptpro	9.232071	0.82856196	2.6544864301035178e-20	1.6131583331463872e-18	0.20311958405545927	0.10443390964863357
Trpm2	9.220179	0.6622735	2.96605485925954e-20	1.7972920861050723e-18	0.2296360485268631	0.12869492470719465
Cd180	9.211027	0.50188816	3.230198509660936e-20	1.9517101427536364e-18	0.2944540727902946	0.19032348020078083
Sdhb	9.190939	0.5243646	3.89428087631854e-20	2.3461923233590373e-18	0.2909878682842288	0.18865030674846625
Il6r	9.179425	0.31664607	4.3339987992142994e-20	2.6036280465423207e-18	0.5233968804159446	0.401840490797546
Brinp2	9.175077	0.55735004	4.512504182914439e-20	2.7031189342566895e-18	0.28197573656845754	0.18028443948689346
Cyp2r1	9.1606245	0.5066343	5.1597997815338947e-20	3.082061601699135e-18	0.3025996533795494	0.19980479643056331
Nt5e	9.16031	0.4210172	5.174872806162254e-20	3.0822836151703924e-18	0.3755632582322357	0.2695203569436698
Smg6	9.159249	0.3253989	5.225966038617832e-20	3.1038981293388514e-18	0.5620450606585788	0.4465978806469604
ENSRNOG00000066491	9.155103	0.60386544	5.430609657106927e-20	3.216332261889939e-18	0.25736568457538994	0.15741773563859454
Vgll4	9.1413355	0.3854153	6.168553241359207e-20	3.643095415727806e-18	0.38648180242634317	0.27481873954266595
Tmc7	9.138044	1.2282879	6.359211516437511e-20	3.7451468722929455e-18	0.151473136915078	0.05577244841048522
Padi2	9.136965	1.3005453	6.422972242438775e-20	3.772101849719086e-18	0.15424610051993068	0.05939765755716676
Ptprm	9.13173	0.37383032	6.741347361336631e-20	3.9480192396029e-18	0.40346620450606585	0.29155047406581147
RGD1309104	9.1107	0.32546827	8.185245172109242e-20	4.7802743810151074e-18	0.5355285961871751	0.4180145008365867
Kansl1l	9.105604	0.33254704	8.578762110197927e-20	4.996175733400271e-18	0.541421143847487	0.4274958170663692
Exoc2	9.089979	0.34178868	9.905773479149135e-20	5.753031766311378e-18	0.4559792027729636	0.34076965978806467
Pald1	9.086633	0.8984268	1.0215346383562688e-19	5.916435145794898e-18	0.18890814558058924	0.09300055772448411
Acer3	9.076277	0.42138115	1.123526375389974e-19	6.489215974222092e-18	0.34038128249566724	0.23368655883993308
Sparc	9.062586	0.7037873	1.2739441846751532e-19	7.337778509862435e-18	0.20658578856152512	0.10722253206915784
Dscam	9.052527	0.34593588	1.3969708005697869e-19	8.024353371163328e-18	0.5232235701906413	0.4185722253206916
Taok1	9.002219	0.30840698	2.2120044055753026e-19	1.2671279881773714e-17	0.5866551126516465	0.4691857222532069
Lrch1	8.992495	0.32248557	2.4168144010982906e-19	1.380679311537514e-17	0.5147313691507799	0.39709983268265475
Galnt7	8.990996	0.37734973	2.449988920571701e-19	1.3958279268670186e-17	0.4043327556325823	0.29712771890686
Klf7	8.988597	0.51339567	2.5040710618705627e-19	1.4227738179723093e-17	0.28890814558058925	0.18823201338538761
Cbfa2t2	8.959986	0.3727198	3.247190669453898e-19	1.840016204750552e-17	0.39376083188908145	0.284021193530396
Sgms1	8.959634	0.32134312	3.2575916309316053e-19	1.8409343971458772e-17	0.5376083188908145	0.4263803680981595
Mef2a	8.934469	0.25109428	4.091386701851547e-19	2.2997322678557516e-17	0.8341421143847487	0.7497211377579476
Gipc1	8.923038	0.35237706	4.536691683312649e-19	2.5432159848217378e-17	0.40051993067590985	0.28890128276631344
Capza2	8.921796	0.38488266	4.587889216579804e-19	2.565058275061658e-17	0.36204506065857883	0.25390407138873394
Atf7	8.897521	0.34636945	5.710804968672863e-19	3.1843813024785965e-17	0.46256499133448875	0.3534578918014501
Tsc22d1	8.876242	0.30363837	6.915724086217643e-19	3.8460231085315415e-17	0.5582322357019064	0.44060234244283325
Pak2	8.870231	0.3574336	7.299447545594118e-19	4.0486829957917004e-17	0.4164644714038128	0.30814277746793084
Zfp277	8.86603	0.4338465	7.580008994325859e-19	4.1821702256588416e-17	0.3291161178509532	0.22699386503067484
Zfp641	8.85862	0.7278322	8.101103462273943e-19	4.457945805512743e-17	0.20641247833622184	0.11070831009481316
Ldha	8.854885	0.31976297	8.376985304169149e-19	4.5976930336966066e-17	0.4199306759098787	0.3028443948689347
Abcb1a	8.85293	0.70390135	8.525074119068443e-19	4.666754673117205e-17	0.20641247833622184	0.10973229224762968
Dtnb	8.84216	0.563769	9.388575823315626e-19	5.126064601865506e-17	0.25961871750433274	0.16201896263245957
LOC102553576	8.81714	0.56105375	1.1742082816428748e-18	6.394402813746627e-17	0.2488734835355286	0.15030674846625766
Nfatc2	8.799127	0.57067704	1.3788461726518998e-18	7.489349444512883e-17	0.23743500866551126	0.1388733965421082
Smurf2	8.798578	0.29526186	1.385608041028775e-18	7.5066300227931e-17	0.5282495667244368	0.40686001115448966
Etv6	8.795866	0.28153914	1.4194927389989993e-18	7.670382671611603e-17	0.6722703639514731	0.5633017289459007
St3gal6	8.79536	0.5470673	1.425910314174991e-18	7.685253379689681e-17	0.25927209705372617	0.16174010039040715
Pigf	8.784532	0.48000374	1.5701716221306954e-18	8.419493153348378e-17	0.2972270363951473	0.19729503625209147
Raph1	8.782634	0.45300025	1.596905186804169e-18	8.54099850676944e-17	0.3188908145580589	0.2187674288901283
Mtmr12	8.760621	0.321554	1.941768249747666e-18	1.0359061863666556e-16	0.4480069324090121	0.3343558282208589
Ccdc93	8.758844	0.40091136	1.972626966766137e-18	1.0496978930258586e-16	0.3299826689774697	0.22573898494143893
LOC108352541	8.7535	0.45124477	2.068355106367814e-18	1.0978514724077871e-16	0.31369150779896016	0.21444506413831568
Slc12a6	8.752497	0.3254978	2.0868354644031107e-18	1.104863443097869e-16	0.45961871750433275	0.34648633575013943
Ust	8.750083	0.36680844	2.1319634728274076e-18	1.1259130017959553e-16	0.40693240901213173	0.3027049637479085
Cntrl	8.747591	0.34851438	2.179562347939773e-18	1.1481583966559116e-16	0.4140381282495667	0.3053541550474066
Tlr7	8.743622	0.33881757	2.2575429530478316e-18	1.186256780792001e-16	0.39098786828422877	0.27941996653653095
Clasp2	8.737426	0.33238497	2.384820623131541e-18	1.2500037296143972e-16	0.4540727902946274	0.3438371444506414
Magi1	8.725685	0.28639048	2.6457442989644813e-18	1.3833086027952447e-16	0.7584055459272097	0.6331567205800335
LOC108351200	8.723134	0.6512596	2.7060657337157997e-18	1.4113277157483944e-16	0.22790294627383015	0.13371444506413832
Rasal2	8.720713	0.28711972	2.7645644481393765e-18	1.4382595091734534e-16	0.6942807625649914	0.5977412158393753
Klf3	8.711889	0.55128956	2.9885050363198134e-18	1.5509157572148815e-16	0.25268630849220103	0.15560513106525375
Irag2	8.709597	0.45420745	3.0495873290641208e-18	1.5787073565718112e-16	0.2897746967071057	0.1890686001115449
Ganc	8.6641445	0.6115229	4.5491509409435196e-18	2.3491994735916707e-16	0.23639514731369152	0.14180145008365866
Trpv3	8.65779	0.46160215	4.809974551943423e-18	2.4777868908119363e-16	0.2956672443674177	0.19631901840490798
Snx30	8.654529	0.41586965	4.949512168561227e-18	2.5434184344621245e-16	0.32097053726169844	0.21848856664807584
Ppp3cc	8.646229	0.39309904	5.3229165159294606e-18	2.7286129015397813e-16	0.36273830155979203	0.2598996095928611
Mcc	8.629769	0.7066366	6.147596629474258e-18	3.1436709983794465e-16	0.22287694974003466	0.13134411600669268
Sh3bp2	8.624281	0.40133375	6.449669062962939e-18	3.2901158533839653e-16	0.33188908145580587	0.23034021193530396
Ivns1abp	8.563884	0.41082594	1.091278789419126e-17	5.553337645378979e-16	0.32322357019064124	0.2222532069157836
Lat2	8.556495	0.54872817	1.1635084061365768e-17	5.906565918416337e-16	0.234315424610052	0.1388733965421082
C1qb	8.54536	0.27998236	1.2813629351975307e-17	6.489143792113872e-16	0.5266897746967071	0.4060234244283324
Tyrobp	8.544375	0.42293507	1.2923331555634322e-17	6.52892938302239e-16	0.32027729636048524	0.2200223089793642
Elf1	8.539347	0.29446682	1.3498333085755786e-17	6.80303008355663e-16	0.5478336221837088	0.42889012827663137
Gfpt1	8.529191	0.42554066	1.4737477574605126e-17	7.409735127797867e-16	0.30034662045060656	0.20105967651979922
Adgre1	8.523518	0.3846587	1.5477863697135192e-17	7.763370580720968e-16	0.32859618717504335	0.22448410485220302
Dnm1l	8.52118	0.3718949	1.5793612296381192e-17	7.902837121859858e-16	0.3506065857885615	0.24665365309537088
Skap2	8.497589	0.27976376	1.9356911531182432e-17	9.662785884827878e-16	0.6935875216637781	0.5883993307306191
Irf5	8.492827	0.74048686	2.0166992503504134e-17	1.0043258071935098e-15	0.1875216637781629	0.09578918014500837
Zbtb20	8.47947	0.29439458	2.2622234056929736e-17	1.1212712984340162e-15	0.5493934142114385	0.4340490797546012
Dip2c	8.473629	0.2988661	2.3786425553668553e-17	1.1761938635806954e-15	0.5055459272097054	0.3930563301728946
Sh3rf1	8.458729	0.31001648	2.7030857014285964e-17	1.3334798780271048e-15	0.47920277296360486	0.369771332961517
Tnrc6c	8.446827	0.31400937	2.993278657967775e-17	1.4731709000693045e-15	0.4752166377816291	0.36600669269380925
LOC120102992	8.4342785	0.6244326	3.332520813291106e-17	1.6362911328211084e-15	0.22235701906412478	0.13064696040156162
Epsti1	8.426935	0.37863445	3.548373315993605e-17	1.7382054893252785e-15	0.37365684575389946	0.2737032905744562
Fam222b	8.403993	0.39607057	4.315503689299032e-17	2.1090641107189627e-15	0.34956672443674175	0.2512548800892359
Slc16a7	8.385473	0.44247624	5.052202327050855e-17	2.4633598602080982e-15	0.29809358752166376	0.2018962632459565
Nek6	8.381168	0.33282325	5.24048393124707e-17	2.549234016299909e-15	0.4168110918544194	0.3124651422197434
Rps6ka5	8.364626	0.30080488	6.030615621516208e-17	2.9242664994826152e-15	0.4935875216637782	0.38427216954824317
Nf1	8.364455	0.2840858	6.039336994543415e-17	2.9242664994826152e-15	0.5805892547660312	0.4691857222532069
Sort1	8.349905	0.45150366	6.831793968247109e-17	3.3003546621720942e-15	0.2783362218370884	0.18251533742331288
Pdap1	8.341768	0.40591788	7.31877141757357e-17	3.5274795756516657e-15	0.31178509532062393	0.21346904629113217
Rnf13	8.314403	0.2777407	9.221551131892997e-17	4.424234348541615e-15	0.5469670710571923	0.4280535415504741
Cbfb	8.29645	0.410144	1.0726930098291558e-16	5.1347218365475065e-15	0.3001733102253033	0.20343000557724483
Eml6	8.282763	0.43381283	1.2034989187983058e-16	5.747735383035371e-15	0.3339688041594454	0.241494701617401
Prr14l	8.261392	0.36137828	1.4398339849412158e-16	6.860808938244894e-15	0.35077989601386483	0.2509760178471835
Itch	8.2603245	0.32083118	1.4527681631242936e-16	6.906743153755996e-15	0.41039861351819756	0.30479643056330175
Fbxl20	8.244821	0.38758853	1.654080996736684e-16	7.8460321668736e-15	0.3363951473136915	0.23842721695482433
Clcn3	8.235006	0.5243473	1.7954841739387254e-16	8.497544286862148e-15	0.2651646447140381	0.17554378137200224
Clcn5	8.230417	0.40683046	1.8656252274684718e-16	8.809616783581978e-15	0.29930675909878685	0.2042665923034021
Apaf1	8.224768	0.5068227	1.9556904502246717e-16	9.214158647058532e-15	0.2462738301559792	0.1539319576129392
Gnb4	8.219623	0.8077108	2.0414409046698653e-16	9.596603140652106e-15	0.18284228769497402	0.09606804238706079
Ptpra	8.213299	0.2979675	2.151924845710587e-16	1.009334593180496e-14	0.4930675909878683	0.384829894032348
Tnrc18	8.208272	0.39463934	2.2439367005994403e-16	1.0501423407314256e-14	0.3298093587521664	0.2338259899609593
Actr2	8.205023	0.31465504	2.305467766579706e-16	1.0765353495347465e-14	0.4168110918544194	0.3098159509202454
Prune2	8.203184	0.5149185	2.341022917210197e-16	1.0907085884939776e-14	0.25632582322357017	0.1656441717791411
Nnt	8.179792	0.34845364	2.8433409343427137e-16	1.3218067855749299e-14	0.3292894280762565	0.22894590072504184
Phc3	8.167672	0.34782946	3.1439621703241727e-16	1.4551062000665918e-14	0.34956672443674175	0.24958170663692136
LOC498154	8.166241	0.39152786	3.1814845495880843e-16	1.4692291864903915e-14	0.33084922010398615	0.2350808700501952
Tom1l1	8.160343	0.7844921	3.3407484770498333e-16	1.5393875290071823e-14	0.17712305025996533	0.08993307306190741
Arhgef33	8.145087	0.40026173	3.7900797258654523e-16	1.7426055160634886e-14	0.3	0.20440602342442835
RT1-DMb	8.115476	0.45973554	4.838850258967217e-16	2.219941674606273e-14	0.2629116117850953	0.16954824316787506
Tnrc6b	8.112321	0.2661992	4.966186726847925e-16	2.2733858278404713e-14	0.6206239168110919	0.5100390407138874
Jak1	8.091556	0.29375017	5.890728031744254e-16	2.684891389425001e-14	0.43483535528596184	0.3279419966536531
Ahcyl2	8.087618	0.34207264	6.084291465946463e-16	2.7670988042306625e-14	0.3660311958405546	0.26756832124930285
Marchf1	8.052585	0.26134095	8.10638557704279e-16	3.67875497853418e-14	0.5927209705372617	0.4743446737311768
Zfp532	8.048083	0.48717904	8.410095224917264e-16	3.808338153037049e-14	0.2681109185441941	0.17930842163970998
Swap70	8.044651	0.4033892	8.649135258543768e-16	3.908141591177342e-14	0.31334488734835353	0.21974344673731178
Map2k6	8.04387	0.40097994	8.704465589517878e-16	3.924684420426491e-14	0.30138648180242633	0.20677635248187395
Ifngr2	8.038032	0.72439724	9.129297954730228e-16	4.107400448902875e-14	0.18769497400346621	0.10164528722810931
Ccdc50	8.01534	0.33931908	1.0983253337740655e-15	4.9309398175389844e-14	0.3419410745233969	0.24316787506971557
Daglb	7.994019	0.4099057	1.3060956633837988e-15	5.851196939851437e-14	0.29116117850953205	0.19924707194645844
Rps6ka3	7.9858446	0.29640532	1.3956338782252527e-15	6.238989315750671e-14	0.49168110918544194	0.39040713887339656
Fgd4	7.974861	0.30629024	1.5255244733272534e-15	6.805137469740255e-14	0.44055459272097053	0.3411879531511433
Rab2a	7.9571204	0.37938112	1.7608917335780676e-15	7.838398319787211e-14	0.30623916811091856	0.21221416620189626
Ksr1	7.9390225	0.46144962	2.0378047709914814e-15	9.051825175552414e-14	0.26603119584055457	0.17651979921918573
Btk	7.934966	0.63562626	2.1055256546808104e-15	9.332864878654941e-14	0.20311958405545927	0.11698271054099275
Bicra	7.932299	0.3918983	2.151256685959703e-15	9.515453096588847e-14	0.2989601386481802	0.20635805911879532
Map3k3	7.924875	0.2824417	2.2837625065840893e-15	1.0080287308008846e-13	0.4535528596187175	0.3460680423870608
Ctsh	7.9179664	0.48111653	2.414262592081871e-15	1.0633913761678258e-13	0.2216637781629116	0.1314835471277189
LOC102556967	7.9144783	0.804967	2.4829239076378903e-15	1.091341355294256e-13	0.16689774696707105	0.08254322364751812
Map4k4	7.9064693	0.28317863	2.647914525645635e-15	1.161426274993439e-13	0.42980935875216636	0.32431678750697157
Evl	7.887349	0.4694977	3.086729451465648e-15	1.3510724358962167e-13	0.24974003466204506	0.16090351366424985
Tet3	7.874801	0.3026416	3.4128526804978787e-15	1.4907056104024693e-13	0.3682842287694974	0.2657557166759621
St3gal5	7.86644	0.43343645	3.648763738737999e-15	1.5904361859954448e-13	0.30034662045060656	0.21221416620189626
Gng2	7.86471	0.26506057	3.699543398318329e-15	1.6092246242560597e-13	0.5197573656845754	0.4113218070273285
Irf8	7.8604712	0.523956	3.8269162916278864e-15	1.661182753007666e-13	0.22045060658578855	0.13301728945900726
Kmt2e	7.853442	0.28261635	4.047718397761287e-15	1.7533980150302302e-13	0.465684575389948	0.36126603457891804
Son	7.832859	0.2520879	4.768980747845785e-15	2.0615762960687574e-13	0.6736568457538995	0.559537088678193
Arhgap39	7.8301473	0.32967788	4.872996066317596e-15	2.10220649231306e-13	0.351473136915078	0.2559955382041272
Mctp1	7.8116565	0.43221456	5.644126113481802e-15	2.429871624132638e-13	0.29584055459272096	0.20775237032905744
Rubcnl	7.7776875	0.45663318	7.386208899151686e-15	3.166855946413379e-13	0.23518197573656846	0.14626324595649748
Ddx3	7.7693596	0.5544347	7.888397944610843e-15	3.375268394014509e-13	0.19722703639514733	0.11126603457891801
Iqsec2	7.758409	0.52359897	8.6001420638432e-15	3.6723132079539005e-13	0.23067590987868283	0.14500836586726157
Tal1	7.745139	0.8523002	9.54772229319323e-15	4.068649300794497e-13	0.15979202772963605	0.07794199665365309
Map3k8	7.7390404	0.79923916	1.0017004171949925e-14	4.2599697661075483e-13	0.17140381282495668	0.08937534857780256
Jmjd1c	7.7090216	0.25330812	1.2678593374118203e-14	5.380959285055916e-13	0.6207972270363952	0.5064138315672058
Mmp2	7.707365	0.9682042	1.284420952569609e-14	5.440236301328166e-13	0.14748700173310225	0.06650864472950363
Map3k5	7.7038293	0.34788257	1.3204834056518595e-14	5.581704653809857e-13	0.33986135181975735	0.2488845510317903
Spi1	7.697792	0.7081459	1.3843764554856903e-14	5.840007397527764e-13	0.1783362218370884	0.09578918014500837
Bltp3a	7.6693754	0.35892645	1.7283589943612444e-14	7.276460778268644e-13	0.310051993067591	0.21932515337423314
Snx25	7.668256	0.45965493	1.7435067737608275e-14	7.325523651035973e-13	0.24228769497400346	0.15546569994422754
Chsy1	7.6664004	0.5485763	1.7689024433579452e-14	7.417361725488537e-13	0.22582322357019063	0.1419408812046849
Car2	7.665307	0.7733056	1.784037791664053e-14	7.465895477051604e-13	0.1712305025996534	0.08965421081985499
Pxk	7.654823	0.2745204	1.9357892198002857e-14	8.08481210803442e-13	0.410051993067591	0.30939765755716675
ENSRNOG00000066864	7.64467	0.76780397	2.094820663056409e-14	8.714287702706482e-13	0.17227036395147313	0.09090909090909091
Zfp609	7.597003	0.3762559	3.0306735171492864e-14	1.2582396229812264e-12	0.3150779896013865	0.22615727830451757
Snx1	7.5741386	0.4432561	3.615177181917166e-14	1.4979408062465475e-12	0.25909878682842286	0.17331288343558282
Tmigd3	7.570563	0.4310646	3.7161075907188935e-14	1.5367240975742075e-12	0.23812824956672443	0.15044617958728387
Rpl7a	7.564644	0.4555597	3.889289215564245e-14	1.605173970344881e-12	0.24696707105719237	0.1611823759063023
Pcdh7	7.5544887	0.36970043	4.2050923211455484e-14	1.7321014853661603e-12	0.41854419410745236	0.3388176240936977
Clic1	7.526342	0.7753419	5.21816239400743e-14	2.1451763284854857e-12	0.16533795493934142	0.08533184606804238
Pik3r5	7.5225625	0.4799416	5.371301775938304e-14	2.2038104312000486e-12	0.24280762564991334	0.15881204684885666
Lap3	7.5179567	0.3546378	5.5638894146498406e-14	2.2783692474130577e-12	0.28492201039861353	0.19436698271054098
Csnk1g1	7.517689	0.31086415	5.5752787665507286e-14	2.278582741120908e-12	0.36689774696707106	0.27328499721137756
Nedd9	7.514227	0.29031822	5.724821387964978e-14	2.3306136935936647e-12	0.3663778162911612	0.2704963747908533
Adam10	7.5008674	0.2884461	6.339702266048425e-14	2.5759340641467302e-12	0.39150779896013865	0.29503625209146683
Siglec5	7.500472	0.47950613	6.35884829024228e-14	2.5787159236599547e-12	0.22079722703639515	0.13636363636363635
Sipa1l2	7.482161	0.32700568	7.311024688589801e-14	2.9420910483872125e-12	0.33934142114384747	0.24930284439486894
Fgd3	7.4603972	0.51712453	8.626195201670759e-14	3.458065173962316e-12	0.2168110918544194	0.13441160066926938
Gart	7.4578247	0.8872957	8.79625424749987e-14	3.5195089036847766e-12	0.15927209705372616	0.08128834355828221
Myo18a	7.446394	0.360336	9.592616929892756e-14	3.83083441051679e-12	0.2949740034662045	0.2073340769659788
Rsf1	7.4338884	0.29211786	1.054509345157579e-13	4.195226362537723e-12	0.3618717504332756	0.2678471834913553
Bin1	7.4248524	0.35827795	1.1290564397716379e-13	4.474819908554284e-12	0.2830155979202773	0.19520356943669828
Idh2	7.406937	0.39149863	1.292498818167386e-13	5.103301360018345e-12	0.2639514731369151	0.17791411042944785
Cux2	7.392339	0.8378666	1.442676941641749e-13	5.685557285424983e-12	0.1584055459272097	0.08087005019520357
Ctps2	7.391026	0.54192597	1.457002184151182e-13	5.731239736006319e-12	0.20883882149046792	0.12785833798103738
Morf4l1	7.3776565	0.2701358	1.610997433334629e-13	6.313303212578286e-12	0.3980935875216638	0.30089235917456775
Atp13a3	7.364962	0.3589054	1.771974261972089e-13	6.931196338900526e-12	0.3076256499133449	0.22155605131065254
Hck	7.3627043	0.29994565	1.8022151213423774e-13	7.023279225662506e-12	0.3660311958405546	0.27481873954266595
Zfp827	7.353382	0.44859192	1.932537807381477e-13	7.517177675243053e-12	0.24922010398613517	0.16634132738427218
Arhgdib	7.3505845	0.7038607	1.9734197949522524e-13	7.661985077957208e-12	0.1658578856152513	0.08686558839933073
Tm6sf1	7.3334856	0.44569787	2.2424290543302608e-13	8.690345203898013e-12	0.23344887348353552	0.1507250418293363
Synj1	7.3193803	0.25049895	2.491189729782275e-13	9.636583740703907e-12	0.49116117850953206	0.3905465699944228
Arhgap31	7.31161	0.33451182	2.639595014705768e-13	1.0191850658991e-11	0.3369150779896014	0.25055772448410485
Pi4kb	7.300442	0.32980964	2.8682357292262685e-13	1.1054307040249621e-11	0.3216637781629116	0.23368655883993308
Prpf40b	7.295056	0.36053964	2.985356532737503e-13	1.1484584415665043e-11	0.29341421143847485	0.20775237032905744
LOC120098581	7.2870564	0.8196868	3.1680041519157514e-13	1.2164903855140228e-11	0.1512998266897747	0.07403792526491913
Nrp1	7.2752395	0.4889908	3.4580602130881026e-13	1.3254422381646282e-11	0.25476603119584057	0.175404350250976
Fcf1	7.2697277	0.42875153	3.6021285956315564e-13	1.378142849197285e-11	0.25060658578856154	0.16829336307863915
Whrn	7.2682533	0.5795247	3.6416553333579074e-13	1.3907276087282676e-11	0.18596187175043327	0.10652537646402677
Trpc4ap	7.261551	0.264074	3.826769299841783e-13	1.4587644570996875e-11	0.4053726169844021	0.3080033463469046
Cldn11	7.2603674	0.81913894	3.860398140557696e-13	1.4689130202347124e-11	0.15337954939341422	0.07640825432236475
Smap2	7.2558165	0.34564728	3.992460445783478e-13	1.5164116975778333e-11	0.3074523396880416	0.2212771890686001
Evi2a	7.252425	0.8361581	4.0937469770468173e-13	1.5520705085129036e-11	0.14974003466204505	0.07306190741773563
Rps6ka1	7.250643	0.50215805	4.1479771047974484e-13	1.5697922017903123e-11	0.2097053726169844	0.1291132180702733
Adgra2	7.250295	0.694749	4.1586458631539863e-13	1.5709940390429996e-11	0.1682842287694974	0.09049079754601227
Casp8	7.2497864	0.56322384	4.1742983714968974e-13	1.574070857136762e-11	0.1951473136915078	0.11600669269380925
Tmem65	7.243737	0.3330252	4.3648717817252096e-13	1.642978487893191e-11	0.30901213171577124	0.22169548243167875
Dnmt3a	7.235915	0.30297786	4.62399888498563e-13	1.7373971437743497e-11	0.31299826689774696	0.22378694924707196
Sesn3	7.225424	0.4527169	4.995411307531517e-13	1.873592012051982e-11	0.217157712305026	0.13594534300055772
Slc4a7	7.2175	0.34569862	5.295186288658232e-13	1.9824799237144375e-11	0.30363951473136913	0.2187674288901283
Pacsin1	7.2103057	0.59481	5.582640030022835e-13	2.086374881808534e-11	0.19948006932409013	0.12200223089793642
Abhd2	7.205984	0.50300574	5.762608810322225e-13	2.149801713829462e-11	0.2145580589254766	0.13496932515337423
Gtdc1	7.1960063	0.2565096	6.200173253446576e-13	2.308931304294155e-11	0.46013864818024264	0.363218070273285
Pgap1	7.1916895	0.5480488	6.399439065187007e-13	2.3789120468211135e-11	0.20034662045060658	0.12158393753485779
ENSRNOG00000066115	7.1874866	0.2536381	6.599496782262341e-13	2.448938929856854e-11	0.4187175043327556	0.322643614054657
Adcy7	7.181726	0.5015537	6.883679012302524e-13	2.545382965995321e-11	0.22564991334488735	0.147239263803681
Cep85l	7.174827	0.34713987	7.239858765237289e-13	2.6676780118095782e-11	0.30779896013864816	0.22281093139988845
Scaper	7.1719565	0.3376505	7.393348213069938e-13	2.719455063775865e-11	0.3027729636048527	0.21653653095370887
Slfnl1	7.170754	0.3443526	7.458573919506588e-13	2.738642045470668e-11	0.29930675909878685	0.21500278862242053
Pm20d2	7.1662455	0.6904338	7.708239398279757e-13	2.822141539218229e-11	0.1734835355285962	0.09704406023424428
Ubac2	7.166163	0.3342307	7.712902327444649e-13	2.822141539218229e-11	0.3143847487001733	0.22922476296709426
Usp8	7.154436	0.31752563	8.401759418606427e-13	3.0635006603565623e-11	0.3081455805892548	0.22169548243167875
Cd2ap	7.150065	0.27483168	8.673691438351583e-13	3.157163449591654e-11	0.37660311958405546	0.28471834913552707
Zfp445	7.1426926	0.37318617	9.152006887338887e-13	3.325493525129066e-11	0.27123050259965337	0.18851087562744004
Rhobtb1	7.124273	0.59864616	1.046314496298556e-12	3.782246505068194e-11	0.18838821490467939	0.11140546569994422
Sema6a	7.1210995	0.68597007	1.0706957576839368e-12	3.863718976867714e-11	0.1681109185441941	0.09132738427216955
Pecam1	7.115824	0.75756806	1.112461221028266e-12	4.0075364192574954e-11	0.15649913344887348	0.08073061907417736
Casp4	7.1137013	0.5056657	1.1297160829146545e-12	4.0627148189345876e-11	0.19930675909878684	0.12032905744562186
Rnf216	7.0945525	0.26950523	1.297706396175328e-12	4.6508909918310984e-11	0.41490467937608316	0.3237590630228667
Ctbp2	7.0882764	0.2802688	1.3579275485805486e-12	4.858414502310543e-11	0.4067590987868284	0.31469604015616287
Psmd6	7.087377	0.2643499	1.366778127026656e-12	4.881749610092141e-11	0.4296360485268631	0.33700501952035694
Nek7	7.085564	0.27272105	1.384791414049224e-12	4.93767632431225e-11	0.3578856152512998	0.2682654768544339
C3ar1	7.0752287	0.62888473	1.4920235403004359e-12	5.284082017895091e-11	0.18474870017331022	0.1090351366424986
Tln2	7.0706587	0.3942987	1.541998456683704e-12	5.4518616598365154e-11	0.25285961871750434	0.1719185722253207
Mast2	7.0683017	0.34957722	1.56841355398159e-12	5.5359189516461305e-11	0.29913344887348353	0.21709425543781372
Supt6h	7.0438848	0.35232383	1.869526815264324e-12	6.587646925854086e-11	0.2937608318890815	0.20998326826547686
Tep1	7.0348063	0.3413321	1.9953794170857653e-12	7.019316251446335e-11	0.2714038128249567	0.18767428890128277
Bach2	7.033616	0.5122934	2.0124863244097246e-12	7.067636227399378e-11	0.1975736568457539	0.12005019520356944
ENSRNOG00000067467	7.013968	0.45264283	2.316525001473902e-12	8.094710530150306e-11	0.21837088388214904	0.13957055214723926
ENSRNOG00000069048	7.0104084	1.4914181	2.3762332128668595e-12	8.289535031774805e-11	0.10294627383015598	0.030395984383714447
Mrgprx3	6.998218	0.8021568	2.592387977486646e-12	9.028572481060635e-11	0.14679376083188908	0.07278304517568321
Lpar6	6.9711766	0.3825903	3.1430149309952354e-12	1.091000845086856e-10	0.25511265164644714	0.17470719464584494
Snx18	6.9617357	0.7050123	3.3610528905424763e-12	1.1628355594573195e-10	0.15996533795493934	0.08561070831009482
Gng10-1	6.958529	0.900493	3.4384390306360746e-12	1.1876493033989446e-10	0.1363951473136915	0.06316229782487451
Sp100	6.9570994	0.2620156	3.4734948187499985e-12	1.1977844139788235e-10	0.4025996533795494	0.30939765755716675
Lrp1	6.9253674	0.28109515	4.348453379916502e-12	1.4945848125135963e-10	0.327209705372617	0.2394032348020078
Mark2	6.9250407	0.25858963	4.358497426299807e-12	1.4955852216006833e-10	0.3778162911611785	0.2863915225878416
Zfp36l2	6.9229083	0.4606974	4.424636119193154e-12	1.5157993607026744e-10	0.22114384748700172	0.14403234802007808
S100pbp	6.907459	0.31317744	4.934116276374572e-12	1.687580454330657e-10	0.2975736568457539	0.21444506413831568
LOC120094650	6.902927	0.5377862	5.0941878168230475e-12	1.739490908265668e-10	0.21629116117850952	0.14249860568878975
Atg10	6.889352	0.2555849	5.60472271121468e-12	1.907607408495568e-10	0.39774696707105717	0.30716675962074735
Dhx57	6.8882937	0.42044884	5.646551041178933e-12	1.9187291593088736e-10	0.22270363951473138	0.14514779698828778
Kat2b	6.858706	0.31568867	6.948714914353293e-12	2.346002526478762e-10	0.3093587521663778	0.22601784718349135
AABR07034438.1	6.838892	0.31798735	7.980790505304223e-12	2.690116619521035e-10	0.2748700173310225	0.1935303959843837
Pacs1	6.8384447	0.40763718	8.005743802454216e-12	2.694196220902971e-10	0.272790294627383	0.19715560513106525
Rffl	6.829222	0.43383375	8.537633773989982e-12	2.8640004752875835e-10	0.23379549393414212	0.1581148912437256
Kcmf1	6.8273973	0.33021352	8.64689486809568e-12	2.8960191342570935e-10	0.2800693240901213	0.1988287785833798
Cerk	6.826744	0.3428674	8.686339835813036e-12	2.904590127554324e-10	0.27712305025996536	0.19701617401003904
Peli1	6.8200064	0.2504714	9.10365215309142e-12	3.0344542295980085e-10	0.3946273830155979	0.30465699944227553
Smurf1	6.8195	0.28971934	9.135802170208081e-12	3.040336957152105e-10	0.3168110918544194	0.23243167875069715
Rasa3	6.8061094	0.2753056	1.0027354760263025e-11	3.3274643698010723e-10	0.32495667244367415	0.23954266592303403
Sema4a	6.7939754	0.55667055	1.0908495860241624e-11	3.6115805272476713e-10	0.1755632582322357	0.10122699386503067
Dse	6.7938075	0.26768577	1.0921215559835084e-11	3.6115805272476713e-10	0.38925476603119585	0.3027049637479085
Crlf3	6.7718163	0.37812856	1.2717542628613412e-11	4.185808457637501e-10	0.24939341421143849	0.17136084774121585
Ccdc125	6.7656207	0.50050753	1.3273902306459854e-11	4.355252515762712e-10	0.18873483535528596	0.1141940881204685
Pbx1	6.747738	0.2577161	1.5016769427944148e-11	4.910315937831146e-10	0.37313691507798963	0.285973229224763
Asb2	6.7475533	0.7362181	1.5035881103155566e-11	4.910315937831146e-10	0.14315424610051994	0.07083100948131622
Septin11	6.7467747	0.31777605	1.511675564188489e-11	4.929049747865609e-10	0.2904679376083189	0.20942554378137201
LOC120103039	6.73142	0.97685295	1.6801520329660895e-11	5.461405817545276e-10	0.124263431542461	0.05382041271611824
AABR07031491.2	6.722422	0.37827185	1.7872845043615098e-11	5.791685767920157e-10	0.25233968804159446	0.17512548800892358
Rap1gap2	6.708475	0.5774398	1.9666848800844227e-11	6.363196789483026e-10	0.17694974003466205	0.10443390964863357
ENSRNOG00000063806	6.708189	0.3629873	1.970547316923381e-11	6.365869806874516e-10	0.251473136915078	0.1742889012827663
Bmpr2	6.7070694	0.26258487	1.9857173245673417e-11	6.405007604135213e-10	0.36793760831889083	0.28290574456218626
Fam168a	6.7061844	0.3020246	1.9977931101581062e-11	6.434059961225016e-10	0.31022530329289427	0.22936419408812048
Kcnj5	6.700187	0.9686529	2.0815264806839956e-11	6.693448496015438e-10	0.11854419410745234	0.04796430563301729
Fgf16	6.6977234	0.4561735	2.116912391831542e-11	6.796812436009206e-10	0.21334488734835355	0.13929168990518684
Tnks2	6.6937785	0.27255937	2.174807693863996e-11	6.972021117668583e-10	0.31525129982668976	0.23034021193530396
Traf3ip3	6.6904035	0.44902557	2.225560975812702e-11	7.123833804410551e-10	0.19133448873483536	0.1165644171779141
Ifnar1	6.6842265	0.3494426	2.3214749166263776e-11	7.419518765547048e-10	0.27902946273830154	0.20147796988287786
Lpin2	6.681041	0.3181	2.3725083670279146e-11	7.571082256180709e-10	0.2897746967071057	0.20984383714445065
Itgb2	6.6740594	0.6293558	2.4882288988135582e-11	7.928298950231772e-10	0.1608318890814558	0.08895705521472393
Arhgap4	6.673063	0.36891833	2.505187794479486e-11	7.970222655395585e-10	0.24038128249566723	0.1634132738427217
Thrap3	6.640822	0.25354335	3.119384639542138e-11	9.909245204945527e-10	0.3778162911611785	0.29029559397657556
Lzts1	6.639849	0.58694017	3.140039137366104e-11	9.95976710348226e-10	0.17157712305025996	0.09969325153374232
Cog4	6.6333575	0.2968502	3.2813549896150616e-11	1.0376604632318156e-09	0.30675909878682844	0.22573898494143893
ENSRNOG00000069704	6.61832	0.7745698	3.633042046607977e-11	1.1454189405892158e-09	0.1391681109185442	0.06901840490797546
Rassf4	6.6049128	0.793761	3.9775144903912774e-11	1.2502634003829613e-09	0.1386481802426343	0.06860011154489683
Wwp2	6.6037316	0.292081	4.009345449130076e-11	1.2583822857254669e-09	0.2738301559792028	0.19394868934746234
Rap1a	6.603062	0.261824	4.0275085016019123e-11	1.2621934715184707e-09	0.37365684575389946	0.2893195761293921
Susd3	6.5964756	0.8554591	4.2104661193553405e-11	1.3155981022116852e-09	0.13448873483535528	0.06497490239821528
Tgfb1	6.594374	0.6279823	4.270537428932346e-11	1.3323822579612434e-09	0.1634315424610052	0.09244283324037925
Arpc3	6.592717	0.5147503	4.318481245538276e-11	1.3453384516189523e-09	0.18665511265164644	0.11447295036252092
Ttf1	6.588921	0.46346396	4.4303357276946096e-11	1.3781367784398396e-09	0.20381282495667244	0.13092582264361405
Pik3cg	6.5846114	0.3292418	4.5607603009911385e-11	1.4145103619908315e-09	0.2776429809358752	0.20022308979364195
Tmem243	6.574163	0.39316013	4.8927668614686816e-11	1.5152400298013647e-09	0.20831889081455807	0.13315672058003347
Mapkapk2	6.5737653	0.37543482	4.9058566193585857e-11	1.5170529481043084e-09	0.24956672443674177	0.17401003904071388
Mettl6	6.57319	0.35637888	4.9248506540447954e-11	1.5206836349440823e-09	0.24696707105719237	0.170803123257111
Ola1	6.564862	0.30564883	5.20811201323512e-11	1.6057834774924638e-09	0.29462738301559793	0.2168153931957613
Cpne4	6.553646	0.73850703	5.614887734218915e-11	1.7286598566172359e-09	0.14315424610051994	0.07375906302286671
Inpp4b	6.5518427	0.3632083	5.68313168130161e-11	1.7471046749291724e-09	0.25511265164644714	0.18070273284997213
Rprd2	6.5455713	0.36009726	5.926839177619033e-11	1.8193573967490576e-09	0.24540727902946274	0.1698271054099275
Rbms3	6.544823	0.3661967	5.956573633815818e-11	1.8258117369383399e-09	0.27902946273830154	0.20468488566648077
ENSRNOG00000068949	6.5409517	0.48029754	6.112863868079772e-11	1.868255158282223e-09	0.19462738301559793	0.12228109313998885
Arl14ep	6.537674	0.4274292	6.24830493036729e-11	1.904098272820939e-09	0.2050259965337955	0.13190184049079753
Adap2	6.523902	0.26354405	6.850140696343116e-11	2.0844709700947717e-09	0.3506065857885615	0.2679866146123815
Dennd5b	6.5225673	0.25298533	6.911400801237438e-11	2.099475809845792e-09	0.36204506065857883	0.2787228109313999
Cstpp1	6.5223923	0.39683658	6.919478129368702e-11	2.099475809845792e-09	0.24020797227036395	0.16675962074735082
Lpxn	6.521855	0.55118775	6.944313518975657e-11	2.1039664340873353e-09	0.1781629116117851	0.10736196319018405
Akna	6.5011206	0.5596736	7.972381975907596e-11	2.4050210144874625e-09	0.1712305025996534	0.10080870050195204
Pip4p1	6.4931545	0.45322365	8.405737252861632e-11	2.5321075753376004e-09	0.20086655112651647	0.12897378694924708
Csnk1d	6.492182	0.28644863	8.460204083014392e-11	2.5448585194329953e-09	0.3006932409012132	0.22141662018962632
Adk	6.4826965	0.30057442	9.009774019455299e-11	2.7062882821189083e-09	0.31247833622183707	0.23522030117122142
Mt1	6.474607	0.9310008	9.505898075321174e-11	2.851225451318795e-09	0.12495667244367417	0.057027328499721135
Dcaf5	6.470049	0.3202662	9.797120846315932e-11	2.934377652340855e-09	0.27244367417677645	0.19604015616285556
Map4k5	6.4603953	0.26126203	1.0442981930392587e-10	3.1189110990400423e-09	0.29809358752166376	0.21737311767986614
Abcg1	6.447639	0.3455455	1.1360594047060326e-10	3.37852786937116e-09	0.25268630849220103	0.17749581706636922
Tulp4	6.445064	0.28686753	1.155515599998095e-10	3.431521256311623e-09	0.3166377816291161	0.23828778583379812
Zc3hav1	6.443017	0.30553928	1.1712160535051269e-10	3.473227125571215e-09	0.2823223570190641	0.2049637479085332
Smad7	6.437569	0.6286	1.2140220981563557e-10	3.5950829533822254e-09	0.15493934142114385	0.08561070831009482
Faxdc2	6.4189076	0.854392	1.372554724327753e-10	4.058812743336484e-09	0.13084922010398614	0.06344116006692693
Armh3	6.416513	0.34414482	1.3943125369546905e-10	4.117346007012964e-09	0.25684575389948006	0.18237590630228667
Itgal	6.4084945	0.5429558	1.4696353565849818e-10	4.315458667529514e-09	0.17261698440207973	0.10303959843837145
Cmtm7	6.4061584	0.33568314	1.4923167353332252e-10	4.375931842377118e-09	0.24523396880415946	0.17024539877300612
Nhsl2	6.405794	0.9565769	1.4958863871518628e-10	4.380272904053904e-09	0.12599653379549394	0.05939765755716676
Dennd1b	6.3960886	0.27220434	1.5940759621011487e-10	4.641860641862873e-09	0.2731369150779896	0.1964584495259342
Heca	6.3829865	0.30498412	1.7366696098832295e-10	5.043076875458697e-09	0.2729636048526863	0.19673731176798662
Stxbp3	6.3808684	0.3198281	1.7608638135064009e-10	5.106261509540139e-09	0.25701906412478337	0.1815393195761294
Asb3	6.3767695	0.262242	1.8086232112388123e-10	5.237513017518362e-09	0.3521663778162912	0.271611823759063
P2ry13	6.3727036	0.63210815	1.8572460067826678e-10	5.3708992797524706e-09	0.15528596187175042	0.0865867261572783
Stau1	6.371828	0.35523137	1.8678836707232656e-10	5.3942216309068845e-09	0.2393414211438475	0.1656441717791411
Fcer1g	6.367258	0.25943914	1.9243741033105004e-10	5.549714917470144e-09	0.3265164644714038	0.2469325153374233
Lef1	6.33745	0.5803029	2.33599124021755e-10	6.7275264206594995e-09	0.18370883882149047	0.11614612381483547
Atp2c1	6.335296	0.26502448	2.368856708004064e-10	6.812818894377669e-09	0.3440207972270364	0.26338538761851643
Tmem219	6.3223505	0.66396207	2.576139851941455e-10	7.398814813123911e-09	0.15493934142114385	0.087702175125488
Micu2	6.321972	0.31441304	2.5824622239537917e-10	7.40576528535433e-09	0.25961871750433274	0.18432794199665364
ENSRNOG00000064487	6.3215556	0.59888935	2.5894343366078294e-10	7.40576528535433e-09	0.16395147313691508	0.09592861126603458
ENSRNOG00000063198	6.3213615	0.4698563	2.592688981899303e-10	7.40576528535433e-09	0.1975736568457539	0.1281372002230898
Zfp385a	6.3207912	0.46499306	2.6022776072059585e-10	7.423041130976887e-09	0.18145580589254767	0.11140546569994422
Wdr33	6.2868104	0.3660228	3.240543834898476e-10	9.168858575233664e-09	0.2098786828422877	0.13817624093697714
Rcsd1	6.280487	0.41770267	3.375143948766793e-10	9.536828575450753e-09	0.2045060658578856	0.13441160066926938
Lman2l	6.2773724	0.39679337	3.443427667122581e-10	9.690591203878126e-09	0.2124783362218371	0.1419408812046849
Dnajc1	6.269404	0.2639556	3.624330869567778e-10	1.0158786231464978e-08	0.3123050259965338	0.23480200780814278
Aif1	6.242805	0.4282062	4.297926700811489e-10	1.1966843454078842e-08	0.18388214904679376	0.11391522587841606
Sufu	6.216753	0.34400082	5.075483122407816e-10	1.4075737982063792e-08	0.24211438474870017	0.1698271054099275
Clec2l	6.211343	0.68460786	5.253377909552756e-10	1.4549844286880195e-08	0.1365684575389948	0.06985499163413274
Abca9	6.206749	0.86590046	5.409189711152441e-10	1.496161892929051e-08	0.12027729636048527	0.05465699944227551
Adar	6.2050047	0.31175786	5.469525236508433e-10	1.5104595838904583e-08	0.2393414211438475	0.16620189626324597
LOC102546864	6.204839	0.49515685	5.47528991584827e-10	1.5104595838904583e-08	0.1948006932409012	0.12757947573898495
Lpcat3	6.2032413	0.30906656	5.531183000584227e-10	1.5238736240505768e-08	0.25528596187175046	0.18251533742331288
Nadk	6.2003636	0.39692286	5.633281608249998e-10	1.5499656456505177e-08	0.2147313691507799	0.145287228109314
Dbnl	6.1913896	0.32061064	5.963618629192201e-10	1.6387054807292753e-08	0.2441941074523397	0.17219743446737312
Per3	6.1888666	0.4486416	6.059836847297352e-10	1.66296517461304e-08	0.19566724436741767	0.12702175125488008
Rcbtb2	6.185101	0.43257627	6.206265415257384e-10	1.6987018367661398e-08	0.189948006932409	0.12102621305075292
Rab43	6.1644354	0.6772402	7.073500780351834e-10	1.931028871886153e-08	0.1436741767764298	0.07794199665365309
Oasl2	6.15632	0.52263534	7.44545828939704e-10	2.0299281989011487e-08	0.18457538994800693	0.11837702175125488
Adgra3	6.13938	0.6160543	8.284431014176839e-10	2.24407468531307e-08	0.1511265164644714	0.08533184606804238
Apod	6.1378202	0.5758925	8.366151515073251e-10	2.2632868730971066e-08	0.1559792027729636	0.08965421081985499
Atp10d	6.1323533	0.3769402	8.658862772310801e-10	2.3394551144879928e-08	0.22530329289428075	0.15644171779141106
Prpf18	6.131946	0.3234781	8.681052900414423e-10	2.3424318546986975e-08	0.24090121317157712	0.16940881204684885
Prkacb	6.1306396	0.26652962	8.752642990286442e-10	2.3587135338604827e-08	0.28388214904679376	0.20872838817624093
Il10ra	6.124238	0.7282354	9.111867937330946e-10	2.4492233740266747e-08	0.1339688041594454	0.06901840490797546
Nckap5l	6.118572	0.5799349	9.441755648248502e-10	2.5346459528960063e-08	0.15199306759098788	0.08575013943112103
Nudcd3	6.111441	0.252975	9.873527417261722e-10	2.647165931333878e-08	0.3126516464471404	0.23563859453430006
Rasa4	6.1070986	0.25519896	1.0145859102142717e-09	2.7167060272736172e-08	0.2795493934142114	0.20343000557724483
Litaf	6.097473	0.5338621	1.0775806295856553e-09	2.8743709261950192e-08	0.1734835355285962	0.10750139431121027
ENSRNOG00000068916	6.0963182	0.50212294	1.0853909398248108e-09	2.891525596488816e-08	0.1733102253032929	0.10652537646402677
Tmem208	6.0946927	0.6162074	1.0964798082994561e-09	2.917359855432284e-08	0.1561525129982669	0.09118795315114334
Cd302	6.0940723	0.39357358	1.1007377806049804e-09	2.9249769718839057e-08	0.2123050259965338	0.14375348577802566
Kdm5d	6.092785	0.41833633	1.1096303129236024e-09	2.944874574779272e-08	0.16499133448873485	0.09690462911321807
Aldh16a1	6.078713	0.46027565	1.211510577857893e-09	3.2071377241626995e-08	0.19150779896013864	0.12479085331846068
Cflar	6.0702095	0.27229002	1.2774349803841278e-09	3.368893308016808e-08	0.26447140381282497	0.19074177356385946
C11h3orf70	6.065526	0.2525066	1.3152258547050345e-09	3.4641991544906725e-08	0.28890814558058925	0.21346904629113217
LOC120099313	6.0633106	0.3727021	1.3334771366208683e-09	3.507864698418209e-08	0.2169844020797227	0.14863357501394311
Smad3	6.051106	0.35570234	1.438548827672242e-09	3.7747953342898905e-08	0.24298093587521663	0.1741494701617401
Prorp	6.040662	0.26338777	1.5348338814132452e-09	4.0173941520237324e-08	0.2989601386481802	0.22476296709425544
Nipa2	6.0389767	0.26138946	1.5509459860750303e-09	4.054505429432554e-08	0.30363951473136913	0.22866703848298942
Tifab	6.03803	0.80572927	1.5600699220658226e-09	4.0732784540513127e-08	0.12062391681109186	0.05674846625766871
Il15ra	6.035273	0.5362886	1.5869424379107486e-09	4.138287954382681e-08	0.17019064124783362	0.10554935861684328
Dnajc7	6.0347476	0.38164315	1.5921141340557749e-09	4.1466167620637735e-08	0.2095320623916811	0.14180145008365866
Ccdc47	6.0184436	0.28323653	1.7610201355648821e-09	4.575160862732753e-08	0.23726169844020797	0.1657836029001673
Mink1	6.015031	0.5145754	1.7985237310318604e-09	4.6668129387146026e-08	0.16759098786828422	0.10206358059118795
Ino80	6.0115924	0.2791582	1.8371001919626153e-09	4.761018865845264e-08	0.2736568457538995	0.20161740100390407
Lrrc18	6.0004735	0.6329308	1.9674281980493976e-09	5.08620217019774e-08	0.14783362218370885	0.08393753485778026
Dennd5a	5.997385	0.25281766	2.0052011216220595e-09	5.177468807380307e-08	0.3046793760831889	0.2296430563301729
Cd83	5.9943843	0.76214576	2.042579405246813e-09	5.267493211611891e-08	0.1315424610051993	0.06832124930284439
Zfp710	5.9582524	0.37403566	2.549494316541106e-09	6.51862168787815e-08	0.21334488734835355	0.1465421081985499
Rassf3	5.9489493	0.29018557	2.698694533394623e-09	6.891696661041616e-08	0.2710571923743501	0.20036252091466816
Skil	5.9466605	0.33205268	2.7366803070785243e-09	6.98019943043897e-08	0.23604852686308492	0.16731734523145567
Riok3	5.945844	0.2871621	2.7503582428213336e-09	7.006562687605356e-08	0.2388214904679376	0.16829336307863915
Cnot8	5.9425664	0.36089665	2.8059414007549454e-09	7.139486335950022e-08	0.20537261698440207	0.1376185164528723
Cfap418	5.934316	0.55516446	2.9507282393556087e-09	7.498784032282387e-08	0.15788561525129982	0.09383714445064138
Ctsz	5.92253	0.3624863	3.1702561586794736e-09	8.027486790202155e-08	0.21421143847487	0.147239263803681
Tg	5.912408	0.45869133	3.3714219286150722e-09	8.526566001850856e-08	0.1681109185441941	0.10290016731734523
Eogt	5.895983	0.77302843	3.724564323416242e-09	9.397017521629955e-08	0.13240901213171577	0.07069157836029001
Ikzf2	5.895737	0.595347	3.730121018945406e-09	9.399725635001128e-08	0.15268630849220105	0.09007250418293362
Lgals8	5.8751807	0.3735449	4.2238289238786e-09	1.0605604457250146e-07	0.1996533795493934	0.13329615170105968
Kcng2	5.864223	1.0336714	4.5124104732613225e-09	1.1289641764009174e-07	0.10658578856152513	0.04559397657557167
Spata22	5.8543963	0.810187	4.787451861413493e-09	1.1949251872189918e-07	0.12582322357019063	0.06441717791411043
Fam124a	5.8525434	0.9068563	4.8411178380942195e-09	1.2068831937393984e-07	0.11091854419410745	0.049637479085331844
Olr1	5.8442364	0.737173	5.088969747235491e-09	1.2671655548757637e-07	0.13830155979202774	0.0769659788064696
Slc7a7	5.841595	0.29456264	5.170329438901782e-09	1.284373542843777e-07	0.2509532062391681	0.18195761293920804
Wdr44	5.8346395	0.35818508	5.39069342198477e-09	1.3375299205364815e-07	0.21837088388214904	0.15225878416062466
Sowahc	5.821855	0.5803745	5.819803146966538e-09	1.440590233521847e-07	0.15441941074523396	0.09230340211935303
Rac1	5.815037	0.39509317	6.062059758698693e-09	1.4970217302812344e-07	0.18977469670710573	0.12465142219743447
Myo6	5.8089757	0.4555758	6.285622605251633e-09	1.5449515069367612e-07	0.17850953206239167	0.11475181260457334
Zmat5	5.8064837	0.7642645	6.379852969020778e-09	1.564444413432627e-07	0.12495667244367417	0.06358059118795314
Fgr	5.803317	1.059043	6.50157115290208e-09	1.5924292148568342e-07	0.10103986135181976	0.040574456218628
Setbp1	5.7874346	0.7187112	7.1469601707829004e-09	1.7417364638188194e-07	0.1320623916811092	0.07097044060234245
Crot	5.7868805	0.55329937	7.170552530600986e-09	1.7440580551807456e-07	0.15667244367417676	0.09439486893474623
Ssh1	5.778048	0.43032792	7.557216089411925e-09	1.8338494505857686e-07	0.18284228769497402	0.11921360847741216
Sema3c	5.7728677	0.5201186	7.793368273861596e-09	1.8889683147951702e-07	0.16724436741767765	0.10527049637479086
Ap1b1	5.751769	0.25241125	8.831449431508761e-09	2.1331816679840171e-07	0.2578856152512998	0.18865030674846625
Fkbp7	5.728223	0.6403653	1.0148810339146018e-08	2.442938663266767e-07	0.13795493934142114	0.07682654768544339
Tmlhe	5.7247415	0.6821208	1.0359126308026679e-08	2.490704612088157e-07	0.1360485268630849	0.07557166759620747
Gtf2i	5.720084	0.25197166	1.0647136090746373e-08	2.5570201062839456e-07	0.2577123050259965	0.18753485778025655
Aplp1	5.7174215	0.75719225	1.0815256068494267e-08	2.5944240129525263e-07	0.11906412478336222	0.05856107083100948
Slc36a1	5.694685	0.46280882	1.2359981798304608e-08	2.954838978144292e-07	0.16620450606585788	0.10387618516452872
Kmt5b	5.676346	0.2625244	1.376023987407318e-08	3.274655950054691e-07	0.2502599653379549	0.1815393195761294
Prkar2a	5.6708694	0.4662023	1.4207462696897038e-08	3.377252413867838e-07	0.18492201039861353	0.12367540435025097
Ankrd55	5.666744	0.6969815	1.4553621038650367e-08	3.451710618736918e-07	0.1391681109185442	0.07947573898494144
Sema4c	5.664832	0.8736589	1.471685518983358e-08	3.4864811967237385e-07	0.11161178509532062	0.0522866703848299
Ift74	5.6456337	0.42375922	1.645738120140788e-08	3.8812762009979485e-07	0.17538994800693242	0.11279977691020636
Ptpn18	5.6299477	0.2623586	1.8026436578591337e-08	4.2417763109623566e-07	0.23864818024263432	0.17136084774121585
Psen1	5.6268187	0.26501307	1.835632735945373e-08	4.3097285489172106e-07	0.2538994800693241	0.18600111544896822
Msn	5.6237164	0.37067446	1.868925906746484e-08	4.3780894481393054e-07	0.20173310225303293	0.13859453430005578
Aldh9a1	5.6137714	0.4626087	1.979635729913419e-08	4.6270950628054345e-07	0.1733102253032929	0.11182375906302287
Tln1	5.611024	0.34484115	2.011330597610873e-08	4.695941793932022e-07	0.21109185441941075	0.1473786949247072
ENSRNOG00000033429	5.601498	0.47193676	2.1250718799296e-08	4.944978583196891e-07	0.1610051993067591	0.09955382041271611
Rhog	5.5942726	0.641786	2.2154857652194488e-08	5.143950670386596e-07	0.1317157712305026	0.07208588957055215
Sema4d	5.59161	0.39868248	2.2497349424448625e-08	5.217692787975552e-07	0.17937608318890816	0.11698271054099275
Hmg20a	5.5761395	0.33418983	2.4591499671762347e-08	5.684513584544315e-07	0.2216637781629116	0.1581148912437256
Esco1	5.5520754	0.25302404	2.8229814701855833e-08	6.489762007007779e-07	0.24870017331022531	0.1815393195761294
Parp14	5.5506506	0.45818064	2.8460866654180687e-08	6.535712270225107e-07	0.16897746967071056	0.10861684327941996
ENSRNOG00000071219	5.5491714	0.41111055	2.8702687270557942e-08	6.584032180684003e-07	0.18232235701906413	0.1207473508087005
Gbe1	5.548535	0.31995273	2.880737944548403e-08	6.600825327366318e-07	0.20606585788561524	0.14249860568878975
Ptpn6	5.5483384	0.3691223	2.8839756964839614e-08	6.601029962061434e-07	0.1925476603119584	0.13008923591745677
Gpr84	5.5435033	0.73594666	2.9647935184308838e-08	6.778610785978398e-07	0.12512998266897746	0.06692693809258227
Stard3	5.5396857	0.34625182	3.030149352498065e-08	6.92049142968131e-07	0.20658578856152512	0.14389291689905187
Cbx3	5.53761	0.40865505	3.0662681632999655e-08	6.995362166675416e-07	0.1856152512998267	0.12437255995538204
Arhgap20	5.534884	0.742076	3.114347897778837e-08	7.089621935377969e-07	0.11889081455805893	0.06051310652537646
Rab3ip	5.534098	0.49775988	3.1283394384174986e-08	7.113748879160659e-07	0.14731369150779897	0.08728388176240937
Slc12a2	5.529845	0.5789706	3.2051354932644626e-08	7.264742783976511e-07	0.1409012131715771	0.08156720580033464
Sgce	5.5272136	0.3196465	3.2535702594942514e-08	7.366560913667006e-07	0.2220103986135182	0.15839375348577803
Ap2a1	5.5085526	0.37943074	3.617966137987639e-08	8.16515371895036e-07	0.19133448873483536	0.130228667038483
Nlrc4	5.499436	0.45965362	3.8100794221125924e-08	8.580249749088358e-07	0.15927209705372616	0.0994143892916899
Stam2	5.497048	0.44249964	3.862014854877678e-08	8.68787590636968e-07	0.1703639514731369	0.11015058561070831
Gmpr2	5.483388	0.5483893	4.172571496909188e-08	9.366395503661459e-07	0.14575389948006934	0.08686558839933073
Rapgef1	5.471242	0.25485224	4.468924660689252e-08	1.001020026025757e-06	0.2530329289428076	0.18725599553820413
Ppp1r10	5.467155	0.46071061	4.573165864903648e-08	1.023276366313446e-06	0.1684575389948007	0.10875627440044618
RT1-DMa	5.456602	0.52295965	4.853327855347605e-08	1.0824986363321052e-06	0.14679376083188908	0.087702175125488
Sumo1	5.4461293	0.36059225	5.1477677586866545e-08	1.1457335332125732e-06	0.20138648180242635	0.1399888455103179
Usp6nl	5.430675	0.27532	5.614123478399306e-08	1.2455630989219032e-06	0.23310225303292895	0.16926938092582264
Rnf213	5.4301925	0.3183138	5.6293330768859316e-08	1.2476173075051846e-06	0.21143847487001732	0.14933073061907418
Map3k14	5.4275064	0.30112302	5.714686970233656e-08	1.2651966950149825e-06	0.2190641247833622	0.15658114891243727
Rnf115	5.4224086	0.2896393	5.880132751737918e-08	1.3004521442292953e-06	0.224263431542461	0.16104294478527606
Scamp2	5.4188538	0.29512975	5.998235975254382e-08	1.3251740301073064e-06	0.23275563258232235	0.1699665365309537
Pak1	5.4158244	0.4468306	6.100694372478775e-08	1.3463911390883158e-06	0.14679376083188908	0.08742331288343558
Rab40c	5.4143124	0.27188995	6.152476079575341e-08	1.356391308983981e-06	0.2318890814558059	0.1677356385945343
Reep3	5.411176	0.3131535	6.261208645389982e-08	1.378912819950067e-06	0.20381282495667244	0.1419408812046849
Ube2e1	5.394082	0.38799646	6.88747769750917e-08	1.5136567862261766e-06	0.18405545927209704	0.12409369771332962
Rnf41	5.3849134	0.4000999	7.247948196302495e-08	1.587883823235926e-06	0.1856152512998267	0.12632459564974902
Arhgef6	5.3817043	0.2815196	7.378387879109839e-08	1.6130894710470998e-06	0.2093587521663778	0.14668153931957614
Jam2	5.37428	0.63356173	7.688923322019915e-08	1.6774814398487985e-06	0.12253032928942807	0.06539319576129392
Rbm41	5.369154	0.45088452	7.910686014404702e-08	1.7240690538254571e-06	0.16568457538994802	0.10722253206915784
Rnf111	5.3580475	0.25069094	8.412623852257929e-08	1.8296584199838147e-06	0.248526863084922	0.183909648633575
Paqr8	5.348344	0.32878146	8.876265127119254e-08	1.9284950741469665e-06	0.2046793760831889	0.1441717791411043
Arap2	5.3161693	0.26495552	1.0597456461570371e-07	2.2811732255984026e-06	0.2561525129982669	0.19311210262130507
Parp9	5.3037987	0.29655534	1.134173326799042e-07	2.436380939515237e-06	0.20883882149046792	0.14779698828778584
Mtch1	5.289187	0.2884751	1.228612053700556e-07	2.6338527932398624e-06	0.22461005199306758	0.16313441160066927
Tnfaip8	5.2836633	0.30979976	1.266259102186972e-07	2.7117863469307514e-06	0.19774696707105718	0.13747908533184608
Sec22a	5.280899	0.32797453	1.2855153708235753e-07	2.7502158433354165e-06	0.19064124783362218	0.13092582264361405
Pced1b	5.261658	0.26732424	1.42762055047279e-07	3.0418183395541175e-06	0.2639514731369151	0.20217512548800892
Lima1	5.259933	0.30212036	1.441080513455121e-07	3.0673801061015297e-06	0.21438474870017332	0.15365309537088678
Kif21b	5.2528043	0.5664643	1.498005669295667e-07	3.1848274546552954e-06	0.13067590987868286	0.07417735638594534
Csnk1e	5.252646	0.47847396	1.499296335850795e-07	3.1848274546552954e-06	0.1535528596187175	0.09676519799219185
Nlrp1a	5.2512426	0.40744063	1.510766678247983e-07	3.1994680986007286e-06	0.16533795493934142	0.10764082543223648
Arap3	5.246485	0.4368091	1.550280698193849e-07	3.273231129741414e-06	0.15164644714038128	0.09411600669269381
Tek	5.2457685	0.7259087	1.5563233108358917e-07	3.2826835548274955e-06	0.11386481802426343	0.05842163970998327
Plekho1	5.2402587	0.5308969	1.6035155531639916e-07	3.3788248329282664e-06	0.14159445407279028	0.08533184606804238
Wdr45b	5.237163	0.30757144	1.6306348498850777e-07	3.432519102679773e-06	0.19428076256499133	0.13427216954824317
Pter	5.230423	0.57797396	1.6912263179647772e-07	3.552930960165282e-06	0.1391681109185442	0.08365867261572783
Rin3	5.2252283	0.45145926	1.739404861415465e-07	3.6431930394042596e-06	0.15701906412478336	0.10011154489682098
Naa35	5.224852	0.3059809	1.742945863286765e-07	3.646966364238554e-06	0.20207972270363952	0.14221974344673732
Smarcc2	5.2241964	0.27379072	1.7491314319759435e-07	3.656260179741539e-06	0.2294627383015598	0.16857222532069158
Rnf145	5.221361	0.3114009	1.7761287075870046e-07	3.708995466461069e-06	0.20069324090121318	0.1411042944785276
Gmpr	5.2068605	0.3530095	1.9206231633811805e-07	3.998787015238315e-06	0.18457538994800693	0.12632459564974902
Myh9	5.206669	0.28937623	1.9226074844091026e-07	3.998947273623139e-06	0.20329289428076255	0.1430563301728946
Adamts13	5.194597	0.77210844	2.0516428808367228e-07	4.258885607883438e-06	0.10086655112651646	0.046012269938650305
Abcd1	5.183769	0.55950874	2.1744612285163222e-07	4.504916414730555e-06	0.14298093587521662	0.08784160624651423
ENSRNOG00000070363	5.182053	0.3608457	2.1945652049651556e-07	4.542078389664309e-06	0.18665511265164644	0.12827663134411602
Mkrn1	5.155812	0.38045192	2.525344611075499e-07	5.21639163702551e-06	0.17590987868284227	0.11837702175125488
Gmeb1	5.145169	0.34092677	2.6728017765976566e-07	5.499309327590429e-06	0.19913344887348353	0.14166201896263245
Mob4	5.1427574	0.3257581	2.70735261575603e-07	5.561049795472143e-06	0.19306759098786827	0.13496932515337423
Cd86	5.1425962	0.77926993	2.709673555357286e-07	5.561049795472143e-06	0.1095320623916811	0.055633017289459005
Trak1	5.1315465	0.26637605	2.8737126707191485e-07	5.878074132126601e-06	0.23032928942807626	0.1699665365309537
Cd9	5.1253977	0.47304752	2.96910045809769e-07	6.067267076459665e-06	0.15008665511265165	0.09453430005577244
Aars2	5.1184044	0.40084186	3.0813132009955794e-07	6.278213077946873e-06	0.1584055459272097	0.10192414947016173
Ubl3	5.1096215	0.27975723	3.228043981248285e-07	6.564419991353205e-06	0.19861351819757367	0.13943112102621305
Plekho2	5.1022186	0.3548809	3.3569420803111515e-07	6.8133250392839885e-06	0.17244367417677642	0.1154489682097044
Ubtd1	5.0899477	0.56137013	3.581621857392887e-07	7.2473579392081146e-06	0.1268630849220104	0.07250418293363078
Naa20	5.0645275	0.3767405	4.0941453144798835e-07	8.222016347067551e-06	0.18925476603119584	0.1335750139431121
LOC690000	5.064319	0.46020156	4.0986232931764283e-07	8.223132628204498e-06	0.14696707105719237	0.0918851087562744
Cotl1	5.059922	0.43622294	4.194280414115013e-07	8.407006038464184e-06	0.16169844020797228	0.10638594534300055
Sgk3	5.0577445	0.3039951	4.2424394190801243e-07	8.495414026784517e-06	0.197053726169844	0.13901282766313441
Pkib	5.05383	0.46716166	4.330365912188848e-07	8.63848256088976e-06	0.14298093587521662	0.08812046848856665
Rhoh	5.0515537	0.47149655	4.382311624766839e-07	8.733797103123721e-06	0.13778162911611785	0.08296151701059677
Peli2	5.0376897	0.5442333	4.7118467355183347e-07	9.319677231780888e-06	0.12720970537261697	0.07320133853876185
Il15	5.0361724	0.4222356	4.7493235032710595e-07	9.38494972380594e-06	0.1658578856152513	0.11154489682097044
Csk	5.030618	0.5161527	4.889012311255262e-07	9.64280640806941e-06	0.1341421143847487	0.0801728945900725
Srebf2	5.0233264	0.3988254	5.078413096677928e-07	9.997559529103234e-06	0.15909878682842288	0.10373675404350251
Arhgap27	5.01581	0.41365904	5.281052801941775e-07	1.0376996536598992e-05	0.15753899480069325	0.10276073619631902
Pigu	5.007174	0.25383687	5.523500165916597e-07	1.084323075642391e-05	0.22027729636048526	0.16090351366424985
Elk3	5.0005803	0.31390023	5.715796780793104e-07	1.1210233424331919e-05	0.18856152512998267	0.13190184049079753
Ralb	4.9952226	0.6974014	5.876801683833566e-07	1.1515235897500424e-05	0.11403812824956673	0.061489124372559954
Prag1	4.9945455	0.63886696	5.897449024062474e-07	1.154490347698355e-05	0.12305025996533796	0.07041271611823759
Rufy1	4.9744477	0.31128523	6.54338765818162e-07	1.2714426843506565e-05	0.1856152512998267	0.12869492470719465
Klhdc2	4.9725595	0.3014003	6.607476499446647e-07	1.2827069656240593e-05	0.18838821490467939	0.1316229782487451
Cd80	4.9549775	0.41680357	7.233870762714901e-07	1.3991267012092307e-05	0.14852686308492202	0.09439486893474623
Lpgat1	4.9234915	0.3085566	8.50136226053473e-07	1.6352253316914783e-05	0.20259965337954938	0.1464026770775237
Pmepa1	4.9205494	0.32554302	8.630151269338516e-07	1.658476182520177e-05	0.19168110918544193	0.13636363636363635
Atp5pb	4.918789	0.3306259	8.708134849052684e-07	1.6719299930882655e-05	0.16932409012131716	0.11433351924149471
Svil	4.903408	0.2830384	9.418809488596082e-07	1.7984950795801953e-05	0.21750433275563258	0.16104294478527606
Carhsp1	4.8783236	0.31111574	1.0699120525506258e-06	2.031863776610183e-05	0.18492201039861353	0.12994980479643056
ENSRNOG00000068899	4.8760114	0.4496531	1.082522825648905e-06	2.0539523586022572e-05	0.14471403812824957	0.09174567763524819
LOC689770	4.873839	0.31175408	1.094502311492604e-06	2.0729300327690998e-05	0.16308492201039862	0.10805911879531511
Cd200r1	4.8587375	0.2849738	1.1813675025768812e-06	2.227627284022551e-05	0.1925476603119584	0.136781929726715
Itprid2	4.858716	0.35491237	1.1814945816240945e-06	2.227627284022551e-05	0.15719237435008665	0.10317902955939766
Snapc3	4.8579493	0.26463526	1.186078196767928e-06	2.2342601503536728e-05	0.20398613518197573	0.14779698828778584
Lmbr1	4.851969	0.3413845	1.2224193357034804e-06	2.2985868872071006e-05	0.18440207972270364	0.13078639152258784
Fcgr2b	4.847697	0.45716402	1.2490306344882558e-06	2.3465211722832232e-05	0.14332755632582322	0.0907696597880647
Ncoa6	4.836228	0.26589668	1.323261017419784e-06	2.479311035855513e-05	0.20207972270363952	0.14626324595649748
Apba1	4.832406	0.2519217	1.3489287688064112e-06	2.522893895343017e-05	0.2606585788561525	0.2042665923034021
Shld1	4.8275757	0.38708627	1.3820526166653015e-06	2.5802417774714794e-05	0.15233968804159445	0.09899609592861126
Xylt1	4.823529	0.4081571	1.4104055172952476e-06	2.626160042239091e-05	0.15753899480069325	0.10485220301171222
Gtf2h2	4.8136263	0.57638514	1.4821571721081418e-06	2.7499917938424157e-05	0.12634315424610051	0.07515337423312883
Rassf2	4.7992563	0.522179	1.5925600558904722e-06	2.9508326034217235e-05	0.1268630849220104	0.07543223647518126
Hivep3	4.7953205	0.5805382	1.6241502615609174e-06	3.0054664063447654e-05	0.14332755632582322	0.09300055772448411
LOC120095539	4.7872596	0.5001786	1.6907409846791563e-06	3.123178456809092e-05	0.12409012131715771	0.07250418293363078
Tor1aip1	4.7856336	0.3716828	1.7044869162546218e-06	3.1457986519537326e-05	0.15771230502599654	0.10485220301171222
Nsmaf	4.7675242	0.36415046	1.8650375685242673e-06	3.4300331282175256e-05	0.16516464471403813	0.11252091466815393
N4bp2	4.758235	0.27370915	1.9529315229613114e-06	3.583597878189438e-05	0.1852686308492201	0.13078639152258784
Dennd3	4.735536	0.432149	2.1847658487630357e-06	3.979652544323702e-05	0.1391681109185442	0.08784160624651423
Rbm4b	4.730966	0.2745629	2.234536217442431e-06	4.066778327682119e-05	0.19861351819757367	0.1441717791411043
Gal3st4	4.7235966	0.4683867	2.3170989765753453e-06	4.209731121566611e-05	0.1317157712305026	0.08073061907417736
Mxd4	4.7163143	0.33070445	2.4015531954027105e-06	4.355619748686265e-05	0.15511265164644714	0.10220301171221417
Sh2b2	4.7087836	0.44463718	2.491994241472673e-06	4.511843805415895e-05	0.14766031195840554	0.09676519799219185
Fcgr3a	4.702493	0.70602167	2.5700395720001105e-06	4.6491328443964035e-05	0.1048526863084922	0.05549358616843279
Tmem175	4.7002635	0.2865298	2.5982579147168577e-06	4.696127193099452e-05	0.17885615251299827	0.12548800892359174
Tmsb10	4.650275	0.30247903	3.314924492006261e-06	5.941799430075134e-05	0.1805892547660312	0.12771890686001117
Fscn1	4.650221	0.6404177	3.3157995484059466e-06	5.941799430075134e-05	0.10831889081455806	0.059258226436140544
Rab6b	4.635067	0.40448797	3.568218265615951e-06	6.372339366005455e-05	0.14436741767764297	0.09383714445064138
Dcp1a	4.634797	0.25192207	3.5728751302477753e-06	6.375225530278711e-05	0.19289428076256498	0.13901282766313441
Usp12	4.630608	0.27862343	3.6459309831526446e-06	6.494527526999009e-05	0.18769497400346621	0.13510875627440044
AABR07019088.1	4.6183515	0.4354489	3.868009277224883e-06	6.866780906545038e-05	0.1440207972270364	0.09411600669269381
Pld2	4.6134996	0.3801714	3.959448325306291e-06	7.017226846016204e-05	0.1436741767764298	0.09300055772448411
Ago4	4.6050625	0.44542006	4.123418560699295e-06	7.295493126044001e-05	0.13812824956672443	0.08853876185164529
Rheb	4.601981	0.34628394	4.184910112738417e-06	7.398045988505367e-05	0.1563258232235702	0.10527049637479086
Etv1	4.593563	0.3875152	4.357414036446355e-06	7.683561201693379e-05	0.16221837088388216	0.11266034578918015
Spns2	4.5914803	0.65893996	4.401131155305882e-06	7.754127378331355e-05	0.10034662045060659	0.051868377021751254
Cilk1	4.5886784	0.46251476	4.460614023696456e-06	7.852328599565062e-05	0.1268630849220104	0.07738427216954824
Usp22	4.588084	0.28943366	4.473322561776683e-06	7.868094029380027e-05	0.19410745233968804	0.1419408812046849
Strada	4.578667	0.30418906	4.679478954284328e-06	8.216914217380672e-05	0.17902946273830156	0.12744004461795874
Dync1li1	4.571967	0.30042824	4.831664488499846e-06	8.455816165766925e-05	0.18509532062391681	0.13371444506413832
Zc3h6	4.5716243	0.5227058	4.839585491429253e-06	8.462614629967115e-05	0.12738301559792028	0.07863915225878416
LOC100912659	4.5623255	0.27896723	5.05901349916916e-06	8.831580101880151e-05	0.17972270363951473	0.1279977691020636
Parp1	4.553699	0.4038392	5.271075113115634e-06	9.186480533797372e-05	0.13587521663778163	0.08616843279419967
Tnfrsf21	4.5509634	0.30673128	5.3400891385596975e-06	9.29902897666467e-05	0.1684575389948007	0.11712214166201897
Odr4	4.549264	0.54845953	5.383388898162922e-06	9.358883220471295e-05	0.11837088388214904	0.06999442275515895
Gtf2h1	4.5458417	0.29396704	5.471613816597773e-06	9.504379062037191e-05	0.18596187175043327	0.13441160066926938
Pogz	4.5387015	0.25805485	5.66016809944903e-06	9.791343595136004e-05	0.17590987868284227	0.12367540435025097
Nek10	4.529945	0.4127821	5.899906624668674e-06	0.00010172487030658176	0.13518197573656845	0.08575013943112103
Safb	4.517099	0.37635735	6.269268509601198e-06	0.00010800450581125614	0.14558058925476602	0.09606804238706079
Crispld1	4.5055823	0.5522547	6.6191096379145465e-06	0.00011356485488421962	0.117157712305026	0.06929726715002789
Pip4k2b	4.4869213	0.44644997	7.2259689709376416e-06	0.00012337106306569917	0.13067590987868286	0.08212493028443948
Nhsl1	4.4712543	0.31525096	7.77621937523266e-06	0.00013233459043922725	0.17625649913344887	0.1261851645287228
Ucp2	4.446648	0.4053169	8.722054242361005e-06	0.00014783071078847278	0.15528596187175042	0.10708310094813163
Plekhg5	4.4457016	0.6441007	8.760554774216126e-06	0.0001483170415036626	0.10294627383015598	0.05591187953151144
Mtmr10	4.445595	0.38418856	8.764896233093483e-06	0.0001483170415036626	0.13327556325823223	0.08477412158393753
Elf4	4.4345546	0.36143643	9.226288355268717e-06	0.0001557474731534331	0.14904679376083188	0.10011154489682098
Csmd2	4.424858	0.44936484	9.650560755118034e-06	0.0001623865624332301	0.12287694974003466	0.07501394311210262
Irak2	4.416511	0.25770986	1.0030675051645342e-05	0.00016837720827285528	0.21767764298093586	0.16689905186837703
Lonp2	4.407177	0.27002132	1.0472659893514661e-05	0.00017523526522540174	0.1805892547660312	0.130228667038483
Ttc9c	4.405731	0.42082244	1.0542773857731208e-05	0.0001762677804634709	0.1339688041594454	0.08630786391522588
Gpr146	4.388658	0.49414033	1.1405229591117673e-05	0.00018977544493200228	0.11733102253032929	0.07027328499721137
Zdhhc6	4.3884897	0.4675559	1.1414043501824614e-05	0.00018977544493200228	0.12374350086655113	0.07668711656441718
Pfkfb4	4.382867	0.5096292	1.1712777165130528e-05	0.00019443395569606226	0.1195840554592721	0.07278304517568321
Fmnl1	4.380162	0.30718583	1.185913079203209e-05	0.00019639694801401643	0.15909878682842288	0.11015058561070831
ENSRNOG00000070669	4.3596497	0.32046083	1.302707334313036e-05	0.00021489033808974912	0.17642980935875216	0.12841606246514223
Tmc6	4.3463964	0.29784593	1.3839227044112272e-05	0.000227214748791588	0.1610051993067591	0.1121026213050753
Naa25	4.3363857	0.38115823	1.4484475457714394e-05	0.00023725118159878124	0.14107452339688042	0.09383714445064138
Stxbp1	4.330263	0.2876237	1.4893131526484233e-05	0.0002433744314764368	0.16880415944540728	0.12005019520356944
Ppfibp2	4.320505	0.3690285	1.5567228628846132e-05	0.0002532059855953359	0.1409012131715771	0.09355828220858896
Fam168b	4.3194995	0.48741597	1.5638345262769768e-05	0.000253982282657245	0.124263431542461	0.0780814277746793
Plpp1	4.3194876	0.36254513	1.5639183769460235e-05	0.000253982282657245	0.14731369150779897	0.10025097601784719
Ttyh2	4.318792	0.2630611	1.568856338664817e-05	0.0002545870123563975	0.18838821490467939	0.13915225878416063
Slc7a6	4.3167825	0.304224	1.5831995331864727e-05	0.00025651747614209884	0.15563258232235702	0.10736196319018405
Cfap92	4.3124065	0.61472553	1.61487073045843e-05	0.00026144694775900726	0.10155979202772963	0.05591187953151144
Whamm	4.295542	0.36428413	1.7426715016493376e-05	0.0002806209731457758	0.1483535528596187	0.10108756274400446
Msrb2	4.2857604	0.38459513	1.821151301177624e-05	0.00029236032297465594	0.13552859618717505	0.0886781929726715
Akr1a1	4.281607	0.29492623	1.8554847550643447e-05	0.0002974166160143658	0.1658578856152513	0.11795872838817624
Hivep1	4.2790723	0.45777768	1.8767389805207042e-05	0.0003003833553899426	0.11889081455805893	0.07292247629670942
Acsl5	4.277179	0.45065507	1.8927662493649553e-05	0.0003026982241356648	0.13188908145580588	0.08616843279419967
Bnc2	4.275693	0.5357526	1.9054389070693016e-05	0.0003044926229086507	0.1097053726169844	0.0639988845510318
Kif3b	4.2678285	0.3081536	1.9738514037490772e-05	0.0003147054641140924	0.1584055459272097	0.11070831009481316
Cd300a	4.2631636	0.34274897	2.0155280392304033e-05	0.00032037574579609276	0.14766031195840554	0.10066926938092582
Ap3s2	4.260338	0.53597665	2.041181206435163e-05	0.00032347245029568875	0.11819757365684576	0.07306190741773563
Mpc1	4.257628	0.46590987	2.0660733953951782e-05	0.00032667643143178963	0.11819757365684576	0.072643614054657
Cbll1	4.2545114	0.52403677	2.0950622434344715e-05	0.00033076110689643924	0.1218370883882149	0.07682654768544339
Golph3l	4.2456245	0.2674287	2.1798557123246324e-05	0.0003438890508999115	0.19324090121317158	0.14514779698828778
Ptgs1	4.2379065	0.2954236	2.2561349455064234e-05	0.00035565507719915546	0.16308492201039862	0.11475181260457334
Nono	4.2194586	0.26439664	2.4488967858555294e-05	0.00038488433292539	0.1835355285961872	0.1356664807585053
Eif4enif1	4.2142544	0.2942683	2.506047645966709e-05	0.000393309897317306	0.16135181975736568	0.11405465699944227
M6pr	4.210162	0.25571412	2.551872073280307e-05	0.0004001686603470076	0.17435008665511265	0.1261851645287228
Igtp	4.1962605	0.33679274	2.7135794763742306e-05	0.0004235535499412229	0.15216637781629117	0.10568878973786949
Abhd17b	4.195475	0.25676128	2.723004223718313e-05	0.0004241493800481289	0.1729636048526863	0.12520914668153932
Etv5	4.19028	0.4231539	2.7861030269787114e-05	0.0004333340954275643	0.12409012131715771	0.07877858337981038
Cd101	4.174918	0.5447609	2.9809321897544683e-05	0.00046090135907368864	0.10259965337954939	0.05814277746793084
Klrb1b	4.169328	0.3474374	3.054989290624489e-05	0.0004720037248874948	0.13483535528596188	0.08895705521472393
Sumf1	4.166836	0.25093317	3.088565087437523e-05	0.0004768398794051186	0.17435008665511265	0.12646402677077523
ENSRNOG00000055485	4.160394	0.54302967	3.1769907530773337e-05	0.0004897705009486719	0.11126516464471403	0.06720580033463469
Dbt	4.15634	0.41140127	3.233866079435146e-05	0.000497806433343886	0.13587521663778163	0.09104852203011712
Invs	4.1497226	0.3139223	3.3287825227787805e-05	0.0005112912408247613	0.14696707105719237	0.10080870050195204
Zcchc9	4.148866	0.29917067	3.3412631748194845e-05	0.0005124573791021603	0.14454072790294628	0.09843837144450641
Ago3	4.132709	0.31287295	3.5851276806390485e-05	0.0005462629865717899	0.1580589254766031	0.11252091466815393
Ccni	4.1300864	0.29343343	3.626266397789967e-05	0.0005521300021500686	0.15459272097053725	0.10833798103736754
Leprot	4.1146727	0.37634718	3.8772942468032715e-05	0.000589494932403752	0.1315424610051993	0.08672615727830452
Cyria	4.105497	0.27761665	4.0344647057903445e-05	0.0006116166812841675	0.13674176776429808	0.09104852203011712
Gm10135	4.098118	0.46128902	4.1652330874932705e-05	0.0006305290751796673	0.12149046793760832	0.07766313441160066
Ctnnbip1	4.089359	0.4840574	4.3256728924414705e-05	0.0006519917890936583	0.11230502599653379	0.06873954266592304
Abraxas1	4.0870156	0.3790715	4.3695734734226104e-05	0.0006571913733413089	0.1315424610051993	0.08714445064138315
Tlr13	4.084566	0.5754773	4.415921237413535e-05	0.0006632106351261616	0.10398613518197573	0.06079196876742889
Ints3	4.0583415	0.28563428	4.942247857929313e-05	0.0007375029792836012	0.1511265164644714	0.10596765197992192
RGD1306746	4.052245	0.5178518	5.0728521988551605e-05	0.0007553793977357762	0.11369150779896015	0.07083100948131622
Rexo2	4.0487776	0.345994	5.148580652858103e-05	0.0007644840082707009	0.13934142114384748	0.09481316229782487
Abcg3l1	4.0406766	0.42768088	5.3297192070693167e-05	0.0007908201903426418	0.1220103986135182	0.07863915225878416
Fam210a	4.0269833	0.33184662	5.649706244858268e-05	0.0008359332472102925	0.1464471403812825	0.10220301171221417
Gatm	4.0224533	0.2685343	5.7595041543045466e-05	0.0008508317442249931	0.14419410745233968	0.09899609592861126
Clip2	4.0165887	0.38691092	5.904660349446506e-05	0.0008693617197085353	0.1369150779896014	0.09355828220858896
Nfu1	4.0035295	0.30809766	6.240437267496427e-05	0.0009168676086217946	0.13934142114384748	0.0950920245398773
Spring1	3.991713	0.53480154	6.559774616738217e-05	0.0009590811339925626	0.10675909878682842	0.06455660903513664
Washc3	3.9894457	0.35043004	6.622787932323598e-05	0.0009669454859964941	0.13067590987868286	0.08728388176240937
Terf1	3.9779272	0.29242057	6.951865386878805e-05	0.001013580039647434	0.17487001733102253	0.13092582264361405
Fhip2a	3.9604943	0.4504454	7.479474944209591e-05	0.0010822268576970205	0.11750433275563259	0.07515337423312883
Rab32	3.9513805	0.3696368	7.770170128048755e-05	0.0011210540355680026	0.1244367417677643	0.08142777467930842
Acss1	3.935325	0.25975052	8.308418396829828e-05	0.0011939294044409471	0.13778162911611785	0.09369771332961517
Oma1	3.9326034	0.34079984	8.403083113412063e-05	0.00120587981215467	0.12114384748700173	0.07794199665365309
Mob3b	3.931117	0.43745205	8.455207652421063e-05	0.0012125299838622436	0.1244367417677643	0.08254322364751812
Igbp1	3.9276073	0.49450004	8.579513218855669e-05	0.001228675369853333	0.10381282495667245	0.06204684885666481
Cops2	3.905278	0.2721234	9.411714695907045e-05	0.0013378034597585566	0.15389948006932408	0.11015058561070831
Acsf2	3.8969994	0.36863834	9.739186699860578e-05	0.0013806070882304048	0.12339688041594454	0.08100948131622979
Polk	3.8869221	0.3405698	0.00010152329015714016	0.0014333584521445122	0.13986135181975737	0.09746235359732293
Cds2	3.884546	0.43702397	0.00010252126463611066	0.0014464743165280595	0.10693240901213172	0.0652537646402677
Rnaseh2b	3.878189	0.37847868	0.00010523686026421535	0.0014798095320587117	0.11889081455805893	0.0769659788064696
Bzw2	3.843487	0.4435121	0.00012129846290563833	0.001690919929042296	0.11611785095320624	0.07529280535415504
Dusp16	3.8335636	0.38745105	0.00012630015699518606	0.0017536484050073317	0.13292894280762566	0.0918851087562744
Nom1	3.8319638	0.49693713	0.00012712450924693677	0.0017639261819134854	0.10398613518197573	0.06330172894590072
Ns5atp4	3.8282669	0.2548508	0.0001290487375044968	0.0017894416868513756	0.14974003466204505	0.10680423870607919
Ap1s1	3.8210819	0.27695158	0.00013286757079437517	0.0018387468576071748	0.14471403812824957	0.10220301171221417
Fanca	3.811272	0.37035492	0.00013825353276230855	0.0019107604270893613	0.13760831889081457	0.09648633575013943
Virma	3.80465	0.27017686	0.000142004777348243	0.001957443893414374	0.14454072790294628	0.10220301171221417
Rala	3.789248	0.29725987	0.00015110406160985266	0.002069266986095474	0.14471403812824957	0.10290016731734523
B4galt1	3.7724895	0.28362617	0.00016162669226090274	0.002204726890007864	0.13102253032928943	0.08923591745677635
Oaz2	3.7545362	0.25884598	0.00017366276758487757	0.00235816942045631	0.15563258232235702	0.11349693251533742
Rnmt	3.7535138	0.28081518	0.0001743729460203033	0.0023640026011519676	0.13466204506065857	0.0928611266034579
Dennd1c	3.7454221	0.36020076	0.0001800906683119528	0.0024312820037529956	0.11247833622183709	0.07166759620747351
Wscd2	3.7384665	0.40220118	0.00018514610167687367	0.002494712832748929	0.1147313691507799	0.07445621862799777
Rnf4	3.7296531	0.30455768	0.00019174353419271263	0.0025769839345412904	0.12270363951473137	0.08184606804238706
Patj	3.7270427	0.44063365	0.00019373962379216046	0.002600476922168013	0.10814558058925476	0.0684606804238706
Col4a3	3.7247872	0.2522992	0.00019547996786957634	0.0026221580334955456	0.18249566724436742	0.14082543223647517
Rab27a	3.7230833	0.40600702	0.00019680454364223246	0.0026354121324922704	0.1072790294627383	0.0673452314556609
Twf2	3.7211757	0.29693726	0.0001982973354394866	0.002649778161137206	0.13726169844020797	0.09606804238706079
Gripap1	3.7156732	0.2967357	0.00020266329279066374	0.0027046712900375912	0.13552859618717505	0.09453430005577244
Niban1	3.7068198	0.3856589	0.0002098782862252438	0.002790303201647724	0.12616984402079723	0.0865867261572783
Sla	3.7024176	0.37984326	0.000213554667346477	0.002830206798727078	0.11802426343154246	0.07794199665365309
Ahdc1	3.6971092	0.31020683	0.00021806849784202097	0.0028879393943684077	0.12374350086655113	0.0832403792526492
Map3k4	3.6876545	0.30988213	0.00022633069487938435	0.0029919604973777884	0.1291161178509532	0.0886781929726715
Ccdc82	3.6747491	0.26404244	0.00023808326030412343	0.003139299331573245	0.13951473136915077	0.09857780256553263
Rnf144b	3.6744368	0.35665852	0.00023837472745705455	0.003139299331573245	0.11837088388214904	0.07863915225878416
Ago1	3.6692915	0.3422619	0.00024322352738969912	0.0031991370610115633	0.11889081455805893	0.07891801450083659
ENSRNOG00000058912	3.6633677	0.34660456	0.000248920661297459	0.0032638340117339118	0.1244367417677643	0.0844952593418851
Psma7	3.6485763	0.25214145	0.0002636976359789755	0.0034425184532597764	0.14731369150779897	0.10638594534300055
Tm2d1	3.639157	0.25129804	0.0002735320425768803	0.003568682516905334	0.1391681109185442	0.09857780256553263
Sp4	3.634691	0.3882204	0.00027831391451118946	0.0036288118977870635	0.12287694974003466	0.08379810373675405
Spats2l	3.6335952	0.29184785	0.0002794991195797388	0.0036397382242911824	0.12980935875216637	0.0897936419408812
Ppp1r21	3.6284692	0.27450898	0.00028510681470942403	0.0037058583243631646	0.13708838821490468	0.09690462911321807
Prr3	3.6217408	0.4834141	0.00029262730732612484	0.003796549582549216	0.10779896013864818	0.06957612939208031
Chmp3	3.6201715	0.28148037	0.0002944076411740246	0.003817285469916264	0.1315424610051993	0.09160624651422197
Rab2b	3.6062913	0.3474284	0.0003106045498892377	0.004011251477335918	0.11611785095320624	0.0769659788064696
Eif2s3y	3.5965571	0.33803636	0.0003224567522081491	0.004145081708642584	0.11282495667244367	0.0736196319018405
Ttbk2	3.5935445	0.255739	0.00032621002274840256	0.0041856299491695274	0.1483535528596187	0.10833798103736754
Trim3	3.5832756	0.37482256	0.0003393124166929313	0.004340466216219644	0.12027729636048527	0.08170663692136085
Zdhhc18	3.580083	0.3145838	0.0003434852596842773	0.0043870885790100135	0.1266897746967071	0.08756274400446179
Dctd	3.5800498	0.37689832	0.00034352881630898146	0.0043870885790100135	0.11525129982668977	0.07654768544339097
Septin6	3.5761778	0.3255092	0.0003486544503400111	0.004438305528736292	0.12738301559792028	0.08853876185164529
Bfar	3.5339024	0.25998637	0.00040947238766988846	0.005180799296794519	0.1363951473136915	0.09704406023424428
Pdk1	3.5337555	0.389271	0.00040969976314439156	0.005180799296794519	0.11369150779896015	0.0758505298382599
Lypla1	3.5280094	0.26284963	0.00041869738241092963	0.005285014641557826	0.14246100519930677	0.10303959843837145
Smc2	3.5145905	0.37914824	0.0004404327351874724	0.0055096137982938815	0.12027729636048527	0.08268265476854433
Hcls1	3.513762	0.358132	0.00044180835269851224	0.0055235264893720975	0.10935875216637782	0.07138873396542109
Ercc5	3.5051994	0.261887	0.0004562652277662243	0.0056704545141355416	0.13050259965337954	0.09160624651422197
Golga1	3.5024447	0.25657034	0.0004610094288141804	0.005722630955901781	0.1464471403812825	0.10750139431121027
Trmt13	3.4974818	0.34928632	0.00046967267619846937	0.005817995365007462	0.11542461005199307	0.07766313441160066
Ifi44	3.4926467	0.3869517	0.00047825869211971404	0.0059192277089621746	0.1022530329289428	0.06469604015616286
Ext2	3.4763145	0.2820968	0.0005083558092501636	0.0062732124171506354	0.13674176776429808	0.09843837144450641
Coro1a	3.4670513	0.3678204	0.0005262012853515815	0.006481983636122948	0.10554592720970538	0.06804238706079196
Mrc2	3.4573126	0.3118591	0.0005455915675028708	0.006697232320998354	0.13466204506065857	0.09704406023424428
Pym1	3.455147	0.25029826	0.0005499926492845231	0.0067433601666077835	0.12963604852686308	0.09132738427216955
ENSRNOG00000065049	3.4500256	0.28413716	0.0005605332629252447	0.00684059394091425	0.13258232235701906	0.09439486893474623
Pfdn1	3.4489205	0.30738822	0.0005628325157550797	0.006864657664526469	0.12790294627383014	0.09021193530395985
Maea	3.433755	0.3248998	0.00059528219224195	0.007214269619968049	0.10415944540727903	0.06706636921360848
Tmem192	3.409324	0.29921514	0.0006512410390057277	0.007784446763850677	0.13708838821490468	0.09983268265476855
Hpf1	3.4086044	0.39229512	0.0006529608185038067	0.007796114191771532	0.10849220103986135	0.07208588957055215
Top3a	3.4042168	0.30890673	0.0006635409658141127	0.007913424282854771	0.1194107452339688	0.0822643614054657
Cryl1	3.389863	0.37200212	0.000699275844078423	0.008287742988664906	0.10537261698440208	0.06887897378694925
Sp110	3.378671	0.26863274	0.000728371205819625	0.008603397578148878	0.11386481802426343	0.07654768544339097
Mxi1	3.368556	0.2973135	0.0007556307146439248	0.008880355136336619	0.1289428076256499	0.09202453987730061
St3gal1	3.3652732	0.266824	0.0007646786135594715	0.008971601461604856	0.11559792027729636	0.07849972113775795
Pnrc1	3.3593497	0.42646903	0.0007812616068266145	0.009155914392804247	0.10259965337954939	0.06678750697155605
Snrnp35	3.3533714	0.3760582	0.0007983349122833175	0.009345555427656077	0.10589254766031196	0.06985499163413274
ENSRNOG00000069893	3.348025	0.26095706	0.0008138962066680989	0.009506489063511621	0.12339688041594454	0.08644729503625209
Map4k1	3.344868	0.2652953	0.0008232172594684504	0.009604659466897904	0.11039861351819757	0.0736196319018405
Mthfs	3.3250568	0.2840967	0.0008840053313914535	0.010268174946234467	0.12599653379549394	0.08951477969882878
Got1	3.3122745	0.34891686	0.0009254070915999916	0.010710160283665388	0.10693240901213172	0.07124930284439487
Ormdl1	3.3096972	0.45494738	0.0009339695804412754	0.010788763759521643	0.10207972270363952	0.06706636921360848
Pigv	3.2856188	0.34149724	0.0010175861483479752	0.011639231416401335	0.1046793760831889	0.06915783602900168
Dnttip1	3.2745335	0.3408582	0.0010583662644986901	0.012066181131854016	0.11143847487001733	0.07612939208031233
Ppp1r13b	3.2739606	0.36105445	0.0010605137069903772	0.012084092598239265	0.1121317157712305	0.07710540992749582
Cnpy3	3.2673364	0.26852334	0.0010856459312978371	0.0123503269645092	0.12287694974003466	0.08700501952035694
C1h9orf85	3.265552	0.25795254	0.001092509664210524	0.012414936379315905	0.1339688041594454	0.09788064696040157
Me2	3.26443	0.26757592	0.0010968450522906128	0.012448335220120565	0.1244367417677643	0.08853876185164529
ENSRNOG00000066286	3.262809	0.29506353	0.0011031384437961242	0.012508599574164166	0.11993067590987869	0.08421639709983268
Rnf7	3.2626362	0.38092178	0.0011038110916166172	0.012509461268558916	0.10190641247833622	0.06706636921360848
Ascc1	3.2598839	0.31810886	0.0011145786668328047	0.012611039573025678	0.12079722703639514	0.08561070831009482
Eng	3.257543	0.27414423	0.0011238115953768665	0.012688117344464933	0.13015597920277297	0.09453430005577244
Gpr89b	3.2573206	0.33224896	0.0011246928135176732	0.012691232254150451	0.1024263431542461	0.0673452314556609
Pcif1	3.2530916	0.3108569	0.0011415673173123446	0.012847074812007846	0.10571923743500866	0.07041271611823759
Nol4l	3.2448957	0.26249972	0.001174936207400242	0.013194275588834212	0.13292894280762566	0.09704406023424428
Dnajc16	3.233924	0.34068996	0.0012210196285859583	0.013624213695015009	0.10259965337954939	0.06762409369771333
Pea15	3.2052069	0.28662595	0.0013496540187007452	0.01485398748350647	0.11265164644714037	0.07752370329057445
Rilpl1	3.200204	0.33485156	0.0013733042395720218	0.015074710307260214	0.1	0.06539319576129392
Tpcn1	3.1580229	0.2739446	0.001588430605206325	0.017157669278081305	0.11507798960138649	0.08045175683212492
Xiap	3.112995	0.27837732	0.0018519919221547244	0.0197000825164363	0.11975736568457539	0.08561070831009482
Coro1b	3.112685	0.3232811	0.0018539383537019868	0.01971078677673218	0.10346620450606586	0.06985499163413274
Mterf1	3.1111703	0.2665182	0.0018634746858354448	0.019792548149699815	0.11594454072790294	0.08170663692136085
Arrb1	3.074584	0.27463827	0.0021079626856549878	0.022086729468986745	0.11091854419410745	0.07724484104852203
Golga2	3.0444589	0.2946518	0.00233099235140119	0.02422373978571303	0.10173310225303293	0.06873954266592304
Znf431l-ps8	3.0341923	0.25400856	0.002411805617791164	0.02495849781964933	0.11421143847487002	0.08100948131622979
Lamtor3	3.0065925	0.2585746	0.0026419369382294578	0.027179023477389014	0.10589254766031196	0.07320133853876185
ENSRNOG00000065873	2.978815	0.26755223	0.0028936540811592966	0.02946495942961914	0.12530329289428077	0.09272169548243168
Isoc2b	2.9736485	0.29593158	0.002942818626575849	0.029907481980023874	0.11143847487001733	0.07919687674288901
Dglucy	2.9580476	0.3607363	0.003095942951812628	0.03126663773010768	0.10138648180242635	0.06971556051310653
Nup42	2.9577754	0.27628973	0.003098677587958104	0.03127918840112162	0.11334488734835356	0.081148912437256
Lrrc20	2.950053	0.28134304	0.0031771936603731967	0.031948701334956565	0.11022530329289427	0.0780814277746793
Prxl2c	2.9487348	0.28468367	0.0031907762670242107	0.03205132138034925	0.11074523396880416	0.07863915225878416
Cep57l1	2.9390695	0.25895873	0.0032919934718081737	0.032897967173465284	0.12530329289428077	0.09313998884551032
Snx20	2.9367359	0.291697	0.0033168646263060566	0.03313072117919618	0.10537261698440208	0.07348020078081428
Cfap97	2.925002	0.286489	0.0034445400688898407	0.034275380676005884	0.10589254766031196	0.07403792526491913
Zfp105	2.9215324	0.25532568	0.0034831395000964574	0.03459379571720622	0.10589254766031196	0.07389849414389292
Slc4a1ap	2.9202757	0.27679715	0.0034972174338346214	0.03470073862649156	0.11005199306759099	0.07836029001673174
Rel	2.9150906	0.2997061	0.003555854728799836	0.035215895249890106	0.10207972270363952	0.0705521472392638
Rps11	2.9122338	0.3194397	0.003588538174658333	0.03552280045792569	0.10034662045060659	0.06901840490797546
Mideas	2.8726113	0.31469825	0.004070945984896614	0.03973531355649088	0.10433275563258232	0.07334076965978807
Znfx1	2.8257587	0.25122586	0.0047168788337593115	0.045157114898903075	0.1072790294627383	0.07640825432236475
Dnase1l1	2.8066053	0.26210153	0.005006654420769716	0.04751902063642276	0.1195840554592721	0.08909648633575014
