# Supplementary material for: Single-cell RNA sequencing identifies microglial state changes associated with iTBS after ischemia–reperfusion injury
Source: PLoS One. 2026 Apr 20;21(4):e0346888. doi: 10.1371/journal.pone.0346888 (PMC13095131; doi:10.1371/journal.pone.0346888)
Supplement: S1 File — These materials provide additional support for the results presented in this study. (ZIP) [file pone.0346888.s005.zip › single-cell RNA sequencing/Microglia_functionenrichment_MCAOvsCON/all_cluster_marker.xls]

Symbol	scores	logfoldchanges	pvals	pvals_adj	pct_nz_group	pct_nz_reference	cluster
Ctss	52.49061	1.9669987	0.0	0.0	0.9491916859122402	0.7104015616285555	Con
Cst3	52.137066	2.2593305	0.0	0.0	0.9318706697459584	0.6278583379810374	Con
Srgap2	40.812687	1.2375054	0.0	0.0	0.9572748267898383	0.8778583379810374	Con
Selplg	33.020657	2.331438	4.104813246065189e-239	1.4343585752833792e-235	0.5935334872979214	0.19617958728388177	Con
Ltc4s	31.404554	1.7356594	1.753529252376812e-216	5.252070615047463e-213	0.6855273287143957	0.3548522030117122	Con
Ifngr1	30.97629	1.2161491	1.1247644271785269e-210	2.947726372528124e-207	0.7990762124711316	0.6109871723368656	Con
Ssh2	29.819164	0.9047752	2.2050251707991357e-195	5.136728636774965e-192	0.9230177059276367	0.8434188510875628	Con
Eeig2	29.62597	1.5737101	6.919109207913287e-193	1.4506604365310998e-189	0.6674364896073903	0.3994701617401004	Con
Mertk	29.054852	1.2895069	1.3363040344861774e-185	2.334745865586433e-182	0.7567359507313318	0.560234244283324	Con
Aspa	28.941267	1.520257	3.6144027571833285e-184	5.829197554392743e-181	0.6674364896073903	0.4145287228109314	Con
Cx3cr1	28.676414	1.4210504	7.511670237904829e-181	1.1249262729136617e-177	0.6893764434180139	0.444366982710541	Con
Mctp1	28.198662	2.0330286	6.072573332307138e-175	7.957348280321965e-172	0.5492686682063126	0.20775237032905744	Con
Mef2c	27.38045	0.91859347	4.688370918633681e-165	5.460910260004098e-162	0.8756735950731331	0.7417735638594535	Con
Golm1	26.418541	1.1744688	8.391070526008598e-154	8.377484983252202e-151	0.737490377213241	0.5323480200780815	Con
Atp8a2	26.088726	1.8041786	4.894818289251488e-150	4.461946097932465e-147	0.5404157043879908	0.24428332403792527	Con
Ldlrad4	26.038506	0.90950435	1.8157019378369815e-149	1.5861669511954231e-146	0.8441108545034642	0.739542665923034	Con
AABR07028615.1	25.925596	0.8400256	3.4275309033203055e-148	2.874464516760541e-145	0.8625866050808314	0.7674288901282766	Con
Slco2b1	23.530218	1.0243341	2.0015924048106798e-122	1.4987637985450254e-119	0.7182448036951501	0.5435025097601784	Con
ENSRNOG00000069031	23.155958	1.2624023	1.2661128616140363e-118	9.153559398827547e-116	0.6150885296381832	0.41536530953708867	Con
Rnf13	23.00088	1.2047822	4.5676790343806085e-117	3.192198621160795e-114	0.6200923787528868	0.4280535415504741	Con
Sdccag8	22.666271	1.1625546	9.642233255359455e-114	6.317470700995822e-111	0.670130869899923	0.5110150585610709	Con
Cdh23	22.416656	1.5139631	2.707720680559241e-111	1.7203052057153045e-108	0.5261739799846036	0.2872281093139989	Con
Maml3	22.174068	0.9399749	6.112656055889049e-109	3.7693513784638176e-106	0.7401847575057737	0.5931399888455103	Con
Csf1r	22.003653	0.92019624	2.6570231212759223e-107	1.5916327645905998e-104	0.7220939183987682	0.5800334634690463	Con
Fkbp5	21.919502	2.019683	1.692978504106819e-106	9.859718699195435e-104	0.42609699769053117	0.17442833240379252	Con
Plxdc2	21.773603	0.78325576	4.128668546485271e-105	2.3395044525840597e-102	0.8264049268668207	0.7204406023424428	Con
Inpp5d	21.251776	0.74666786	3.1743218612871926e-100	1.7064828754806993e-97	0.7798306389530408	0.7006413831567205	Con
Marchf1	20.816309	1.042525	3.0801225218968025e-96	1.575069482782643e-93	0.6297151655119323	0.4743446737311768	Con
Oxr1	20.737223	0.73040074	1.5989602328623153e-95	7.796232614463093e-93	0.8137028483448807	0.7281093139988846	Con
Eef2k	20.534899	1.7455286	1.050333242416695e-93	5.004837900115551e-91	0.4326404926866821	0.19673731176798662	Con
Cped1	20.443792	1.6785319	6.822701735174245e-93	3.043505629354536e-90	0.4468822170900693	0.2073340769659788	Con
Numb	20.173012	1.0531236	1.6902483444098033e-90	7.23219322222366e-88	0.6181678214010777	0.45607919687674287	Con
Rims3	19.841497	1.195571	1.3051469312538687e-87	5.262252030897809e-85	0.5612009237875288	0.3866424986056888	Con
Pde3b	19.809534	0.74985224	2.463545653757488e-87	9.745414750316885e-85	0.7655889145496536	0.6620189626324595	Con
Slc2a5	18.978992	1.0860304	2.544285695714672e-80	9.52562391006318e-78	0.5662047729022325	0.38761851645287226	Con
Hs3st2	18.975815	1.44668	2.702926103384177e-80	9.9420260848338e-78	0.4653579676674365	0.24832682654768545	Con
Nav3	18.889736	0.6719624	1.3853563606084477e-79	5.007824389054606e-77	0.8960739030023095	0.8103736754043502	Con
Trpv3	18.641165	1.6476489	1.4896087493032748e-77	5.293413057269908e-75	0.4168591224018476	0.19631901840490798	Con
Slc10a6	18.615332	1.1670952	2.413609656185101e-77	8.433956675262804e-75	0.5261739799846036	0.34439486893474625	Con
Fcgr2a-ps1	18.022503	1.2009088	1.297385499392856e-72	4.317616568296923e-70	0.4973056197074673	0.31148912437255993	Con
Slc9a9	17.625458	0.6199535	1.5708969241684233e-69	5.1461601425179936e-67	0.8302540415704388	0.7430284439486894	Con
Qki	17.588482	0.47282684	3.018536495179959e-69	9.736405562760466e-67	0.9237875288683602	0.8930563301728945	Con
Rapgef5	17.573748	0.5233215	3.914420650787086e-69	1.2434809600666975e-66	0.8579676674364896	0.8098159509202454	Con
LOC498368	17.266783	0.8270953	8.367929245644057e-67	2.5800294788849015e-64	0.6308698999230177	0.5008365867261573	Con
Hexb	17.184067	1.27512	3.4952913045445815e-66	1.0620619926243723e-63	0.45381062355658197	0.27621305075292807	Con
ENSRNOG00000067004	17.122238	0.75592464	1.013028099587235e-65	2.9914291740768974e-63	0.6608929946112394	0.5588399330730619	Con
Dmtf1	16.815596	1.1484551	1.875986013386162e-63	5.387934624199216e-61	0.48267898383371827	0.31567205800334636	Con
Wasf2	16.810919	0.8356482	2.0299977883652793e-63	5.751477517684655e-61	0.6058506543494996	0.5008365867261573	Con
Ncoa3	16.763823	0.9447959	4.4881431019226723e-63	1.2546454436654768e-60	0.5500384911470362	0.41731734523145564	Con
Il7r	16.68547	1.9965647	1.6718426240838851e-62	4.6120858495450965e-60	0.3210161662817552	0.11279977691020636	Con
Irf2	16.336529	1.1794144	5.425525159731145e-60	1.4398931708724455e-57	0.45804464973056197	0.301728945900725	Con
Pcmtd1	16.127325	0.8660054	1.6397198454335383e-58	4.244242750538217e-56	0.569284064665127	0.4499442275515895	Con
C1qa	15.849591	0.83412397	1.414989437910244e-56	3.5317462565745445e-54	0.588144726712856	0.45343000557724483	Con
P2rx7	15.613717	0.9616351	5.871430980158092e-55	1.3988684310226653e-52	0.5115473441108545	0.3667038482989403	Con
Ophn1	15.6016245	0.5654069	7.096524964943133e-55	1.6717499147752553e-52	0.7755966127790608	0.7088678192972672	Con
Apbb1ip	15.49413	0.7368145	3.800708130082639e-54	8.661483332099197e-52	0.6208622016936105	0.5218906860011154	Con
Tmem176b	15.476094	1.0066396	5.031026413486052e-54	1.1341989224209523e-51	0.4869130100076982	0.33714445064138315	Con
Depdc5	15.447095	1.0338681	7.892123018467172e-54	1.7602792681402415e-51	0.4938414164742109	0.35276073619631904	Con
Ankrd55	14.817481	2.0761073	1.129412882153305e-49	2.441161905899607e-47	0.2721324095458045	0.07947573898494144	Con
LOC689770	14.4760895	1.8110907	1.7158541109027002e-47	3.5974597289186016e-45	0.2925327174749808	0.10805911879531511	Con
Sparc	14.406623	1.8790306	4.70145294019814e-47	9.759471519227148e-45	0.28752886836027713	0.10722253206915784	Con
Pcdh7	14.133675	1.0004057	2.3552504955088234e-45	4.614970269984859e-43	0.476905311778291	0.3388176240936977	Con
Spata22	13.940744	2.5916169	3.5818398450084065e-44	6.826986744586023e-42	0.24018475750577367	0.06441717791411043	Con
Dock4	13.577405	0.3633464	5.452454973616889e-42	1.0027734296215062e-39	0.9280215550423403	0.9042108198549916	Con
Jam2	13.444665	2.3970714	3.3089948020145223e-41	5.929605557182605e-39	0.23672055427251731	0.06539319576129392	Con
Plp1	13.369219	0.79467165	9.149632379269229e-41	1.6256880717267682e-38	0.5173210161662818	0.40114333519241496	Con
Astn1	13.184586	1.1046861	1.0764354367527631e-39	1.849880767783478e-37	0.3860662047729022	0.23786949247071945	Con
Arhgap15	13.094566	0.39942512	3.5368681060583395e-39	5.980159412227351e-37	0.8525789068514241	0.8176240936977134	Con
Rgs10	12.741017	0.9506061	3.4980166186554157e-37	5.729641908338238e-35	0.4241724403387221	0.2982431678750697	Con
Siglec5	12.608035	1.4442532	1.906882760922117e-36	3.0992018577901634e-34	0.294072363356428	0.13636363636363635	Con
Adrb2	12.549236	1.1490579	4.013638533153185e-36	6.473072729699206e-34	0.35719784449576597	0.21416620189626326	Con
Nfia	12.537765	0.6484613	4.638983835399686e-36	7.424498862060292e-34	0.5773672055427251	0.4965142219743447	Con
Pxk	12.409701	0.94863576	2.315142159660899e-35	3.622333620854508e-33	0.42070823710546573	0.30939765755716675	Con
Plcl2	12.394446	0.52348006	2.800722742201126e-35	4.3496261491102825e-33	0.6424172440338722	0.5911879531511434	Con
Tmem119	12.387956	1.7507564	3.0368592310482293e-35	4.681675782217439e-33	0.25096227867590454	0.09230340211935303	Con
Ptgs1	12.34878	1.5558066	4.945600542924639e-35	7.513729056736086e-33	0.27174749807544263	0.11475181260457334	Con
Oprm1	12.271328	0.81097066	1.2911801394888978e-34	1.9475455255053404e-32	0.48267898383371827	0.3704684885666481	Con
Cyp2r1	12.197173	1.2748481	3.2180464524829166e-34	4.751377600194143e-32	0.3333333333333333	0.19980479643056331	Con
Rab37	12.053193	0.98305863	1.8657892759718013e-33	2.697802617932744e-31	0.39568899153194764	0.271611823759063	Con
Ppm1e	12.015596	0.7499957	2.9424037450544337e-33	4.168272764784545e-31	0.5003849114703618	0.40769659788064694	Con
Ankrd44	11.992961	0.5642869	3.868241391765965e-33	5.443056981192297e-31	0.5916089299461124	0.5239821528165086	Con
Gpcpd1	11.903794	1.1486439	1.130854115153336e-32	1.559834695941108e-30	0.34719014626635875	0.21974344673731178	Con
C1qb	11.875225	0.720096	1.5920445498134042e-32	2.167454937103106e-30	0.5015396458814473	0.4060234244283324	Con
ENSRNOG00000066793	11.653028	1.1185216	2.214496659291685e-31	2.901821059919342e-29	0.3406466512702079	0.20817066369213608	Con
RGD1563400	11.611521	1.1432897	3.6015196936273696e-31	4.690028689229281e-29	0.34295612009237875	0.21709425543781372	Con
Fhit	11.558324	0.80259377	6.70039690779105e-31	8.618436906058107e-29	0.4665127020785219	0.3643335192414947	Con
Tnk2	11.482078	1.1263112	1.6233173172541446e-30	2.0502693297319517e-28	0.33371824480369516	0.20538204127161183	Con
Akt3	11.437953	0.7490931	2.7018436588383177e-30	3.3920271946828847e-28	0.46997690531177827	0.3726993865030675	Con
Eya3	11.395294	0.73474985	4.413375643833377e-30	5.475197263231396e-28	0.4745958429561201	0.39026770775237035	Con
Ccnd3	11.276645	0.9221985	1.711499635450285e-29	2.038823940730152e-27	0.39260969976905313	0.2741215839375349	Con
Gpr34	11.2598715	1.0569834	2.0706008515910827e-29	2.4526676527942737e-27	0.3506543494996151	0.23215281650864472	Con
Sall1	11.193104	0.9911745	4.4072847646557053e-29	5.162186166244219e-27	0.35488837567359505	0.22796988287785833	Con
Entpd1	10.98498	0.9527285	4.513398433492424e-28	5.1150222463028207e-26	0.37759815242494227	0.26631344116006694	Con
ENSRNOG00000065287	10.967245	1.5062413	5.492056532161566e-28	6.190669744801042e-26	0.24480369515011546	0.10540992749581707	Con
Havcr2	10.941895	1.452897	7.266552452188116e-28	8.147087631688559e-26	0.26289453425712084	0.1303680981595092	Con
Alox5	10.844698	1.9370612	2.1133179514532142e-27	2.3197813701658683e-25	0.2040030792917629	0.06218627997769102	Con
Tmcc3	10.833215	0.3194468	2.3959346935451e-27	2.6027547556925684e-25	0.8267898383371824	0.8123257110987172	Con
Mef2a	10.753957	0.34094617	5.677280046119722e-27	6.072951706476841e-25	0.7652040030792918	0.7497211377579476	Con
Itm2b	10.719388	0.8501181	8.254798087174267e-27	8.6969897837033e-25	0.39568899153194764	0.2967094255437814	Con
Mpeg1	10.684733	1.2876747	1.1999326582245283e-26	1.257889405616773e-24	0.2844495765973826	0.162297824874512	Con
Ccr1l1	10.676753	2.8956187	1.307659224908036e-26	1.3639991696229794e-24	0.16936104695919937	0.029559397657557166	Con
ENSRNOG00000071072	10.629194	0.5926726	2.179880673932745e-26	2.2625434757264323e-24	0.541955350269438	0.48034021193530396	Con
Mbnl1	10.516398	0.31975326	7.259589229181413e-26	7.292243752266129e-24	0.7967667436489607	0.783324037925265	Con
Ppm1l	10.4432335	0.81629366	1.573578461017305e-25	1.5562097176268312e-23	0.39992301770592764	0.29880089235917456	Con
Arhgap22	10.432111	0.48948765	1.7691373926510867e-25	1.7413959894048208e-23	0.5943033102386451	0.5397378694924707	Con
Setbp1	10.367223	1.8871188	3.495352384273386e-25	3.361631104985129e-23	0.20361816782140107	0.07097044060234245	Con
LOC102553576	10.356251	1.183491	3.9202925520424184e-25	3.736038802096425e-23	0.2779060816012317	0.15030674846625766	Con
Apoe	10.261945	0.3107665	1.0457886755274184e-24	9.832289404084239e-23	0.851039260969977	0.836447295036252	Con
Lamp2	10.053853	0.76406515	8.834427361062442e-24	7.983732933277378e-22	0.42070823710546573	0.3379810373675404	Con
Rad51b	9.868725	0.49666524	5.688339331222124e-23	5.053462814339112e-21	0.5892994611239415	0.5114333519241495	Con
Ctsl	9.744571	1.3378143	1.9459984943301414e-22	1.67212313246417e-20	0.25057736720554274	0.13385387618516453	Con
Ccr5	9.696679	0.9536829	3.114721143149659e-22	2.6438560116305972e-20	0.32832948421862973	0.22378694924707196	Con
Chn2	9.602751	0.48746094	7.783881770528655e-22	6.527874608036151e-20	0.569284064665127	0.510457334076966	Con
Sema6a	9.5726185	1.5597684	1.0423168600385143e-21	8.603628065971453e-20	0.2128560431100847	0.09132738427216955	Con
Wdfy1	9.370023	0.5753349	7.251685395953093e-21	5.825242759063316e-19	0.4899923017705928	0.42610150585610707	Con
P2ry12	9.191442	0.47011003	3.8761020705977415e-20	2.998758524433662e-18	0.5596612779060816	0.5061349693251533	Con
RGD1359108	9.075524	0.58635664	1.1313131745758444e-19	8.56285632424446e-18	0.4676674364896074	0.4028165086447295	Con
Son	9.010766	0.42865974	2.0462140482043399e-19	1.5213093522926307e-17	0.5823710546574288	0.559537088678193	Con
Akr1d1	8.906682	2.147141	5.258267688301439e-19	3.7498245018002707e-17	0.1601231716705158	0.04350250976017847	Con
Mtus1	8.905679	0.98179084	5.306016160084759e-19	3.771048637706341e-17	0.294072363356428	0.19520356943669828	Con
Focad	8.843084	0.8478354	9.311153716709128e-19	6.507254960817453e-17	0.32909930715935337	0.23522030117122142	Con
Zfhx3	8.806319	0.33413553	1.2932189802479209e-18	8.860663117607161e-17	0.6916859122401847	0.6487730061349694	Con
Ivns1abp	8.756407	0.88810766	2.0157383277530315e-18	1.3721418759633136e-16	0.31524249422632794	0.2222532069157836	Con
RT1-DMa	8.669809	1.563211	4.328443959804691e-18	2.8901323586390174e-16	0.19591993841416475	0.087702175125488	Con
Camk1d	8.63904	0.42210856	5.668739241520226e-18	3.7611008524592743e-16	0.560816012317167	0.5256553262688232	Con
Erp29	8.592667	0.59123695	8.497397957401893e-18	5.55004503348561e-16	0.43494996150885296	0.3706079196876743	Con
ENSRNOG00000063779	8.539096	1.229947	1.3527620831051926e-17	8.808077588317847e-16	0.2363356428021555	0.1346904629113218	Con
Elmo1	8.46477	0.2566176	2.566587724844664e-17	1.6306387345179768e-15	0.7474980754426482	0.741494701617401	Con
Fam169b	8.437909	1.143219	3.230634611884878e-17	2.046328860204784e-15	0.24441878367975364	0.14500836586726157	Con
Slc25a13	8.386921	0.7284768	4.9904157280387606e-17	3.132606471678463e-15	0.3687451886066205	0.30117122141662017	Con
Il6st	8.228718	1.005825	1.8922851984254878e-16	1.1466373257279992e-14	0.26250962278675904	0.16634132738427218	Con
ENSRNOG00000066491	8.150673	1.0450892	3.619035605258627e-16	2.14948160056239e-14	0.2528868360277136	0.15741773563859454	Con
Cables1	8.134786	0.9054323	4.1266936134489634e-16	2.4303443342576113e-14	0.3029253271747498	0.2223926380368098	Con
Tcf7l2	8.11043	0.7174926	5.044119268871144e-16	2.95405040757409e-14	0.34872979214780603	0.2679866146123815	Con
Lpar6	7.982602	1.0385087	1.432803690214607e-15	8.163087545934632e-14	0.2617397998460354	0.17470719464584494	Con
Itga9	7.916484	0.85096693	2.443210839960393e-15	1.3409517924243349e-13	0.29176289453425713	0.20580033463469047	Con
Tmem176a	7.797579	0.8726552	6.310615478307195e-15	3.35808030756824e-13	0.28098537336412627	0.1935303959843837	Con
Fggy	7.7861195	0.6599503	6.909857571027017e-15	3.667647438839302e-13	0.399153194765204	0.34439486893474625	Con
ENSRNOG00000070383	7.7807245	1.0681862	7.211024633542023e-15	3.81783693098086e-13	0.22324865280985373	0.1261851645287228	Con
Tmem243	7.702088	1.1029501	1.3386072581864934e-14	6.929688833367412e-13	0.22594303310238645	0.13315672058003347	Con
Ncald	7.643151	0.7371732	2.119693002491919e-14	1.0786767837438245e-12	0.32255581216320245	0.2435861684327942	Con
Chd9	7.6374516	0.37712538	2.215631967294351e-14	1.1220516866254435e-12	0.5454195535026943	0.5218906860011154	Con
Nfatc2	7.5667953	1.05156	3.8254358712600395e-14	1.9141787225975653e-12	0.22979214780600463	0.1388733965421082	Con
Ptpn18	7.5512524	0.98726827	4.310925845698369e-14	2.151973125736e-12	0.25558121632024633	0.17136084774121585	Con
Mctp2	7.508459	0.9672996	5.982732690947549e-14	2.9513876140801483e-12	0.23017705927636645	0.1358059118795315	Con
ENSRNOG00000064202	7.501039	1.0450004	6.331404718795043e-14	3.108764199865501e-12	0.2409545804464973	0.15560513106525375	Con
Rilpl1	7.4986115	1.6307995	6.449745938649921e-14	3.1594713399470616e-12	0.16127790608160122	0.06539319576129392	Con
Dip2b	7.425292	0.32512712	1.1253120003681605e-13	5.362111681754285e-12	0.5889145496535797	0.5807306190741773	Con
Magi1	7.3949776	0.2985357	1.414323901148852e-13	6.678539394479016e-12	0.6593533487297921	0.6331567205800335	Con
Abca9	7.3752246	1.680074	1.640680050782369e-13	7.678236148371239e-12	0.15088529638183218	0.05465699944227551	Con
ENSRNOG00000062316	7.1530066	0.9855906	8.489765527065368e-13	3.73942067311875e-11	0.2405696689761355	0.1611823759063023	Con
Ets1	7.15118	0.91383743	8.603527447524966e-13	3.781583992972923e-11	0.25789068514241725	0.17986614612381482	Con
Ston2	7.056947	0.93260175	1.7020043939190703e-12	7.2381793352753e-11	0.23094688221709006	0.1441717791411043	Con
Wwp1	6.7834067	0.6828918	1.1737444502538964e-11	4.696321783210533e-10	0.3317936874518861	0.2713329615170106	Con
Smap2	6.7798996	0.75842404	1.2025937510561155e-11	4.794264536130007e-10	0.2882986913010008	0.2212771890686001	Con
Rasgrp3	6.7798753	0.6904027	1.2027965019576379e-11	4.794264536130007e-10	0.3094688221709007	0.2403792526491913	Con
Skap1	6.724409	1.3228092	1.7630656619250964e-11	6.922178776764339e-10	0.15319476520400307	0.06553262688232013	Con
Il6r	6.6954784	0.45961916	2.149672749078675e-11	8.346303492071019e-10	0.4376443418013857	0.401840490797546	Con
Susd3	6.5730295	1.4925523	4.930168838767602e-11	1.8294853074973726e-09	0.14934565050038492	0.06497490239821528	Con
Gpr63	6.554531	0.57894653	5.581692603020533e-11	2.0639465099634656e-09	0.35758275596612776	0.302983825989961	Con
Vsir	6.5280523	0.92303747	6.663037931763432e-11	2.437997439395325e-09	0.22863741339491916	0.153792526491913	Con
Adarb2	6.4748635	0.9697224	9.489776537420685e-11	3.4417699425769335e-09	0.3117782909930716	0.2682654768544339	Con
Disc1	6.4404325	0.46099576	1.1913362548343134e-10	4.247883659669424e-09	0.418013856812933	0.3796709425543781	Con
Gfm2	6.428088	0.90635484	1.292188991803217e-10	4.584100575659263e-09	0.24903772132409546	0.18363078639152258	Con
Mlxip	6.32251	0.6693254	2.573489588294841e-10	8.830733667461478e-09	0.3140877598152425	0.2607361963190184	Con
Ptafr	6.3072424	0.8298666	2.8405040709272224e-10	9.667858498548725e-09	0.24210931485758275	0.17163970998326827	Con
Nuak1	6.2755475	0.7470608	3.484059266730702e-10	1.1781739771979984e-08	0.26520400307929176	0.19841048522030116	Con
Hormad1	6.257317	1.3095326	3.916561893341642e-10	1.3159396899968087e-08	0.16551193225558122	0.08825989960959287	Con
Eif1	6.2298193	0.6581707	4.669727897314006e-10	1.5515929492089613e-08	0.30331023864511164	0.2447016174010039	Con
Lhfpl2	6.1880207	0.576345	6.092425460880704e-10	1.998963884394755e-08	0.3391070053887606	0.28555493586168434	Con
Nr6a1	6.087951	0.7425693	1.1436487944498612e-09	3.632991003702393e-08	0.28983833718244806	0.23452314556609036	Con
Brinp2	6.0139375	0.7785565	1.8107010955760692e-09	5.6408854635732345e-08	0.24826789838337182	0.18028443948689346	Con
Tmc7	6.0096107	1.4948338	1.8596958106711926e-09	5.776352943189959e-08	0.13356428021555042	0.05577244841048522	Con
Jmjd1c	6.0052385	0.3202279	1.91050707376983e-09	5.925398122582582e-08	0.5138568129330254	0.5064138315672058	Con
Col25a1	5.9649096	1.136439	2.4476973302495704e-09	7.459072997966933e-08	0.1697459584295612	0.09537088678192973	Con
Sort1	5.7658534	0.81108755	8.12456397783888e-09	2.3366201421038402e-07	0.24210931485758275	0.18251533742331288	Con
Ywhah	5.754459	0.42768636	8.691970602854213e-09	2.4929665616886653e-07	0.4133949191685912	0.3825989960959286	Con
Unc79	5.7225165	0.51737815	1.0495775168818009e-08	2.981767238339273e-07	0.3468052347959969	0.2933630786391523	Con
Cela1	5.713468	0.42716667	1.1069660253639582e-08	3.129343639711165e-07	0.4153194765204003	0.38162297824874514	Con
Sdk1	5.696273	0.27153167	1.224547864896958e-08	3.4461571188496137e-07	0.6073903002309469	0.5646960401561628	Con
ENSRNOG00000068899	5.6557975	1.1914009	1.5512415330990155e-08	4.3191673284135404e-07	0.1608929946112394	0.09174567763524819	Con
Trem2	5.546708	0.856983	2.9109837693914154e-08	7.854785805541882e-07	0.21824480369515012	0.1568600111544897	Con
Tifa	5.544098	0.5737431	2.95473640625884e-08	7.942179935079851e-07	0.3040800615858353	0.2513943112102621	Con
P4ha1	5.503789	0.566676	3.7171452391603145e-08	9.778377300405918e-07	0.3098537336412625	0.26338538761851643	Con
Bnc2	5.458353	1.3295776	4.8057104401104814e-08	1.2362763814399552e-06	0.13433410315627406	0.0639988845510318	Con
Sema4a	5.424941	0.99665624	5.797367028532567e-08	1.4644288809664312e-06	0.16897613548883758	0.10122699386503067	Con
Umps	5.298429	1.3218654	1.1680338680197181e-07	2.8675641776231162e-06	0.13895304080061585	0.07278304517568321	Con
Arhgef40	5.279334	0.5842416	1.296543699187104e-07	3.157181788287668e-06	0.28868360277136257	0.2394032348020078	Con
Cdk10	5.2784286	0.58193856	1.3029638343580116e-07	3.165462311836625e-06	0.3071593533487298	0.2684049079754601	Con
Scd2	5.2774343	0.6428468	1.3100528013898089e-07	3.173345085254748e-06	0.2663587374903772	0.21430563301728947	Con
Ppp2r3a	5.2494006	0.5012143	1.525949311472051e-07	3.62733030207744e-06	0.3672055427251732	0.3411879531511433	Con
Tek	5.23102	1.3868123	1.6857721818366987e-07	3.980168869863539e-06	0.12548113933795227	0.05842163970998327	Con
Rubcnl	5.184955	0.80429506	2.1606692404319888e-07	5.016676776843531e-06	0.20592763664357197	0.14626324595649748	Con
Zbtb20	5.176268	0.3477127	2.2636800616019122e-07	5.226907067350847e-06	0.45727482678983833	0.4340490797546012	Con
Filip1	5.175497	0.43633685	2.2730518579107148e-07	5.2370115662589065e-06	0.3737490377213241	0.34341885108756276	Con
Tssc4	5.1473293	0.6606052	2.6422109245903734e-07	6.034487390518711e-06	0.25057736720554274	0.19785276073619631	Con
Fkbp7	5.125811	1.2174569	2.962596027012534e-07	6.707752516451921e-06	0.14087759815242495	0.07682654768544339	Con
Trim55	5.082965	0.8631642	3.715879635570873e-07	8.332313629880099e-06	0.20477290223248654	0.14988845510317902	Con
Notch4	5.0736856	1.6514416	3.901836333734744e-07	8.68427819247162e-06	0.10623556581986143	0.040156162855549356	Con
Idh2	5.043119	0.7172527	4.5800420292856913e-07	1.0013051218561397e-05	0.23056197074672824	0.17791411042944785	Con
Psip1	5.021552	0.5595582	5.12556413263929e-07	1.1101505950921009e-05	0.29907621247113164	0.25920245398773006	Con
Snrnp35	4.9954386	1.3602966	5.870224799603873e-07	1.2571515132634811e-05	0.13202463433410316	0.06985499163413274	Con
Kansl1l	4.995126	0.3650812	5.879740506311227e-07	1.2579044842379712e-05	0.43918398768283295	0.4274958170663692	Con
Cog4	4.986837	0.6831115	6.137587488222898e-07	1.309060623378243e-05	0.2675134719014627	0.22573898494143893	Con
Crim1	4.9641614	0.72226274	6.899850685306281e-07	1.454378715368535e-05	0.21362586605080833	0.15727830451756833	Con
Prpf18	4.8920684	0.734633	9.978180207632937e-07	2.048996339208934e-05	0.22055427251732102	0.16940881204684885	Con
Hsp90b1	4.869292	0.7011289	1.1199905532686e-06	2.270959568648885e-05	0.23094688221709006	0.17986614612381482	Con
Gal3st4	4.8463283	1.1149004	1.257674717610678e-06	2.5257095909411373e-05	0.14126250962278675	0.08073061907417736	Con
Arhgap45	4.8193417	0.30690262	1.440325818503875e-06	2.8787293718543608e-05	0.46882217090069284	0.46305075292805353	Con
Atxn7l1	4.7982903	0.50178295	1.600257308030059e-06	3.177177530318013e-05	0.3187066974595843	0.2838817624093698	Con
Mcc	4.712753	0.84866405	2.4439274929211134e-06	4.7225238540630475e-05	0.1855273287143957	0.13134411600669268	Con
Hspa5	4.6639395	0.7782933	3.1021251728008165e-06	5.875262544981203e-05	0.19476520400307928	0.1419408812046849	Con
Alpk1	4.653475	0.47662935	3.263876910615792e-06	6.164904802519883e-05	0.3125481139337952	0.27356385945343	Con
Abcb1a	4.649245	0.89654493	3.331524635978772e-06	6.281362007008177e-05	0.16589684372594304	0.10973229224762968	Con
Col4a3	4.61783	0.7914953	3.877738096705541e-06	7.207505047475918e-05	0.19322555812163203	0.14082543223647517	Con
Cradd	4.5283303	0.4640624	5.945155688439036e-06	0.00010653515740496823	0.3229407236335643	0.2929447852760736	Con
Lrp4	4.501531	0.37748542	6.746574283480856e-06	0.00011966893098769851	0.39107005388760585	0.37102621305075295	Con
Klf12	4.487754	0.95638645	7.197808561210022e-06	0.00012681449940699942	0.15396458814472672	0.09913552704963748	Con
Fmnl3	4.479075	0.43776774	7.496723589375177e-06	0.0001315282901881506	0.3321785989222479	0.3053541550474066	Con
Tspan8	4.47012	1.4354084	7.81757033622257e-06	0.00013647225617755405	0.10123171670515782	0.04294478527607362	Con
Il17ra	4.4632235	0.4746533	8.0735837426054e-06	0.0001403571780658912	0.302540415704388	0.2671500278862242	Con
Pnn	4.4575605	0.42051792	8.289761688976602e-06	0.0001437577697031294	0.35912240184757505	0.3399330730619074	Con
LOC120095539	4.4245462	1.1482006	9.664519099992374e-06	0.00016522346906673694	0.12779060816012316	0.07250418293363078	Con
P2ry13	4.4009943	0.9838106	1.0775600860020131e-05	0.00018337763606427116	0.14126250962278675	0.0865867261572783	Con
Arrdc3	4.3723803	0.8302217	1.2289927488857347e-05	0.00020679825018570075	0.18206312548113934	0.13315672058003347	Con
Ganc	4.354174	0.7759509	1.3356946477230753e-05	0.0002227857914412251	0.1901462663587375	0.14180145008365866	Con
AABR07064719.2	4.2897086	0.5651154	1.7890785075685735e-05	0.0002925882994515032	0.2759815242494226	0.24525934188510876	Con
Nedd4l	4.253329	0.4396572	2.106158315874919e-05	0.00034098621815161043	0.3391070053887606	0.318739542665923	Con
Ldha	4.248243	0.41688904	2.1545396646120572e-05	0.0003482812537259552	0.3333333333333333	0.3028443948689347	Con
Bach2	4.2391663	0.69010687	2.2435167541078865e-05	0.0003607175787317941	0.17282525019245573	0.12005019520356944	Con
Rbm4b	4.17002	0.75473267	3.045730610603417e-05	0.00047864333752667686	0.18937644341801385	0.1441717791411043	Con
Gipc1	4.1488547	0.4421022	3.34142827829161e-05	0.0005217613974247332	0.3156274056966898	0.28890128276631344	Con
Dpp6	4.069122	0.88824195	4.719066093084537e-05	0.0007154008655647897	0.14549653579676675	0.09551031790295594	Con
Osbpl11	4.066735	0.4234946	4.7676406441815644e-05	0.0007222424403606262	0.32832948421862973	0.3067484662576687	Con
Mvb12b	4.064336	0.4539694	4.81694046163516e-05	0.0007286578190378266	0.2979214780600462	0.26868377021751255	Con
Trim44	4.0386367	0.4972873	5.3762803284777066e-05	0.0008080221746728574	0.2821401077752117	0.2533463469046291	Con
Ctsh	4.030526	0.71481174	5.565216800013731e-05	0.0008334309673506278	0.17782909930715934	0.1314835471277189	Con
Il10ra	4.0003858	1.1759895	6.323932726990343e-05	0.0009376773235790632	0.11855273287143957	0.06901840490797546	Con
C5ar2	3.9701073	0.6767289	7.184025323194457e-05	0.0010525525850880154	0.18822170900692842	0.14389291689905187	Con
LOC102556967	3.8260467	1.0100192	0.00013021755604807273	0.001810438514657754	0.12894534257120863	0.08254322364751812	Con
Tlr7	3.798131	0.43526658	0.00014579129585017697	0.0020056826173194295	0.30215550423402615	0.27941996653653095	Con
Gng2	3.7923992	0.2812824	0.00014919880650431493	0.002043376278083922	0.4176289453425712	0.4113218070273285	Con
Nhsl2	3.7768886	1.2079947	0.00015879969815939035	0.0021607175119919986	0.10700538876058506	0.05939765755716676	Con
Osbpl1a	3.7389097	0.2684659	0.0001848200271268628	0.002483933774834491	0.4341801385681293	0.4361405465699944	Con
Adgra3	3.731181	0.9642509	0.0001905843195207035	0.00254185168134292	0.1308698999230177	0.08533184606804238	Con
Ckb	3.6931736	0.842722	0.0002214726942538592	0.002911220381019694	0.1558891454965358	0.11405465699944227	Con
C1qc	3.641645	0.3097095	0.0002709016328454598	0.0034952145441464063	0.3933795227097768	0.38050752928053544	Con
Cpsf6	3.5605805	0.3739223	0.0003700357364126697	0.004656764255479012	0.32640492686682065	0.3127440044617959	Con
Gart	3.547668	1.025103	0.0003886578889519889	0.004873565370674282	0.123941493456505	0.08128834355828221	Con
Dnajb6	3.5392733	0.42065406	0.000401230226194084	0.005019208187580647	0.29869130100076985	0.2809537088678193	Con
Klhl32	3.5340085	0.35561574	0.00040930809471313685	0.0051019937656097665	0.3244803695150115	0.30214723926380366	Con
Prkcq	3.5077813	0.41917673	0.0004518604690500703	0.005574809613035457	0.2748267898383372	0.24623535973229224	Con
Acsl3	3.464984	0.712724	0.0005302630144572493	0.006452405316953389	0.1558891454965358	0.11489124372559956	Con
Ankrd6	3.4115434	0.3623807	0.000645962433846183	0.007703781790682066	0.3160123171670516	0.29545454545454547	Con
Mrc2	3.371551	0.7840049	0.0007474618657562084	0.00878435284610127	0.13779830638953042	0.09704406023424428	Con
Eml4	3.3622878	0.25065777	0.0007729953633908817	0.009048922830180472	0.42032332563510394	0.42010596765197994	Con
Rnaset2	3.3416543	0.37992162	0.0008328071943419149	0.009678844587900548	0.3071593533487298	0.29029559397657556	Con
Serinc5	3.3370306	0.7861665	0.0008467858364585951	0.009819530888933021	0.1462663587374904	0.10805911879531511	Con
Cd47	3.318979	0.36312237	0.000903472181227567	0.010384976837509415	0.32678983833718245	0.3152537646402677	Con
Evi2a	3.315342	0.97939104	0.0009153110607583419	0.010487934502739058	0.11393379522709776	0.07306190741773563	Con
Ssbp2	3.3149076	0.3517065	0.0009167344243277126	0.010491404989331234	0.32255581216320245	0.3067484662576687	Con
Smad7	3.312878	0.89606196	0.0009234128825060075	0.010556311065769331	0.12548113933795227	0.08561070831009482	Con
Casp4	3.3032777	0.65929884	0.0009556172486682235	0.010888843062814116	0.1585835257890685	0.12032905744562186	Con
LOC100361645	3.2961738	0.68340003	0.000980113415457011	0.011125640426893173	0.18206312548113934	0.1494701617401004	Con
Zfp36l1	3.2952766	0.61881554	0.0009832479484052112	0.011149148992030102	0.20092378752886836	0.1709425543781372	Con
LOC120102367	3.2847347	0.514442	0.0010207842529470412	0.011500141132341574	0.24942263279445728	0.2222532069157836	Con
Srebf2	3.2597415	0.7468324	0.0011151375297897496	0.012469319173105007	0.1424172440338722	0.10373675404350251	Con
Adgra2	3.2563643	0.7995364	0.0011284886767424845	0.012605164409474125	0.13010007698229406	0.09049079754601227	Con
Slc12a6	3.2443001	0.32391784	0.0011773965622472126	0.01303341938969116	0.35488837567359505	0.34648633575013943	Con
Map4k5	3.2185478	0.46550268	0.0012884148730536605	0.014105956255061643	0.24364896073903003	0.21737311767986614	Con
Laptm5	3.2003012	0.69419515	0.0013728401484791508	0.014905730995864255	0.1562740569668976	0.12005019520356944	Con
Cebpg	3.1911962	0.95028025	0.0014168501153297996	0.015335921279300247	0.11778290993071594	0.07947573898494144	Con
Cers2	3.175235	0.3613959	0.0014971516940168045	0.01612187078415836	0.3140877598152425	0.3001952035694367	Con
Prpf40b	3.1741998	0.50762874	0.0015025015419752245	0.016146308215813716	0.23248652809853734	0.20775237032905744	Con
Pbx1	3.1427362	0.33899444	0.0016737656277733524	0.01771437160620702	0.3056197074672825	0.285973229224763	Con
ENSRNOG00000069704	3.0803325	0.883402	0.0020676953185901816	0.021250637279196936	0.1077752117013087	0.06901840490797546	Con
Heca	3.0793705	0.47759992	0.0020743848064261514	0.02130894260241582	0.22363356428021555	0.19673731176798662	Con
Golph3l	3.075299	0.67835337	0.0021029155317399016	0.021549231201592755	0.17551963048498845	0.14514779698828778	Con
Amn1	3.0464294	0.7412155	0.0023157690665581727	0.02345527258427954	0.15204003079291764	0.11949247071946459	Con
Hivep1	3.0412903	0.8649803	0.002355666231076641	0.023795225322593417	0.11085450346420324	0.07292247629670942	Con
Cttnbp2nl	3.037024	0.5814891	0.0023892648675059914	0.02408333039044741	0.18475750577367206	0.1549079754601227	Con
Mmp2	3.0361633	0.9101827	0.002396095080339495	0.024128976683188207	0.10469591993841416	0.06650864472950363	Con
Irag2	3.0349414	0.5001723	0.0024058234008792648	0.024215311292767484	0.21593533487297922	0.1890686001115449	Con
Slc29a3	3.0185175	0.44819024	0.0025401467135126995	0.02542086682363115	0.23787528868360278	0.2137479085331846	Con
ENSRNOG00000068238	3.00636	0.6776986	0.00264395806964478	0.026259950692413644	0.14665127020785218	0.1121026213050753	Con
Trpc6	2.9948843	0.38731083	0.0027454895051051303	0.027062497867434962	0.2705927636643572	0.24916341327384273	Con
Lamp1	2.9681456	0.6164372	0.0029960229021920182	0.029107792477923007	0.17744418783679752	0.14807585052983827	Con
Etv1	2.9314902	0.67450607	0.0033734002446171524	0.03232482153959928	0.14588144726712857	0.11266034578918015	Con
Gxylt1	2.9247923	0.48583788	0.0034468615556083383	0.0328784801523587	0.2224788298691301	0.198968209704406	Con
Dennd3	2.9209156	0.8189839	0.0034900424456954034	0.033169641847892034	0.12240184757505773	0.08784160624651423	Con
Ddx3	2.9165032	0.64452964	0.0035397904466352393	0.03361197758340327	0.14511162432640493	0.11126603457891801	Con
Klhl6	2.8402004	0.47050327	0.004508518192469667	0.041531455370526826	0.22170900692840648	0.19924707194645844	Con
Fcf1	2.834619	0.5361504	0.004588036785205368	0.04215498152620537	0.19476520400307928	0.16829336307863915	Con
Samd4a	2.8184102	0.37431458	0.004826210909287885	0.044051518469364295	0.2409545804464973	0.21430563301728947	Con
Csmd2	2.8056762	0.71396875	0.005021112590637571	0.04555285442462454	0.11085450346420324	0.07501394311210262	Con
RT1-T24-3	2.797801	0.43065536	0.005145178260863787	0.04643728257308229	0.25943033102386454	0.243446737311768	Con
Cd37	2.7885296	0.42987123	0.005294789658596767	0.04762357785591583	0.24634334103156275	0.2275515895147797	Con
Trim37	2.776518	0.5774979	0.005494455912745101	0.0491244190475965	0.19476520400307928	0.17247629670942555	Con
Cux1	35.234238	1.8169912	5.982177337186902e-272	3.135558251286515e-268	0.7275515895147797	0.39530408006158585	MCAO
Zeb2	34.184605	1.439524	4.095169362112261e-256	1.7171864169209131e-252	0.8324037925264919	0.573518090839107	MCAO
Abca1	29.577698	2.287855	2.8930315950892975e-192	5.514118220240201e-189	0.5411321807027328	0.1720554272517321	MCAO
Fmnl2	28.617851	1.3747432	4.029289456129702e-180	5.631872182481022e-177	0.7406581148912438	0.4588144726712856	MCAO
Pitpnc1	27.480097	1.774477	3.0364282775929564e-166	3.7448091334125836e-163	0.6210262130507529	0.32948421862971516	MCAO
Apobec1	27.321602	1.7300122	2.3494730676840846e-164	2.592581701950764e-161	0.6048522030117122	0.2925327174749808	MCAO
Rasal2	26.664846	1.6274354	1.2040587736554206e-156	1.2622148124229775e-153	0.5977412158393753	0.2779060816012317	MCAO
Rbpj	26.223495	2.084846	1.4341838801670592e-151	1.3667772377992074e-148	0.49233128834355827	0.14434180138568128	MCAO
Clec12a	25.508482	3.455266	1.5872655582536302e-143	1.2799465267056003e-140	0.37785833798103735	0.03849114703618168	MCAO
Plekhm3	24.57203	2.0476491	2.515469063609498e-133	1.9533083106532122e-130	0.46332961517010596	0.14588144726712857	MCAO
Lrmda	22.686113	1.0450126	6.143183135829027e-114	4.154773471799722e-111	0.7557166759620747	0.5565819861431871	MCAO
Abr	21.525043	0.98509663	9.073482775473245e-103	5.006174733436107e-100	0.7161182375906302	0.514626635873749	MCAO
Gpnmb	20.846228	7.1637855	1.6492645804214442e-96	8.644620298279e-94	0.27816508644729504	0.0026943802925327174	MCAO
Myo1e	20.798643	1.6803025	4.452212477751099e-96	2.2225020668697507e-93	0.4364194088120468	0.16166281755196305	MCAO
Rnf150	20.485546	2.1975749	2.8971961192739385e-93	1.34983586303772e-90	0.3607083100948132	0.0869899923017706	MCAO
Vav3	20.460297	2.5304747	4.864134622136224e-93	2.2169879671240884e-90	0.3293363078639152	0.053117782909930716	MCAO
Slc8a1	20.42757	0.9279163	9.511790785997206e-93	4.154670950400363e-90	0.7364751812604573	0.5342571208622017	MCAO
Cers6	20.107738	2.207709	6.313783210403784e-90	2.647495575786515e-87	0.3512269938650307	0.08160123171670516	MCAO
Gab2	20.010948	0.9461542	4.4215726355327874e-89	1.8176998407172632e-86	0.6954824316787507	0.4753656658968437	MCAO
Frmd4b	19.535944	1.4463257	5.433101377836888e-85	2.1094519164394112e-82	0.45775237032905747	0.1993841416474211	MCAO
AY172581.24	19.423912	1.6805204	4.845425492780961e-84	1.8470761978481025e-81	0.4566369213608477	0.20246343341031564	MCAO
Trps1	18.150606	1.0033786	1.2699095277509416e-73	4.364741501446925e-71	0.5776631344116007	0.3364126250962279	MCAO
Zdhhc14	18.027086	1.6118803	1.1942180178076335e-72	4.038383058283039e-70	0.37200223089793644	0.12663587374903773	MCAO
Dppa3	17.464857	1.6953369	2.653682878764816e-68	8.304047050176587e-66	0.3570831009481316	0.12240184757505773	MCAO
AABR07048271.1	17.151413	2.1094866	6.134231013559615e-66	1.837289820432727e-63	0.30688789737869493	0.07775211701308699	MCAO
Lgmn	17.10555	0.85997117	1.3491916626631601e-65	3.928771166582752e-63	0.6299498047964306	0.4237875288683603	MCAO
Hip1	16.56974	1.8009106	1.153241379557246e-61	3.1401115277658725e-59	0.3123257110987172	0.0869899923017706	MCAO
Dab2	16.462473	1.644304	6.825453318199129e-61	1.834646849607217e-58	0.3126045733407697	0.08660508083140878	MCAO
Arid5b	16.260937	2.113258	1.8686054714493015e-59	4.897147789300757e-57	0.2870886781929727	0.06966897613548884	MCAO
Cadm1	16.001413	1.4290453	1.2490790260313553e-57	3.1936818121674872e-55	0.36809815950920244	0.15511932255581215	MCAO
Rreb1	15.989251	1.1583269	1.5184513194899074e-57	3.835644622219927e-55	0.41424986056887897	0.19091608929946113	MCAO
Cblb	15.824151	1.5604382	2.1203905448652475e-56	5.230130372193504e-54	0.3289180145008366	0.11354888375673595	MCAO
Dock8	15.704974	0.6885896	1.3983453200174727e-55	3.4090358115681784e-53	0.7131901840490797	0.5350269438029254	MCAO
ENSRNOG00000037911	15.615836	5.942543	5.679576950998919e-55	1.3687127626970499e-52	0.21207473508087005	0.006543494996150885	MCAO
Eif4g3	15.559464	0.7823359	1.3724241692584318e-54	3.197138348074698e-52	0.6122420524261015	0.4107005388760585	MCAO
Spp1	15.543641	8.816378	1.757096243212205e-54	4.048272509361219e-52	0.20593976575571668	0.00038491147036181676	MCAO
Nav1	15.182087	1.1670088	4.647533370503196e-52	1.0256861541681055e-49	0.38859453430005575	0.17782909930715934	MCAO
Sat1	14.886822	0.784628	4.0140173741357017e-50	8.766446694388451e-48	0.5953708867819297	0.40415704387990764	MCAO
Ncoa7	14.791249	1.8116525	1.6682754272235883e-49	3.5690880211397707e-47	0.27928053541550474	0.07967667436489607	MCAO
RGD1359290	14.698474	1.335917	6.59284987910112e-49	1.3962190966185259e-46	0.3618237590630229	0.16782140107775212	MCAO
Fnip2	14.341893	1.049478	1.1974419596114803e-46	2.461330208354343e-44	0.403792526491913	0.20515781370284836	MCAO
Mtss1	14.246986	0.92470354	4.680470577443146e-46	9.527256905502232e-44	0.45119910764082544	0.2501924557351809	MCAO
Vmp1	14.17851	0.9151196	1.2446102218691681e-45	2.509086337664325e-43	0.44910764082543225	0.24865280985373364	MCAO
Elf2	14.154349	1.2481719	1.7555566367017106e-45	3.5054286138179113e-43	0.34230340211935306	0.14819091608929946	MCAO
Ptprc	14.148386	0.69781154	1.910928955612838e-45	3.77967325314894e-43	0.6225599553820412	0.43648960739030024	MCAO
Wapl	14.081858	0.72590333	4.9101578736637346e-45	9.532071294373505e-43	0.5932794199665365	0.4126250962278676	MCAO
Tns3	14.038071	0.9890198	9.116109633790439e-45	1.75347114295459e-42	0.41076408254322366	0.21208622016936104	MCAO
Adgrl3	13.913685	1.8886269	5.231305105837849e-44	9.881039896305978e-42	0.25766871165644173	0.0712086220169361	MCAO
Itsn1	13.911976	1.8271809	5.357829476006578e-44	1.0029665428031599e-41	0.25920245398773006	0.07159353348729793	MCAO
Mt-co3	13.884678	1.0498092	7.845272035598578e-44	1.455610384941237e-41	0.46932515337423314	0.29291762894534257	MCAO
Arhgap26	13.544289	1.1901644	8.563939014473303e-42	1.561317785890846e-39	0.3259899609592861	0.13702848344880678	MCAO
Igf1	13.532472	1.5314505	1.0058336797980603e-41	1.8179576664350114e-39	0.2893195761293921	0.10854503464203233	MCAO
Nrxn1	13.304363	1.1824691	2.1834413871398244e-40	3.8468934556952576e-38	0.34035136642498603	0.1605080831408776	MCAO
Mboat1	13.268382	3.6190274	3.5312300644813657e-40	6.169647460993027e-38	0.1912994980479643	0.015396458814472672	MCAO
RGD1309104	13.24567	0.89755744	4.779956196394951e-40	8.282360463935251e-38	0.4180145008365867	0.22786759045419552	MCAO
Sbf2	13.146018	0.65273684	1.7937413309583546e-39	3.0575268898270617e-37	0.5984383714445064	0.4060816012317167	MCAO
Cyth1	13.06141	1.9016471	5.4704827810896637e-39	9.175531359066072e-37	0.2381483547127719	0.06235565819861432	MCAO
Atp2b1	12.833269	0.88323337	1.0676196348124844e-37	1.7764851796411545e-35	0.41648075850529837	0.23287143956889916	MCAO
Rab8b	12.757211	0.9320717	2.8419784392848772e-37	4.6917259809485616e-35	0.3653095370886782	0.18244803695150116	MCAO
6330411D24Rik	12.461673	2.6252031	1.208096614462212e-35	1.91886012263748e-33	0.20008365867261574	0.03502694380292533	MCAO
Otulinl	12.453583	0.80596864	1.3370583656285728e-35	2.1077267438923803e-33	0.4375348577802566	0.26212471131639725	MCAO
Cdk6	12.369592	1.1959702	3.817576974290394e-35	5.842286046932291e-33	0.29419966536530956	0.12317167051578137	MCAO
Ptprj	12.251908	0.75478435	1.640887078340914e-34	2.4573456060354004e-32	0.4592861126603458	0.283679753656659	MCAO
Mt-co2	12.23013	0.92583996	2.1459448910347607e-34	3.1909135166975027e-32	0.4316787506971556	0.2686682063125481	MCAO
Tmpo	12.144215	0.8327426	6.157065793917969e-34	9.027205694775114e-32	0.4026770775237033	0.2317167051578137	MCAO
Itgam	12.135572	1.1717633	6.842950026315815e-34	9.963145156370651e-32	0.29224762967094253	0.1235565819861432	MCAO
Vps13c	12.033502	0.6504023	2.3689602002509294e-33	3.4018917505795196e-31	0.5277467930842163	0.3610469591993841	MCAO
Fcrl2	12.021652	5.6191874	2.7344740738095092e-33	3.900066900101372e-31	0.16215839375348579	0.003079291762894534	MCAO
Lsamp	11.987668	0.72961396	4.123507799330156e-33	5.763564301383736e-31	0.4774121583937535	0.3102386451116243	MCAO
Galc	11.973907	2.6686368	4.868108025383076e-33	6.759255156303415e-31	0.18669827105409928	0.026943802925327175	MCAO
Snd1	11.89499	0.70219904	1.2566792605806434e-32	1.7220612664924035e-30	0.47197434467373117	0.3056197074672825	MCAO
Mitf	11.87298	0.96623576	1.6353558840995997e-32	2.212056223614981e-30	0.33923591745677634	0.1720554272517321	MCAO
Myo5a	11.833403	1.2275895	2.6229024873560017e-32	3.525113689096534e-30	0.27105409927495816	0.10700538876058506	MCAO
Nrp1	11.758825	3.2057557	6.361350482399826e-32	8.495036574139793e-30	0.175404350250976	0.019630484988452657	MCAO
Dyrk1a	11.694006	0.7510402	1.3677942712922212e-31	1.8150110564501715e-29	0.4178750697155605	0.24788298691301	MCAO
Dpp10	11.656563	1.2254654	2.1244623904110124e-31	2.801350847632534e-29	0.2787228109313999	0.11970746728252502	MCAO
Lpp	11.578636	0.7130532	5.288044769449926e-31	6.843774483721429e-29	0.442414947016174	0.27405696689761355	MCAO
Ppm1h	11.537325	0.6471846	8.5544276579615e-31	1.0936105504684196e-28	0.4966536530953709	0.33102386451116245	MCAO
Mt-co1	11.507473	0.9896607	1.2097152311501185e-30	1.5371448203814173e-28	0.373675404350251	0.22170900692840648	MCAO
Cep128	11.416845	1.4470845	3.445152191298904e-30	4.2994679073079055e-28	0.24721137757947573	0.0939183987682833	MCAO
Ctsd	11.385337	1.10101	4.947684940832375e-30	6.101950733499505e-28	0.2861126603457892	0.12779060816012316	MCAO
Pbx3	11.373033	0.9191692	5.697295179428173e-30	6.985350335198309e-28	0.32752370329057445	0.16589684372594304	MCAO
Snx24	11.355793	0.72053933	6.94072865216739e-30	8.460425402403575e-28	0.4145287228109314	0.24364896073903003	MCAO
Ptprd	11.334421	0.91817594	8.861646615484567e-30	1.073949612371384e-27	0.34537088678192973	0.18899153194765203	MCAO
Mt-atp6	11.308486	0.97151107	1.1912753066882713e-29	1.4354182804612814e-27	0.3655883993307306	0.21632024634334104	MCAO
Csmd1	11.302486	1.2961459	1.2755482104382073e-29	1.5281796445741404e-27	0.2657557166759621	0.11393379522709776	MCAO
B4galt6	11.201483	0.9556486	4.009660717081202e-29	4.722839696310364e-27	0.3170663692136085	0.15935334872979215	MCAO
Nrg3	11.18229	1.3617318	4.9788258316275765e-29	5.7992256881057654e-27	0.24609592861126603	0.09468822170900693	MCAO
Slc6a6	11.151111	1.3502253	7.071802126757193e-29	8.19156924804372e-27	0.24609592861126603	0.0943033102386451	MCAO
Fnip1	11.138478	0.9525293	8.15000421392825e-29	9.38862573347361e-27	0.31037367540435024	0.15204003079291764	MCAO
Atp6v0a1	11.060244	0.95718026	1.9556638523189506e-28	2.240570946869897e-26	0.2981037367540435	0.14049268668206313	MCAO
Abcc5	11.039066	0.6472074	2.4759367958319063e-28	2.821222329424552e-26	0.4510596765197992	0.2863741339491917	MCAO
Stxbp5	10.911502	0.77783924	1.0156387712010392e-27	1.1326533232447332e-25	0.3609871723368656	0.20207852193995382	MCAO
ENSRNOG00000070442	10.878362	1.0900667	1.4616558801933245e-27	1.621432655245145e-25	0.2725878416062465	0.12124711316397228	MCAO
Bcl2l1	10.844751	1.2669672	2.1120987648858484e-27	2.3197813701658683e-25	0.24707194645844952	0.09930715935334873	MCAO
Fgd4	10.836807	0.83842546	2.3037142108047134e-27	2.515607924152689e-25	0.3411879531511433	0.18629715165511931	MCAO
Akap10	10.767669	0.7371699	4.8923038948775074e-27	5.287218735051641e-25	0.3759063022866704	0.21824480369515012	MCAO
Mt-nd4	10.763306	1.0746385	5.129662500026991e-27	5.515307896182867e-25	0.3025655326268823	0.15935334872979215	MCAO
Pcdh9	10.743593	0.60668623	6.352282737262716e-27	6.760505577129447e-25	0.4859174567763525	0.32832948421862973	MCAO
Zfc3h1	10.727742	0.7868685	7.541668477036845e-27	7.985788954017903e-25	0.3452314556609035	0.18745188606620478	MCAO
Cdk14	10.599253	1.7030827	3.003709094384847e-26	3.102254427235108e-24	0.1975738984941439	0.054272517321016164	MCAO
Ankh	10.590375	1.0377736	3.3026627331425247e-26	3.3942954344640284e-24	0.2895984383714445	0.1447267128560431	MCAO
Fndc3b	10.580722	0.9787634	3.6612618886515555e-26	3.744488622315537e-24	0.2875069715560513	0.13895304080061585	MCAO
Kcnip4	10.541501	1.077244	5.560427189159531e-26	5.659219245044599e-24	0.2813720022308979	0.13779830638953042	MCAO
Fnbp4	10.5338125	0.8179613	6.033992036603438e-26	6.111530291759791e-24	0.3236196319018405	0.17013086989992302	MCAO
Pld1	10.516273	0.7716114	7.269288105616813e-26	7.292243752266129e-24	0.35499163413273843	0.20323325635103925	MCAO
Asap1	10.490658	0.6182888	9.53617556385723e-26	9.520736041515747e-24	0.44631901840490795	0.28714395688991534	MCAO
Lcorl	10.455277	0.7869935	1.3859274875219988e-25	1.3771258627197262e-23	0.33393753485778027	0.18206312548113934	MCAO
Fcho2	10.398598	0.5291949	2.5160973971632487e-25	2.4650700013516202e-23	0.5616285554935861	0.40223248652809857	MCAO
Nkain2	10.398017	0.8532127	2.531469331653983e-25	2.4685946980212748e-23	0.33114891243725597	0.18822170900692842	MCAO
Ctsb	10.394124	0.698888	2.636990449526941e-25	2.559589896517678e-23	0.386781929726715	0.2359507313317937	MCAO
Tcf12	10.393369	0.43308333	2.657955543966982e-25	2.5680505039083754e-23	0.7196040156162855	0.5900692840646651	MCAO
Tbc1d4	10.359543	1.2492824	3.787684723811169e-25	3.626146023718035e-23	0.2394032348020078	0.09815242494226328	MCAO
Eea1	10.308643	1.0993195	6.440416944631055e-25	6.109944871544556e-23	0.25390407138873394	0.11046959199384142	MCAO
Hdac9	10.272276	0.4307222	9.39614681355446e-25	8.873856490674902e-23	0.7557166759620747	0.6539645881447267	MCAO
AABR07002969.1	10.22591	0.70048124	1.5179473140898833e-24	1.4207715797860933e-22	0.3729782487451199	0.22209391839876827	MCAO
Epb41	10.201916	0.6381427	1.9439913736179013e-24	1.8114543617454631e-22	0.4063022866703848	0.2517321016166282	MCAO
Ap3b1	10.197454	0.70509803	2.035365044421594e-24	1.888206350501909e-22	0.3594534300055772	0.2086220169361047	MCAO
Psme4	10.169632	0.6669494	2.7092942903888544e-24	2.5023376252111333e-22	0.390686001115449	0.24133949191685913	MCAO
ENSRNOG00000067579	10.168921	2.0516899	2.72912429544852e-24	2.50959736747253e-22	0.1795872838817624	0.04387990762124711	MCAO
Cadm2	10.164765	0.89619815	2.848073681098886e-24	2.6075420435772595e-22	0.3040992749581707	0.16435719784449576	MCAO
Atad2b	10.137637	0.6208013	3.760871768269502e-24	3.4282798910234075e-22	0.4177356385945343	0.2640492686682063	MCAO
Npl	10.136585	0.76031977	3.801555470365133e-24	3.4503641554837824e-22	0.34788064696040155	0.201693610469592	MCAO
Agps	10.0374975	0.7578706	1.0428577603610778e-23	9.383929529498007e-22	0.31455660903513666	0.1674364896073903	MCAO
Clip1	10.017916	1.1314487	1.2715591912331226e-23	1.1392952992903268e-21	0.23438371444506415	0.09507313317936875	MCAO
Galk2	9.982084	1.1810447	1.8259005441521276e-23	1.6290140769656813e-21	0.23006134969325154	0.09199384141647421	MCAO
Nrxn3	9.86801	1.0264138	5.728992337095965e-23	5.068103516436878e-21	0.2643614054656999	0.12933025404157045	MCAO
Mt-nd1	9.830807	0.8270894	8.295185432647137e-23	7.295065406013825e-21	0.339654210819855	0.2063125481139338	MCAO
Wdfy3	9.830555	0.5522787	8.315943108066891e-23	7.295065406013825e-21	0.47685443390964866	0.32371054657428794	MCAO
Ttc28	9.804737	0.85692656	1.074258813409069e-22	9.38454595080606e-21	0.2837423312883436	0.14318706697459585	MCAO
Osbpl8	9.803	0.90361506	1.0929032772359505e-22	9.507805025115741e-21	0.2810931399888455	0.1420323325635104	MCAO
Tcf4	9.792937	0.49270976	1.2073664088305306e-22	1.0460183523777233e-20	0.6002509760178472	0.4607390300230947	MCAO
Nsd2	9.786398	1.4518738	1.2880327957659916e-22	1.1113125759683039e-20	0.2006413831567206	0.06774441878367975	MCAO
Slc38a6	9.726815	1.4970514	2.317347859585131e-22	1.983082254043341e-20	0.19394868934746234	0.061585835257890686	MCAO
Asxl2	9.718441	0.6624917	2.5160443498687715e-22	2.1443652780223032e-20	0.3601505856107083	0.2132409545804465	MCAO
Shtn1	9.658209	1.3718871	4.537270070756864e-22	3.83582275417292e-20	0.20161740100390407	0.06966897613548884	MCAO
Memo1	9.60351	0.69412416	7.726748206234584e-22	6.505984051884108e-20	0.3379810373675404	0.1951501154734411	MCAO
Fyb1	9.599361	0.500987	8.044139909655609e-22	6.719260452025478e-20	0.5408533184606804	0.39568899153194764	MCAO
Acaca	9.597368	0.9762888	8.201178832147448e-22	6.823250610904896e-20	0.2532069157836029	0.11932255581216321	MCAO
Gls	9.586144	0.67455494	9.143849891765588e-22	7.577468649437049e-20	0.34425543781372003	0.20207852193995382	MCAO
Dram2	9.545145	1.8429149	1.3591710276448782e-21	1.1175050888471576e-19	0.1699665365309537	0.041185527328714396	MCAO
Cd63	9.525559	1.3821452	1.6415597142393166e-21	1.3444117565914651e-19	0.20036252091466816	0.07043879907621248	MCAO
Lilrb4	9.49278	4.987609	2.2495301778121503e-21	1.8351614672377253e-19	0.12981037367540435	0.004234026173979984	MCAO
Cd33	9.491339	0.66944647	2.280850863744944e-21	1.8535007445456006e-19	0.34648633575013943	0.20708237105465743	MCAO
Rab31	9.434034	0.5166067	3.946136860757753e-21	3.1943901707585734e-19	0.48257110987172336	0.3317936874518861	MCAO
Kif1b	9.375105	0.67562795	6.910691312625034e-21	5.572675156172942e-19	0.33839933073061906	0.1997690531177829	MCAO
Cwc27	9.363341	0.95292044	7.725421435360336e-21	6.182106328769649e-19	0.2525097601784718	0.12086220169361046	MCAO
Atp1b1	9.3557625	1.3313296	8.299887787025184e-21	6.616556933185172e-19	0.20050195203569438	0.0731331793687452	MCAO
Baiap2	9.327209	1.4926379	1.0869502532614719e-20	8.632196594651522e-19	0.18418851087562743	0.0573518090839107	MCAO
Rsrp1	9.313518	0.40706286	1.2366764862552668e-20	9.784211022953933e-19	0.7151422197434467	0.5862201693610469	MCAO
Baz1a	9.281554	1.0198644	1.6702389047778556e-20	1.3164747698335533e-18	0.23340769659788066	0.10392609699769054	MCAO
St3gal5	9.244825	1.1968806	2.356241908536651e-20	1.8502235151452967e-18	0.21221416620189626	0.08583525789068515	MCAO
Cltc	9.212149	0.81851625	3.1966169040447517e-20	2.5007563436642637e-18	0.2745398773006135	0.1424172440338722	MCAO
Card11	9.1992035	1.04794	3.6061344054729463e-20	2.8106399236113676e-18	0.23773006134969324	0.11123941493456505	MCAO
Mcu	9.194307	1.2462386	3.7741669897747464e-20	2.9307105595413826e-18	0.20398773006134968	0.0781370284834488	MCAO
Sgpl1	9.176544	0.9280931	4.451475511327404e-20	3.4312366018562627e-18	0.24916341327384273	0.11970746728252502	MCAO
Myo9b	9.148763	0.6217343	5.758949209406063e-20	4.42278861261566e-18	0.3583379810373675	0.22093918398768284	MCAO
Dpp7	9.132984	1.5302457	6.663677312606938e-20	5.098929143653907e-18	0.17889012827663134	0.0550423402617398	MCAO
Adgrb3	9.111953	1.1761832	8.091235551678154e-20	6.168757984599425e-18	0.22559955382041272	0.1031562740569669	MCAO
Tbc1d1	9.086294	0.6952185	1.024725720446498e-19	7.78420270104394e-18	0.31553262688232014	0.1812933025404157	MCAO
Spag9	9.067922	0.62341547	1.2130901067120308e-19	9.148793948677856e-18	0.3399330730619074	0.20246343341031564	MCAO
Med13	9.059555	0.5737296	1.3098360663364068e-19	9.843018984519393e-18	0.3909648633575014	0.2528868360277136	MCAO
Fam3c	9.053913	1.5586246	1.3793503802861608e-19	1.0328378597528445e-17	0.17498605688789737	0.05234795996920708	MCAO
Ralgapa2	9.02717	0.6350037	1.7616850458126678e-19	1.3144302017974515e-17	0.34439486893474625	0.20939183987682833	MCAO
Faf1	8.996916	0.52752393	2.321468619276522e-19	1.7198555149028822e-17	0.4262409369771333	0.2882986913010008	MCAO
Cept1	8.992897	1.1470058	2.4079705221404116e-19	1.7776588016618262e-17	0.20677635248187395	0.08237105465742879	MCAO
Prickle2	8.991497	0.49683943	2.438857276445348e-19	1.794143216068532e-17	0.5338817624093698	0.4195535026943803	MCAO
Dnajc13	8.987137	0.79082984	2.5375369535258504e-19	1.8602097820847194e-17	0.2640825432236475	0.13471901462663588	MCAO
Picalm	8.973182	0.4000826	2.8807125556775413e-19	2.1044257645413008e-17	0.7039877300613497	0.5800615858352579	MCAO
Myo9a	8.956405	0.52277386	3.3543848670939963e-19	2.4419455945657198e-17	0.401840490797546	0.25981524249422633	MCAO
Fbxl17	8.946942	0.52086276	3.6546611995056e-19	2.6513365643195298e-17	0.447016174010039	0.3125481139337952	MCAO
Grb2	8.940581	0.4874679	3.8712926061508237e-19	2.7988110613985574e-17	0.4665365309537089	0.325635103926097	MCAO
Ewsr1	8.938032	0.56848675	3.9616292099693684e-19	2.8542789696294764e-17	0.36935303959843835	0.23056197074672824	MCAO
Fes	8.928212	2.0027332	4.329477990318088e-19	3.1086245049660626e-17	0.15448968209704406	0.03502694380292533	MCAO
Ankrd11	8.911865	0.46225765	5.018094862577553e-19	3.5907637163413304e-17	0.4937255995538204	0.3441108545034642	MCAO
Tbxas1	8.896424	0.5198621	5.767492769395998e-19	4.0714226735069526e-17	0.444366982710541	0.3071593533487298	MCAO
Ckap5	8.888792	0.7932137	6.17765674212407e-19	4.3463339347440686e-17	0.2875069715560513	0.16358737490377212	MCAO
Dlg2	8.878457	0.7965526	6.779387487146197e-19	4.753733714231009e-17	0.2841606246514222	0.1601231716705158	MCAO
Bltp1	8.840742	0.59447455	9.508453168671595e-19	6.623064090842814e-17	0.34049079754601225	0.20361816782140107	MCAO
Pola1	8.835217	1.4756197	9.99033908927866e-19	6.935677130656172e-17	0.1794478527607362	0.06004618937644342	MCAO
Dock1	8.830351	1.2440339	1.0434799656521534e-18	7.220330349789786e-17	0.18976575571667595	0.06851424172440339	MCAO
Ano6	8.827972	1.3461174	1.0659074901974532e-18	7.35125540772362e-17	0.1816787506971556	0.06081601231716705	MCAO
Actb	8.82617	0.96438015	1.0832167491078762e-18	7.446138479277289e-17	0.23689347462353597	0.1147036181678214	MCAO
Hivep2	8.7810545	0.9784132	1.619489530579007e-18	1.1060005699713179e-16	0.2285276073619632	0.10662047729022325	MCAO
Map3k1	8.750293	1.2108319	2.1279918338840686e-18	1.4438665627577145e-16	0.1901840490797546	0.06928406466512702	MCAO
Znrf1	8.705414	0.81678647	3.1641894666443376e-18	2.140012785731135e-16	0.26157278304517567	0.1374133949191686	MCAO
Itpkb	8.698992	0.89836085	3.3484599245106473e-18	2.257357259719943e-16	0.24121583937534857	0.11893764434180139	MCAO
Tec	8.695964	0.77740645	3.4389909048169373e-18	2.310957798409997e-16	0.2752370329057446	0.15165511932255582	MCAO
Trpm7	8.692769	0.5018767	3.53711715674441e-18	2.369303460329179e-16	0.40546569994422754	0.2644341801385681	MCAO
Peak1	8.650694	0.4676789	5.1187127770702426e-18	3.4069502248906255e-16	0.47908533184606805	0.3437259430331024	MCAO
Taok3	8.63358	0.8599053	5.946097981849139e-18	3.932677927048866e-16	0.24177356385945342	0.11932255581216321	MCAO
Usp32	8.618163	0.6656159	6.8036856851044245e-18	4.485725599808156e-16	0.3110708310094813	0.18514241724403388	MCAO
AABR07028902.1	8.607292	0.6629487	7.480667738146798e-18	4.916604382381999e-16	0.3219464584495259	0.19438029253271746	MCAO
Macf1	8.598341	0.39884552	8.08764736061281e-18	5.298925455081505e-16	0.636781929726715	0.5076982294072363	MCAO
Skap2	8.516692	0.40758154	1.6417466562349544e-17	1.0656613125269986e-15	0.5883993307306191	0.44803695150115475	MCAO
Atp8b4	8.515389	3.3474133	1.6603135541636536e-17	1.0743868511294803e-15	0.12200223089793642	0.008852963818321785	MCAO
Rere	8.510388	0.434801	1.7335168728722458e-17	1.1183050694350617e-15	0.5237032905744562	0.3829869130100077	MCAO
Nlgn1	8.492041	0.9905538	2.030404867536511e-17	1.3058119157291562e-15	0.2242052426101506	0.10739030023094688	MCAO
Eps15	8.480394	0.48874837	2.244322132677474e-17	1.438974245679386e-15	0.4475738984941439	0.31216320246343343	MCAO
Ctnnb1	8.478129	1.074163	2.2884391680543503e-17	1.4595113560935202e-15	0.2060791968767429	0.08929946112394149	MCAO
Stk10	8.478036	0.81238043	2.2902758568862356e-17	1.4595113560935202e-15	0.25390407138873394	0.13394919168591224	MCAO
Pds5a	8.428914	0.6164864	3.4888744766246896e-17	2.2032452493046157e-15	0.3126045733407697	0.18629715165511931	MCAO
Rab10	8.419273	0.5462158	3.788267528539045e-17	2.3851296397402283e-15	0.35540992749581707	0.22478829869130101	MCAO
Baz1b	8.378741	0.7053565	5.349677625048357e-17	3.348099733933249e-15	0.2724484104852203	0.15050038491147036	MCAO
Vps54	8.369011	0.45390573	5.810382021859667e-17	3.625609210425886e-15	0.4615170105967652	0.32678983833718245	MCAO
Arhgap17	8.339516	0.59989816	7.459514559404502e-17	4.64083626861943e-15	0.32152816508644727	0.1966897613548884	MCAO
Plekha1	8.334556	0.9622116	7.778977655212003e-17	4.825267618910499e-15	0.21597880646960402	0.09930715935334873	MCAO
Actr3	8.323494	0.81954134	8.540756157477772e-17	5.282167952733893e-15	0.23759063022866703	0.11893764434180139	MCAO
Rufy3	8.31719	0.9883124	9.007332813679808e-17	5.554345287400319e-15	0.21528165086447296	0.10007698229407236	MCAO
Ptprm	8.291226	0.67741734	1.120864595931499e-16	6.8915094188562495e-15	0.29155047406581147	0.17090069284064666	MCAO
Ubr5	8.28541	0.6492759	1.1770320689340357e-16	7.21568840855877e-15	0.29977691020635805	0.17744418783679752	MCAO
Prkch	8.271823	2.2758985	1.319258449223302e-16	8.064015348809256e-15	0.13427216954824317	0.02386451116243264	MCAO
Opcml	8.247837	1.1224072	1.6128745662912398e-16	9.830095394436667e-15	0.2030117122141662	0.09160892994611239	MCAO
Atp13a2	8.234117	2.0356796	1.808878451220799e-16	1.0992737857476892e-14	0.14166201896263245	0.03156274056966898	MCAO
Fam20c	8.222726	2.2440498	1.9892907283282197e-16	1.2019443634043071e-14	0.1358059118795315	0.02617397998460354	MCAO
Sp140	8.219702	1.1134797	2.04009889320509e-16	1.2291009596246527e-14	0.192414947016174	0.07929176289453425	MCAO
Arhgap31	8.194323	0.7804793	2.5200751816271986e-16	1.5139225288824024e-14	0.25055772448410485	0.13394919168591224	MCAO
Btbd9	8.160915	0.4570235	3.3249628031855013e-16	1.9917477180453493e-14	0.4167596207473508	0.283679753656659	MCAO
Il1rapl1	8.152585	0.8230989	3.562256743995687e-16	2.1278140995616403e-14	0.24414389291689906	0.13048498845265588	MCAO
Zfp407	8.150807	0.45439512	3.6150285767653547e-16	2.14948160056239e-14	0.4375348577802566	0.30369515011547343	MCAO
Nrp2	8.14525	1.5354224	3.784988095381212e-16	2.241696621688206e-14	0.15672058003346348	0.04657428791377983	MCAO
Mt-cyb	8.138861	0.67588896	3.990145864497835e-16	2.3565464280299045e-14	0.33937534857780255	0.22902232486528099	MCAO
Plxna4	8.1132345	1.6494242	4.928987321155481e-16	2.894710032922852e-14	0.15309537088678193	0.04387990762124711	MCAO
Map4k3	8.101081	0.53013706	5.447304706041643e-16	3.181286642531172e-14	0.3572225320691578	0.23325635103926096	MCAO
LOC100911576	8.090965	0.48539114	5.919384700452146e-16	3.447383878602214e-14	0.3781372002230898	0.24865280985373364	MCAO
Arsb	8.081868	0.5328083	6.378205110235412e-16	3.7043060482325666e-14	0.359313998884551	0.2409545804464973	MCAO
Ubash3b	8.080492	0.5304755	6.450597079917673e-16	3.736000507667236e-14	0.369771332961517	0.24903772132409546	MCAO
Abcg1	8.058685	1.2237678	7.711924969154437e-16	4.4542209064267746e-14	0.17749581706636922	0.06735950731331794	MCAO
Vps50	8.051537	0.90915006	8.176066960540574e-16	4.709324722381695e-14	0.2138873396542108	0.100846805234796	MCAO
Tacc1	8.035543	1.2256522	9.316509080696e-16	5.3515049146814345e-14	0.17442833240379252	0.0642802155504234	MCAO
Sfpq	8.002338	0.4939497	1.220784445368053e-15	6.993160295515464e-14	0.37228109313998886	0.24595842956120093	MCAO
Nfat5	7.9947963	0.5078998	1.2978847711741804e-15	7.414564608293697e-14	0.38510875627440044	0.26520400307929176	MCAO
Top2a	7.9789	7.406263	1.4764327791051017e-15	8.388858982850287e-14	0.10624651422197434	0.0007698229407236335	MCAO
ENSRNOG00000067105	7.970899	0.5854415	1.5752422739578423e-15	8.926089058324358e-14	0.30619074177356387	0.18629715165511931	MCAO
Stat3	7.956789	1.0862677	1.7656163901192315e-15	9.977874187396175e-14	0.18237590630228667	0.07236335642802155	MCAO
Pik3r1	7.9501843	0.6886304	1.8623414503048817e-15	1.0496196464272083e-13	0.27509760178471837	0.1605080831408776	MCAO
Cyrib	7.94606	0.401698	1.925370139053234e-15	1.0822335210560348e-13	0.5628834355828221	0.4268668206312548	MCAO
Camkmt	7.9401336	0.5811981	2.019637017461342e-15	1.1321847515533287e-13	0.29517568321249305	0.17551963048498845	MCAO
Dscam	7.939622	0.51326233	2.027982277759394e-15	1.1338313716134254e-13	0.4185722253206916	0.30792917628945343	MCAO
Pbrm1	7.9332123	0.55207694	2.135486990427523e-15	1.1907611766304107e-13	0.316090351366425	0.19322555812163203	MCAO
Atp6v1b2	7.9289503	1.6836029	2.210062187810663e-15	1.229075963650885e-13	0.1454266592303402	0.03887605850654349	MCAO
Msr1	7.927452	3.0449204	2.2368743625627235e-15	1.2406959758066154e-13	0.11628555493586168	0.01077752117013087	MCAO
Synj1	7.9269896	0.4802097	2.2452223822329246e-15	1.2420404344563454e-13	0.3905465699944228	0.2636643571978445	MCAO
Nr3c1	7.9246635	0.45523873	2.287649066376202e-15	1.2621802717274592e-13	0.39486893474623536	0.26674364896073904	MCAO
Lrp1b	7.9235554	1.2875152	2.308139551851536e-15	1.2701431455149425e-13	0.17456776352481873	0.06735950731331794	MCAO
Ranbp2	7.8998613	0.61565614	2.792141851319983e-15	1.5284607325006463e-13	0.2872281093139989	0.17013086989992302	MCAO
Filip1l	7.8929725	0.94172025	2.950725104957798e-15	1.6110651705871144e-13	0.19604015616285556	0.08660508083140878	MCAO
Dennd1a	7.887797	0.40907112	3.075676514688687e-15	1.6749255534276105e-13	0.4947016174010039	0.36027713625866054	MCAO
Strn3	7.8789396	0.41289172	3.3017116506495957e-15	1.7933597530445444e-13	0.4580312325711099	0.3210161662817552	MCAO
Ankrd12	7.8540397	1.0012743	4.028463875034487e-15	2.182448930335221e-13	0.19799219185722253	0.08929946112394149	MCAO
Ccdc88a	7.8365035	0.77336586	4.6326505811744434e-15	2.5033028887861697e-13	0.2394032348020078	0.12817551963048499	MCAO
Pspc1	7.834502	0.51635563	4.707032034677423e-15	2.5369571629575025e-13	0.33477412158393755	0.2128560431100847	MCAO
Rbfox1	7.8316407	0.7885097	4.815445794855865e-15	2.5849501186942736e-13	0.26017847183491355	0.15280985373364125	MCAO
Tbc1d14	7.8315024	1.0332241	4.820735936322908e-15	2.5849501186942736e-13	0.19032348020078083	0.08160123171670516	MCAO
Cep170	7.8146524	0.44016227	5.511492209553215e-15	2.9478047363646097e-13	0.41076408254322366	0.2825250192455735	MCAO
Sgms1	7.802799	0.44297165	6.054884538731959e-15	3.23019616384362e-13	0.4263803680981595	0.29907621247113164	MCAO
Ccnl2	7.7755694	0.6562018	7.510877834788675e-15	3.9665759366292033e-13	0.2608756274400446	0.1462663587374904	MCAO
Slc1a3	7.77205	0.40430844	7.72259512776713e-15	4.0681389308735087e-13	0.5384829894032348	0.4214780600461894	MCAO
Tbc1d9	7.7666225	2.0981412	8.060648442895336e-15	4.2355778259083614e-13	0.1303680981595092	0.026558891454965358	MCAO
Gramd1b	7.755699	0.56460685	8.785809745674319e-15	4.605082178195195e-13	0.3244562186279978	0.20823710546574287	MCAO
Add1	7.7442884	0.6707258	9.611859552859344e-15	5.025492453497481e-13	0.26254880089235916	0.15050038491147036	MCAO
Slx4ip	7.719596	1.2418402	1.1669927760020527e-14	6.086360831258467e-13	0.1634132738427217	0.058121632024634336	MCAO
Dock7	7.712289	0.7860023	1.2358093763155155e-14	6.429275281347668e-13	0.22573898494143893	0.11585835257890685	MCAO
Nsmce2	7.7038255	0.57549524	1.3205234666728958e-14	6.852993812441568e-13	0.27579475738984943	0.15973826020015397	MCAO
Hipk2	7.6902065	0.58390945	1.4689791710551085e-14	7.585866330133351e-13	0.2894590072504183	0.17359507313317937	MCAO
Snx2	7.6883917	0.495358	1.489959014053786e-14	7.675302380504098e-13	0.3312883435582822	0.21016166281755197	MCAO
Ncf1	7.676604	1.3547834	1.633619160828842e-14	8.394720423023897e-13	0.16062465142219742	0.05658198614318707	MCAO
Atrn	7.6707053	0.7738556	1.7105293508560164e-14	8.768449479229153e-13	0.22392638036809817	0.1147036181678214	MCAO
Mllt3	7.6672792	0.7116665	1.7568280620701106e-14	8.983818816917547e-13	0.24651422197434467	0.13664357197844496	MCAO
Rap1gds1	7.646467	0.72266424	2.065758636682973e-14	1.0537882135448956e-12	0.23271054099274957	0.12317167051578137	MCAO
Ptp4a2	7.6412673	0.51397276	2.15093828709509e-14	1.0919266858894833e-12	0.32724484104852203	0.2090069284064665	MCAO
Klhl18	7.6149755	0.8052617	2.637419120036922e-14	1.3324368498962435e-12	0.22741215839375348	0.12047729022324866	MCAO
Arhgap24	7.592373	0.30228966	3.140990475046495e-14	1.5830289975919425e-12	0.7645008365867262	0.6797536566589685	MCAO
Tial1	7.5909524	0.49764296	3.1756274689632506e-14	1.5966476142514032e-12	0.33463469046291133	0.21709006928406466	MCAO
Ifi30	7.567335	1.4857826	3.8095764074166445e-14	1.9108033243516118e-12	0.15100390407138872	0.04888375673595073	MCAO
Knl1	7.5316095	2.8838696	5.011869418873855e-14	2.495934779955089e-12	0.113218070273285	0.01308698999230177	MCAO
Eif4ebp3	7.5287476	0.46006256	5.1229302999688506e-14	2.545198025335235e-12	0.3607083100948132	0.24210931485758275	MCAO
Plcb1	7.5129285	1.6518004	5.781911472995894e-14	2.8658051050314875e-12	0.14807585052983827	0.0481139337952271	MCAO
Soat1	7.5108867	1.2609756	5.87282219002379e-14	2.9039997650009144e-12	0.15351366424986057	0.050808314087759814	MCAO
Septin9	7.502975	2.890283	6.238541569923478e-14	3.070358275939334e-12	0.11377579475738984	0.01424172440338722	MCAO
Mrtfa	7.4938903	0.81709087	6.686158126399397e-14	3.2676454843377563e-12	0.2137479085331846	0.10816012317167052	MCAO
Med15	7.488674	0.48027757	6.957282414176798e-14	3.3922414673402503e-12	0.3378416062465142	0.21939953810623555	MCAO
Tle4	7.4862466	0.5451963	7.08711272003794e-14	3.4475268048333053e-12	0.3040992749581707	0.1901462663587375	MCAO
Crybg3	7.4817367	0.98238915	7.334672462398667e-14	3.559693121450242e-12	0.1805633017289459	0.07659738260200154	MCAO
Slc8b1	7.480661	1.6942958	7.39496566657178e-14	3.5806662855737635e-12	0.13915225878416063	0.03887605850654349	MCAO
Ptpra	7.4793134	0.42880213	7.471190727800199e-14	3.609239281084308e-12	0.384829894032348	0.2613548883756736	MCAO
Tanc2	7.449279	0.34343693	9.385197448327812e-14	4.523449418428527e-12	0.620468488566648	0.49884526558891457	MCAO
Ugt1a8	7.4372673	0.5869315	1.0278954347618124e-13	4.942856808535816e-12	0.2745398773006135	0.16435719784449576	MCAO
Eif3a	7.4354935	0.7421796	1.0417849718177e-13	4.998183917421029e-12	0.22378694924707196	0.11739799846035412	MCAO
Srsf5	7.4315352	0.45400453	1.073442499739065e-13	5.13830946336284e-12	0.38427216954824317	0.26674364896073904	MCAO
Lrrc8d	7.4266806	0.62703806	1.1135690962200661e-13	5.318243660899751e-12	0.2572504182933631	0.14857582755966128	MCAO
Taok1	7.4142184	0.37327886	1.223441338115151e-13	5.816478706331577e-12	0.4691857222532069	0.3367975365665897	MCAO
Sdcbp	7.411028	1.0309217	1.2532428633110758e-13	5.944680966556564e-12	0.17819297267150028	0.07621247113163972	MCAO
Zc3h10	7.4063435	0.75732785	1.298294001174001e-13	6.144476755894832e-12	0.22378694924707196	0.11893764434180139	MCAO
Atp6v0c	7.393512	1.2603129	1.430006105792875e-13	6.737417531247959e-12	0.1581148912437256	0.0573518090839107	MCAO
Adcy7	7.389903	1.4353975	1.4693573124829698e-13	6.907297177918821e-12	0.147239263803681	0.04734411085450346	MCAO
Scarb2	7.379532	1.006929	1.5884726460187915e-13	7.450540826941831e-12	0.17791411042944785	0.07544264819091609	MCAO
Anks1b	7.3644066	0.8746798	1.7793640398894935e-13	8.308718588045239e-12	0.21709425543781372	0.11662817551963048	MCAO
Ust	7.353402	0.52266103	1.9322473807619288e-13	9.002555241123245e-12	0.3027049637479085	0.19168591224018475	MCAO
Chka	7.329375	0.9290732	2.3122861442433707e-13	1.0749310709580157e-11	0.18432794199665364	0.08198614318706697	MCAO
Ogdh	7.320566	0.5110891	2.4692673622584194e-13	1.1453685733873897e-11	0.2946179587283882	0.18167821401077752	MCAO
Ptk2b	7.3141203	1.1145169	2.5907336443022666e-13	1.1990578716653715e-11	0.17233686558839934	0.07274826789838337	MCAO
Alcam	7.3077025	0.49163708	2.7174894127278054e-13	1.254953370644299e-11	0.3866424986056888	0.279445727482679	MCAO
Ambra1	7.3040004	0.49535227	2.7933584782472373e-13	1.2871550297787159e-11	0.31887897378694924	0.20554272517321015	MCAO
Setd2	7.2976594	0.44424415	2.9281624627618875e-13	1.3463125919795118e-11	0.35875627440044616	0.2409545804464973	MCAO
Rgl1	7.2910914	0.956643	3.0745346491849254e-13	1.4105184563416006e-11	0.18321249302844395	0.08198614318706697	MCAO
Trerf1	7.2887983	1.4738433	3.127321356709879e-13	1.4316030472659241e-11	0.14765755716675963	0.049653579676674366	MCAO
Sik3	7.286111	0.43687978	3.190303744550126e-13	1.4572529043189094e-11	0.3701896263245956	0.2525019245573518	MCAO
Plin2	7.285011	2.7238498	3.2164444460285615e-13	1.4659994403355398e-11	0.11084774121583937	0.013856812933025405	MCAO
Fam13b	7.2744403	0.4145869	3.478593742248634e-13	1.5820433058565044e-11	0.3916620189626325	0.27367205542725176	MCAO
AY172581.9	7.259928	0.7928793	3.872952535343551e-13	1.7575827458011447e-11	0.25041829336307864	0.15050038491147036	MCAO
Phip	7.25058	0.4436849	4.1499118081841287e-13	1.879201964803206e-11	0.3665644171779141	0.2501924557351809	MCAO
Syne2	7.24374	0.97177917	4.364780881445779e-13	1.972241292249832e-11	0.17582264361405467	0.07505773672055427	MCAO
Dtnb	7.2317367	1.1840436	4.768565794000023e-13	2.1500591491828918e-11	0.16201896263245957	0.06351039260969978	MCAO
Tcerg1	7.224377	0.6022764	5.034041160003462e-13	2.264886415464219e-11	0.2594813162297825	0.15242494226327943	MCAO
Rab14	7.214761	0.5908811	5.402896343261839e-13	2.4256343625873174e-11	0.25418293363078637	0.14665127020785218	MCAO
Mtmr12	7.2125688	0.46430495	5.490618282928547e-13	2.4597500623905965e-11	0.3343558282208589	0.22209391839876827	MCAO
Fnbp1	7.2048073	0.39069948	5.812606059335522e-13	2.5984456000006085e-11	0.43683770217512546	0.31755196304849886	MCAO
Phf21a	7.2017665	0.44543594	5.94373196678387e-13	2.6514103067146943e-11	0.37451199107640826	0.26212471131639725	MCAO
Brip1	7.190486	3.073905	6.456113423436776e-13	2.873861444496294e-11	0.1069436698271054	0.011547344110854504	MCAO
Arap1	7.189199	1.1459701	6.517246815914701e-13	2.8949278970861786e-11	0.16271611823759063	0.0642802155504234	MCAO
Mt-nd3	7.171947	1.5797004	7.393852129636237e-13	3.277367943973644e-11	0.14361405465699945	0.0481139337952271	MCAO
Pou2f2	7.1656227	0.876103	7.743376928462839e-13	3.4250557105939215e-11	0.18976575571667595	0.08968437259430331	MCAO
Tcirg1	7.160581	1.6489158	8.033582075557259e-13	3.545938564129126e-11	0.13329615170105968	0.03695150115473441	MCAO
Nln	7.133623	0.7353735	9.776071527097943e-13	4.2879731304840055e-11	0.21221416620189626	0.11046959199384142	MCAO
Hacd2	7.1299944	0.77572006	1.0037315869379981e-12	4.393368779069325e-11	0.20552147239263804	0.10508083140877598	MCAO
Tlk1	7.1213846	0.49370456	1.0684831773041658e-12	4.6670454781998213e-11	0.30688789737869493	0.197459584295612	MCAO
Sfmbt1	7.118612	0.9255502	1.0901939692799569e-12	4.751976457364569e-11	0.18321249302844395	0.08429561200923788	MCAO
Cnot1	7.11724	0.5399615	1.10109765550019e-12	4.7895463579288343e-11	0.27300613496932513	0.1651270207852194	MCAO
Zmiz1	7.1100793	0.36549202	1.1597633205765515e-12	5.034285254494406e-11	0.4771332961517011	0.35488837567359505	MCAO
Mtfr2	7.108748	0.42557365	1.1710049352860194e-12	5.072580469670802e-11	0.3492749581706637	0.23210161662817552	MCAO
Tbc1d12	7.103292	0.95117795	1.21819544045875e-12	5.266120743228485e-11	0.18237590630228667	0.08391070053887606	MCAO
Mt-nd2	7.0976253	0.74276733	1.2691870478541403e-12	5.475262478458829e-11	0.2381483547127719	0.14087759815242495	MCAO
Slfn13	7.088151	0.6262994	1.3591571983951687e-12	5.851353146109467e-11	0.24233128834355827	0.13856812933025403	MCAO
Mllt10	7.08602	0.5024602	1.3802409754474972e-12	5.929945141645948e-11	0.30395984383714447	0.19438029253271746	MCAO
Cop1	7.0786276	0.6586714	1.4558884127512941e-12	6.242158785632645e-11	0.2243446737311768	0.1216320246343341	MCAO
Fbxw4	7.0774016	0.36275613	1.4688212389857243e-12	6.284756346239734e-11	0.4403234802007808	0.31331793687451887	MCAO
Brd7	7.064887	0.5769291	1.6074669463655646e-12	6.863982076883997e-11	0.2543223647518126	0.14973056197074672	MCAO
Trip12	7.0423822	0.39087552	1.889804910043334e-12	8.020576871248693e-11	0.4194088120468489	0.30177059276366436	MCAO
Tbl1xr1	7.039565	0.4684923	1.928407460824319e-12	8.167876934069226e-11	0.3197155605131065	0.21016166281755197	MCAO
Arhgap18	7.0320067	0.78139603	2.035840296605629e-12	8.588214820650628e-11	0.19185722253206916	0.09160892994611239	MCAO
Rcan1	7.021408	1.287973	2.1964364782189033e-12	9.247085783601913e-11	0.1483547127718907	0.053117782909930716	MCAO
Lcp1	7.012035	0.5228736	2.348765444241276e-12	9.86858042163579e-11	0.2852760736196319	0.17975365665896845	MCAO
Pak2	6.9928265	0.44941363	2.6940296382394637e-12	1.129660507906572e-10	0.30814277746793084	0.19707467282525018	MCAO
Celf1	6.988012	0.36230958	2.788085937349999e-12	1.16676666192575e-10	0.47643614054657	0.35719784449576597	MCAO
Swap70	6.9874353	0.6802154	2.799560947325623e-12	1.1692349566061555e-10	0.21974344673731178	0.11893764434180139	MCAO
Cdk17	6.9796376	0.91756827	2.9594237750850886e-12	1.2335443114996813e-10	0.1772169548243168	0.0804464973056197	MCAO
Prkdc	6.9698467	0.6280723	3.1728676016442055e-12	1.3198877407950876e-10	0.23786949247071945	0.13625866050808313	MCAO
Rngtt	6.967135	0.49714267	3.234602933812311e-12	1.3429046556496814e-10	0.28541550474065813	0.1789838337182448	MCAO
Slc38a7	6.956496	1.7348564	3.48841263484472e-12	1.4454161917421818e-10	0.12228109313998885	0.02848344880677444	MCAO
Wdfy4	6.950078	0.6022749	3.650848285531542e-12	1.5097373797722743e-10	0.2618516452872281	0.15973826020015397	MCAO
Pid1	6.9376764	0.4202321	3.986008166366197e-12	1.6450914806305844e-10	0.47183491355270496	0.371824480369515	MCAO
Vwa8	6.930171	1.2608757	4.2033229058912025e-12	1.7313726531417475e-10	0.14682097044060236	0.052732871439568896	MCAO
Fry	6.9264283	1.6434463	4.315984697877915e-12	1.774292846582517e-10	0.1323201338538762	0.03964588144726713	MCAO
Atg4c	6.907719	0.8311059	4.925083872154734e-12	2.0207301069196897e-10	0.18627997769102064	0.08891454965357967	MCAO
Cmklr1	6.8990564	0.9143928	5.234907770275128e-12	2.1436538342107095e-10	0.17651979921918573	0.0804464973056197	MCAO
Dnaaf9	6.898086	0.8744814	5.270774415293412e-12	2.1541336528468166e-10	0.1762409369771333	0.07967667436489607	MCAO
Relch	6.8975344	0.501731	5.291291300158348e-12	2.1583115447299596e-10	0.29419966536530956	0.18937644341801385	MCAO
Tspan9	6.872533	1.8368165	6.307180901761417e-12	2.5676962094432986e-10	0.12269938650306748	0.030792917628945343	MCAO
LOC103692025	6.865356	1.3516091	6.632559550959645e-12	2.694927200492634e-10	0.1507250418293363	0.05889145496535797	MCAO
Specc1	6.8594904	0.32965854	6.910662085804965e-12	2.802494028839205e-10	0.5872838817624094	0.47729022324865283	MCAO
Rps6ka2	6.8565636	0.38918617	7.053666264952797e-12	2.8549646121814737e-10	0.47295036252091466	0.3687451886066205	MCAO
Dnmt3a	6.848254	0.6777399	7.475661577100936e-12	3.0199368135934143e-10	0.22378694924707196	0.1258660508083141	MCAO
Naip6	6.84288	1.1336056	7.761681025182525e-12	3.129450084114939e-10	0.15755716675962075	0.0642802155504234	MCAO
Wdr7	6.835918	0.528013	8.148152423345892e-12	3.2789666738554697e-10	0.2711935303959844	0.16820631254811394	MCAO
Itgal	6.8105354	2.8848767	9.72363058484493e-12	3.905472008464728e-10	0.10303959843837145	0.012702078521939953	MCAO
Lpgat1	6.789443	1.212104	1.1256723098247933e-11	4.5125899900165617e-10	0.1464026770775237	0.05388760585065435	MCAO
Ppp1r12a	6.767405	0.3726499	1.3111256786167565e-11	5.216140603013077e-10	0.408393753485778	0.29330254041570436	MCAO
Phlpp1	6.7670155	0.56979275	1.3146605662385335e-11	5.220297998438843e-10	0.2564138315672058	0.15704387990762125	MCAO
Spop	6.7596803	0.4147585	1.3829658428943488e-11	5.481145909664067e-10	0.3329615170105968	0.2244033872209392	MCAO
ENSRNOG00000063179	6.7532544	0.54216856	1.4456512680344755e-11	5.718778204832229e-10	0.2692414947016174	0.16936104695919937	MCAO
Mdga2	6.7477784	0.950363	1.5012599443343052e-11	5.927573633316957e-10	0.18446737311767986	0.09314857582755966	MCAO
Fkbp15	6.7392335	0.7160618	1.5922427091936854e-11	6.274992601683235e-10	0.2127718906860011	0.11739799846035412	MCAO
Cenpp	6.7325315	2.5619004	1.6673608971311552e-11	6.558703296294897e-10	0.1045733407696598	0.015011547344110854	MCAO
Ppp3ca	6.7152267	0.30320528	1.877738572878269e-11	7.34490054458317e-10	0.6857222532069158	0.5577367205542725	MCAO
Wipf1	6.70231	0.3995862	2.0515001688993952e-11	7.994749542963703e-10	0.34774121583937534	0.23941493456505003	MCAO
Ankrd17	6.697711	0.3613831	2.1170947261801995e-11	8.235066424692777e-10	0.40309537088678193	0.29022324865280985	MCAO
Fgd2	6.6885653	0.49870154	2.253689937044115e-11	8.73398580777577e-10	0.2947573898494144	0.19553502694380293	MCAO
Ipo9	6.686507	0.685767	2.2855976642461145e-11	8.841299008963844e-10	0.20900725041829335	0.11316397228637413	MCAO
Raph1	6.663771	0.6274972	2.668889694261854e-11	1.0275660521386852e-09	0.2187674288901283	0.1216320246343341	MCAO
Dlg1	6.6636496	0.643166	2.6711032071715323e-11	1.0275660521386852e-09	0.22030117122141663	0.12432640492686682	MCAO
Cert1	6.662456	0.47240722	2.6928909515200062e-11	1.0340503972448434e-09	0.30075292805354154	0.19861431870669746	MCAO
Clec2g	6.6563873	0.3255265	2.8064020419116207e-11	1.0756677369418472e-09	0.35499163413273843	0.24634334103156275	MCAO
Gak	6.6525474	0.62728333	2.8806345914621425e-11	1.102105562857578e-09	0.22253206915783602	0.12548113933795227	MCAO
Kcnk13	6.648573	0.3526302	2.95947972139444e-11	1.1302085945128566e-09	0.4337702175125488	0.3190916089299461	MCAO
Luc7l2	6.644193	0.31208703	3.0488261033488614e-11	1.1622125105965861e-09	0.5931399888455103	0.47998460354118555	MCAO
Arhgef11	6.6428494	0.85890484	3.076759820815482e-11	1.1707322396228203e-09	0.17108198549916342	0.0781370284834488	MCAO
Zmynd8	6.641672	0.53712523	3.101439224874668e-11	1.1779850505203312e-09	0.2645008365867262	0.16551193225558122	MCAO
Cpeb2	6.632949	0.78007966	3.2904585208502306e-11	1.2475181437277747e-09	0.1945064138315672	0.10123171670515782	MCAO
Snx13	6.6270547	0.5414381	3.424506523972662e-11	1.29599645815182e-09	0.25557724484104855	0.15665896843725943	MCAO
Cntnap2	6.6148767	1.2067922	3.7186120879200805e-11	1.4046253879811157e-09	0.15197992191857224	0.06274056966897613	MCAO
Lrrfip1	6.614625	0.6298338	3.724943793367835e-11	1.4046253879811157e-09	0.2265755716675962	0.13125481139337952	MCAO
Litaf	6.613395	2.2111418	3.75603952950675e-11	1.4138083442664007e-09	0.10750139431121027	0.01924557351809084	MCAO
Dpysl2	6.613042	0.5508301	3.7650148500407444e-11	1.4146469775260617e-09	0.2582264361405466	0.1608929946112394	MCAO
Tspan5	6.6057596	0.6141528	3.9548409051571675e-11	1.4833129591686079e-09	0.23173452314556608	0.13625866050808313	MCAO
Macroh2a1	6.599691	0.5103128	4.120156537059525e-11	1.5425571777855357e-09	0.25808700501952037	0.1585835257890685	MCAO
Irak2	6.5943084	0.921299	4.2724290395265913e-11	1.5967156371250358e-09	0.16689905186837703	0.07544264819091609	MCAO
Dmxl1	6.591747	0.33183846	4.3468108360428565e-11	1.621623416165027e-09	0.5639988845510318	0.45688991531947654	MCAO
Herc4	6.586206	0.4414116	4.5120772986590415e-11	1.68028796880436e-09	0.3091187953151143	0.20554272517321015	MCAO
Npepps	6.573821	0.48741606	4.904016430523616e-11	1.8230072425950023e-09	0.26854433909648634	0.1674364896073903	MCAO
Tmem131	6.5506263	0.4106719	5.7296312512548827e-11	2.1115473483235516e-09	0.32738427216954824	0.22209391839876827	MCAO
Hdac4	6.550602	0.88152647	5.7305658742540346e-11	2.1115473483235516e-09	0.17122141662018964	0.0800615858352579	MCAO
Atrnl1	6.548706	0.38704756	5.803770038877215e-11	2.1347691690368366e-09	0.36823759063022865	0.2617397998460354	MCAO
Mbd5	6.5414805	0.34008992	6.091273977852141e-11	2.2365963260884063e-09	0.47406581148912436	0.3598922247882987	MCAO
Sik2	6.5347667	0.9357975	6.3708854504218e-11	2.335174551635375e-09	0.16187953151143336	0.0712086220169361	MCAO
Ecpas	6.5136013	0.40900496	7.337008292939604e-11	2.6799253635848737e-09	0.3087005019520357	0.20515781370284836	MCAO
Rap1gap2	6.5117545	2.3254554	7.427813596275545e-11	2.7083746062524015e-09	0.10443390964863357	0.01770592763664357	MCAO
Vti1a	6.492684	0.3400783	8.432059345121288e-11	3.0692110456564745e-09	0.4551031790295594	0.34257120862201695	MCAO
Txndc11	6.479288	0.77170676	9.21564389256639e-11	3.348616808519011e-09	0.18321249302844395	0.09160892994611239	MCAO
Mib1	6.4746237	0.47378108	9.504840202003455e-11	3.4417699425769335e-09	0.2695203569436698	0.17051578137028484	MCAO
Phf12	6.4658966	0.49661514	1.0070006630374115e-10	3.6401337760762706e-09	0.2646402677077524	0.1674364896073903	MCAO
Smc4	6.463814	1.6834831	1.0209638234651488e-10	3.684256028015544e-09	0.11614612381483547	0.029253271747498075	MCAO
Wsb1	6.4562635	0.52686703	1.0731957145492243e-10	3.859454777227965e-09	0.2435861684327942	0.14742109314857582	MCAO
Man2a1	6.4495335	0.87738335	1.1219508228468989e-10	4.027880299967137e-09	0.17638036809815952	0.0873749037721324	MCAO
Sptlc2	6.444796	0.5690019	1.1575591125062494e-10	4.147967003193977e-09	0.2371723368655884	0.1424172440338722	MCAO
Psmd14	6.4445605	0.62312245	1.1593573709203808e-10	4.147967003193977e-09	0.20747350808700502	0.11431870669745958	MCAO
Grn	6.4427094	0.5239015	1.1735908510607328e-10	4.191738634299715e-09	0.25557724484104855	0.15935334872979215	MCAO
Spsb1	6.439308	2.3118272	1.200194699536842e-10	4.272204086670532e-09	0.10276073619631902	0.016936104695919937	MCAO
Cdk13	6.4283643	0.3595197	1.289845180983907e-10	4.583541366865863e-09	0.38622420524261014	0.275211701308699	MCAO
Nrf1	6.4231153	0.38833508	1.335132022049954e-10	4.728442225388402e-09	0.3643335192414947	0.25981524249422633	MCAO
Nptn	6.4167666	0.50058806	1.3919903984515562e-10	4.9214959011695324e-09	0.26965978806469604	0.17436489607390301	MCAO
Dtnbp1	6.412638	0.7232792	1.4302254367736134e-10	5.048166078686124e-09	0.18614054656999443	0.09468822170900693	MCAO
Tubb5	6.411546	0.72674716	1.4405091829276244e-10	5.0759185763463146e-09	0.1857222532069158	0.09468822170900693	MCAO
Fat3	6.409919	2.3880062	1.4559735078135155e-10	5.1218021081909675e-09	0.10331846068042387	0.018090839107005388	MCAO
Ctsc	6.400586	0.6375457	1.5478146933934916e-10	5.435759273314564e-09	0.22629670942554378	0.1354888375673595	MCAO
Csf2ra	6.3995957	2.5289478	1.5578881378208988e-10	5.461987073169391e-09	0.10011154489682098	0.015011547344110854	MCAO
Tex2	6.388169	0.99045503	1.6788389968755767e-10	5.876216762686702e-09	0.1569994422755159	0.06889915319476521	MCAO
Rab1a	6.3843207	0.6539967	1.7216002967156518e-10	6.014762709363391e-09	0.2007808142777468	0.10931485758275597	MCAO
Pde4b	6.3840933	0.6239176	1.7241592999749108e-10	6.014762709363391e-09	0.23773006134969324	0.14780600461893764	MCAO
Naa15	6.3729506	0.4417934	1.8542570515784082e-10	6.447156441690366e-09	0.267010596765198	0.16666666666666666	MCAO
ENSRNOG00000070938	6.370929	0.936235	1.8788660964284647e-10	6.52190506253629e-09	0.15630228667038484	0.06812933025404157	MCAO
Aig1	6.3611503	0.60930467	2.002485807462577e-10	6.939523543679403e-09	0.21974344673731178	0.12779060816012316	MCAO
Pik3ap1	6.3417063	0.4986985	2.2723452479608012e-10	7.861714598802996e-09	0.271611823759063	0.1766743648960739	MCAO
ST7	6.337513	1.5114894	2.3350377968457205e-10	8.065305180999568e-09	0.12548800892359174	0.04041570438799076	MCAO
Cdk12	6.336011	0.38682258	2.357901410620789e-10	8.13088173932162e-09	0.34355828220858897	0.24018475750577367	MCAO
Hnrnpdl	6.3249454	0.5622362	2.533224274326209e-10	8.721113322746026e-09	0.2235080870050195	0.1308698999230177	MCAO
Ttc3	6.3226275	0.34968656	2.5715291363039787e-10	8.830733667461478e-09	0.40658114891243724	0.29946112394149343	MCAO
Arpc2	6.3206587	0.5386672	2.6045086188337974e-10	8.922569886024411e-09	0.23591745677635248	0.1420323325635104	MCAO
Abi1	6.3198023	0.34418312	2.618985007545862e-10	8.957526862676434e-09	0.38747908533184605	0.2790608160123172	MCAO
Cbl	6.318499	0.34875262	2.6411591609873523e-10	9.018655206720004e-09	0.39040713887339656	0.2825250192455735	MCAO
Kcnd2	6.316469	0.9729495	2.67606404418303e-10	9.122985162657138e-09	0.16480758505298382	0.07890685142417245	MCAO
Zfand3	6.3063254	0.31716222	2.857383407445293e-10	9.709546275607456e-09	0.4903792526491913	0.3772132409545804	MCAO
Cab39	6.28186	0.54113615	3.3454650870125056e-10	1.1349679775777377e-08	0.23410485220301172	0.14126250962278675	MCAO
Aplp2	6.279952	0.76272273	3.386777573906099e-10	1.1471272797175327e-08	0.1752649191299498	0.08660508083140878	MCAO
Atp6v1h	6.2726855	0.5309932	3.5487266106465465e-10	1.198109534924565e-08	0.24609592861126603	0.15319476520400307	MCAO
Rbl1	6.272312	1.2233278	3.5572514327230167e-10	1.1990568093001732e-08	0.13259899609592862	0.04734411085450346	MCAO
Fgf14	6.271269	1.0570445	3.581171411422121e-10	1.2051820194522663e-08	0.15128276631344115	0.06581986143187067	MCAO
Atad2	6.255316	1.3296514	3.96711791702342e-10	1.3307935079730085e-08	0.12994980479643056	0.04541955350269438	MCAO
Lhfpl6	6.252925	2.114229	4.028354134365461e-10	1.3491768814873204e-08	0.10373675404350251	0.02040030792917629	MCAO
Smg1	6.2469378	0.41367427	4.1857815736391894e-10	1.399666610413385e-08	0.3000557724484105	0.20053887605850654	MCAO
Erbb4	6.2398257	0.84571284	4.38058704282876e-10	1.4624743302539454e-08	0.17484662576687116	0.08852963818321787	MCAO
Gpc5	6.2382956	0.6726619	4.423648406291159e-10	1.4745025832480197e-08	0.2126324595649749	0.12509622786759045	MCAO
Ints6	6.2280536	0.79367894	4.722651032897252e-10	1.566694644869047e-08	0.175404350250976	0.08814472671285604	MCAO
Arih1	6.2269616	0.32820022	4.755670663493449e-10	1.5751562579905788e-08	0.4233128834355828	0.31216320246343343	MCAO
Pikfyve	6.22589	0.5528513	4.788295578587426e-10	1.583460648275457e-08	0.22211377579475738	0.1308698999230177	MCAO
Nbeal1	6.2207346	0.70254153	4.948319025808758e-10	1.633802467639471e-08	0.19032348020078083	0.10238645111624327	MCAO
Tmem104	6.203775	2.0166323	5.512456633133242e-10	1.8172038643124457e-08	0.10485220301171222	0.021939953810623556	MCAO
Rnf130	6.19853	0.36494592	5.699278841622425e-10	1.8758411333352553e-08	0.3630786391522588	0.26058506543494997	MCAO
Syt1	6.190891	1.3659627	5.982513795803497e-10	1.9659778094485285e-08	0.13399330730619075	0.05157813702848345	MCAO
Atp9b	6.1739187	0.444546	6.661773135259558e-10	2.1823552430289356e-08	0.2572504182933631	0.16166281755196305	MCAO
Stx8	6.166961	0.40095782	6.961481556909744e-10	2.2769800674285445e-08	0.29726715002788623	0.19822940723633564	MCAO
Ubac2	6.1627316	0.49991807	7.150071503947494e-10	2.335021793641171e-08	0.22922476296709426	0.13702848344880678	MCAO
Ldlrad3	6.1552706	0.61535877	7.494948597711943e-10	2.4400480170749783e-08	0.20747350808700502	0.11893764434180139	MCAO
Dhx15	6.1482196	0.4952334	7.835758084407722e-10	2.5470465736076325e-08	0.24093697713329615	0.14819091608929946	MCAO
Prim2	6.142699	1.0714476	8.113104764630613e-10	2.633116942650858e-08	0.13845510317902956	0.054272517321016164	MCAO
Ppp4r1	6.14088	0.5501451	8.206545239636293e-10	2.6593265455056338e-08	0.22322922476296708	0.13356428021555042	MCAO
Ubn1	6.1338577	0.6729517	8.577328929229342e-10	2.7751894804046666e-08	0.17875069715560513	0.09083910700538876	MCAO
Apba1	6.131369	0.6533949	8.712591245621011e-10	2.8146099854497708e-08	0.2042665923034021	0.11739799846035412	MCAO
Rptor	6.1209736	0.57699215	9.300543304620697e-10	2.999926014225808e-08	0.20984383714445065	0.12009237875288684	MCAO
Arhgap10	6.1205916	1.9687728	9.322844060305048e-10	3.002499978008535e-08	0.10554935861684328	0.02386451116243264	MCAO
Inpp5b	6.118903	0.56694114	9.422164399379496e-10	3.029832803640959e-08	0.20900725041829335	0.11970746728252502	MCAO
Ulk2	6.111564	0.37847534	9.865946207802903e-10	3.167678839093349e-08	0.29740658114891244	0.19784449576597382	MCAO
Aak1	6.1096277	0.4326353	9.986385659454469e-10	3.2014458981058466e-08	0.27928053541550474	0.1859122401847575	MCAO
Chd7	6.104988	0.39871594	1.028084933517677e-09	3.2908135444475754e-08	0.3042387060791969	0.20592763664357197	MCAO
Ptpn4	6.09732	0.86971986	1.0786157203323096e-09	3.4472953037328056e-08	0.16062465142219742	0.07621247113163972	MCAO
ENSRNOG00000069588	6.093959	0.8648788	1.1015206312831878e-09	3.515141789266867e-08	0.1666201896263246	0.08275596612779061	MCAO
Tektip1	6.0933375	0.79183704	1.1058046633553547e-09	3.523449934940481e-08	0.1698271054099275	0.08429561200923788	MCAO
Ylpm1	6.0763903	0.4131532	1.2291819343585877e-09	3.898794014487466e-08	0.27607361963190186	0.1812933025404157	MCAO
Ddx3x	6.0757284	0.793628	1.2342615379513252e-09	3.908992055088744e-08	0.17456776352481873	0.09006928406466513	MCAO
Rps29	6.063169	1.2695125	1.3346535180457828e-09	4.2205649561610675e-08	0.13301728945900726	0.05157813702848345	MCAO
Svil	6.0433393	0.8686935	1.5095678431656494e-09	4.754226012453504e-08	0.16104294478527606	0.07736720554272518	MCAO
Pcm1	6.04327	0.31322157	1.5102139293589783e-09	4.754226012453504e-08	0.38524818739542666	0.279445727482679	MCAO
Kdm2b	6.0424786	0.7940568	1.517644220436815e-09	4.770454081810834e-08	0.16285554935861685	0.0781370284834488	MCAO
Rcor1	6.0318837	0.60681665	1.6205920908455782e-09	5.078824181863736e-08	0.2084495259341885	0.1216320246343341	MCAO
Srcap	6.031137	0.4277664	1.6281011327850094e-09	5.0947415447717174e-08	0.27091466815393195	0.17744418783679752	MCAO
Prdm2	6.0300694	0.49938333	1.6388930637184752e-09	5.1208691466351045e-08	0.24107640825432236	0.15088529638183218	MCAO
Btaf1	6.020392	0.4583374	1.7399516786181634e-09	5.428545668736371e-08	0.23982152816508645	0.14780600461893764	MCAO
Ascc3	6.0122857	0.41071278	1.8292570682718527e-09	5.690237936704402e-08	0.2706358059118795	0.1762894534257121	MCAO
Rmnd1	6.0047393	0.6209678	1.9163953821148583e-09	5.9348811789394566e-08	0.19673731176798662	0.11046959199384142	MCAO
Prr14l	6.003903	0.48654738	1.9262967296138696e-09	5.956745904584718e-08	0.2509760178471835	0.16127790608160122	MCAO
Kif16b	6.001715	0.7596609	1.952440061404248e-09	6.028697839087108e-08	0.16411042944785276	0.07967667436489607	MCAO
Abl2	5.9983177	0.3300615	1.9937239885857215e-09	6.147120168336507e-08	0.35276073619631904	0.2513471901462664	MCAO
C17h6orf62-ps1	5.9916925	0.6449959	2.0766801716157274e-09	6.393491406475087e-08	0.19311210262130507	0.1077752117013087	MCAO
Aff4	5.991368	0.37359568	2.080831959667799e-09	6.396880185688427e-08	0.3266871165644172	0.23094688221709006	MCAO
Psap	5.981573	0.29861042	2.209931211938757e-09	6.783809339605853e-08	0.5054378137200223	0.399153194765204	MCAO
Prpf40a	5.979848	0.64398235	2.233463561097876e-09	6.846022956429542e-08	0.1975738984941439	0.11239414934565051	MCAO
Ep400	5.9775743	0.54885507	2.2648438983501124e-09	6.932075499680066e-08	0.21611823759063023	0.12894534257120863	MCAO
Trip4	5.971035	0.8091933	2.357532374546579e-09	7.205251277659413e-08	0.1677356385945343	0.08468052347959969	MCAO
Eps15l1	5.9672275	0.61572295	2.413191051525344e-09	7.364623520564827e-08	0.19617958728388177	0.11046959199384142	MCAO
Ubr2	5.9602613	0.49373123	2.5183452318187987e-09	7.663225853456158e-08	0.22866703848298942	0.13933795227097767	MCAO
Nceh1	5.954079	1.0320696	2.6154007392635676e-09	7.94702781150724e-08	0.14347462353597323	0.0619707467282525	MCAO
Myo18a	5.9484043	0.60045755	2.7076906714948714e-09	8.215548859415554e-08	0.2073340769659788	0.1216320246343341	MCAO
Nin	5.948084	0.63709843	2.7129995205532287e-09	8.219761264150142e-08	0.18558282208588958	0.10046189376443418	MCAO
Insyn2a	5.939011	0.9132876	2.867464416635948e-09	8.675217743028758e-08	0.1443112102621305	0.06235565819861432	MCAO
Acap2	5.9374685	0.2981233	2.8945650961004352e-09	8.744589597239442e-08	0.4493865030674847	0.33795227097767516	MCAO
Commd9	5.92702	0.9472432	3.084815542552632e-09	9.292563601315873e-08	0.14696040156162857	0.06543494996150885	MCAO
Pde4d	5.916206	1.2592889	3.294526559213108e-09	9.91004933148666e-08	0.13859453430005578	0.059661277906081604	MCAO
Ttc7b	5.914728	0.80746496	3.3242373850950157e-09	9.985094701418638e-08	0.1526770775237033	0.06966897613548884	MCAO
Ccnl1	5.912512	0.3745516	3.3692933109722984e-09	1.0105951868075137e-07	0.3198549916341327	0.22401847575057737	MCAO
Ptpn1	5.905351	0.4953902	3.518959179046965e-09	1.0534602826270604e-07	0.24790853318460682	0.1605080831408776	MCAO
Prpf38b	5.905197	0.4595007	3.5222534490201725e-09	1.0534602826270604e-07	0.24010039040713888	0.15050038491147036	MCAO
Atxn1	5.8989253	1.888764	3.6587638966434122e-09	1.0927299694733017e-07	0.10610708310094813	0.02771362586605081	MCAO
Ncor1	5.8924103	0.3116618	3.806026743345278e-09	1.1350946899143256e-07	0.3964026770775237	0.29060816012317164	MCAO
Cd200r1	5.8868246	1.0749536	3.936858594390931e-09	1.172445700142049e-07	0.136781929726715	0.05658198614318707	MCAO
Dmxl2	5.8858466	1.2199935	3.9602193009695806e-09	1.1777298987819608e-07	0.12841606246514223	0.04888375673595073	MCAO
Ntm	5.8820834	0.6852343	4.051339733003443e-09	1.2014199270459715e-07	0.19994422755158953	0.11778290993071594	MCAO
Tcp11l1	5.866447	0.39449856	4.45232449423911e-09	1.318466600935271e-07	0.2656162855549359	0.17359507313317937	MCAO
Tra2b	5.8620753	0.29804868	4.571180484118041e-09	1.3517541612132417e-07	0.4047685443390965	0.29869130100076985	MCAO
LOC120099372	5.8616247	0.69019675	4.583604345846801e-09	1.3535189959862538e-07	0.13929168990518684	0.0573518090839107	MCAO
Bcar3	5.855199	0.4847839	4.7644007090787514e-09	1.4049286254085107e-07	0.234941438929169	0.14780600461893764	MCAO
Ncoa2	5.85297	0.35726523	4.8287086758655105e-09	1.4218919395814084e-07	0.3096765197992192	0.2132409545804465	MCAO
Ash1l	5.848428	0.2697515	4.962410282645346e-09	1.4592130993820803e-07	0.5727830451756832	0.45996920708237105	MCAO
Larp4b	5.84669	0.75689006	5.014495652612309e-09	1.4724638074603596e-07	0.1677356385945343	0.08545034642032333	MCAO
Fhod1	5.845769	0.5850243	5.042335849589349e-09	1.478568019894969e-07	0.20956497490239823	0.12509622786759045	MCAO
Pstpip1	5.844356	0.943187	5.085308209441959e-09	1.48908619998827e-07	0.1376185164528723	0.05696689761354888	MCAO
Map2k1	5.834147	0.5154063	5.406639236378533e-09	1.580970686609656e-07	0.2297824874511991	0.14357197844495767	MCAO
Rps6kc1	5.820654	0.69905317	5.861779530567827e-09	1.711672279079179e-07	0.177356385945343	0.09507313317936875	MCAO
Map2k5	5.8102746	0.43836406	6.2370532451640675e-09	1.818721256441027e-07	0.2645008365867262	0.17590454195535027	MCAO
Birc6	5.805683	0.29056254	6.410402327937664e-09	1.8666735445491816e-07	0.5002788622420524	0.38683602771362585	MCAO
Gna13	5.8026147	0.79828984	6.52887855273105e-09	1.8985363070257863e-07	0.15839375348577803	0.07736720554272518	MCAO
Psen1	5.797739	0.6600217	6.721484542948863e-09	1.9491375508639816e-07	0.18600111544896822	0.10392609699769054	MCAO
Mbnl2	5.790822	0.37458462	7.004268824430232e-09	2.0283356377486773e-07	0.3197155605131065	0.22902232486528099	MCAO
Stard7	5.789982	0.99592555	7.039399405253972e-09	2.0356972128352383e-07	0.13943112102621305	0.06004618937644342	MCAO
Hif1a	5.7853703	0.60417134	7.235265165885062e-09	2.0894568797237768e-07	0.19785276073619631	0.11431870669745958	MCAO
Pde7a	5.7803125	0.6890083	7.456191650641083e-09	2.1502959304998754e-07	0.1741494701617401	0.09199384141647421	MCAO
Prcp	5.7736025	1.6370488	7.759429730881072e-09	2.2346731282644583e-07	0.10415504740658114	0.026558891454965358	MCAO
Cask	5.75629	0.34243992	8.598276505684674e-09	2.469472126276505e-07	0.3234802007808143	0.22748267898383373	MCAO
Ppp3cb	5.7541747	0.41902024	8.706601626274535e-09	2.4937514985856817e-07	0.2597601784718349	0.17090069284064666	MCAO
Man1c1	5.7537203	0.2929919	8.73006107912456e-09	2.4970594895624217e-07	0.49205242610150585	0.3899153194765204	MCAO
Kpna3	5.751658	0.8327529	8.837240192170456e-09	2.524272178052395e-07	0.15142219743446736	0.07159353348729793	MCAO
Ctnna2	5.7407384	1.169393	9.426453591825719e-09	2.6889119184519457e-07	0.13092582264361405	0.05350269438029253	MCAO
Sulf2	5.738323	1.6948406	9.561847999100826e-09	2.7238275156134227e-07	0.10485220301171222	0.028098537336412627	MCAO
Atp6v0d1	5.727688	0.7736164	1.0180865596601238e-08	2.8962283324062626e-07	0.15964863357501394	0.07929176289453425	MCAO
Rsu1	5.7215705	0.36585864	1.0554383655938818e-08	2.994360050479205e-07	0.30382041271611826	0.21247113163972287	MCAO
R3hdm1	5.720592	0.34191442	1.0615339061196431e-08	3.007583766987086e-07	0.31037367540435024	0.21670515781370284	MCAO
Fcer1g	5.713387	0.43063566	1.1074945057071851e-08	3.129343639711165e-07	0.2469325153374233	0.15973826020015397	MCAO
LOC102546864	5.711751	1.051852	1.11819578175075e-08	3.155328769877016e-07	0.12757947573898495	0.049268668206312545	MCAO
Ubap2l	5.7083454	0.4453965	1.1407979558816501e-08	3.2147809063191765e-07	0.25794757389849415	0.1716705157813703	MCAO
Cstf3	5.6874967	0.33575785	1.2891507145313901e-08	3.623101056416236e-07	0.30939765755716675	0.21478060046189376	MCAO
Nt5c2	5.6867375	0.36452797	1.2948915438835213e-08	3.634363602284057e-07	0.30577244841048523	0.21478060046189376	MCAO
Ptk2	5.686035	1.0345213	1.3002246920785137e-08	3.6444533280906577e-07	0.13204127161182375	0.054272517321016164	MCAO
Celf2	5.677775	0.26242596	1.3645827955750125e-08	3.819738703875262e-07	0.6843279419966537	0.5746728252501925	MCAO
Clcn7	5.67635	1.3123494	1.3759919491808298e-08	3.8465396275367035e-07	0.11670384829894033	0.04003079291762895	MCAO
Nktr	5.6663437	0.3680274	1.458767696633757e-08	4.0725064617341344e-07	0.2982431678750697	0.20823710546574287	MCAO
Arhgap12	5.6585903	0.58737606	1.5262128627664985e-08	4.2551301703141496e-07	0.1954824316787507	0.11393379522709776	MCAO
Pcbp2	5.649591	0.40765586	1.608300641250458e-08	4.4720996345433827e-07	0.2525097601784718	0.16435719784449576	MCAO
Srsf2	5.641387	0.2965513	1.6868562134284146e-08	4.6843215060582966e-07	0.36461238148354713	0.26674364896073904	MCAO
Ctsa	5.6399665	0.67357826	1.700833924333344e-08	4.7168894256048793e-07	0.18335192414947016	0.10431100846805234	MCAO
AABR07008309.1	5.638684	1.2236215	1.7135503741927047e-08	4.745878090531605e-07	0.12479085331846068	0.04849884526558892	MCAO
Ctnnd2	5.6289496	1.049357	1.8131056166941237e-08	5.014983160898284e-07	0.13929168990518684	0.06312548113933796	MCAO
Tab2	5.628645	0.36450183	1.8163081898548443e-08	5.017222333135266e-07	0.2700780814277747	0.18052347959969206	MCAO
Ppp2r5c	5.616938	0.3178447	1.9437120114278118e-08	5.362087635736251e-07	0.3268265476854434	0.23017705927636645	MCAO
Supt3h	5.6106744	0.4237995	2.0153961178300982e-08	5.552535480476457e-07	0.25167317345231455	0.1674364896073903	MCAO
Adap2	5.6100698	0.3789738	2.022452658631505e-08	5.564664362318653e-07	0.2679866146123815	0.17975365665896845	MCAO
Fars2	5.602032	0.41501382	2.1185321620604613e-08	5.821382085158537e-07	0.25683212493028446	0.1716705157813703	MCAO
Phkb	5.592692	0.42201114	2.235760566017595e-08	6.127445232303909e-07	0.24107640825432236	0.15550423402617397	MCAO
Itgav	5.592164	0.47041515	2.2425682728716897e-08	6.138079165669431e-07	0.2402398215281651	0.15665896843725943	MCAO
Eif4a1	5.5860424	0.8084619	2.3230229632317034e-08	6.349999927916023e-07	0.1454266592303402	0.06774441878367975	MCAO
Ezh2	5.5802174	0.74609476	2.4021803054379338e-08	6.557827120287985e-07	0.1581148912437256	0.0800615858352579	MCAO
Osbpl9	5.573605	0.51589596	2.4952131437210878e-08	6.79410893133199e-07	0.20119910764082544	0.11970746728252502	MCAO
Thada	5.570682	0.38928908	2.5374382671199812e-08	6.900120714453635e-07	0.2551589514779699	0.16859122401847576	MCAO
Tpd52	5.564025	0.96786696	2.6362226332891592e-08	7.159461622997475e-07	0.13399330730619075	0.057736720554272515	MCAO
Septin2	5.562888	0.33858648	2.65345710686966e-08	7.196944592836907e-07	0.31176798661461236	0.2201693610469592	MCAO
Nmt2	5.5621576	0.62621087	2.6645940944664923e-08	7.217813925656909e-07	0.17219743446737312	0.09276366435719785	MCAO
Vav2	5.560733	0.6136052	2.6864418331253763e-08	7.267605093329888e-07	0.1827941996653653	0.1031562740569669	MCAO
Lnpep	5.547061	0.32571355	2.9051123901674417e-08	7.849044635599302e-07	0.31678750697155605	0.22478829869130101	MCAO
Pcdh15	5.5459285	1.4463166	2.9239820658672647e-08	7.87727592213244e-07	0.11238148354712772	0.03810623556581986	MCAO
Tulp4	5.54262	0.41882157	2.979786741647796e-08	7.999258492367182e-07	0.23828778583379812	0.1535796766743649	MCAO
Dcaf6	5.540546	0.5835866	3.0153015122523786e-08	8.084246995637259e-07	0.18335192414947016	0.10392609699769054	MCAO
Atp6v1a	5.5395675	1.2371265	3.0321933211721345e-08	8.119152640063215e-07	0.11461238148354713	0.03964588144726713	MCAO
Psmd1	5.536454	0.7256549	3.0865659966058275e-08	8.254201873066044e-07	0.1664807585052984	0.08891454965357967	MCAO
Pcyt1a	5.532127	0.6596894	3.163708244697807e-08	8.438970363655754e-07	0.17136084774121585	0.09314857582755966	MCAO
Fermt3	5.5293627	0.29349846	3.2139651676164485e-08	8.562133888722549e-07	0.3700501952035694	0.270977675134719	MCAO
Smarca2	5.514595	0.29539493	3.495844295058507e-08	9.289464067198561e-07	0.3989124372559955	0.30138568129330257	MCAO
Ifnar1	5.5121512	0.5244041	3.5447439019059205e-08	9.407481094602472e-07	0.20147796988287786	0.12086220169361046	MCAO
Sh3kbp1	5.5118833	0.2887771	3.550145169021474e-08	9.40990437594238e-07	0.36377579475738986	0.2678983833718245	MCAO
Rc3h1	5.5091677	0.35621837	3.605346855800488e-08	9.544154315494068e-07	0.2918293363078639	0.20361816782140107	MCAO
Srpk2	5.5075884	0.34133765	3.6378265030682986e-08	9.617991231189149e-07	0.2916899051868377	0.20207852193995382	MCAO
Ggnbp2	5.506375	0.561732	3.6629842923318985e-08	9.672308397107127e-07	0.18404907975460122	0.10431100846805234	MCAO
Prrc2c	5.5057616	0.33101937	3.675753438804669e-08	9.693817182135685e-07	0.29252649191299496	0.20053887605850654	MCAO
Kcnq5	5.5021124	1.3577211	3.752674730999937e-08	9.859470978714872e-07	0.11614612381483547	0.042340261739799843	MCAO
Pum2	5.500164	0.26980343	3.794381988554683e-08	9.956572311894555e-07	0.44060234244283325	0.3371824480369515	MCAO
Oxsr1	5.4983087	0.7786457	3.8345082962113156e-08	1.0049287617295805e-06	0.14877300613496933	0.07197844495765973	MCAO
Atp7a	5.4978256	0.6180324	3.8450242837603937e-08	1.0064267057842748e-06	0.18739542665923034	0.10931485758275597	MCAO
Nrcam	5.497497	1.2869394	3.852198216340888e-08	1.0070472294738537e-06	0.12339654210819855	0.05003849114703618	MCAO
Septin7	5.486545	0.3855435	4.098709946471272e-08	1.0701563230101705e-06	0.24916341327384273	0.16358737490377212	MCAO
Cast	5.47949	0.2806704	4.265536628407661e-08	1.1123288675521769e-06	0.3604294478527607	0.2613548883756736	MCAO
Nhsl1	5.4787145	1.0139223	4.284266851844864e-08	1.1158253269040922e-06	0.1261851645287228	0.051193225558121634	MCAO
Dhx9	5.4758325	0.49308026	4.3545939610770526e-08	1.1324988408413724e-06	0.21332961517010596	0.13279445727482678	MCAO
Parp9	5.4709816	0.82440984	4.475496229462085e-08	1.161302647857699e-06	0.14779698828778584	0.07197844495765973	MCAO
Dis3l2	5.468972	0.34668145	4.526524703937479e-08	1.1730916803801382e-06	0.27928053541550474	0.19168591224018475	MCAO
Ncoa1	5.468546	0.3654333	4.5374212110206115e-08	1.1744638655587424e-06	0.284021193530396	0.19630484988452657	MCAO
Irf8	5.464178	0.99348116	4.6505601099545246e-08	1.202264405244224e-06	0.13301728945900726	0.05850654349499615	MCAO
Nfe2l2	5.463208	1.055518	4.6760590874862035e-08	1.2073676702984698e-06	0.12562744004461796	0.051193225558121634	MCAO
Pnpla7	5.4608173	0.27651867	4.739479598494196e-08	1.2222377523004835e-06	0.39723926380368096	0.2998460354118553	MCAO
Slc44a1	5.4594045	0.4551024	4.777341482461384e-08	1.230488225077216e-06	0.23145566090351366	0.1489607390300231	MCAO
Wac	5.4572654	0.27709228	4.835237080106883e-08	1.2423478017343249e-06	0.4097880646960402	0.306774441878368	MCAO
Btbd1	5.4558363	0.41285992	4.874285614986999e-08	1.2508478849916454e-06	0.23982152816508645	0.1558891454965358	MCAO
Rnf149	5.449179	0.6846191	5.0602823880027143e-08	1.2969912047293999e-06	0.15950920245398773	0.08275596612779061	MCAO
Man1a1	5.4469953	0.3336201	5.122783383747257e-08	1.3098082490688414e-06	0.32752370329057445	0.2390300230946882	MCAO
Ythdf3	5.4465365	0.4056304	5.136005673184873e-08	1.311589463386042e-06	0.24302844394868936	0.15935334872979215	MCAO
Vps35l	5.4454403	1.2482692	5.1677328332648624e-08	1.3180862114626655e-06	0.11335750139431121	0.03964588144726713	MCAO
Thoc2l	5.444742	0.5115141	5.188043170704169e-08	1.321658725601259e-06	0.19297267150027886	0.11316397228637413	MCAO
ENSRNOG00000069880	5.4357877	0.8346716	5.4554940228275725e-08	1.388105433041297e-06	0.14221974344673732	0.06697459584295612	MCAO
Atp10d	5.4331326	0.69291794	5.537319006490014e-08	1.4072173368493289e-06	0.15644171779141106	0.0800615858352579	MCAO
Huwe1	5.431562	0.29749078	5.586297170858802e-08	1.4162310336665738e-06	0.3424428332403793	0.24788298691301	MCAO
Usp40	5.4279695	0.37757626	5.699884431437041e-08	1.4432823307911716e-06	0.2559955382041272	0.17051578137028484	MCAO
Fli1	5.425221	0.28978226	5.7882831667819965e-08	1.4638980081393406e-06	0.44492470719464583	0.3494996150885296	MCAO
Stk4	5.4190106	0.6128348	5.992982896545508e-08	1.5120202094942615e-06	0.17749581706636922	0.10007698229407236	MCAO
Tent2	5.417935	0.30798897	6.029142915272497e-08	1.5193150283846532e-06	0.3064696040156163	0.21401077752117012	MCAO
Ell2	5.406325	0.95460796	6.433098952830719e-08	1.619163897299506e-06	0.13106525376464026	0.05696689761354888	MCAO
Sae1	5.405266	0.39800403	6.471242450409066e-08	1.6268113814781354e-06	0.22685443390964863	0.14357197844495767	MCAO
Runx2	5.4022536	0.72468084	6.580881784527005e-08	1.6523924250825529e-06	0.1579754601226994	0.08237105465742879	MCAO
Rasa1	5.396936	0.3895855	6.778858421620972e-08	1.7000663357381018e-06	0.24121583937534857	0.1581986143187067	MCAO
Odf2	5.386873	0.7183731	7.169409049679813e-08	1.7958641593260092e-06	0.1528165086447295	0.07698229407236336	MCAO
Suz12	5.382493	0.55893147	7.34612657109241e-08	1.8379342445050533e-06	0.17930842163970998	0.10200153964588145	MCAO
Adcy9	5.378332	0.2663595	7.517903000125402e-08	1.8786693003650677e-06	0.4090909090909091	0.30908391070053887	MCAO
Lrrtm4	5.373859	0.8299307	7.70692233128829e-08	1.923611114259408e-06	0.15462911321807027	0.08121632024634334	MCAO
Ube2r2	5.3675385	0.38143086	7.981849420245256e-08	1.9898627222932465e-06	0.26003904071388734	0.17590454195535027	MCAO
Grid2	5.360134	0.90849674	8.316011303054385e-08	2.070706567456511e-06	0.14612381483547127	0.073518090839107	MCAO
Htt	5.353944	0.32219812	8.605757506133582e-08	2.1403121218694746e-06	0.29252649191299496	0.20438799076212472	MCAO
Parp4	5.3510413	0.26930547	8.744948732724718e-08	2.1723530228709292e-06	0.4266592303402119	0.3233256351039261	MCAO
Map3k20	5.35025	1.3740491	8.783286711051383e-08	2.1792945465550687e-06	0.10192414947016173	0.029638183217859892	MCAO
Syne1	5.3487477	1.5377877	8.856478375346824e-08	2.194857276802855e-06	0.10345789180145008	0.03194765204003079	MCAO
Ppp1r12b	5.348208	0.46519196	8.882931816785967e-08	2.198814031531695e-06	0.19715560513106525	0.11739799846035412	MCAO
Inpp5f	5.3472176	0.61678934	8.931661989371205e-08	2.2082691659098666e-06	0.16926938092582264	0.09314857582755966	MCAO
Alms1	5.332137	0.38534752	9.706351525879709e-08	2.396977221337974e-06	0.23842721695482433	0.15550423402617397	MCAO
Znrf2	5.319046	0.38223585	1.0431274666468958e-07	2.57296593714339e-06	0.24665365309537088	0.16397228637413394	MCAO
Eepd1	5.314707	0.8967834	1.0682929541137123e-07	2.6319424296061213e-06	0.1430563301728946	0.07043879907621248	MCAO
Aoah	5.3088613	1.1169598	1.1031227425528332e-07	2.714562373282007e-06	0.11503067484662577	0.04311008468052348	MCAO
Gria2	5.3082523	0.5856807	1.1068134135298294e-07	2.7204513514732007e-06	0.18600111544896822	0.11162432640492687	MCAO
Slc10a7	5.295746	0.58971727	1.1853174243946494e-07	2.9065924116793238e-06	0.16536530953708867	0.08929946112394149	MCAO
Gse1	5.2872696	1.3171009	1.2415544834193484e-07	3.0373898832403805e-06	0.10680423870607919	0.03541185527328714	MCAO
Slc23a2	5.283722	0.5211603	1.2658531444155512e-07	3.093225760584667e-06	0.1975738984941439	0.12086220169361046	MCAO
Larp1	5.2794514	0.439214	1.2957110457809355e-07	3.157181788287668e-06	0.21193530395984383	0.1331793687451886	MCAO
Akr1a1	5.277759	1.0964305	1.3077339440118586e-07	3.173345085254748e-06	0.11795872838817624	0.046189376443418015	MCAO
Rabgap1l	5.2773366	0.43524122	1.3107492339171093e-07	3.173345085254748e-06	0.312186279977691	0.22979214780600463	MCAO
Ddx6	5.277085	0.289275	1.3125500094125921e-07	3.1740396190708656e-06	0.34676519799219185	0.25519630484988454	MCAO
Cdc27	5.2768497	0.517829	1.3142367723957183e-07	3.1744571624479988e-06	0.18195761293920804	0.10508083140877598	MCAO
Ube2d3	5.2750554	0.41612396	1.3271601306745387e-07	3.201983808943887e-06	0.2320133853876185	0.15165511932255582	MCAO
Washc2c	5.27236	0.66643274	1.3468057442469645e-07	3.245647038377225e-06	0.1507250418293363	0.07621247113163972	MCAO
Uhrf2	5.2714467	0.37545174	1.353526356047864e-07	3.258098000103274e-06	0.24707194645844952	0.1651270207852194	MCAO
Shc1	5.2704277	0.7467798	1.3610618527491386e-07	3.272479679442481e-06	0.14765755716675963	0.07390300230946882	MCAO
Smg6	5.2680936	0.25805363	1.3784777260002347e-07	3.31055715960148e-06	0.4465978806469604	0.3464203233256351	MCAO
Rora	5.2672615	0.82207924	1.3847388350964021e-07	3.321788834854825e-06	0.1494701617401004	0.07698229407236336	MCAO
Nipa2	5.2621427	0.3705766	1.4238616374477029e-07	3.407840535471294e-06	0.22866703848298942	0.147036181678214	MCAO
Mbd2	5.260681	0.6599025	1.4352254978170652e-07	3.431121754530512e-06	0.15825432236475181	0.08391070053887606	MCAO
Nufip2	5.259078	0.33038405	1.4477951045528143e-07	3.4572291756326084e-06	0.27495817066369216	0.19091608929946113	MCAO
Tbc1d22a	5.25594	0.46624964	1.4727021204126765e-07	3.512704511555424e-06	0.20635805911879532	0.12817551963048499	MCAO
Vav1	5.2404213	0.7228725	1.6021031848031167e-07	3.8040425110512058e-06	0.1528165086447295	0.07967667436489607	MCAO
Gtsf1	5.235883	0.6543886	1.6419786014953323e-07	3.894312597166418e-06	0.175404350250976	0.10238645111624327	MCAO
Xrcc4	5.234296	0.9775959	1.6561494853663858e-07	3.923483628270243e-06	0.12158393753485779	0.05003849114703618	MCAO
Sumo2	5.2335896	0.49330476	1.662493663993859e-07	3.934067963803075e-06	0.19562186279977692	0.11893764434180139	MCAO
Uxs1	5.230411	0.53591377	1.6913344333873025e-07	3.988809643464363e-06	0.1813998884551032	0.10585065434949961	MCAO
Plekho2	5.2202144	1.1376774	1.7871631471736742e-07	4.210074443105984e-06	0.1154489682097044	0.044649730561970746	MCAO
Mroh1	5.21952	0.7857606	1.7938739451153608e-07	4.221140418999849e-06	0.14096486335750139	0.06851424172440339	MCAO
Brd4	5.2150145	0.29749876	1.8380312972792525e-07	4.320197777887534e-06	0.30688789737869493	0.21747498075442648	MCAO
Gigyf2	5.214673	0.36954054	1.8414153685362193e-07	4.323305108256481e-06	0.2427495817066369	0.16204772902232487	MCAO
Nek6	5.214178	0.25353044	1.8463410575515393e-07	4.330020873895478e-06	0.3124651422197434	0.2201693610469592	MCAO
Nup153	5.2129316	0.6130917	1.8587924470542972e-07	4.3543511111665245e-06	0.1689905186837702	0.09468822170900693	MCAO
Arl15	5.211982	0.25397214	1.8683375570072325e-07	4.371826475470272e-06	0.39696040156162854	0.3006158583525789	MCAO
Vps13d	5.208081	0.39273024	1.9080370091717476e-07	4.459164288478839e-06	0.24205242610150585	0.16204772902232487	MCAO
Caprin1	5.207898	0.34794018	1.9099158308947812e-07	4.459164288478839e-06	0.24525934188510876	0.16204772902232487	MCAO
Ap1b1	5.19995	0.5461923	1.9934197891538336e-07	4.648947641757428e-06	0.18865030674846625	0.11354888375673595	MCAO
Uqcc5	5.1966295	0.4475041	2.0293409123892388e-07	4.727462396572531e-06	0.1946458449525934	0.11739799846035412	MCAO
LOC100912041	5.1934066	0.33097532	2.0648059846782456e-07	4.8030805121430014e-06	0.2639431121026213	0.17936874518860663	MCAO
Tbl1x	5.1932645	0.2895212	2.066383011520074e-07	4.8030805121430014e-06	0.3220858895705521	0.23441108545034642	MCAO
Clock	5.1826777	0.41968662	2.187226685599529e-07	5.0727206515796155e-06	0.219882877858338	0.14164742109314857	MCAO
Atp2b4	5.18228	1.4628941	2.1918982030292614e-07	5.077937870133867e-06	0.10401561628555493	0.03464203233256351	MCAO
Homer1	5.179069	0.7841604	2.2299586192751264e-07	5.160106298310111e-06	0.14096486335750139	0.06889915319476521	MCAO
Aebp2	5.1788745	0.37010336	2.2322886638210774e-07	5.160106298310111e-06	0.22824874511991075	0.14780600461893764	MCAO
Ski	5.1757283	0.2767814	2.270236389740747e-07	5.236279004103906e-06	0.3630786391522588	0.27174749807544263	MCAO
Mast2	5.1744294	0.4302167	2.2860862809092288e-07	5.2612606987423594e-06	0.21709425543781372	0.13895304080061585	MCAO
Fth1	5.172948	0.45892543	2.3042956006915717e-07	5.297353241677576e-06	0.22071946458449526	0.14434180138568128	MCAO
Lrrc8c	5.1689453	0.72324765	2.3541890721587988e-07	5.406125748836952e-06	0.14277746793084217	0.07082371054657428	MCAO
Fgf12	5.162113	1.161755	2.4417729405167154e-07	5.601117228760772e-06	0.12032905744562186	0.051193225558121634	MCAO
Ep300	5.158586	0.4366705	2.488219965976247e-07	5.695198668849126e-06	0.21862799776910205	0.14126250962278675	MCAO
Herc2	5.1558456	0.30681852	2.524885720793101e-07	5.772819413538512e-06	0.2717512548800892	0.1859122401847575	MCAO
Sp100	5.146891	0.28869832	2.648390934110171e-07	6.042020057078764e-06	0.30939765755716675	0.22055427251732102	MCAO
Ctnnd1	5.142921	0.40572983	2.704993686575837e-07	6.164445394864022e-06	0.22810931399888454	0.15011547344110854	MCAO
Esyt2	5.1396937	0.62915844	2.7518643612591315e-07	6.264450401537345e-06	0.16397099832682654	0.09160892994611239	MCAO
Spred1	5.1389227	0.29016584	2.763181749147274e-07	6.283391383147695e-06	0.3471834913552705	0.2602001539645881	MCAO
Poln	5.131916	0.9100005	2.868071268562265e-07	6.514840976888023e-06	0.12325711098717233	0.052732871439568896	MCAO
Eif4g2	5.1315427	0.58403575	2.873768754213955e-07	6.520718149442617e-06	0.16215839375348579	0.08929946112394149	MCAO
Efcab14	5.126055	0.5167078	2.9587681471966927e-07	6.706327889094688e-06	0.1805633017289459	0.10623556581986143	MCAO
Piezo1	5.1234202	0.5174068	3.0004278220588233e-07	6.786080875651056e-06	0.17150027886224206	0.09699769053117784	MCAO
Rps6ka3	5.123201	0.25178126	3.003919522649598e-07	6.786656973262012e-06	0.39040713887339656	0.2979214780600462	MCAO
Clcn5	5.1200633	0.45616993	3.0543347053507764e-07	6.8931304017636576e-06	0.2042665923034021	0.12817551963048499	MCAO
Tenm2	5.1169047	0.8641911	3.1059004638232313e-07	7.001968723066437e-06	0.14221974344673732	0.07236335642802155	MCAO
Senp5	5.1010046	0.6127297	3.378552480215572e-07	7.608456638045079e-06	0.1579754601226994	0.08545034642032333	MCAO
Srsf4	5.0966125	0.46571985	3.457851222673444e-07	7.770343915816873e-06	0.20524261015058562	0.12971516551193227	MCAO
AABR07025986.2	5.092078	0.88233584	3.541598691707776e-07	7.95001693472647e-06	0.1346904629113218	0.06505003849114703	MCAO
Snx27	5.0818486	0.49062312	3.737788739946661e-07	8.372487042918984e-06	0.18516452872281094	0.11046959199384142	MCAO
Inpp4a	5.076198	0.35063815	3.8506150948373777e-07	8.606822609633311e-06	0.2575292805354155	0.17744418783679752	MCAO
Xpo6	5.075902	0.5523834	3.8566218061927176e-07	8.611068454593879e-06	0.1709425543781372	0.09776751347190146	MCAO
Grik2	5.0751023	0.7663659	3.8728768592032866e-07	8.638163428729374e-06	0.15672058003346348	0.0873749037721324	MCAO
Tyk2	5.0739617	0.6482548	3.8961774585544223e-07	8.68089868183337e-06	0.1592303402119353	0.08775981524249422	MCAO
Usp48	5.0690374	0.3089166	3.9983213841366434e-07	8.861395997865631e-06	0.26979921918572225	0.18668206312548113	MCAO
Rpsa	5.067268	0.9518123	4.0356634182765534e-07	8.934711639660635e-06	0.12311767986614612	0.05388760585065435	MCAO
Gpm6a	5.0665045	0.895137	4.0518686596972816e-07	8.961126404980297e-06	0.13803680981595093	0.06928406466512702	MCAO
Stxbp1	5.0660014	0.98425823	4.062591567938401e-07	8.975373531443259e-06	0.12005019520356944	0.050808314087759814	MCAO
Palldl1	5.065238	0.61791027	4.0789011233136444e-07	9.001920100146722e-06	0.16912994980479643	0.09738260200153964	MCAO
Ranbp9	5.063062	0.26767498	4.1257482792139925e-07	9.095734849842332e-06	0.34913552704963746	0.25943033102386454	MCAO
Ptpn2	5.059356	0.42160732	4.2067435209012365e-07	9.26455721210245e-06	0.2051031790295594	0.12894534257120863	MCAO
Erbin	5.05906	0.26134104	4.213285414359624e-07	9.269227911591173e-06	0.3402119353039598	0.25057736720554274	MCAO
Ank2	5.0570507	0.89640045	4.2579044605628876e-07	9.357570746348167e-06	0.1356664807585053	0.06697459584295612	MCAO
Ifnar2	5.0546474	0.54045016	4.311865822090536e-07	9.465995190987549e-06	0.17484662576687116	0.10200153964588145	MCAO
ENSRNOG00000067032	5.0544524	0.51816916	4.316269866729036e-07	9.465995190987549e-06	0.1986893474623536	0.12663587374903773	MCAO
Top1	5.0533524	0.28619125	4.34121589859936e-07	9.510755750264804e-06	0.3428611266034579	0.2548113933795227	MCAO
Clasp2	5.0443935	0.2624246	4.5496185116864874e-07	9.9569208471836e-06	0.3438371444506414	0.2548113933795227	MCAO
Ptpn12	5.0401435	1.0581431	4.6518282060996987e-07	1.0159398975946489e-05	0.1153095370886782	0.04695919938414165	MCAO
Ndfip1	5.0361896	0.37189332	4.7488975605614325e-07	1.0360602107672319e-05	0.24637479085331845	0.16782140107775212	MCAO
Rc3h2	5.034217	0.4378459	4.798060312752518e-07	1.0456978432138181e-05	0.20468488566648077	0.13010007698229406	MCAO
Smurf1	5.0335064	0.39416027	4.815882862692718e-07	1.0484922128682818e-05	0.23243167875069715	0.1562740569668976	MCAO
Micu1	5.032362	0.93084466	4.844737050808957e-07	1.0536800519425371e-05	0.11684327941996654	0.04772902232486528	MCAO
Hnrnph1	5.026553	0.2791366	4.993745366323489e-07	1.0849623352366661e-05	0.3385387618516453	0.2501924557351809	MCAO
Hectd4	5.0259075	0.40757746	5.010572107915045e-07	1.0874912506681868e-05	0.21346904629113217	0.1374133949191686	MCAO
ENSRNOG00000070836	5.0243936	0.6398042	5.050261029967723e-07	1.0949717968387103e-05	0.15002788622420524	0.07929176289453425	MCAO
Comt	5.019149	0.9149214	5.190093063280635e-07	1.1229668850850546e-05	0.12451199107640826	0.05581216320246343	MCAO
Cep85l	5.0162625	0.38476044	5.268628937956202e-07	1.1378757635252678e-05	0.22281093139988845	0.14665127020785218	MCAO
Arih2	5.016218	0.32190695	5.269852935147548e-07	1.1378757635252678e-05	0.2667317345231456	0.18514241724403388	MCAO
Snx5	5.014083	0.31074217	5.328703364857456e-07	1.148217828855102e-05	0.24623535973229224	0.16589684372594304	MCAO
Arid2	5.010819	0.2767766	5.419883562787925e-07	1.166428792719078e-05	0.3078639152258784	0.22209391839876827	MCAO
Ncam2	5.0106606	0.7031645	5.424344523996476e-07	1.166428792719078e-05	0.1624372559955382	0.0939183987682833	MCAO
Erp44	5.0037236	0.55136997	5.62334067928689e-07	1.2079811545279602e-05	0.16731734523145567	0.09545804464973057	MCAO
Trafd1	5.0010324	0.4659006	5.702419927459538e-07	1.2237148024474583e-05	0.19799219185722253	0.12432640492686682	MCAO
Ric1	5.0006304	0.56172395	5.714319752706369e-07	1.2250146005648438e-05	0.16675962074735082	0.09545804464973057	MCAO
Arpc1b	4.9896703	0.7195771	6.048247347376125e-07	1.2926356155462572e-05	0.1430563301728946	0.073518090839107	MCAO
Ubxn4	4.980634	0.5090922	6.337624763029121e-07	1.3489811246869905e-05	0.19074177356385946	0.11893764434180139	MCAO
Sec14l1	4.9775453	0.6978169	6.439580254752334e-07	1.3692924910865866e-05	0.14445064138315672	0.07467282525019246	MCAO
Map6	4.9760714	1.0019859	6.488768509162078e-07	1.3783538050971847e-05	0.1100111544896821	0.04195535026943803	MCAO
Mknk1	4.9741554	1.0336777	6.553268530253722e-07	1.3906460324423031e-05	0.11391522587841606	0.046189376443418015	MCAO
Smc6	4.97187	0.30116886	6.631012165389442e-07	1.405720940945956e-05	0.27955939765755716	0.19861431870669746	MCAO
Mia2	4.968976	0.5503119	6.730745255133703e-07	1.4254222729205375e-05	0.17136084774121585	0.10046189376443418	MCAO
Notch2	4.968022	0.7313137	6.763932181662915e-07	1.4310050668087253e-05	0.1431957612939208	0.07428791377983064	MCAO
Spire1	4.967823	0.3069775	6.77087184820536e-07	1.4310292254987257e-05	0.27732849972113777	0.1966897613548884	MCAO
Brd2	4.9662156	0.7611983	6.82720801602001e-07	1.4414828123250305e-05	0.1388733965421082	0.07005388760585066	MCAO
Itch	4.9640965	0.3061812	6.902159791050712e-07	1.454378715368535e-05	0.30479643056330175	0.2224788298691301	MCAO
Sbno1	4.9628787	0.49946985	6.945593644543215e-07	1.4605949483600106e-05	0.19032348020078083	0.11855273287143957	MCAO
Chchd3	4.9565787	0.2796143	7.174530041515487e-07	1.5072264213468306e-05	0.307585052983826	0.2224788298691301	MCAO
Atp2c1	4.952227	0.27649722	7.336888367195153e-07	1.539791806873009e-05	0.26338538761851643	0.18090839107005388	MCAO
Stat4	4.9474654	1.2540438	7.518598473945332e-07	1.5763493560473783e-05	0.10610708310094813	0.03964588144726713	MCAO
Hectd2	4.947137	0.54348695	7.531304988664476e-07	1.5774359679554385e-05	0.16787506971556052	0.09661277906081601	MCAO
Galnt2	4.9439015	0.60896254	7.657439028642132e-07	1.6022541584282527e-05	0.15337423312883436	0.08314087759815242	MCAO
Glud1	4.942984	0.4293993	7.693574770424986e-07	1.6082102556005012e-05	0.19785276073619631	0.12432640492686682	MCAO
Bnip2	4.9348817	0.5330748	8.019932876872404e-07	1.6747600866185936e-05	0.17568321249302846	0.10508083140877598	MCAO
Raf1	4.934687	0.48405713	8.027943054647773e-07	1.6747647172511962e-05	0.17707752370329058	0.10469591993841416	MCAO
Ubp1	4.9246197	0.6332568	8.452451181110776e-07	1.7598221595150798e-05	0.1560234244283324	0.08660508083140878	MCAO
Kcnt2	4.9191236	0.4250829	8.693258552320787e-07	1.8081632818249766e-05	0.23006134969325154	0.15742879137798307	MCAO
Fbxo11	4.917516	0.2542737	8.764926383085198e-07	1.8212630975992495e-05	0.38162297824874514	0.29022324865280985	MCAO
Slf2	4.9123282	0.31182623	9.000119691635535e-07	1.8664343170606392e-05	0.24665365309537088	0.16782140107775212	MCAO
Atxn10	4.907177	0.54096055	9.239663091863499e-07	1.914217157944764e-05	0.16634132738427218	0.09584295612009237	MCAO
Clasp1	4.90423	0.41648722	9.379455022522635e-07	1.941260157968505e-05	0.2071946458449526	0.13356428021555042	MCAO
Rufy1	4.9040027	0.8305723	9.390322053193002e-07	1.9415926249235155e-05	0.12869492470719465	0.061200923787528866	MCAO
Smarca4	4.899716	0.49333018	9.597527077419936e-07	1.980529062058921e-05	0.17763524818739543	0.10623556581986143	MCAO
Vps8	4.8956566	0.41497132	9.79779684484767e-07	2.0178841714054642e-05	0.20649749023982153	0.13279445727482678	MCAO
R3hdm2	4.8937893	0.25549573	9.89126613514898e-07	2.0351352874340874e-05	0.3749302844394869	0.28560431100846806	MCAO
Robo1	4.892121	1.0836129	9.975504498880972e-07	2.048996339208934e-05	0.12018962632459565	0.054657428791377985	MCAO
St6gal1	4.891313	1.3211793	1.0016539162177599e-06	2.0548606660882148e-05	0.10011154489682098	0.034257120862201694	MCAO
Vps13a	4.890112	0.37302732	1.0077876369720514e-06	2.0654228344825052e-05	0.2253206915783603	0.15011547344110854	MCAO
Adgre1	4.8865232	0.46966824	1.0263218872365574e-06	2.101353973418131e-05	0.22448410485220302	0.15434949961508854	MCAO
Tgfbr2	4.8853946	0.25154862	1.0322180364421758e-06	2.1113642294679664e-05	0.33588957055214724	0.24865280985373364	MCAO
Zc3h7a	4.8850822	0.4124273	1.0338568996740843e-06	2.1126553370922856e-05	0.2084495259341885	0.13471901462663588	MCAO
Htra2	4.880698	0.4222853	1.0571091340166197e-06	2.1559679089292267e-05	0.20803123257110986	0.1354888375673595	MCAO
Agap1	4.872888	0.31352448	1.0997852277415137e-06	2.2396627546183533e-05	0.2992191857222532	0.21862971516551194	MCAO
Macrod2	4.872799	0.87427646	1.1002826658670725e-06	2.2396627546183533e-05	0.1334355828220859	0.06697459584295612	MCAO
Ttyh2	4.8712077	0.70468634	1.1091824930170256e-06	2.255588763200287e-05	0.13915225878416063	0.0712086220169361	MCAO
Rab6a	4.8708096	0.5244522	1.1114182505230731e-06	2.2567793286648494e-05	0.17177914110429449	0.10161662817551963	MCAO
Shld2	4.8658047	0.4836769	1.1399208953187148e-06	2.3091383083335435e-05	0.17373117679866146	0.10277136258660508	MCAO
Snx14	4.864067	0.3858844	1.1499782113467808e-06	2.327262855125155e-05	0.2127718906860011	0.13895304080061585	MCAO
Fbxw11	4.855299	0.32892668	1.2020514242147562e-06	2.4256217670920672e-05	0.24539877300613497	0.16820631254811394	MCAO
Atosa	4.8532453	0.77834404	1.2145740454347767e-06	2.44668343707253e-05	0.13106525376464026	0.0642802155504234	MCAO
Magi3	4.8532047	0.488463	1.2148227883203778e-06	2.44668343707253e-05	0.1720580033463469	0.10161662817551963	MCAO
Tmem65	4.849393	0.38476735	1.2383993873459552e-06	2.4917736617173988e-05	0.22169548243167875	0.14780600461893764	MCAO
Zzef1	4.8465514	0.48059756	1.2562608635572928e-06	2.5252890954307e-05	0.18070273284997213	0.10931485758275597	MCAO
Abi2	4.845167	0.44267544	1.2650514680603158e-06	2.5380927348662756e-05	0.1977133296151701	0.1262509622786759	MCAO
Ccnt2	4.8430605	0.33635753	1.278544375476174e-06	2.5627114126418226e-05	0.2467930842163971	0.17013086989992302	MCAO
Khdc4	4.8356767	0.39451176	1.3269359091556197e-06	2.6571669791171653e-05	0.20761293920803123	0.13433410315627406	MCAO
Nalf1	4.8243346	1.0122827	1.4047130131782991e-06	2.8102302513641432e-05	0.11893474623535973	0.05350269438029253	MCAO
Cmss1	4.814085	1.0356907	1.4787582782506036e-06	2.9471146446579997e-05	0.10819854991634133	0.042725173210161664	MCAO
Capzb	4.8111095	0.47261375	1.5009469640293287e-06	2.985659776834811e-05	0.17986614612381482	0.10969976905311778	MCAO
Prdx1	4.792035	0.826239	1.6509816316030717e-06	3.274785325278146e-05	0.12228109313998885	0.056197074672825253	MCAO
Dcc	4.790878	1.1632767	1.6605306460775323e-06	3.290612998644758e-05	0.11029001673173452	0.046189376443418015	MCAO
Pik3cd	4.789936	0.40033913	1.6683430521917186e-06	3.301125229650088e-05	0.21291132180702732	0.14126250962278675	MCAO
Stx12	4.7898593	0.51003265	1.6689844240337177e-06	3.301125229650088e-05	0.1699665365309537	0.100846805234796	MCAO
Rfx7	4.7798853	0.25617015	1.753951245556536e-06	3.462649888355775e-05	0.31581148912437257	0.23325635103926096	MCAO
Ints8	4.7785745	0.43813297	1.7654255484324817e-06	3.478751132371749e-05	0.18614054656999443	0.11547344110854503	MCAO
Mast3	4.7776327	0.4443339	1.7737116305411208e-06	3.4917969996173835e-05	0.1922755158951478	0.1216320246343341	MCAO
Otulin	4.7758503	0.5897934	1.7894932782379984e-06	3.519560607086105e-05	0.1497490239821528	0.08198614318706697	MCAO
Vat1	4.758485	1.0232499	1.9505159763870256e-06	3.832663351539867e-05	0.11015058561070831	0.04541955350269438	MCAO
Ndel1	4.758225	0.7279603	1.953027495066013e-06	3.834005099396445e-05	0.13385387618516453	0.06774441878367975	MCAO
Kdm2a	4.749185	0.25315988	2.0423813063594675e-06	3.9981854779768995e-05	0.35011154489682095	0.26481909160892997	MCAO
Parg	4.7435546	0.38299227	2.1000024065999342e-06	4.1071502291767e-05	0.20231455660903513	0.12971516551193227	MCAO
Ss18	4.7424507	0.26625553	2.1114839565398093e-06	4.1257570021261544e-05	0.28457891801450086	0.20361816782140107	MCAO
Smchd1	4.737368	0.38311216	2.165114841124086e-06	4.226610592086367e-05	0.2201617401003904	0.14819091608929946	MCAO
Vps41	4.7333374	0.43750584	2.2085790125747165e-06	4.30744814675735e-05	0.18558282208588958	0.11585835257890685	MCAO
Ccz1b	4.732367	0.38634524	2.219164605770443e-06	4.324071108232631e-05	0.20691578360290017	0.1354888375673595	MCAO
Slmap	4.732063	0.39802954	2.2224964762185762e-06	4.324777492291829e-05	0.1995259341885109	0.1285604311008468	MCAO
Csmd3	4.730983	0.9216528	2.2343522853898962e-06	4.3415597790069104e-05	0.12674288901282765	0.06274056966897613	MCAO
Rnf38	4.723254	0.34130242	2.321005621837862e-06	4.505759617356724e-05	0.2477691020635806	0.1739799846035412	MCAO
Kpnb1	4.7174087	0.5741913	2.388675389315121e-06	4.628555287650723e-05	0.14988845510317902	0.08275596612779061	MCAO
Fryl	4.716337	0.2749958	2.401285265736535e-06	4.648693156180258e-05	0.2575292805354155	0.18013856812933027	MCAO
Xpr1	4.713463	0.41830423	2.435418967915465e-06	4.71042380823945e-05	0.19074177356385946	0.12086220169361046	MCAO
Rnf213	4.7063875	0.68613386	2.521447910609902e-06	4.8678339681258934e-05	0.14933073061907418	0.08391070053887606	MCAO
Tbc1d2b	4.70571	0.7016875	2.529841950448411e-06	4.879546120800495e-05	0.13552704963747908	0.07005388760585066	MCAO
Topbp1	4.7017884	1.0987086	2.578925523791457e-06	4.9696463724091624e-05	0.10080870050195204	0.03695150115473441	MCAO
Nfkb1	4.7002864	0.30827457	2.5979666869809603e-06	5.001741924632031e-05	0.26338538761851643	0.1878367975365666	MCAO
G3bp1	4.698955	0.7945681	2.6149591898070746e-06	5.029838015916984e-05	0.11935303959843838	0.054272517321016164	MCAO
Hspa4	4.6921153	0.44652262	2.7039481020641355e-06	5.1962397715743966e-05	0.1784718349135527	0.10969976905311778	MCAO
Rap1b	4.6904874	0.29091117	2.7255500802857783e-06	5.228168616950743e-05	0.2810931399888455	0.20323325635103925	MCAO
Dennd5a	4.687788	0.33557433	2.761739339156503e-06	5.2927446969611744e-05	0.2296430563301729	0.1562740569668976	MCAO
Ccar1	4.6840005	0.38987428	2.8132912913540395e-06	5.386617827810849e-05	0.20050195203569438	0.12933025404157045	MCAO
Opa1	4.6804976	0.70133513	2.861796557506054e-06	5.469501059678389e-05	0.13747908533184608	0.07236335642802155	MCAO
Cul5	4.6800265	0.51496977	2.8683772445569364e-06	5.47405902918862e-05	0.16717791411042945	0.09969207082371055	MCAO
Atxn2	4.679941	0.2737676	2.869570126977044e-06	5.47405902918862e-05	0.2587841606246514	0.18052347959969206	MCAO
Slfn2	4.671449	1.0765568	2.990819611397591e-06	5.6798481859204604e-05	0.10415504740658114	0.04080061585835258	MCAO
Pced1b	4.670341	0.374021	3.0070002766941112e-06	5.705408850784501e-05	0.20217512548800892	0.13048498845265588	MCAO
Gns	4.6645527	0.47637612	3.0928933210757073e-06	5.863074264889085e-05	0.16801450083658673	0.10007698229407236	MCAO
Dennd4c	4.6557846	0.2692197	3.227494990914676e-06	6.107189528837283e-05	0.24595649749023982	0.1697459584295612	MCAO
Iws1	4.6535153	0.52870077	3.2632341273063737e-06	6.164904802519883e-05	0.1613218070273285	0.09468822170900693	MCAO
Coro1c	4.644382	0.6474914	3.4109618453243446e-06	6.425357237113226e-05	0.13538761851645287	0.07005388760585066	MCAO
Uckl1	4.64413	0.62805766	3.415122001292573e-06	6.427419019667871e-05	0.14765755716675963	0.08237105465742879	MCAO
Atp5f1b	4.6355734	0.8112745	3.559497980460247e-06	6.675173046362214e-05	0.1238148354712772	0.06004618937644342	MCAO
Hnrnpu	4.6305313	0.36716706	3.6472827515616256e-06	6.81541267105535e-05	0.2092861126603458	0.13895304080061585	MCAO
Rpl3	4.6286845	0.62774676	3.6799587297660282e-06	6.870348595572088e-05	0.14765755716675963	0.08275596612779061	MCAO
Chd3	4.6207933	0.86937803	3.822756021234086e-06	7.124258021439452e-05	0.12451199107640826	0.061585835257890686	MCAO
Mtrex	4.620493	0.28676158	3.828295326843362e-06	7.128245099697863e-05	0.2587841606246514	0.18244803695150116	MCAO
Trpm2	4.620188	0.82831436	3.8339173382086605e-06	7.13237896298871e-05	0.12869492470719465	0.06581986143187067	MCAO
Trim33	4.6109776	0.3376936	4.007792489212723e-06	7.442637495910891e-05	0.23117679866146124	0.15973826020015397	MCAO
Wbp1l	4.607771	0.52253234	4.070085572607044e-06	7.55162956772383e-05	0.16592303402119354	0.09969207082371055	MCAO
Rassf3	4.604674	0.37109885	4.131129815416532e-06	7.645042896675322e-05	0.20036252091466816	0.13048498845265588	MCAO
Mrtfb	4.6046615	0.47622216	4.131371554866517e-06	7.645042896675322e-05	0.1634132738427217	0.09661277906081601	MCAO
Peli1	4.603123	0.25630003	4.1620205827056695e-06	7.694966802205209e-05	0.30465699944227553	0.22401847575057737	MCAO
Supt16h	4.6022587	0.5094515	4.179341011197329e-06	7.720181818569444e-05	0.16397099832682654	0.09738260200153964	MCAO
Pfn1	4.602043	0.33216602	4.1836615088316195e-06	7.721359788218638e-05	0.21848856664807584	0.14665127020785218	MCAO
Htr2b	4.6008863	0.39689416	4.206967859481369e-06	7.750728307722881e-05	0.17902955939765755	0.11046959199384142	MCAO
Acsl4	4.59414	0.51128644	4.345378744104084e-06	7.984681047229294e-05	0.16215839375348579	0.0962278675904542	MCAO
Srsf3	4.592325	0.41382995	4.383342940839665e-06	8.040347165148243e-05	0.1794478527607362	0.11123941493456505	MCAO
Foxn2	4.5875435	0.9771385	4.4849200838959814e-06	8.212299954494598e-05	0.10471277189068601	0.04195535026943803	MCAO
Traf3	4.583131	0.6116276	4.580647935332071e-06	8.37296116932626e-05	0.13859453430005578	0.07390300230946882	MCAO
Spats2	4.576835	0.58391756	4.7206337199235134e-06	8.595389720766615e-05	0.14138315672058002	0.07659738260200154	MCAO
ENSRNOG00000070850	4.5767374	0.6076352	4.722831707680597e-06	8.595389720766615e-05	0.1464026770775237	0.08198614318706697	MCAO
Fmn1	4.561341	0.748209	5.082803071150685e-06	9.226497765345911e-05	0.12423312883435583	0.061200923787528866	MCAO
Cdyl	4.554781	0.4172621	5.2440215920572125e-06	9.510913209262242e-05	0.19143892916899052	0.12432640492686682	MCAO
Gng12	4.5505023	0.3859033	5.351798671291829e-06	9.689620979473618e-05	0.19422755158951477	0.12548113933795227	MCAO
Rab7a	4.549504	0.47846156	5.377257013264344e-06	9.720114714498548e-05	0.17150027886224206	0.10546574287913779	MCAO
Morc3	4.549297	0.41198605	5.382549453177914e-06	9.720114714498548e-05	0.19088120468488567	0.1235565819861432	MCAO
Pcf11	4.5488744	0.29100475	5.3933573377600855e-06	9.731250425428395e-05	0.2381483547127719	0.16474210931485758	MCAO
Glcci1	4.547685	0.31099054	5.423918312042705e-06	9.777976898562972e-05	0.24386503067484663	0.1724403387220939	MCAO
Lima1	4.5425544	0.563481	5.557668868236924e-06	0.00010001895750339515	0.15365309537088678	0.08891454965357967	MCAO
Cant1	4.5400333	0.78839844	5.624531250050819e-06	0.00010113543926978171	0.12562744004461796	0.06312548113933796	MCAO
Nup98	4.5359983	0.32249933	5.7331594670951346e-06	0.00010291217584513406	0.23284997211377578	0.1624326404926867	MCAO
Lrpprc	4.532276	0.7075246	5.835151365180338e-06	0.00010465336486088192	0.12757947573898495	0.06466512702078522	MCAO
Garre1	4.525002	0.5063897	6.03949851575518e-06	0.00010813332696953297	0.15741773563859454	0.09237875288683603	MCAO
Grm7	4.5248027	1.0764381	6.045181205499881e-06	0.000108142721121596	0.10889570552147239	0.0481139337952271	MCAO
Tent5c	4.5218477	1.0204266	6.1302148648415415e-06	0.0001094770739831923	0.10443390964863357	0.04311008468052348	MCAO
Sos2	4.518767	0.28937948	6.22008770276451e-06	0.00011098753938396658	0.24247071946458448	0.1697459584295612	MCAO
Mfhas1	4.5164285	0.5536578	6.289131625277963e-06	0.00011212409324453891	0.15351366424986057	0.08929946112394149	MCAO
Ptar1	4.515921	0.57636005	6.304211654254018e-06	0.00011224942453918697	0.14807585052983827	0.08429561200923788	MCAO
Stk38l	4.515832	1.0620805	6.306869317331024e-06	0.00011224942453918697	0.10303959843837145	0.04195535026943803	MCAO
Fancc	4.5016975	0.71811765	6.7412924030950725e-06	0.00011966893098769851	0.12130507529280535	0.05889145496535797	MCAO
Uggt1	4.49873	0.41220343	6.836060606784076e-06	0.0001210115981954937	0.18335192414947016	0.1170130869899923	MCAO
Ubap2	4.4986205	0.5388201	6.8395852266364615e-06	0.0001210115981954937	0.14779698828778584	0.08391070053887606	MCAO
Pi4ka	4.49314	0.50067383	7.018049556660563e-06	0.00012406444098224736	0.1604852203011712	0.09584295612009237	MCAO
Atxn7	4.49256	0.32627156	7.0372123178358265e-06	0.00012429839381275984	0.21960401561628556	0.14934565050038492	MCAO
Purb	4.4884033	0.413579	7.1759033334499095e-06	0.00012664140512551415	0.17693809258226437	0.11046959199384142	MCAO
Chd4	4.487896	0.7701756	7.1930113350537135e-06	0.00012681449940699942	0.12744004461795874	0.06581986143187067	MCAO
Ehmt1	4.4828296	0.26192024	7.36597017169129e-06	0.0001296682876739543	0.26882320133853876	0.1924557351809084	MCAO
Tex9	4.4803944	0.45305732	7.450532311856918e-06	0.00013091696216834136	0.16494701617401003	0.09969207082371055	MCAO
Gas7	4.480248	1.0149394	7.455635449251149e-06	0.00013091696216834136	0.10485220301171222	0.04426481909160893	MCAO
Tnfaip8	4.4756083	0.68934643	7.61940883595681e-06	0.00013345741491618254	0.13747908533184608	0.07544264819091609	MCAO
Ap3s1	4.473384	0.75819993	7.699142918281088e-06	0.00013474142773345685	0.12520914668153932	0.06351039260969978	MCAO
Marchf7	4.4711347	0.3025456	7.780560570217468e-06	0.00013605273804435315	0.22504182933630787	0.15473441108545036	MCAO
ENSRNOG00000064849	4.469763	0.8534668	7.83063777727593e-06	0.00013658664861760994	0.113218070273285	0.05196304849884527	MCAO
Nsf	4.464149	0.4636555	8.038767822742978e-06	0.00013998405828208414	0.15435025097601784	0.08968437259430331	MCAO
Rbm15	4.463767	0.7660318	8.053104330901708e-06	0.0001401173322835562	0.12130507529280535	0.059661277906081604	MCAO
Ms4a6bl	4.4599395	0.61701244	8.19828595299114e-06	0.00014240701183961245	0.1261851645287228	0.0642802155504234	MCAO
Commd4	4.459391	0.74390525	8.219273781891145e-06	0.00014265338916484251	0.12269938650306748	0.06081601231716705	MCAO
Tia1	4.450392	0.36671597	8.571375241676215e-06	0.00014851855646031697	0.19394868934746234	0.1262509622786759	MCAO
Strn	4.448951	0.4387486	8.629078120276717e-06	0.00014932526452340796	0.17247629670942555	0.10700538876058506	MCAO
Btbd10	4.4488735	0.45270655	8.632176886500545e-06	0.00014932526452340796	0.17177914110429449	0.10700538876058506	MCAO
Prkag2	4.443767	1.0615255	8.839730878223494e-06	0.00015266375419508546	0.10025097601784719	0.04003079291762895	MCAO
Edil3	4.4353523	1.0589105	9.19219106705116e-06	0.00015835947240081728	0.10819854991634133	0.04849884526558892	MCAO
Pitpna	4.4351735	0.5014701	9.19981571814857e-06	0.00015836070307611078	0.16201896263245957	0.09853733641262509	MCAO
Srbd1	4.4289994	0.4041192	9.46713211183257e-06	0.00016256174599236828	0.18084216397099834	0.11508852963818322	MCAO
Fubp1	4.428618	0.2624552	9.483893827346568e-06	0.00016271629949602957	0.2607361963190184	0.18668206312548113	MCAO
Tmem131l	4.4256344	0.5602838	9.615937188605528e-06	0.00016471220514403882	0.15295593976575572	0.09083910700538876	MCAO
Prkacb	4.425435	0.33925626	9.624802239466098e-06	0.00016472947245113975	0.20872838817624093	0.14087759815242495	MCAO
Zfp91	4.4244366	0.50286496	9.669426526036738e-06	0.00016522346906673694	0.14709983268265478	0.08352578906851424	MCAO
B4galt5	4.420487	0.89968723	9.847872691483488e-06	0.00016813558538244526	0.10959286112660346	0.049268668206312545	MCAO
Nrg1	4.412092	0.9662501	1.0237643742413717e-05	0.00017464803800117657	0.11489124372559956	0.05542725173210162	MCAO
Ptpn6	4.3937526	0.67453873	1.1141070238743767e-05	0.00018944337277007446	0.13008923591745677	0.06889915319476521	MCAO
Kif13a	4.385841	0.43159214	1.1553859535678602e-05	0.00019598561409792684	0.17247629670942555	0.10854503464203233	MCAO
Magi2	4.38401	0.49347958	1.1651438249387286e-05	0.0001974810463513774	0.18474623535973228	0.12240184757505773	MCAO
Afdn	4.383129	0.854691	1.1698668359880456e-05	0.0001981213900107057	0.11224205242610151	0.05234795996920708	MCAO
B2m	4.382581	0.2811371	1.1728143294177778e-05	0.0001984602520627371	0.2571109871723369	0.18706697459584296	MCAO
RGD1562402-1	4.380974	0.9958737	1.1815012569002106e-05	0.00019960802056542964	0.10345789180145008	0.04387990762124711	MCAO
Hnrnpd	4.375112	0.46593073	1.2137010006345603e-05	0.00020471806258490902	0.17108198549916342	0.1077752117013087	MCAO
Rev3l	4.3747587	0.6206784	1.2156675253167243e-05	0.00020488493035201321	0.14040713887339654	0.07929176289453425	MCAO
Elk3	4.3685074	0.6353726	1.2509846682765607e-05	0.00021032994831665097	0.13190184049079753	0.07082371054657428	MCAO
Hnrnpf	4.364099	0.30001915	1.2764765090772571e-05	0.00021427226973029444	0.19199665365309537	0.123941493456505	MCAO
Myef2	4.3624144	0.6716439	1.2863481420530072e-05	0.00021575660117026678	0.12186279977691021	0.061200923787528866	MCAO
AABR07053185.1	4.361282	0.4281656	1.2930256334359346e-05	0.00021670324085226064	0.16829336307863915	0.10431100846805234	MCAO
Tcf20	4.359849	0.42167607	1.30152161692552e-05	0.0002177789482877929	0.16968767428890127	0.10585065434949961	MCAO
Aff1	4.3595123	0.31420895	1.3035269757522463e-05	0.00021794056278805102	0.2254601226993865	0.15742879137798307	MCAO
Rab3gap2	4.356634	0.42232782	1.3207776439346047e-05	0.0002204731216778099	0.17052426101505855	0.10623556581986143	MCAO
Auts2	4.35156	0.3411908	1.3517231382507177e-05	0.00022528002636378814	0.2265755716675962	0.1605080831408776	MCAO
Usp25	4.3491163	0.49099332	1.3668720823191284e-05	0.00022762382905403372	0.16076408254322364	0.09853733641262509	MCAO
Eif4a2	4.3402996	0.396948	1.4228864464334266e-05	0.00023657602883364967	0.1815393195761294	0.1170130869899923	MCAO
Phactr2	4.3355093	0.60030794	1.4542287561039792e-05	0.00024159556339521416	0.15644171779141106	0.0962278675904542	MCAO
Plxna2	4.3300905	0.58057415	1.4904817011392034e-05	0.000246836013792137	0.15309537088678193	0.09276366435719785	MCAO
Mfsd11	4.32241	0.5525073	1.543339359862785e-05	0.00025498544538126995	0.13929168990518684	0.0781370284834488	MCAO
Gfpt1	4.3208513	0.35611042	1.554283323632316e-05	0.0002565913713643712	0.20105967651979922	0.13625866050808313	MCAO
Rasa2	4.319772	0.45092136	1.5619076305087107e-05	0.0002576471705841513	0.16634132738427218	0.10354118552732872	MCAO
Arpc5	4.312481	0.6891514	1.6143268283080197e-05	0.0002660847192005184	0.12688232013385387	0.06697459584295612	MCAO
Sh3bp2	4.3116407	0.31685862	1.62047512076576e-05	0.0002667424840556868	0.23034021193530396	0.16320246343341033	MCAO
Extl3	4.3115883	0.916629	1.6208619893491605e-05	0.0002667424840556868	0.10317902955939766	0.04426481909160893	MCAO
Arl8b	4.3034005	0.5086184	1.681964452630475e-05	0.00027658091540274933	0.14919129949804796	0.08775981524249422	MCAO
Ndufs4	4.2992764	0.5363327	1.7135681884753165e-05	0.0002815569799339615	0.14612381483547127	0.08506543494996151	MCAO
Stk38	4.293642	0.25546616	1.757659029599061e-05	0.0002885754049692554	0.22671500278862242	0.15742879137798307	MCAO
Agtpbp1	4.29281	0.465562	1.7642619138130116e-05	0.00028943282695620973	0.15560513106525375	0.09353348729792148	MCAO
Uba52	4.2923064	0.33907703	1.7682673177125467e-05	0.0002898631163656079	0.20105967651979922	0.1354888375673595	MCAO
Rttn	4.291308	0.766814	1.7762391808858182e-05	0.00029094242708165675	0.11642498605688789	0.0573518090839107	MCAO
Csde1	4.2905526	0.38344777	1.7822894078038052e-05	0.0002917055403904339	0.18126045733407697	0.11739799846035412	MCAO
Raly	4.287906	0.44492286	1.803653148037094e-05	0.0002947419477922503	0.1719185722253207	0.10969976905311778	MCAO
Chd1	4.2831445	0.30159053	1.842703920190041e-05	0.0003006547112117074	0.23759063022866703	0.17013086989992302	MCAO
Arel1	4.282925	0.5470314	1.844520907801555e-05	0.0003007171489344277	0.13845510317902956	0.07775211701308699	MCAO
Rplp1	4.2780704	0.9883417	1.8852040557895467e-05	0.00030711101968674154	0.10262130507529281	0.044649730561970746	MCAO
Afg3l2	4.2759395	0.43268314	1.903331124792274e-05	0.00030965628544945813	0.16104294478527606	0.09853733641262509	MCAO
Dek	4.2758865	0.49764052	1.9037820850155084e-05	0.00030965628544945813	0.14500836586726157	0.08391070053887606	MCAO
Evi5	4.2690873	0.3997248	1.9627456557740968e-05	0.0003189844189442074	0.18432794199665364	0.12124711316397228	MCAO
Dcun1d4	4.2689247	0.41238526	1.9641747822997795e-05	0.0003189844189442074	0.18767428890128277	0.12509622786759045	MCAO
Pip4p2	4.268186	0.8539954	1.970689829662099e-05	0.00031979475981962517	0.10443390964863357	0.045804464973056194	MCAO
Ppp6r2	4.257441	0.5562169	2.067801860557554e-05	0.00033529415165080956	0.145287228109314	0.08545034642032333	MCAO
Ypel2	4.2484617	0.61185026	2.152432958474527e-05	0.00034820917752605656	0.1399888455103179	0.08083140877598152	MCAO
Wdr70	4.247597	0.36891174	2.1607541480666933e-05	0.0003490167293402642	0.18293363078639152	0.11970746728252502	MCAO
Ankfy1	4.2467527	0.30555713	2.1689095507878694e-05	0.00035006433904402205	0.20287228109313998	0.13664357197844496	MCAO
Gon4l	4.245576	0.44071186	2.1803289812301783e-05	0.00035136646749017616	0.1666201896263246	0.10508083140877598	MCAO
Adam9	4.233812	0.77517223	2.297632225761574e-05	0.00036911920569745245	0.1111266034578918	0.052732871439568896	MCAO
Dpp9	4.2336493	0.8699075	2.299292581517089e-05	0.00036911920569745245	0.10889570552147239	0.051193225558121634	MCAO
Npat	4.229874	0.7193299	2.338219278469653e-05	0.0003745080625851394	0.11893474623535973	0.06043110084680523	MCAO
Pank2	4.228409	0.28844637	2.3534978321046575e-05	0.0003766674469305821	0.23215281650864472	0.16474210931485758	MCAO
Ppfibp1	4.2279096	0.81473905	2.358725206911613e-05	0.0003772161150885498	0.1100111544896821	0.05196304849884527	MCAO
Klc1	4.2261114	0.713494	2.3776439530763877e-05	0.0003799518530503014	0.12562744004461796	0.06735950731331794	MCAO
Herpud2	4.2219467	0.36313745	2.422016238713626e-05	0.00038674784814066935	0.19422755158951477	0.1308698999230177	MCAO
Fip1l1	4.2185774	0.36513522	2.4584872775872723e-05	0.00039227278738123865	0.17875069715560513	0.11585835257890685	MCAO
Antxr2	4.2117496	0.6108685	2.5340044581748623e-05	0.00040370773153566993	0.138733965421082	0.07967667436489607	MCAO
Asah1	4.210296	0.42458716	2.5503600116238803e-05	0.00040600492030149035	0.15435025097601784	0.09314857582755966	MCAO
Tmem120a	4.207694	0.7526796	2.5798958243860223e-05	0.0004097734534399799	0.11558839933073062	0.057736720554272515	MCAO
Nudt3	4.20661	0.40700468	2.5922943055658182e-05	0.00041143105534059764	0.16940881204684885	0.10739030023094688	MCAO
Nasp	4.200132	0.80382663	2.6675965948878923e-05	0.00042274248078926337	0.11238148354712772	0.054657428791377985	MCAO
Ppig	4.1931863	0.2810467	2.7506333224364603e-05	0.00043557234318884313	0.2235080870050195	0.15742879137798307	MCAO
Aftph	4.1912417	0.2640115	2.774316466128183e-05	0.00043866002284195685	0.23145566090351366	0.16397228637413394	MCAO
Fam120a	4.185815	0.2664877	2.8414517198482957e-05	0.00044859846956580847	0.21542108198549917	0.14857582755966128	MCAO
Gpd2	4.1830626	0.6547859	2.87608377049766e-05	0.0004533832506184507	0.12060791968767429	0.06235565819861432	MCAO
Wwp2	4.1823153	0.35557663	2.8855514383333143e-05	0.00045453397036886753	0.19394868934746234	0.13048498845265588	MCAO
Jtb	4.175723	0.9119701	2.9704083038695856e-05	0.0004675494031451181	0.10122699386503067	0.04426481909160893	MCAO
Ralgapa1	4.174891	0.25718027	2.9812869916030343e-05	0.00046890970041972406	0.26031790295593976	0.19207082371054657	MCAO
Abl1	4.1648607	0.43632436	3.115429786183051e-05	0.0004889079408466606	0.1656441717791411	0.10508083140877598	MCAO
Ip6k2	4.1600623	0.43647727	3.181606331991371e-05	0.000498919658612798	0.16369213608477412	0.10354118552732872	MCAO
Smim14	4.156884	0.57668054	3.2261771726196004e-05	0.0005055308714584644	0.13859453430005578	0.0804464973056197	MCAO
Btrc	4.150535	0.25761947	3.3169869928415565e-05	0.0005185976830120512	0.228388176240937	0.1605080831408776	MCAO
Enox2	4.1486435	0.84997135	3.34451026369833e-05	0.0005217613974247332	0.10262130507529281	0.045804464973056194	MCAO
Cnot6	4.147645	0.4291022	3.359127064291464e-05	0.000523624223270891	0.15225878416062466	0.09199384141647421	MCAO
Rnf145	4.143602	0.5385053	3.418929790062145e-05	0.0005321550258236298	0.1411042944785276	0.08237105465742879	MCAO
Tesk2	4.1361895	0.66985554	3.531203681976098e-05	0.0005488155403729494	0.12158393753485779	0.0642802155504234	MCAO
Tnks2	4.1358404	0.30737466	3.5365768992897135e-05	0.0005490407456429371	0.23034021193530396	0.16589684372594304	MCAO
Scamp2	4.1308355	0.35094777	3.6144725994291375e-05	0.0005592696126910059	0.1699665365309537	0.10854503464203233	MCAO
Cotl1	4.130608	0.85234946	3.61804883413331e-05	0.0005594101169353906	0.10638594534300055	0.05003849114703618	MCAO
Agfg1	4.126204	0.3137822	3.688005106940961e-05	0.0005693867089258041	0.19255437813720022	0.12894534257120863	MCAO
Xylt1	4.1253757	0.841484	3.701300797817185e-05	0.0005710189295587571	0.10485220301171222	0.04849884526558892	MCAO
Rtn4	4.1213894	0.2759444	3.765941870250071e-05	0.000580564244497522	0.22587841606246514	0.15973826020015397	MCAO
Pdap1	4.1203747	0.31375986	3.782568693039833e-05	0.0005825379821155747	0.21346904629113217	0.14934565050038492	MCAO
Pdss2	4.1198063	0.35029063	3.791910128074482e-05	0.0005832809078885516	0.16815393195761294	0.10623556581986143	MCAO
Zmym2	4.1153855	0.26461992	3.865324489281958e-05	0.0005937652127759743	0.232989403234802	0.16666666666666666	MCAO
Ints6l	4.115361	0.48491323	3.8657326883487786e-05	0.0005937652127759743	0.1484941438929169	0.08968437259430331	MCAO
Hycc1	4.1070275	0.6732975	4.007833006830479e-05	0.0006151407527174804	0.11935303959843838	0.06235565819861432	MCAO
Usp54	4.1063333	0.3589276	4.019889956538469e-05	0.000616539962171072	0.17665923034021194	0.11585835257890685	MCAO
Eif5	4.103987	0.58309084	4.0608991683155456e-05	0.0006223743564539746	0.13706079196876744	0.07967667436489607	MCAO
Ireb2	4.0979066	0.27118987	4.16903825020964e-05	0.0006375496422603596	0.22378694924707196	0.1585835257890685	MCAO
Togaram1	4.097529	0.48101604	4.175841121067448e-05	0.0006381245258330912	0.1484941438929169	0.09006928406466513	MCAO
Usp6nl	4.0877986	0.41626284	4.354857425671441e-05	0.0006645119416785111	0.16926938092582264	0.1100846805234796	MCAO
Sf1	4.084616	0.40104303	4.4149724546605256e-05	0.0006731949998866369	0.16592303402119354	0.10585065434949961	MCAO
Rfc1	4.0804067	0.50792104	4.4956966847401275e-05	0.0006845081822241213	0.13204127161182375	0.07390300230946882	MCAO
Slc44a2	4.0793514	0.40517163	4.516154519648071e-05	0.0006871240613856419	0.16787506971556052	0.10816012317167052	MCAO
Slain2	4.077269	0.48341316	4.556778641375516e-05	0.000692802182705432	0.14751812604573342	0.08929946112394149	MCAO
Ppp2r2b	4.073112	0.8214089	4.638907061162205e-05	0.0007047777206110637	0.11726157278304518	0.06235565819861432	MCAO
Cfb	4.071533	0.65751326	4.6704725738216e-05	0.0007085465121761482	0.12785833798103738	0.07159353348729793	MCAO
Hnrnpul1	4.063715	0.5796431	4.8297818943234165e-05	0.0007300735918989527	0.12744004461795874	0.07043879907621248	MCAO
Snx30	4.060861	0.29605165	4.8892036315681384e-05	0.000738523366998974	0.21848856664807584	0.15550423402617397	MCAO
Ocrl	4.0533557	0.59387445	5.0488182653471255e-05	0.0007609886682334137	0.12688232013385387	0.07005388760585066	MCAO
Mafg	4.0519795	0.77981204	5.078613081777348e-05	0.0007649296111533325	0.10861684327941996	0.053117782909930716	MCAO
Serf2	4.0487237	0.60946107	5.149765985525845e-05	0.0007750896888193457	0.12409369771332962	0.06735950731331794	MCAO
Klhl5	4.045582	0.26121116	5.21932981844374e-05	0.0007849961906276289	0.19590072504182934	0.13202463433410316	MCAO
Scaf4	4.037581	0.31738338	5.40051807021731e-05	0.0008110835376803447	0.192414947016174	0.13048498845265588	MCAO
Slfnl1	4.0260687	0.2883204	5.671707534562143e-05	0.000847562510118531	0.21500278862242053	0.15242494226327943	MCAO
Acox1	4.0178165	0.5648756	5.8739949670655226e-05	0.0008771665133867219	0.12353597322922476	0.06697459584295612	MCAO
Hdlbp	4.0149302	0.25548562	5.946339549609564e-05	0.0008873377579865773	0.234941438929169	0.17013086989992302	MCAO
Eif5b	4.0143213	0.29833445	5.961709519867375e-05	0.0008889985902812189	0.19422755158951477	0.13240954580446498	MCAO
Smarcc1	4.0058413	0.29922011	6.179710538630762e-05	0.0009188922776803728	0.18767428890128277	0.1262509622786759	MCAO
Ankib1	4.002647	0.25277254	6.263779661355098e-05	0.0009300736854105593	0.23689347462353597	0.17282525019245573	MCAO
Mapk1ip1l	4.0013275	0.30398566	6.298811800453486e-05	0.0009346135046589369	0.20245398773006135	0.14049268668206313	MCAO
Saa4	3.9929693	0.2592483	6.525100494753381e-05	0.0009654570005151686	0.22518126045733408	0.16166281755196305	MCAO
Casp8ap2	3.9914432	0.59242094	6.567245887883347e-05	0.0009709547515822107	0.12102621305075292	0.06505003849114703	MCAO
Bdp1	3.991289	0.33365878	6.57151956737173e-05	0.0009709547515822107	0.17261572783045176	0.11277906081601231	MCAO
Cdin1	3.9901075	0.5294908	6.604334318902631e-05	0.00097511600936699	0.12269938650306748	0.06620477290223249	MCAO
Ints9	3.9837954	0.6257268	6.782329174561985e-05	0.00099858366203558	0.12827663134411602	0.0731331793687452	MCAO
RGD1308601	3.9814937	0.37707907	6.84835354247808e-05	0.0010075970552392661	0.1687116564417178	0.1100846805234796	MCAO
Sdhb	3.9771097	0.2938337	6.975800115192582e-05	0.0010249097772608807	0.18865030674846625	0.12779060816012316	MCAO
Ank3	3.9746132	0.8127688	7.04937318518713e-05	0.0010342698264564968	0.11238148354712772	0.05850654349499615	MCAO
Nnt	3.9699328	0.28627557	7.18929021379052e-05	0.0010525883982006427	0.22894590072504184	0.16628175519630484	MCAO
Sirt7	3.9678302	0.5817193	7.25300125916578e-05	0.0010611753272831105	0.12688232013385387	0.0712086220169361	MCAO
Adar	3.9674687	0.41596982	7.26400136980101e-05	0.0010620436033420362	0.16620189626324597	0.10854503464203233	MCAO
Galns	3.9624393	0.569935	7.418786044480311e-05	0.0010839182453559178	0.1249302844394869	0.06928406466512702	MCAO
Pdpk1	3.960223	0.30874917	7.487981813489769e-05	0.0010932662026575661	0.18335192414947016	0.12278675904541955	MCAO
Fbxo3	3.9536793	0.5419461	7.695852419102551e-05	0.0011228339722957835	0.1273006134969325	0.07159353348729793	MCAO
Sclt1	3.9527214	0.25337628	7.726739122138092e-05	0.0011257735401997723	0.200920245398773	0.13856812933025403	MCAO
St7l	3.9405353	0.3769012	8.129997092101046e-05	0.0011787933543083717	0.1826547685443391	0.12471131639722864	MCAO
Ugcg	3.9360662	0.6007784	8.282818503893915e-05	0.0011984649603356786	0.12674288901282765	0.07197844495765973	MCAO
Yipf1	3.933249	0.58027846	8.380538089653423e-05	0.00121093288482201	0.12883435582822086	0.07390300230946882	MCAO
Add3	3.9297497	0.6990342	8.50343048101002e-05	0.0012278438255155376	0.11363636363636363	0.059661277906081604	MCAO
Rps8	3.9285238	0.7778411	8.54688695384025e-05	0.0012324211270578727	0.10764082543223648	0.05388760585065435	MCAO
Ddx42	3.9229505	0.27725133	8.747114794696135e-05	0.0012595604999010932	0.19380925822643613	0.13240954580446498	MCAO
Brwd1	3.9198978	0.3059467	8.858650883878957e-05	0.0012729984539506937	0.21653653095370887	0.15665896843725943	MCAO
Plpp1	3.9103463	0.8476576	9.216388705322148e-05	0.0013216881367700696	0.10025097601784719	0.04695919938414165	MCAO
Kif5b	3.8982415	0.3898368	9.689377185562656e-05	0.0013866722325768372	0.15435025097601784	0.09738260200153964	MCAO
Zcchc2	3.8952296	0.48757443	9.810580681421663e-05	0.0014030602630742605	0.13427216954824317	0.07890685142417245	MCAO
Srek1	3.8879309	0.25662777	0.00010110242188484929	0.0014429634970985366	0.1900446179587284	0.12933025404157045	MCAO
Clint1	3.8876872	0.30735236	0.00010120389460593379	0.0014434291525904815	0.18112102621305076	0.1216320246343341	MCAO
Sema4d	3.886636	0.6727024	0.00010164302267752268	0.0014478193600666134	0.11698271054099275	0.06351039260969978	MCAO
Qrich1	3.8843424	0.3337003	0.00010260721505065249	0.0014604635918207603	0.16731734523145567	0.10931485758275597	MCAO
Pttg1ip	3.8788462	0.61080176	0.00010495311452805323	0.0014918284740306196	0.121723368655884	0.06774441878367975	MCAO
Zc3h15	3.8774133	0.4638475	0.00010557297815966478	0.0014996226694414172	0.14068600111544896	0.08545034642032333	MCAO
Bltp3a	3.8655844	0.25636882	0.0001108235232462681	0.0015688899313850487	0.21932515337423314	0.1581986143187067	MCAO
Hira	3.8639078	0.3383867	0.0001115873132892103	0.001578636714184604	0.1848856664807585	0.12702078521939955	MCAO
Tecpr2	3.861996	0.5700872	0.00011246442686689365	0.0015899724704594015	0.12632459564974902	0.07236335642802155	MCAO
Igtp	3.8618052	0.7421487	0.00011255230796097344	0.0015901426473785506	0.10568878973786949	0.052732871439568896	MCAO
Eprs1	3.8533983	0.60431314	0.0001164896340529951	0.0016413452066902522	0.12395426659230341	0.07043879907621248	MCAO
Ptprs	3.84105	0.6206458	0.00012250917547230753	0.0017146377656558074	0.11363636363636363	0.06004618937644342	MCAO
RGD1560883	3.8399823	0.45350552	0.00012304314969158417	0.0017209624259064402	0.14291689905186838	0.08814472671285604	MCAO
Ctsz	3.8377416	0.41850558	0.00012417102995426635	0.0017344235936183532	0.147239263803681	0.09160892994611239	MCAO
Cdc42bpb	3.8280034	0.3337638	0.00012918699265495077	0.0017984956759652707	0.17512548800892358	0.11778290993071594	MCAO
Prune2	3.8272443	0.36240146	0.00012958590111603502	0.0018028520257457135	0.1656441717791411	0.10892994611239415	MCAO
Vapa	3.8227425	0.54390407	0.00013197557778642127	0.0018324503071987471	0.12255995538204127	0.06851424172440339	MCAO
Taf1	3.8147416	0.47191262	0.0001363254951622233	0.0018878469825437082	0.13608477412158393	0.08160123171670516	MCAO
Ppip5k2	3.8117175	0.40584946	0.00013800458089737358	0.0019098376522074815	0.14389291689905187	0.08852963818321787	MCAO
Abca3	3.8084092	0.51334494	0.00013986373757710622	0.0019317411871156843	0.12465142219743447	0.07082371054657428	MCAO
Snx1	3.8071141	0.30971402	0.00014059783571355054	0.0019393251470857242	0.17331288343558282	0.11585835257890685	MCAO
Cnot3	3.8071141	0.42333603	0.00014059783571355054	0.0019393251470857242	0.14486893474623536	0.08968437259430331	MCAO
Stim1	3.7978792	0.41466498	0.00014593936628235518	0.00200640311703335	0.1515616285554936	0.09699769053117784	MCAO
Appbp2	3.7969375	0.3656522	0.00014649469357627193	0.0020113999643222775	0.16313441160066927	0.10700538876058506	MCAO
Ermard	3.795318	0.6657423	0.00014745441708600212	0.002023252165330576	0.11461238148354713	0.06235565819861432	MCAO
Dctn2	3.7933939	0.64793175	0.0001486022332999693	0.0020376680335952627	0.10805911879531511	0.05542725173210162	MCAO
Cmtm7	3.7923748	0.3361954	0.00014921344470793116	0.002043376278083922	0.17024539877300612	0.11316397228637413	MCAO
Ywhab	3.784711	0.42311043	0.00015388736052977423	0.0021046330077411917	0.14082543223647517	0.08622016936104696	MCAO
Ankrd28	3.7833428	0.59176767	0.000154735995559953	0.0021134820084104068	0.12520914668153932	0.07274826789838337	MCAO
Eif1b	3.7776923	0.8190073	0.0001582882323666388	0.0021591874299277483	0.10108756274400446	0.049653579676674366	MCAO
Vps53	3.7772174	0.37696245	0.0001585902744546161	0.0021607175119919986	0.160345789180145	0.10508083140877598	MCAO
Vac14	3.776978	0.5132102	0.00015874279191767032	0.0021607175119919986	0.12590630228667038	0.07274826789838337	MCAO
Zbtb11	3.7768683	0.54462886	0.00015881263407324574	0.0021607175119919986	0.12451199107640826	0.07159353348729793	MCAO
Mfsd14b	3.7627542	0.5526942	0.0001680523968818617	0.002281986109472223	0.11893474623535973	0.06620477290223249	MCAO
Gtf2h1	3.762466	0.47551137	0.00016824623781154914	0.0022831395611371775	0.13441160066926938	0.08083140877598152	MCAO
Rbbp8	3.759052	0.41071063	0.0001705583552603138	0.0023115232555835415	0.12994980479643056	0.07582755966127791	MCAO
Ttll5	3.757952	0.3837644	0.00017130974603064833	0.002320206805735512	0.1441717791411043	0.08968437259430331	MCAO
LOC100912659	3.7565434	0.4903415	0.00017227640505906814	0.002331792839553533	0.1279977691020636	0.07467282525019246	MCAO
Eef2	3.7551227	0.7585405	0.0001732566166636323	0.0023420362507864056	0.1003904071388734	0.04888375673595073	MCAO
Ipo7	3.7534502	0.25178578	0.00017441718678080627	0.002356205372452567	0.20761293920803123	0.14780600461893764	MCAO
Erc1	3.7464683	0.61319023	0.00017934171677705756	0.0024180568707059735	0.10931399888455103	0.0573518090839107	MCAO
Commd1	3.7429407	0.30169517	0.00018187917776339848	0.0024491193583734186	0.16076408254322364	0.10431100846805234	MCAO
Copa	3.7423398	0.31686574	0.00018231468410661024	0.002453408001912189	0.17916899051868376	0.12240184757505773	MCAO
Ncoa6	3.7337098	0.4035214	0.0001886798650599535	0.0025254761065140116	0.14626324595649748	0.09199384141647421	MCAO
Xpo1	3.7335556	0.2895245	0.0001887955134737816	0.0025254761065140116	0.1698271054099275	0.11316397228637413	MCAO
Dhx30	3.7313068	0.3414577	0.00019048912978349877	0.00254185168134292	0.1645287228109314	0.10931485758275597	MCAO
Zfp386	3.7313068	0.4492929	0.00019048912978349877	0.00254185168134292	0.14096486335750139	0.0873749037721324	MCAO
Cdc73	3.7264192	0.32464635	0.00019421920183643993	0.0025853966893351105	0.1709425543781372	0.11547344110854503	MCAO
Zfp182	3.725916	0.30876222	0.0001946072362848558	0.002588918347682923	0.1602063580591188	0.10392609699769054	MCAO
Glb1	3.7147934	0.3481725	0.00020336972137776626	0.0026969320546529076	0.1892080312325711	0.13356428021555042	MCAO
Mapkapk2	3.7138963	0.32450336	0.0002040923960063225	0.002703096130554995	0.17401003904071388	0.11855273287143957	MCAO
Oasl2	3.7104988	0.56428474	0.0002068513308259081	0.0027379071982929224	0.11837702175125488	0.0665896843725943	MCAO
Cox16	3.7089117	0.38807502	0.00020815212186433825	0.0027516503070666555	0.15184049079754602	0.09776751347190146	MCAO
Hnrnpl	3.7065206	0.50754493	0.0002101261372438964	0.0027759953329902533	0.12395426659230341	0.07159353348729793	MCAO
Sec24a	3.697379	0.2978953	0.0002178369352906873	0.0028706280234472347	0.1656441717791411	0.1100846805234796	MCAO
Arhgef2	3.6942656	0.34307528	0.00022052322342925955	0.0029005582825708007	0.16006692693809257	0.10508083140877598	MCAO
Crk	3.6903646	0.4197364	0.00022393286388285244	0.0029398725260913494	0.13817624093697714	0.08506543494996151	MCAO
Armh3	3.6794086	0.281743	0.00023377551214756563	0.0030633358673036633	0.18237590630228667	0.1262509622786759	MCAO
Sos1	3.671168	0.34334227	0.00024144441864541483	0.0031539711410092006	0.15992749581706636	0.10585065434949961	MCAO
Ahi1	3.6652496	0.34943947	0.0002470973855956379	0.003221793399501333	0.16369213608477412	0.1100846805234796	MCAO
Cep192	3.664722	0.3744076	0.00024760740515277185	0.0032260618591435706	0.14347462353597323	0.09006928406466513	MCAO
Zfyve26	3.6645312	0.66710097	0.00024779203974107197	0.0032260618591435706	0.10373675404350251	0.053117782909930716	MCAO
Capza1	3.6644337	0.2840193	0.00024788637103311515	0.0032260618591435706	0.18293363078639152	0.12663587374903773	MCAO
Efr3a	3.6619737	0.3320916	0.0002502794285800139	0.0032511514867463263	0.17163970998326827	0.1170130869899923	MCAO
Dync1h1	3.6536849	0.5995475	0.00025850364221533656	0.0033496831660610295	0.1153095370886782	0.06466512702078522	MCAO
Bicra	3.6519594	0.26306692	0.0002602469000954985	0.003366935628721663	0.20635805911879532	0.1489607390300231	MCAO
Pign	3.6517322	0.3820163	0.00026047742009856613	0.003366935628721663	0.14626324595649748	0.09314857582755966	MCAO
Hipk3	3.6410604	0.49322143	0.00027151752030078524	0.003501006353398686	0.11837702175125488	0.06697459584295612	MCAO
Zfx	3.6400292	0.33054084	0.0002726070775973351	0.003512894891767503	0.1675962074735081	0.11354888375673595	MCAO
Dcps	3.6395624	0.4804726	0.00027310172759963174	0.003517107383816879	0.12465142219743447	0.0731331793687452	MCAO
Nek1	3.6263413	0.45725212	0.0002874653797398315	0.0036884939728429058	0.121723368655884	0.07005388760585066	MCAO
Ddhd2	3.617841	0.44222927	0.0002970706831083061	0.003804755004305893	0.1292526491912995	0.07775211701308699	MCAO
Ddx47	3.6155233	0.6676281	0.0002997415864708145	0.003836619109857812	0.10429447852760736	0.054272517321016164	MCAO
Parvb	3.610648	0.50798994	0.0003054329376221521	0.0039046993720646592	0.12228109313998885	0.07159353348729793	MCAO
Grm5	3.606942	0.7380776	0.00030982703476327964	0.0039536418812214985	0.10778025655326269	0.05889145496535797	MCAO
Safb2	3.605034	0.37930626	0.00031211206626392503	0.003980378090808669	0.15407138873396542	0.10123171670515782	MCAO
Rbm27	3.6019206	0.35759515	0.0003158749561989296	0.004025917526849093	0.1497490239821528	0.09699769053117784	MCAO
Sap130	3.5902176	0.42388254	0.00033040209210433115	0.00420595644387335	0.13315672058003347	0.08160123171670516	MCAO
Nfyc	3.5899253	0.2772928	0.0003307727705129624	0.004208120088941001	0.18474623535973228	0.12971516551193227	MCAO
Calcrl	3.5894544	0.26350355	0.0003313707932708092	0.004213171650525037	0.22462353597322923	0.16820631254811394	MCAO
Cyp20a1	3.5792615	0.40905568	0.00034456656568277247	0.004372991898368649	0.13190184049079753	0.0804464973056197	MCAO
Ptcd3	3.5787458	0.4453342	0.0003452468619994042	0.0043789750203747785	0.13970998326826548	0.08852963818321787	MCAO
Atxn2l	3.575393	0.33646473	0.00034970221863318737	0.004432803334863003	0.1539319576129392	0.100846805234796	MCAO
Pigu	3.5710292	0.30515197	0.00035558121635453465	0.004499164624073128	0.16090351366424985	0.10739030023094688	MCAO
Gatad2a	3.567453	0.3342819	0.00036046804060906696	0.004554729353750242	0.1687116564417178	0.11585835257890685	MCAO
Nup58	3.564177	0.5320282	0.00036499943730957854	0.004607211440477196	0.11349693251533742	0.06351039260969978	MCAO
Usp37	3.5632029	0.4408836	0.00036635730548634064	0.00462156875260326	0.13329615170105968	0.08237105465742879	MCAO
AABR07035338.1	3.5621963	0.3768802	0.00036776539670761656	0.004636541976772031	0.1358059118795315	0.08429561200923788	MCAO
Ube2q2	3.5616522	0.4474735	0.00036852832418868313	0.004643368296237939	0.1334355828220859	0.08275596612779061	MCAO
Casp8	3.5458736	0.55617803	0.0003913136720373642	0.0049010050465563785	0.11600669269380925	0.0665896843725943	MCAO
Ska2	3.5393138	0.60069597	0.00040116852763477266	0.005019208187580647	0.10819854991634133	0.05889145496535797	MCAO
Vrk1	3.5346823	0.40180022	0.0004082658159643526	0.005095060177088463	0.12744004461795874	0.07621247113163972	MCAO
Clstn1	3.5329652	0.5554294	0.00041092664689982097	0.005119125418242215	0.11698271054099275	0.06774441878367975	MCAO
Parp14	3.5249276	0.57359886	0.00042359834831337534	0.005267593695574275	0.10861684327941996	0.059661277906081604	MCAO
Rai1	3.5234582	0.35559857	0.0004259541872670175	0.005293749549638583	0.13845510317902956	0.0869899923017706	MCAO
Rplp0	3.5132654	0.46213555	0.00044263519007914956	0.0054848046070918735	0.1249302844394869	0.07505773672055427	MCAO
Lat2	3.5116985	0.41388446	0.00044525288402051286	0.0055107272528772564	0.1388733965421082	0.08852963818321787	MCAO
RGD1310951	3.5091166	0.39893538	0.0004495975146127922	0.005554662045593283	0.1441717791411043	0.09353348729792148	MCAO
Necap1	3.5073063	0.49842787	0.0004526677869231745	0.005576164994495462	0.11921360847741216	0.06966897613548884	MCAO
Csnk2a2	3.4864292	0.34440866	0.0004895147547849926	0.006006548476626099	0.16090351366424985	0.10969976905311778	MCAO
Actn4	3.4863765	0.41947052	0.0004896113396238674	0.006006548476626099	0.12339654210819855	0.073518090839107	MCAO
Kidins220	3.4857514	0.26338053	0.0004907568515024507	0.0060170807886551925	0.18614054656999443	0.13202463433410316	MCAO
Uso1	3.4849193	0.2552168	0.0004922855992678043	0.006032296828900517	0.18084216397099834	0.12663587374903773	MCAO
Nr2c1	3.4828978	0.47380632	0.0004960178543609792	0.00607448033559129	0.11447295036252092	0.06505003849114703	MCAO
Smad3	3.4796908	0.30471405	0.0005019926658926248	0.0061406634450347115	0.1741494701617401	0.12201693610469592	MCAO
Snap29	3.4796827	0.42505845	0.0005020078767904939	0.0061406634450347115	0.1305075292805354	0.08083140877598152	MCAO
Usp14	3.4750226	0.43012652	0.0005108101983380685	0.006237417948955122	0.12088678192972671	0.0712086220169361	MCAO
Dzip3	3.451978	0.28882146	0.0005564930965410752	0.006744181654381608	0.1635527049637479	0.11162432640492687	MCAO
Adss	3.4511418	0.64030087	0.000558220230609083	0.006761204711120759	0.1003904071388734	0.052732871439568896	MCAO
LOC120095871	3.4466887	0.52147615	0.0005675020262414102	0.006869657899640535	0.12242052426101506	0.07428791377983064	MCAO
Manba	3.4465182	0.5483304	0.0005678602317640781	0.006870027477879782	0.1100111544896821	0.0619707467282525	MCAO
Plppr3	3.4341292	0.49088854	0.0005944606714492453	0.007150580859211059	0.1111266034578918	0.06274056966897613	MCAO
Sf3b3	3.4317303	0.34762	0.0005997438881944861	0.007205862670421545	0.13664249860568878	0.08660508083140878	MCAO
Cdk5rap2	3.425556	0.60896176	0.000613542436696452	0.007363211635820156	0.10094813162297825	0.05350269438029253	MCAO
Sgk3	3.4235914	0.35249975	0.0006179948847776157	0.007399703457594227	0.13901282766313441	0.08891454965357967	MCAO
LOC690035	3.420141	0.4771653	0.0006258871063259921	0.007485652636184112	0.12032905744562186	0.07197844495765973	MCAO
Reep3	3.4080684	0.38594022	0.0006542446231598214	0.007798119823290969	0.1419408812046849	0.09276366435719785	MCAO
Stk24	3.4064853	0.58859116	0.0006580507019997095	0.007837607166564512	0.10527049637479086	0.058121632024634336	MCAO
Cbx5	3.4062176	0.3784831	0.0006586968410746271	0.007837819506226237	0.13441160066926938	0.08506543494996151	MCAO
Ikbkb	3.4007049	0.2867056	0.0006721233007471344	0.007988513108539921	0.16146123814835472	0.1100846805234796	MCAO
Fgd3	3.3993084	0.41960844	0.000675564566464326	0.008024864986113914	0.13441160066926938	0.08583525789068515	MCAO
Ssu72	3.398379	0.27946237	0.0006778644827182902	0.00804713019227779	0.16703848298940324	0.11585835257890685	MCAO
ENSRNOG00000064682	3.398241	0.4258662	0.000678206574919148	0.00804713019227779	0.14500836586726157	0.09699769053117784	MCAO
Ncbp1	3.3966334	0.5557349	0.0006822027805653979	0.008085394854343772	0.10122699386503067	0.05388760585065435	MCAO
Nek9	3.3772137	0.43452498	0.0007322411854673697	0.008639374617056203	0.11907417735638595	0.0712086220169361	MCAO
Gtf2i	3.369964	0.25072765	0.0007517804410107959	0.008830156149149775	0.18753485778025655	0.1354888375673595	MCAO
Micu2	3.359426	0.2671352	0.0007810459249996073	0.009132966460424856	0.18432794199665364	0.13279445727482678	MCAO
Stt3b	3.3590686	0.3351942	0.0007820562635326952	0.009139683177941185	0.14389291689905187	0.09468822170900693	MCAO
Zdhhc21	3.347857	0.4478718	0.0008143905264449825	0.009485839876358614	0.11684327941996654	0.06928406466512702	MCAO
Lnpk	3.3401198	0.38198423	0.0008374223784747303	0.009727090075956341	0.12102621305075292	0.0731331793687452	MCAO
Mtx2	3.3393242	0.53008944	0.000839824765943198	0.00974419814209468	0.10554935861684328	0.05889145496535797	MCAO
Stim2	3.3285792	0.42873225	0.0008729016112746127	0.010088894808149685	0.11726157278304518	0.07005388760585066	MCAO
Phc2	3.3281043	0.38426083	0.0008743911466684092	0.01008942475566861	0.1376185164528723	0.08968437259430331	MCAO
Stard3	3.3195798	0.3490543	0.0009015303638507958	0.010374031618274306	0.14389291689905187	0.09545804464973057	MCAO
Plekha2	3.3193038	0.25407302	0.0009024220693736261	0.010378596328298104	0.16843279419966536	0.11778290993071594	MCAO
ENSRNOG00000063806	3.314051	0.26118878	0.0009195472562483733	0.01051785475968543	0.1742889012827663	0.1235565819861432	MCAO
Tmem161b	3.3076618	0.3061737	0.000940783880852963	0.010741688038961642	0.14249860568878975	0.09353348729792148	MCAO
Abhd6	3.3055022	0.43857703	0.0009480638254515836	0.010814530013285039	0.12242052426101506	0.07544264819091609	MCAO
Kansl3	3.300501	0.26125497	0.000965123448824601	0.010991188608395755	0.15365309537088678	0.10392609699769054	MCAO
Ube2n	3.2997055	0.27855065	0.0009678635475254746	0.011016409955167807	0.1494701617401004	0.10007698229407236	MCAO
Fbxl12	3.2983212	0.41479632	0.0009726479376050233	0.011064859826276138	0.11628555493586168	0.06928406466512702	MCAO
ENSRNOG00000070669	3.2979152	0.27088118	0.0009740551321062499	0.011070296547006225	0.12841606246514223	0.0800615858352579	MCAO
LOC120094650	3.2978787	0.31340533	0.0009741818720417097	0.011070296547006225	0.14249860568878975	0.09468822170900693	MCAO
Smox	3.2938845	0.32225916	0.000988131244554878	0.01119846468829058	0.14403234802007808	0.09545804464973057	MCAO
Fxr2	3.2937138	0.25028127	0.0009887307399121708	0.011199205128578374	0.1656441717791411	0.11547344110854503	MCAO
Luzp2	3.2880309	0.57281244	0.0010089076711005404	0.011384692267111913	0.11196319018404909	0.0665896843725943	MCAO
Agap3	3.2798028	0.36343703	0.0010387970974767395	0.011671714869076807	0.1293920803123257	0.08160123171670516	MCAO
Prrc2b	3.27906	0.35307539	0.0010415354910455928	0.011696214839454685	0.13845510317902956	0.09083910700538876	MCAO
Chd8	3.2654085	0.30609095	0.0010930635147306275	0.012255170935744564	0.1526770775237033	0.10431100846805234	MCAO
Anapc1	3.264215	0.28139606	0.001097678471299678	0.012300335023660637	0.1376185164528723	0.08929946112394149	MCAO
Mnat1	3.2568028	0.30507934	0.0011267472876705217	0.012592421979371085	0.13371444506413832	0.08583525789068515	MCAO
Epg5	3.256145	0.2705913	0.0011293603039992288	0.012608183244753903	0.14389291689905187	0.09545804464973057	MCAO
Kpna1	3.2552643	0.2820407	0.0011328692338252366	0.012640626054486381	0.16620189626324597	0.11739799846035412	MCAO
Arfgef2	3.2543995	0.48009378	0.0011363232820243594	0.012672422303682299	0.10680423870607919	0.061200923787528866	MCAO
Ubl3	3.246699	0.36054072	0.001167517630209145	0.012945858501521012	0.13943112102621305	0.09237875288683603	MCAO
Ilf3	3.2459238	0.46202537	0.001170701904954398	0.012971150127731989	0.11070831009481316	0.06505003849114703	MCAO
Trrap	3.245814	0.27667537	0.0011711526849087406	0.012971150127731989	0.1497490239821528	0.100846805234796	MCAO
Glyr1	3.2404437	0.36022088	0.0011934383976361788	0.013183155661138106	0.12855549358616844	0.08160123171670516	MCAO
Tenm3	3.2369447	0.64387524	0.0012081687485457281	0.013310807137156981	0.10080870050195204	0.05658198614318707	MCAO
Sec61a2	3.233754	0.4744607	0.001221746576308221	0.013453329159074667	0.11056887897378695	0.06505003849114703	MCAO
Exoc1	3.2289476	0.2799925	0.0012424659359982972	0.013659958476214106	0.15365309537088678	0.10508083140877598	MCAO
Dync2h1	3.225136	0.4875025	0.001259128111878788	0.013835890981997206	0.10917456776352481	0.06389530408006158	MCAO
Zfp592	3.2241213	0.46092427	0.001263598906410481	0.013877744720692585	0.11084774121583937	0.06543494996150885	MCAO
Rit1	3.2186086	0.31706822	0.001288141345528042	0.014105956255061643	0.14988845510317902	0.10277136258660508	MCAO
Sufu	3.215548	0.25415054	0.001301957233813089	0.014239350737676173	0.1698271054099275	0.12086220169361046	MCAO
Coq10a	3.2132869	0.47599947	0.001312251089286308	0.014333997440777213	0.11098717233686559	0.06581986143187067	MCAO
Sipa1l1	3.2130637	0.32376888	0.0013132716019822134	0.014333997440777213	0.15532626882320133	0.10816012317167052	MCAO
Fbh1	3.2130475	0.3498564	0.0013133458496486228	0.014333997440777213	0.13371444506413832	0.0869899923017706	MCAO
Brk1	3.2087	0.27507734	0.001333365618257845	0.014522256390854015	0.15518683770217512	0.10700538876058506	MCAO
Med27	3.207746	0.25826782	0.0013377958784148234	0.014562943087666246	0.15337423312883436	0.10508083140877598	MCAO
Ddx10	3.1941514	0.39830044	0.0014024254283414716	0.01521120099876218	0.11503067484662577	0.06966897613548884	MCAO
Frmd5	3.1933234	0.42024958	0.0014064537945369796	0.015239126747422385	0.1356664807585053	0.09045419553502694	MCAO
Usp46	3.1872628	0.5642391	0.0014362622408257495	0.0155219969799756	0.1045733407696598	0.06043110084680523	MCAO
Tbc1d8	3.1829233	0.5708886	0.0014579619080469005	0.015740282885742182	0.10750139431121027	0.06351039260969978	MCAO
Slc25a40	3.174269	0.47817054	0.0015021443382533	0.016146308215813716	0.10415504740658114	0.059661277906081604	MCAO
Ythdc2	3.1715615	0.51408225	0.0015162181714536054	0.01627702518315222	0.10568878973786949	0.061585835257890686	MCAO
Tbck	3.170851	0.3870503	0.0015199307682077045	0.016308530443317672	0.12465142219743447	0.07929176289453425	MCAO
Man2b2	3.1626594	0.55978495	0.001563351545129248	0.016723075762846845	0.10122699386503067	0.0573518090839107	MCAO
Pofut2	3.1565542	0.48928955	0.0015964524245959926	0.017059745939897848	0.10764082543223648	0.06351039260969978	MCAO
Tbk1	3.1544027	0.3356106	0.0016082698650715158	0.01717091495761746	0.13496932515337423	0.08929946112394149	MCAO
Pdcd6ip	3.1543622	0.4527947	0.0016084936075913714	0.01717091495761746	0.10945343000557725	0.06505003849114703	MCAO
Fam111a	3.1536882	0.39590764	0.001612211921261973	0.017201849944620116	0.13287785833798105	0.08775981524249422	MCAO
Ern1	3.1530306	0.5375072	0.001615848263452187	0.017231879293763252	0.10527049637479086	0.061585835257890686	MCAO
Spg11	3.1513257	0.40229708	0.0016253110018373846	0.017306384187162318	0.11335750139431121	0.06851424172440339	MCAO
Eed	3.1511674	0.33094293	0.0016261922674923235	0.017306978213321854	0.13482989403234802	0.08891454965357967	MCAO
Mettl15	3.1487076	0.41956517	0.001639942406566786	0.017417949592745306	0.12214166201896264	0.07736720554272518	MCAO
Iffo1	3.147031	0.3184229	0.0016493745931698655	0.01750925960526552	0.136781929726715	0.09045419553502694	MCAO
Ppt1	3.1444776	0.33070508	0.001663835778196399	0.01762707474768353	0.1377579475738985	0.09199384141647421	MCAO
Cs	3.141823	0.5038201	0.0016789953591587693	0.017760755146378787	0.10471277189068601	0.06081601231716705	MCAO
Atp6v1e1	3.1377637	0.53412175	0.0017024209768577677	0.017972285096072484	0.10136642498605689	0.057736720554272515	MCAO
Chmp4b	3.135872	0.36732486	0.0017134396756300367	0.018079504901489355	0.12409369771332962	0.07890685142417245	MCAO
Ppp2r2d	3.132117	0.27692437	0.0017355061112817817	0.018303129340610583	0.14221974344673732	0.09584295612009237	MCAO
Upf3b	3.1278872	0.33814177	0.0017606764563248235	0.018494159610874875	0.1323201338538762	0.0869899923017706	MCAO
Jak2	3.1244004	0.3816798	0.0017816781977142448	0.018667998547364745	0.13218070273284996	0.0873749037721324	MCAO
Smarca5	3.1219609	0.3436659	0.0017965087349159125	0.018789204042159505	0.12158393753485779	0.07659738260200154	MCAO
Orc4	3.1191437	0.3217513	0.0018137752940402812	0.018928627583299423	0.14235917456776354	0.09699769053117784	MCAO
Carm1	3.1150274	0.41940147	0.001839277703979543	0.01917568192025614	0.11377579475738984	0.06966897613548884	MCAO
ENSRNOG00000069480	3.1129735	0.48009598	0.0018521266075669117	0.019286181588862052	0.12186279977691021	0.07852193995381063	MCAO
Ints3	3.0974264	0.50518197	0.0019520889612169804	0.020231091033551758	0.10596765197992192	0.06274056966897613	MCAO
Chsy1	3.0971625	0.30776045	0.001953827405651606	0.02023910345202153	0.1419408812046849	0.0962278675904542	MCAO
Dcun1d1	3.0968013	0.3128909	0.001956210042735863	0.020253777657284002	0.14152258784160623	0.09584295612009237	MCAO
Ankle2	3.0907528	0.2852496	0.001996497334252378	0.02064031711535274	0.14082543223647517	0.09507313317936875	MCAO
Nsmaf	3.0904565	0.40698367	0.001998490572499878	0.020648469276536394	0.11252091466815393	0.06851424172440339	MCAO
Dop1a	3.0886257	0.38714635	0.002010845513255567	0.02074772983804932	0.12953151143335193	0.08545034642032333	MCAO
Traf3ip3	3.087217	0.48877597	0.0020203990908033392	0.020836048862657556	0.1165644171779141	0.073518090839107	MCAO
Zdhhc17	3.083714	0.2572811	0.002044340026909917	0.02104671584734197	0.14570552147239263	0.09930715935334873	MCAO
Rad23b	3.083641	0.44898975	0.0020448421339805205	0.02104671584734197	0.11224205242610151	0.06889915319476521	MCAO
Supt5h	3.080779	0.34052834	0.0020645972219713797	0.021229203215229007	0.13622420524261014	0.09160892994611239	MCAO
Usp12	3.0782502	0.3068278	0.002082200114538635	0.021368285659039168	0.13510875627440044	0.09006928406466513	MCAO
Smc3	3.0779946	0.29401043	0.0020839878254363784	0.021376168663453574	0.1250697155605131	0.0800615858352579	MCAO
Ide	3.076931	0.29075402	0.0020914375447197834	0.021442092695645464	0.12214166201896264	0.07736720554272518	MCAO
Sptan1	3.072685	0.36303517	0.002121423614054685	0.021696471947449038	0.1271611823759063	0.08314087759815242	MCAO
Ube2w	3.0692387	0.30943215	0.002146051519734771	0.02190560670046699	0.13594534300055772	0.09122401847575058	MCAO
Man2b1	3.0549457	0.34705418	0.0022510123491895117	0.02287674498938793	0.13371444506413832	0.08929946112394149	MCAO
Pphln1	3.0420575	0.25821972	0.002349670324105975	0.02376420068268494	0.14389291689905187	0.09853733641262509	MCAO
Pex14	3.0401416	0.3903427	0.002364670426700305	0.023869850826287238	0.11837702175125488	0.07505773672055427	MCAO
Nop58	3.0386395	0.27630174	0.00237649022857162	0.02396608664369052	0.13259899609592862	0.08775981524249422	MCAO
Etfa	3.033326	0.3989203	0.0024187422705567686	0.024321990620860053	0.10429447852760736	0.061200923787528866	MCAO
Sumf1	3.0313816	0.3486768	0.0024343745377079446	0.024432310463180836	0.12646402677077523	0.08275596612779061	MCAO
Phkg2	3.02869	0.2755198	0.0024561642652750552	0.0246274222791759	0.13706079196876744	0.09237875288683603	MCAO
Lgals8	3.0232751	0.30530548	0.0025005483763613106	0.02503653164221167	0.13329615170105968	0.08891454965357967	MCAO
Nfxl1	3.01484	0.35461783	0.002571149852225244	0.02571885868404316	0.13301728945900726	0.08968437259430331	MCAO
Nfx1	3.0124815	0.3328513	0.0025912132523205566	0.025833274868356057	0.12242052426101506	0.07890685142417245	MCAO
Mcmbp	3.0113611	0.42651182	0.0026007942947986053	0.025916470144841997	0.10875627440044618	0.06620477290223249	MCAO
Denr	3.008138	0.3974073	0.002628538050011505	0.026168057339288325	0.11684327941996654	0.07428791377983064	MCAO
Tspan4	3.0075412	0.3747058	0.002633704072440578	0.026194610807774743	0.10554935861684328	0.06274056966897613	MCAO
Kpna5	3.005126	0.33020064	0.0026547091115276932	0.026316137698482088	0.13496932515337423	0.09122401847575058	MCAO
Pptc7	3.004586	0.33691663	0.0026594252448707487	0.026350429907353555	0.12297824874511991	0.07967667436489607	MCAO
Slc36a1	2.997393	0.42968556	0.0027229946421204964	0.0269020812125032	0.10387618516452872	0.061585835257890686	MCAO
Ncor2	2.9947097	0.28034055	0.0027470609810436686	0.027065263406278926	0.14235917456776354	0.09776751347190146	MCAO
Smarcd2	2.994515	0.36384532	0.002748816157295806	0.027069835394017788	0.1261851645287228	0.08314087759815242	MCAO
Tmem170b	2.984046	0.46159944	0.0028446402595124357	0.027908623154392947	0.10945343000557725	0.06774441878367975	MCAO
Mettl9	2.9826212	0.40543428	0.002857915054086684	0.02801264470499365	0.1024818739542666	0.06043110084680523	MCAO
Tln1	2.9801652	0.261266	0.0028809289328787452	0.028225026171371854	0.1473786949247072	0.10277136258660508	MCAO
Ywhaq	2.9764225	0.3654602	0.0029163268223194585	0.02851852059549896	0.1141940881204685	0.07159353348729793	MCAO
Gtf3c3	2.9705489	0.38377196	0.0029726817781532784	0.028988486586400762	0.10234244283324039	0.06004618937644342	MCAO
Smg5	2.9703987	0.43091968	0.002974135723389948	0.028989181579076546	0.11126603457891801	0.06928406466512702	MCAO
P2ry14	2.9699886	0.26794788	0.0029781079044625585	0.029000495938430817	0.1569994422755159	0.11277906081601231	MCAO
Selenof	2.940717	0.29962102	0.003274535715885263	0.03157953809533138	0.13120468488566647	0.08814472671285604	MCAO
Cacna1d	2.9385128	0.36181608	0.0032979106167028414	0.03174985725809155	0.1165644171779141	0.07428791377983064	MCAO
Clptm1	2.935318	0.44140092	0.0033320589956206065	0.031987156090742506	0.10624651422197434	0.06505003849114703	MCAO
Abcc1	2.930999	0.3507811	0.003378738575101016	0.03236118454342983	0.12060791968767429	0.07852193995381063	MCAO
Rheb	2.9283726	0.42209017	0.0034074139500897558	0.03260604330332351	0.10527049637479086	0.06389530408006158	MCAO
Tm9sf2	2.91054	0.29246786	0.00360804633837018	0.0342136135369829	0.12897378694924708	0.08622016936104696	MCAO
Vcpip1	2.899925	0.42743742	0.003732518974090576	0.03525044721206442	0.1058282208588957	0.06505003849114703	MCAO
Rad50	2.893487	0.3302422	0.003809900653984559	0.03590039420738888	0.11684327941996654	0.07505773672055427	MCAO
Atg16l1	2.8930485	0.44143426	0.003815222668004158	0.03593439283799424	0.10610708310094813	0.06543494996150885	MCAO
As3mt	2.8887174	0.28277367	0.0038681663984759017	0.036416693628399534	0.14277746793084217	0.10007698229407236	MCAO
Sacm1l	2.8864603	0.25833827	0.0038960184049903644	0.03664599456214804	0.13929168990518684	0.09661277906081601	MCAO
Rps21	2.884167	0.47509512	0.00392450774157105	0.036880873738134756	0.10290016731734523	0.06274056966897613	MCAO
Slc9a1	2.8811548	0.31824967	0.003962209436089179	0.03713530757132129	0.11572783045175683	0.07428791377983064	MCAO
Setdb1	2.8720093	0.27567542	0.0040787105676655935	0.038141947262121695	0.13273842721695484	0.09045419553502694	MCAO
Large1	2.870223	0.38715753	0.004101822323823651	0.03832930157341812	0.11642498605688789	0.07582755966127791	MCAO
Ubb	2.8701785	0.4208445	0.004102401637448739	0.03832930157341812	0.10750139431121027	0.06697459584295612	MCAO
Ssh1	2.8665617	0.38704333	0.004149573366075672	0.038710479065667644	0.11921360847741216	0.07852193995381063	MCAO
Dcaf11	2.8537586	0.38112402	0.0043205347365616485	0.03999308224580641	0.10638594534300055	0.06581986143187067	MCAO
Lyz2	2.852829	0.32002398	0.0043331928609381684	0.040074866132523	0.15030674846625766	0.10892994611239415	MCAO
Zfp142	2.8362021	0.35276854	0.004565354352248921	0.04198123655668898	0.11084774121583937	0.07043879907621248	MCAO
Uba6	2.8286233	0.3288559	0.004674867400872242	0.042819252916857765	0.12395426659230341	0.08314087759815242	MCAO
Aco2	2.825989	0.36586794	0.004713489493638449	0.04315415752123307	0.11349693251533742	0.0731331793687452	MCAO
Myh9	2.8213978	0.25869316	0.004781486333535521	0.04371942541164663	0.1430563301728946	0.100846805234796	MCAO
Gpm6b	2.8170586	0.43057656	0.004846570446102099	0.04416045022728232	0.11684327941996654	0.07736720554272518	MCAO
Atg5	2.8161492	0.3950082	0.0048603094332422886	0.04426639773125883	0.10764082543223648	0.06774441878367975	MCAO
Cramp1	2.8015926	0.3380242	0.00508510593945215	0.046013953874213975	0.11098717233686559	0.07082371054657428	MCAO
Vps29	2.7993925	0.3218424	0.005119888224971307	0.04626878298480535	0.10708310094813163	0.06697459584295612	MCAO
Cct5	2.790125	0.26554325	0.005268769888184369	0.04743024022141412	0.11614612381483547	0.07544264819091609	MCAO
Dop1b	2.7876	0.27897313	0.005310004770469529	0.047699040281775545	0.12423312883435583	0.08352578906851424	MCAO
Dync1li1	2.770133	0.262202	0.005603342160140539	0.04994884002104869	0.13371444506413832	0.09276366435719785	MCAO
