# Supplementary material for: Single-cell RNA sequencing identifies microglial state changes associated with iTBS after ischemia–reperfusion injury
Source: PLoS One. 2026 Apr 20;21(4):e0346888. doi: 10.1371/journal.pone.0346888 (PMC13095131; doi:10.1371/journal.pone.0346888)
Supplement: S1 File — These materials provide additional support for the results presented in this study. (ZIP) [file pone.0346888.s005.zip › single-cell RNA sequencing/Microglia_functionenrichment_MCAOvsCON/differentially_expressed_genes.xls]

names	scores	logfoldchanges	pvals	pvals_adj	pct_nz_group	pct_nz_reference
Cux1	35.234238	1.8169912	5.982177337186902e-272	3.135558251286515e-268	0.7275515895147797	0.39530408006158585
Zeb2	34.184605	1.439524	4.095169362112261e-256	1.7171864169209131e-252	0.8324037925264919	0.573518090839107
Abca1	29.577698	2.287855	2.8930315950892975e-192	5.514118220240201e-189	0.5411321807027328	0.1720554272517321
Fmnl2	28.617851	1.3747432	4.029289456129702e-180	5.631872182481022e-177	0.7406581148912438	0.4588144726712856
Pitpnc1	27.480097	1.774477	3.0364282775929564e-166	3.7448091334125836e-163	0.6210262130507529	0.32948421862971516
Apobec1	27.321602	1.7300122	2.3494730676840846e-164	2.592581701950764e-161	0.6048522030117122	0.2925327174749808
Rasal2	26.664846	1.6274354	1.2040587736554206e-156	1.2622148124229775e-153	0.5977412158393753	0.2779060816012317
Rbpj	26.223495	2.084846	1.4341838801670592e-151	1.3667772377992074e-148	0.49233128834355827	0.14434180138568128
Clec12a	25.508482	3.455266	1.5872655582536302e-143	1.2799465267056003e-140	0.37785833798103735	0.03849114703618168
Plekhm3	24.57203	2.0476491	2.515469063609498e-133	1.9533083106532122e-130	0.46332961517010596	0.14588144726712857
Lrmda	22.686113	1.0450126	6.143183135829027e-114	4.154773471799722e-111	0.7557166759620747	0.5565819861431871
Abr	21.525043	0.98509663	9.073482775473245e-103	5.006174733436107e-100	0.7161182375906302	0.514626635873749
Gpnmb	20.846228	7.1637855	1.6492645804214442e-96	8.644620298279e-94	0.27816508644729504	0.0026943802925327174
Myo1e	20.798643	1.6803025	4.452212477751099e-96	2.2225020668697507e-93	0.4364194088120468	0.16166281755196305
Rnf150	20.485546	2.1975749	2.8971961192739385e-93	1.34983586303772e-90	0.3607083100948132	0.0869899923017706
Vav3	20.460297	2.5304747	4.864134622136224e-93	2.2169879671240884e-90	0.3293363078639152	0.053117782909930716
Slc8a1	20.42757	0.9279163	9.511790785997206e-93	4.154670950400363e-90	0.7364751812604573	0.5342571208622017
Cers6	20.107738	2.207709	6.313783210403784e-90	2.647495575786515e-87	0.3512269938650307	0.08160123171670516
Gab2	20.010948	0.9461542	4.4215726355327874e-89	1.8176998407172632e-86	0.6954824316787507	0.4753656658968437
Frmd4b	19.535944	1.4463257	5.433101377836888e-85	2.1094519164394112e-82	0.45775237032905747	0.1993841416474211
AY172581.24	19.423912	1.6805204	4.845425492780961e-84	1.8470761978481025e-81	0.4566369213608477	0.20246343341031564
Trps1	18.150606	1.0033786	1.2699095277509416e-73	4.364741501446925e-71	0.5776631344116007	0.3364126250962279
Zdhhc14	18.027086	1.6118803	1.1942180178076335e-72	4.038383058283039e-70	0.37200223089793644	0.12663587374903773
Dppa3	17.464857	1.6953369	2.653682878764816e-68	8.304047050176587e-66	0.3570831009481316	0.12240184757505773
AABR07048271.1	17.151413	2.1094866	6.134231013559615e-66	1.837289820432727e-63	0.30688789737869493	0.07775211701308699
Lgmn	17.10555	0.85997117	1.3491916626631601e-65	3.928771166582752e-63	0.6299498047964306	0.4237875288683603
Hip1	16.56974	1.8009106	1.153241379557246e-61	3.1401115277658725e-59	0.3123257110987172	0.0869899923017706
Dab2	16.462473	1.644304	6.825453318199129e-61	1.834646849607217e-58	0.3126045733407697	0.08660508083140878
Arid5b	16.260937	2.113258	1.8686054714493015e-59	4.897147789300757e-57	0.2870886781929727	0.06966897613548884
Cadm1	16.001413	1.4290453	1.2490790260313553e-57	3.1936818121674872e-55	0.36809815950920244	0.15511932255581215
Rreb1	15.989251	1.1583269	1.5184513194899074e-57	3.835644622219927e-55	0.41424986056887897	0.19091608929946113
Cblb	15.824151	1.5604382	2.1203905448652475e-56	5.230130372193504e-54	0.3289180145008366	0.11354888375673595
Dock8	15.704974	0.6885896	1.3983453200174727e-55	3.4090358115681784e-53	0.7131901840490797	0.5350269438029254
ENSRNOG00000037911	15.615836	5.942543	5.679576950998919e-55	1.3687127626970499e-52	0.21207473508087005	0.006543494996150885
Eif4g3	15.559464	0.7823359	1.3724241692584318e-54	3.197138348074698e-52	0.6122420524261015	0.4107005388760585
Spp1	15.543641	8.816378	1.757096243212205e-54	4.048272509361219e-52	0.20593976575571668	0.00038491147036181676
Nav1	15.182087	1.1670088	4.647533370503196e-52	1.0256861541681055e-49	0.38859453430005575	0.17782909930715934
Sat1	14.886822	0.784628	4.0140173741357017e-50	8.766446694388451e-48	0.5953708867819297	0.40415704387990764
Ncoa7	14.791249	1.8116525	1.6682754272235883e-49	3.5690880211397707e-47	0.27928053541550474	0.07967667436489607
RGD1359290	14.698474	1.335917	6.59284987910112e-49	1.3962190966185259e-46	0.3618237590630229	0.16782140107775212
Fnip2	14.341893	1.049478	1.1974419596114803e-46	2.461330208354343e-44	0.403792526491913	0.20515781370284836
Mtss1	14.246986	0.92470354	4.680470577443146e-46	9.527256905502232e-44	0.45119910764082544	0.2501924557351809
Vmp1	14.17851	0.9151196	1.2446102218691681e-45	2.509086337664325e-43	0.44910764082543225	0.24865280985373364
Elf2	14.154349	1.2481719	1.7555566367017106e-45	3.5054286138179113e-43	0.34230340211935306	0.14819091608929946
Ptprc	14.148386	0.69781154	1.910928955612838e-45	3.77967325314894e-43	0.6225599553820412	0.43648960739030024
Wapl	14.081858	0.72590333	4.9101578736637346e-45	9.532071294373505e-43	0.5932794199665365	0.4126250962278676
Tns3	14.038071	0.9890198	9.116109633790439e-45	1.75347114295459e-42	0.41076408254322366	0.21208622016936104
Adgrl3	13.913685	1.8886269	5.231305105837849e-44	9.881039896305978e-42	0.25766871165644173	0.0712086220169361
Itsn1	13.911976	1.8271809	5.357829476006578e-44	1.0029665428031599e-41	0.25920245398773006	0.07159353348729793
Mt-co3	13.884678	1.0498092	7.845272035598578e-44	1.455610384941237e-41	0.46932515337423314	0.29291762894534257
Arhgap26	13.544289	1.1901644	8.563939014473303e-42	1.561317785890846e-39	0.3259899609592861	0.13702848344880678
Igf1	13.532472	1.5314505	1.0058336797980603e-41	1.8179576664350114e-39	0.2893195761293921	0.10854503464203233
Nrxn1	13.304363	1.1824691	2.1834413871398244e-40	3.8468934556952576e-38	0.34035136642498603	0.1605080831408776
Mboat1	13.268382	3.6190274	3.5312300644813657e-40	6.169647460993027e-38	0.1912994980479643	0.015396458814472672
RGD1309104	13.24567	0.89755744	4.779956196394951e-40	8.282360463935251e-38	0.4180145008365867	0.22786759045419552
Sbf2	13.146018	0.65273684	1.7937413309583546e-39	3.0575268898270617e-37	0.5984383714445064	0.4060816012317167
Cyth1	13.06141	1.9016471	5.4704827810896637e-39	9.175531359066072e-37	0.2381483547127719	0.06235565819861432
Atp2b1	12.833269	0.88323337	1.0676196348124844e-37	1.7764851796411545e-35	0.41648075850529837	0.23287143956889916
Rab8b	12.757211	0.9320717	2.8419784392848772e-37	4.6917259809485616e-35	0.3653095370886782	0.18244803695150116
6330411D24Rik	12.461673	2.6252031	1.208096614462212e-35	1.91886012263748e-33	0.20008365867261574	0.03502694380292533
Otulinl	12.453583	0.80596864	1.3370583656285728e-35	2.1077267438923803e-33	0.4375348577802566	0.26212471131639725
Cdk6	12.369592	1.1959702	3.817576974290394e-35	5.842286046932291e-33	0.29419966536530956	0.12317167051578137
Ptprj	12.251908	0.75478435	1.640887078340914e-34	2.4573456060354004e-32	0.4592861126603458	0.283679753656659
Mt-co2	12.23013	0.92583996	2.1459448910347607e-34	3.1909135166975027e-32	0.4316787506971556	0.2686682063125481
Tmpo	12.144215	0.8327426	6.157065793917969e-34	9.027205694775114e-32	0.4026770775237033	0.2317167051578137
Itgam	12.135572	1.1717633	6.842950026315815e-34	9.963145156370651e-32	0.29224762967094253	0.1235565819861432
Vps13c	12.033502	0.6504023	2.3689602002509294e-33	3.4018917505795196e-31	0.5277467930842163	0.3610469591993841
Fcrl2	12.021652	5.6191874	2.7344740738095092e-33	3.900066900101372e-31	0.16215839375348579	0.003079291762894534
Lsamp	11.987668	0.72961396	4.123507799330156e-33	5.763564301383736e-31	0.4774121583937535	0.3102386451116243
Galc	11.973907	2.6686368	4.868108025383076e-33	6.759255156303415e-31	0.18669827105409928	0.026943802925327175
Snd1	11.89499	0.70219904	1.2566792605806434e-32	1.7220612664924035e-30	0.47197434467373117	0.3056197074672825
Mitf	11.87298	0.96623576	1.6353558840995997e-32	2.212056223614981e-30	0.33923591745677634	0.1720554272517321
Myo5a	11.833403	1.2275895	2.6229024873560017e-32	3.525113689096534e-30	0.27105409927495816	0.10700538876058506
Nrp1	11.758825	3.2057557	6.361350482399826e-32	8.495036574139793e-30	0.175404350250976	0.019630484988452657
Dyrk1a	11.694006	0.7510402	1.3677942712922212e-31	1.8150110564501715e-29	0.4178750697155605	0.24788298691301
Dpp10	11.656563	1.2254654	2.1244623904110124e-31	2.801350847632534e-29	0.2787228109313999	0.11970746728252502
Lpp	11.578636	0.7130532	5.288044769449926e-31	6.843774483721429e-29	0.442414947016174	0.27405696689761355
Ppm1h	11.537325	0.6471846	8.5544276579615e-31	1.0936105504684196e-28	0.4966536530953709	0.33102386451116245
Mt-co1	11.507473	0.9896607	1.2097152311501185e-30	1.5371448203814173e-28	0.373675404350251	0.22170900692840648
Cep128	11.416845	1.4470845	3.445152191298904e-30	4.2994679073079055e-28	0.24721137757947573	0.0939183987682833
Ctsd	11.385337	1.10101	4.947684940832375e-30	6.101950733499505e-28	0.2861126603457892	0.12779060816012316
Pbx3	11.373033	0.9191692	5.697295179428173e-30	6.985350335198309e-28	0.32752370329057445	0.16589684372594304
Snx24	11.355793	0.72053933	6.94072865216739e-30	8.460425402403575e-28	0.4145287228109314	0.24364896073903003
Ptprd	11.334421	0.91817594	8.861646615484567e-30	1.073949612371384e-27	0.34537088678192973	0.18899153194765203
Mt-atp6	11.308486	0.97151107	1.1912753066882713e-29	1.4354182804612814e-27	0.3655883993307306	0.21632024634334104
Csmd1	11.302486	1.2961459	1.2755482104382073e-29	1.5281796445741404e-27	0.2657557166759621	0.11393379522709776
B4galt6	11.201483	0.9556486	4.009660717081202e-29	4.722839696310364e-27	0.3170663692136085	0.15935334872979215
Nrg3	11.18229	1.3617318	4.9788258316275765e-29	5.7992256881057654e-27	0.24609592861126603	0.09468822170900693
Slc6a6	11.151111	1.3502253	7.071802126757193e-29	8.19156924804372e-27	0.24609592861126603	0.0943033102386451
Fnip1	11.138478	0.9525293	8.15000421392825e-29	9.38862573347361e-27	0.31037367540435024	0.15204003079291764
Atp6v0a1	11.060244	0.95718026	1.9556638523189506e-28	2.240570946869897e-26	0.2981037367540435	0.14049268668206313
Abcc5	11.039066	0.6472074	2.4759367958319063e-28	2.821222329424552e-26	0.4510596765197992	0.2863741339491917
Stxbp5	10.911502	0.77783924	1.0156387712010392e-27	1.1326533232447332e-25	0.3609871723368656	0.20207852193995382
ENSRNOG00000070442	10.878362	1.0900667	1.4616558801933245e-27	1.621432655245145e-25	0.2725878416062465	0.12124711316397228
Bcl2l1	10.844751	1.2669672	2.1120987648858484e-27	2.3197813701658683e-25	0.24707194645844952	0.09930715935334873
Fgd4	10.836807	0.83842546	2.3037142108047134e-27	2.515607924152689e-25	0.3411879531511433	0.18629715165511931
Akap10	10.767669	0.7371699	4.8923038948775074e-27	5.287218735051641e-25	0.3759063022866704	0.21824480369515012
Mt-nd4	10.763306	1.0746385	5.129662500026991e-27	5.515307896182867e-25	0.3025655326268823	0.15935334872979215
Pcdh9	10.743593	0.60668623	6.352282737262716e-27	6.760505577129447e-25	0.4859174567763525	0.32832948421862973
Zfc3h1	10.727742	0.7868685	7.541668477036845e-27	7.985788954017903e-25	0.3452314556609035	0.18745188606620478
Cdk14	10.599253	1.7030827	3.003709094384847e-26	3.102254427235108e-24	0.1975738984941439	0.054272517321016164
Ankh	10.590375	1.0377736	3.3026627331425247e-26	3.3942954344640284e-24	0.2895984383714445	0.1447267128560431
Fndc3b	10.580722	0.9787634	3.6612618886515555e-26	3.744488622315537e-24	0.2875069715560513	0.13895304080061585
Kcnip4	10.541501	1.077244	5.560427189159531e-26	5.659219245044599e-24	0.2813720022308979	0.13779830638953042
Fnbp4	10.5338125	0.8179613	6.033992036603438e-26	6.111530291759791e-24	0.3236196319018405	0.17013086989992302
Pld1	10.516273	0.7716114	7.269288105616813e-26	7.292243752266129e-24	0.35499163413273843	0.20323325635103925
Asap1	10.490658	0.6182888	9.53617556385723e-26	9.520736041515747e-24	0.44631901840490795	0.28714395688991534
Lcorl	10.455277	0.7869935	1.3859274875219988e-25	1.3771258627197262e-23	0.33393753485778027	0.18206312548113934
Fcho2	10.398598	0.5291949	2.5160973971632487e-25	2.4650700013516202e-23	0.5616285554935861	0.40223248652809857
Nkain2	10.398017	0.8532127	2.531469331653983e-25	2.4685946980212748e-23	0.33114891243725597	0.18822170900692842
Ctsb	10.394124	0.698888	2.636990449526941e-25	2.559589896517678e-23	0.386781929726715	0.2359507313317937
Tcf12	10.393369	0.43308333	2.657955543966982e-25	2.5680505039083754e-23	0.7196040156162855	0.5900692840646651
Tbc1d4	10.359543	1.2492824	3.787684723811169e-25	3.626146023718035e-23	0.2394032348020078	0.09815242494226328
Eea1	10.308643	1.0993195	6.440416944631055e-25	6.109944871544556e-23	0.25390407138873394	0.11046959199384142
Hdac9	10.272276	0.4307222	9.39614681355446e-25	8.873856490674902e-23	0.7557166759620747	0.6539645881447267
AABR07002969.1	10.22591	0.70048124	1.5179473140898833e-24	1.4207715797860933e-22	0.3729782487451199	0.22209391839876827
Epb41	10.201916	0.6381427	1.9439913736179013e-24	1.8114543617454631e-22	0.4063022866703848	0.2517321016166282
Ap3b1	10.197454	0.70509803	2.035365044421594e-24	1.888206350501909e-22	0.3594534300055772	0.2086220169361047
Psme4	10.169632	0.6669494	2.7092942903888544e-24	2.5023376252111333e-22	0.390686001115449	0.24133949191685913
ENSRNOG00000067579	10.168921	2.0516899	2.72912429544852e-24	2.50959736747253e-22	0.1795872838817624	0.04387990762124711
Cadm2	10.164765	0.89619815	2.848073681098886e-24	2.6075420435772595e-22	0.3040992749581707	0.16435719784449576
Atad2b	10.137637	0.6208013	3.760871768269502e-24	3.4282798910234075e-22	0.4177356385945343	0.2640492686682063
Npl	10.136585	0.76031977	3.801555470365133e-24	3.4503641554837824e-22	0.34788064696040155	0.201693610469592
Agps	10.0374975	0.7578706	1.0428577603610778e-23	9.383929529498007e-22	0.31455660903513666	0.1674364896073903
Clip1	10.017916	1.1314487	1.2715591912331226e-23	1.1392952992903268e-21	0.23438371444506415	0.09507313317936875
Galk2	9.982084	1.1810447	1.8259005441521276e-23	1.6290140769656813e-21	0.23006134969325154	0.09199384141647421
Nrxn3	9.86801	1.0264138	5.728992337095965e-23	5.068103516436878e-21	0.2643614054656999	0.12933025404157045
Mt-nd1	9.830807	0.8270894	8.295185432647137e-23	7.295065406013825e-21	0.339654210819855	0.2063125481139338
Wdfy3	9.830555	0.5522787	8.315943108066891e-23	7.295065406013825e-21	0.47685443390964866	0.32371054657428794
Ttc28	9.804737	0.85692656	1.074258813409069e-22	9.38454595080606e-21	0.2837423312883436	0.14318706697459585
Osbpl8	9.803	0.90361506	1.0929032772359505e-22	9.507805025115741e-21	0.2810931399888455	0.1420323325635104
Tcf4	9.792937	0.49270976	1.2073664088305306e-22	1.0460183523777233e-20	0.6002509760178472	0.4607390300230947
Nsd2	9.786398	1.4518738	1.2880327957659916e-22	1.1113125759683039e-20	0.2006413831567206	0.06774441878367975
Slc38a6	9.726815	1.4970514	2.317347859585131e-22	1.983082254043341e-20	0.19394868934746234	0.061585835257890686
Asxl2	9.718441	0.6624917	2.5160443498687715e-22	2.1443652780223032e-20	0.3601505856107083	0.2132409545804465
Shtn1	9.658209	1.3718871	4.537270070756864e-22	3.83582275417292e-20	0.20161740100390407	0.06966897613548884
Memo1	9.60351	0.69412416	7.726748206234584e-22	6.505984051884108e-20	0.3379810373675404	0.1951501154734411
Fyb1	9.599361	0.500987	8.044139909655609e-22	6.719260452025478e-20	0.5408533184606804	0.39568899153194764
Acaca	9.597368	0.9762888	8.201178832147448e-22	6.823250610904896e-20	0.2532069157836029	0.11932255581216321
Gls	9.586144	0.67455494	9.143849891765588e-22	7.577468649437049e-20	0.34425543781372003	0.20207852193995382
Dram2	9.545145	1.8429149	1.3591710276448782e-21	1.1175050888471576e-19	0.1699665365309537	0.041185527328714396
Cd63	9.525559	1.3821452	1.6415597142393166e-21	1.3444117565914651e-19	0.20036252091466816	0.07043879907621248
Lilrb4	9.49278	4.987609	2.2495301778121503e-21	1.8351614672377253e-19	0.12981037367540435	0.004234026173979984
Cd33	9.491339	0.66944647	2.280850863744944e-21	1.8535007445456006e-19	0.34648633575013943	0.20708237105465743
Rab31	9.434034	0.5166067	3.946136860757753e-21	3.1943901707585734e-19	0.48257110987172336	0.3317936874518861
Kif1b	9.375105	0.67562795	6.910691312625034e-21	5.572675156172942e-19	0.33839933073061906	0.1997690531177829
Cwc27	9.363341	0.95292044	7.725421435360336e-21	6.182106328769649e-19	0.2525097601784718	0.12086220169361046
Atp1b1	9.3557625	1.3313296	8.299887787025184e-21	6.616556933185172e-19	0.20050195203569438	0.0731331793687452
Baiap2	9.327209	1.4926379	1.0869502532614719e-20	8.632196594651522e-19	0.18418851087562743	0.0573518090839107
Rsrp1	9.313518	0.40706286	1.2366764862552668e-20	9.784211022953933e-19	0.7151422197434467	0.5862201693610469
Baz1a	9.281554	1.0198644	1.6702389047778556e-20	1.3164747698335533e-18	0.23340769659788066	0.10392609699769054
St3gal5	9.244825	1.1968806	2.356241908536651e-20	1.8502235151452967e-18	0.21221416620189626	0.08583525789068515
Cltc	9.212149	0.81851625	3.1966169040447517e-20	2.5007563436642637e-18	0.2745398773006135	0.1424172440338722
Card11	9.1992035	1.04794	3.6061344054729463e-20	2.8106399236113676e-18	0.23773006134969324	0.11123941493456505
Mcu	9.194307	1.2462386	3.7741669897747464e-20	2.9307105595413826e-18	0.20398773006134968	0.0781370284834488
Sgpl1	9.176544	0.9280931	4.451475511327404e-20	3.4312366018562627e-18	0.24916341327384273	0.11970746728252502
Myo9b	9.148763	0.6217343	5.758949209406063e-20	4.42278861261566e-18	0.3583379810373675	0.22093918398768284
Dpp7	9.132984	1.5302457	6.663677312606938e-20	5.098929143653907e-18	0.17889012827663134	0.0550423402617398
Adgrb3	9.111953	1.1761832	8.091235551678154e-20	6.168757984599425e-18	0.22559955382041272	0.1031562740569669
Tbc1d1	9.086294	0.6952185	1.024725720446498e-19	7.78420270104394e-18	0.31553262688232014	0.1812933025404157
Spag9	9.067922	0.62341547	1.2130901067120308e-19	9.148793948677856e-18	0.3399330730619074	0.20246343341031564
Med13	9.059555	0.5737296	1.3098360663364068e-19	9.843018984519393e-18	0.3909648633575014	0.2528868360277136
Fam3c	9.053913	1.5586246	1.3793503802861608e-19	1.0328378597528445e-17	0.17498605688789737	0.05234795996920708
Ralgapa2	9.02717	0.6350037	1.7616850458126678e-19	1.3144302017974515e-17	0.34439486893474625	0.20939183987682833
Faf1	8.996916	0.52752393	2.321468619276522e-19	1.7198555149028822e-17	0.4262409369771333	0.2882986913010008
Cept1	8.992897	1.1470058	2.4079705221404116e-19	1.7776588016618262e-17	0.20677635248187395	0.08237105465742879
Prickle2	8.991497	0.49683943	2.438857276445348e-19	1.794143216068532e-17	0.5338817624093698	0.4195535026943803
Dnajc13	8.987137	0.79082984	2.5375369535258504e-19	1.8602097820847194e-17	0.2640825432236475	0.13471901462663588
Picalm	8.973182	0.4000826	2.8807125556775413e-19	2.1044257645413008e-17	0.7039877300613497	0.5800615858352579
Myo9a	8.956405	0.52277386	3.3543848670939963e-19	2.4419455945657198e-17	0.401840490797546	0.25981524249422633
Fbxl17	8.946942	0.52086276	3.6546611995056e-19	2.6513365643195298e-17	0.447016174010039	0.3125481139337952
Grb2	8.940581	0.4874679	3.8712926061508237e-19	2.7988110613985574e-17	0.4665365309537089	0.325635103926097
Ewsr1	8.938032	0.56848675	3.9616292099693684e-19	2.8542789696294764e-17	0.36935303959843835	0.23056197074672824
Fes	8.928212	2.0027332	4.329477990318088e-19	3.1086245049660626e-17	0.15448968209704406	0.03502694380292533
Ankrd11	8.911865	0.46225765	5.018094862577553e-19	3.5907637163413304e-17	0.4937255995538204	0.3441108545034642
Tbxas1	8.896424	0.5198621	5.767492769395998e-19	4.0714226735069526e-17	0.444366982710541	0.3071593533487298
Ckap5	8.888792	0.7932137	6.17765674212407e-19	4.3463339347440686e-17	0.2875069715560513	0.16358737490377212
Dlg2	8.878457	0.7965526	6.779387487146197e-19	4.753733714231009e-17	0.2841606246514222	0.1601231716705158
Bltp1	8.840742	0.59447455	9.508453168671595e-19	6.623064090842814e-17	0.34049079754601225	0.20361816782140107
Pola1	8.835217	1.4756197	9.99033908927866e-19	6.935677130656172e-17	0.1794478527607362	0.06004618937644342
Dock1	8.830351	1.2440339	1.0434799656521534e-18	7.220330349789786e-17	0.18976575571667595	0.06851424172440339
Ano6	8.827972	1.3461174	1.0659074901974532e-18	7.35125540772362e-17	0.1816787506971556	0.06081601231716705
Actb	8.82617	0.96438015	1.0832167491078762e-18	7.446138479277289e-17	0.23689347462353597	0.1147036181678214
Hivep2	8.7810545	0.9784132	1.619489530579007e-18	1.1060005699713179e-16	0.2285276073619632	0.10662047729022325
Map3k1	8.750293	1.2108319	2.1279918338840686e-18	1.4438665627577145e-16	0.1901840490797546	0.06928406466512702
Znrf1	8.705414	0.81678647	3.1641894666443376e-18	2.140012785731135e-16	0.26157278304517567	0.1374133949191686
Itpkb	8.698992	0.89836085	3.3484599245106473e-18	2.257357259719943e-16	0.24121583937534857	0.11893764434180139
Tec	8.695964	0.77740645	3.4389909048169373e-18	2.310957798409997e-16	0.2752370329057446	0.15165511932255582
Trpm7	8.692769	0.5018767	3.53711715674441e-18	2.369303460329179e-16	0.40546569994422754	0.2644341801385681
Peak1	8.650694	0.4676789	5.1187127770702426e-18	3.4069502248906255e-16	0.47908533184606805	0.3437259430331024
Taok3	8.63358	0.8599053	5.946097981849139e-18	3.932677927048866e-16	0.24177356385945342	0.11932255581216321
Usp32	8.618163	0.6656159	6.8036856851044245e-18	4.485725599808156e-16	0.3110708310094813	0.18514241724403388
AABR07028902.1	8.607292	0.6629487	7.480667738146798e-18	4.916604382381999e-16	0.3219464584495259	0.19438029253271746
Macf1	8.598341	0.39884552	8.08764736061281e-18	5.298925455081505e-16	0.636781929726715	0.5076982294072363
Skap2	8.516692	0.40758154	1.6417466562349544e-17	1.0656613125269986e-15	0.5883993307306191	0.44803695150115475
Atp8b4	8.515389	3.3474133	1.6603135541636536e-17	1.0743868511294803e-15	0.12200223089793642	0.008852963818321785
Rere	8.510388	0.434801	1.7335168728722458e-17	1.1183050694350617e-15	0.5237032905744562	0.3829869130100077
Nlgn1	8.492041	0.9905538	2.030404867536511e-17	1.3058119157291562e-15	0.2242052426101506	0.10739030023094688
Eps15	8.480394	0.48874837	2.244322132677474e-17	1.438974245679386e-15	0.4475738984941439	0.31216320246343343
Ctnnb1	8.478129	1.074163	2.2884391680543503e-17	1.4595113560935202e-15	0.2060791968767429	0.08929946112394149
Stk10	8.478036	0.81238043	2.2902758568862356e-17	1.4595113560935202e-15	0.25390407138873394	0.13394919168591224
Pds5a	8.428914	0.6164864	3.4888744766246896e-17	2.2032452493046157e-15	0.3126045733407697	0.18629715165511931
Rab10	8.419273	0.5462158	3.788267528539045e-17	2.3851296397402283e-15	0.35540992749581707	0.22478829869130101
Baz1b	8.378741	0.7053565	5.349677625048357e-17	3.348099733933249e-15	0.2724484104852203	0.15050038491147036
Vps54	8.369011	0.45390573	5.810382021859667e-17	3.625609210425886e-15	0.4615170105967652	0.32678983833718245
Arhgap17	8.339516	0.59989816	7.459514559404502e-17	4.64083626861943e-15	0.32152816508644727	0.1966897613548884
Plekha1	8.334556	0.9622116	7.778977655212003e-17	4.825267618910499e-15	0.21597880646960402	0.09930715935334873
Actr3	8.323494	0.81954134	8.540756157477772e-17	5.282167952733893e-15	0.23759063022866703	0.11893764434180139
Rufy3	8.31719	0.9883124	9.007332813679808e-17	5.554345287400319e-15	0.21528165086447296	0.10007698229407236
Ptprm	8.291226	0.67741734	1.120864595931499e-16	6.8915094188562495e-15	0.29155047406581147	0.17090069284064666
Ubr5	8.28541	0.6492759	1.1770320689340357e-16	7.21568840855877e-15	0.29977691020635805	0.17744418783679752
Prkch	8.271823	2.2758985	1.319258449223302e-16	8.064015348809256e-15	0.13427216954824317	0.02386451116243264
Opcml	8.247837	1.1224072	1.6128745662912398e-16	9.830095394436667e-15	0.2030117122141662	0.09160892994611239
Atp13a2	8.234117	2.0356796	1.808878451220799e-16	1.0992737857476892e-14	0.14166201896263245	0.03156274056966898
Fam20c	8.222726	2.2440498	1.9892907283282197e-16	1.2019443634043071e-14	0.1358059118795315	0.02617397998460354
Sp140	8.219702	1.1134797	2.04009889320509e-16	1.2291009596246527e-14	0.192414947016174	0.07929176289453425
Arhgap31	8.194323	0.7804793	2.5200751816271986e-16	1.5139225288824024e-14	0.25055772448410485	0.13394919168591224
Btbd9	8.160915	0.4570235	3.3249628031855013e-16	1.9917477180453493e-14	0.4167596207473508	0.283679753656659
Il1rapl1	8.152585	0.8230989	3.562256743995687e-16	2.1278140995616403e-14	0.24414389291689906	0.13048498845265588
Zfp407	8.150807	0.45439512	3.6150285767653547e-16	2.14948160056239e-14	0.4375348577802566	0.30369515011547343
Nrp2	8.14525	1.5354224	3.784988095381212e-16	2.241696621688206e-14	0.15672058003346348	0.04657428791377983
Mt-cyb	8.138861	0.67588896	3.990145864497835e-16	2.3565464280299045e-14	0.33937534857780255	0.22902232486528099
Plxna4	8.1132345	1.6494242	4.928987321155481e-16	2.894710032922852e-14	0.15309537088678193	0.04387990762124711
Map4k3	8.101081	0.53013706	5.447304706041643e-16	3.181286642531172e-14	0.3572225320691578	0.23325635103926096
LOC100911576	8.090965	0.48539114	5.919384700452146e-16	3.447383878602214e-14	0.3781372002230898	0.24865280985373364
Arsb	8.081868	0.5328083	6.378205110235412e-16	3.7043060482325666e-14	0.359313998884551	0.2409545804464973
Ubash3b	8.080492	0.5304755	6.450597079917673e-16	3.736000507667236e-14	0.369771332961517	0.24903772132409546
Abcg1	8.058685	1.2237678	7.711924969154437e-16	4.4542209064267746e-14	0.17749581706636922	0.06735950731331794
Vps50	8.051537	0.90915006	8.176066960540574e-16	4.709324722381695e-14	0.2138873396542108	0.100846805234796
Tacc1	8.035543	1.2256522	9.316509080696e-16	5.3515049146814345e-14	0.17442833240379252	0.0642802155504234
Sfpq	8.002338	0.4939497	1.220784445368053e-15	6.993160295515464e-14	0.37228109313998886	0.24595842956120093
Nfat5	7.9947963	0.5078998	1.2978847711741804e-15	7.414564608293697e-14	0.38510875627440044	0.26520400307929176
Top2a	7.9789	7.406263	1.4764327791051017e-15	8.388858982850287e-14	0.10624651422197434	0.0007698229407236335
ENSRNOG00000067105	7.970899	0.5854415	1.5752422739578423e-15	8.926089058324358e-14	0.30619074177356387	0.18629715165511931
Stat3	7.956789	1.0862677	1.7656163901192315e-15	9.977874187396175e-14	0.18237590630228667	0.07236335642802155
Pik3r1	7.9501843	0.6886304	1.8623414503048817e-15	1.0496196464272083e-13	0.27509760178471837	0.1605080831408776
Cyrib	7.94606	0.401698	1.925370139053234e-15	1.0822335210560348e-13	0.5628834355828221	0.4268668206312548
Camkmt	7.9401336	0.5811981	2.019637017461342e-15	1.1321847515533287e-13	0.29517568321249305	0.17551963048498845
Dscam	7.939622	0.51326233	2.027982277759394e-15	1.1338313716134254e-13	0.4185722253206916	0.30792917628945343
Pbrm1	7.9332123	0.55207694	2.135486990427523e-15	1.1907611766304107e-13	0.316090351366425	0.19322555812163203
Atp6v1b2	7.9289503	1.6836029	2.210062187810663e-15	1.229075963650885e-13	0.1454266592303402	0.03887605850654349
Msr1	7.927452	3.0449204	2.2368743625627235e-15	1.2406959758066154e-13	0.11628555493586168	0.01077752117013087
Synj1	7.9269896	0.4802097	2.2452223822329246e-15	1.2420404344563454e-13	0.3905465699944228	0.2636643571978445
Nr3c1	7.9246635	0.45523873	2.287649066376202e-15	1.2621802717274592e-13	0.39486893474623536	0.26674364896073904
Lrp1b	7.9235554	1.2875152	2.308139551851536e-15	1.2701431455149425e-13	0.17456776352481873	0.06735950731331794
Ranbp2	7.8998613	0.61565614	2.792141851319983e-15	1.5284607325006463e-13	0.2872281093139989	0.17013086989992302
Filip1l	7.8929725	0.94172025	2.950725104957798e-15	1.6110651705871144e-13	0.19604015616285556	0.08660508083140878
Dennd1a	7.887797	0.40907112	3.075676514688687e-15	1.6749255534276105e-13	0.4947016174010039	0.36027713625866054
Strn3	7.8789396	0.41289172	3.3017116506495957e-15	1.7933597530445444e-13	0.4580312325711099	0.3210161662817552
Ankrd12	7.8540397	1.0012743	4.028463875034487e-15	2.182448930335221e-13	0.19799219185722253	0.08929946112394149
Ccdc88a	7.8365035	0.77336586	4.6326505811744434e-15	2.5033028887861697e-13	0.2394032348020078	0.12817551963048499
Pspc1	7.834502	0.51635563	4.707032034677423e-15	2.5369571629575025e-13	0.33477412158393755	0.2128560431100847
Rbfox1	7.8316407	0.7885097	4.815445794855865e-15	2.5849501186942736e-13	0.26017847183491355	0.15280985373364125
Tbc1d14	7.8315024	1.0332241	4.820735936322908e-15	2.5849501186942736e-13	0.19032348020078083	0.08160123171670516
Cep170	7.8146524	0.44016227	5.511492209553215e-15	2.9478047363646097e-13	0.41076408254322366	0.2825250192455735
Sgms1	7.802799	0.44297165	6.054884538731959e-15	3.23019616384362e-13	0.4263803680981595	0.29907621247113164
Ccnl2	7.7755694	0.6562018	7.510877834788675e-15	3.9665759366292033e-13	0.2608756274400446	0.1462663587374904
Slc1a3	7.77205	0.40430844	7.72259512776713e-15	4.0681389308735087e-13	0.5384829894032348	0.4214780600461894
Tbc1d9	7.7666225	2.0981412	8.060648442895336e-15	4.2355778259083614e-13	0.1303680981595092	0.026558891454965358
Gramd1b	7.755699	0.56460685	8.785809745674319e-15	4.605082178195195e-13	0.3244562186279978	0.20823710546574287
Add1	7.7442884	0.6707258	9.611859552859344e-15	5.025492453497481e-13	0.26254880089235916	0.15050038491147036
Slx4ip	7.719596	1.2418402	1.1669927760020527e-14	6.086360831258467e-13	0.1634132738427217	0.058121632024634336
Dock7	7.712289	0.7860023	1.2358093763155155e-14	6.429275281347668e-13	0.22573898494143893	0.11585835257890685
Nsmce2	7.7038255	0.57549524	1.3205234666728958e-14	6.852993812441568e-13	0.27579475738984943	0.15973826020015397
Hipk2	7.6902065	0.58390945	1.4689791710551085e-14	7.585866330133351e-13	0.2894590072504183	0.17359507313317937
Snx2	7.6883917	0.495358	1.489959014053786e-14	7.675302380504098e-13	0.3312883435582822	0.21016166281755197
Ncf1	7.676604	1.3547834	1.633619160828842e-14	8.394720423023897e-13	0.16062465142219742	0.05658198614318707
Atrn	7.6707053	0.7738556	1.7105293508560164e-14	8.768449479229153e-13	0.22392638036809817	0.1147036181678214
Mllt3	7.6672792	0.7116665	1.7568280620701106e-14	8.983818816917547e-13	0.24651422197434467	0.13664357197844496
Rap1gds1	7.646467	0.72266424	2.065758636682973e-14	1.0537882135448956e-12	0.23271054099274957	0.12317167051578137
Ptp4a2	7.6412673	0.51397276	2.15093828709509e-14	1.0919266858894833e-12	0.32724484104852203	0.2090069284064665
Klhl18	7.6149755	0.8052617	2.637419120036922e-14	1.3324368498962435e-12	0.22741215839375348	0.12047729022324866
Arhgap24	7.592373	0.30228966	3.140990475046495e-14	1.5830289975919425e-12	0.7645008365867262	0.6797536566589685
Tial1	7.5909524	0.49764296	3.1756274689632506e-14	1.5966476142514032e-12	0.33463469046291133	0.21709006928406466
Ifi30	7.567335	1.4857826	3.8095764074166445e-14	1.9108033243516118e-12	0.15100390407138872	0.04888375673595073
Knl1	7.5316095	2.8838696	5.011869418873855e-14	2.495934779955089e-12	0.113218070273285	0.01308698999230177
Eif4ebp3	7.5287476	0.46006256	5.1229302999688506e-14	2.545198025335235e-12	0.3607083100948132	0.24210931485758275
Plcb1	7.5129285	1.6518004	5.781911472995894e-14	2.8658051050314875e-12	0.14807585052983827	0.0481139337952271
Soat1	7.5108867	1.2609756	5.87282219002379e-14	2.9039997650009144e-12	0.15351366424986057	0.050808314087759814
Septin9	7.502975	2.890283	6.238541569923478e-14	3.070358275939334e-12	0.11377579475738984	0.01424172440338722
Mrtfa	7.4938903	0.81709087	6.686158126399397e-14	3.2676454843377563e-12	0.2137479085331846	0.10816012317167052
Med15	7.488674	0.48027757	6.957282414176798e-14	3.3922414673402503e-12	0.3378416062465142	0.21939953810623555
Tle4	7.4862466	0.5451963	7.08711272003794e-14	3.4475268048333053e-12	0.3040992749581707	0.1901462663587375
Crybg3	7.4817367	0.98238915	7.334672462398667e-14	3.559693121450242e-12	0.1805633017289459	0.07659738260200154
Slc8b1	7.480661	1.6942958	7.39496566657178e-14	3.5806662855737635e-12	0.13915225878416063	0.03887605850654349
Ptpra	7.4793134	0.42880213	7.471190727800199e-14	3.609239281084308e-12	0.384829894032348	0.2613548883756736
Tanc2	7.449279	0.34343693	9.385197448327812e-14	4.523449418428527e-12	0.620468488566648	0.49884526558891457
Ugt1a8	7.4372673	0.5869315	1.0278954347618124e-13	4.942856808535816e-12	0.2745398773006135	0.16435719784449576
Eif3a	7.4354935	0.7421796	1.0417849718177e-13	4.998183917421029e-12	0.22378694924707196	0.11739799846035412
Srsf5	7.4315352	0.45400453	1.073442499739065e-13	5.13830946336284e-12	0.38427216954824317	0.26674364896073904
Lrrc8d	7.4266806	0.62703806	1.1135690962200661e-13	5.318243660899751e-12	0.2572504182933631	0.14857582755966128
Taok1	7.4142184	0.37327886	1.223441338115151e-13	5.816478706331577e-12	0.4691857222532069	0.3367975365665897
Sdcbp	7.411028	1.0309217	1.2532428633110758e-13	5.944680966556564e-12	0.17819297267150028	0.07621247113163972
Zc3h10	7.4063435	0.75732785	1.298294001174001e-13	6.144476755894832e-12	0.22378694924707196	0.11893764434180139
Atp6v0c	7.393512	1.2603129	1.430006105792875e-13	6.737417531247959e-12	0.1581148912437256	0.0573518090839107
Adcy7	7.389903	1.4353975	1.4693573124829698e-13	6.907297177918821e-12	0.147239263803681	0.04734411085450346
Scarb2	7.379532	1.006929	1.5884726460187915e-13	7.450540826941831e-12	0.17791411042944785	0.07544264819091609
Anks1b	7.3644066	0.8746798	1.7793640398894935e-13	8.308718588045239e-12	0.21709425543781372	0.11662817551963048
Ust	7.353402	0.52266103	1.9322473807619288e-13	9.002555241123245e-12	0.3027049637479085	0.19168591224018475
Chka	7.329375	0.9290732	2.3122861442433707e-13	1.0749310709580157e-11	0.18432794199665364	0.08198614318706697
Ogdh	7.320566	0.5110891	2.4692673622584194e-13	1.1453685733873897e-11	0.2946179587283882	0.18167821401077752
Ptk2b	7.3141203	1.1145169	2.5907336443022666e-13	1.1990578716653715e-11	0.17233686558839934	0.07274826789838337
Alcam	7.3077025	0.49163708	2.7174894127278054e-13	1.254953370644299e-11	0.3866424986056888	0.279445727482679
Ambra1	7.3040004	0.49535227	2.7933584782472373e-13	1.2871550297787159e-11	0.31887897378694924	0.20554272517321015
Setd2	7.2976594	0.44424415	2.9281624627618875e-13	1.3463125919795118e-11	0.35875627440044616	0.2409545804464973
Rgl1	7.2910914	0.956643	3.0745346491849254e-13	1.4105184563416006e-11	0.18321249302844395	0.08198614318706697
Trerf1	7.2887983	1.4738433	3.127321356709879e-13	1.4316030472659241e-11	0.14765755716675963	0.049653579676674366
Sik3	7.286111	0.43687978	3.190303744550126e-13	1.4572529043189094e-11	0.3701896263245956	0.2525019245573518
Plin2	7.285011	2.7238498	3.2164444460285615e-13	1.4659994403355398e-11	0.11084774121583937	0.013856812933025405
Fam13b	7.2744403	0.4145869	3.478593742248634e-13	1.5820433058565044e-11	0.3916620189626325	0.27367205542725176
AY172581.9	7.259928	0.7928793	3.872952535343551e-13	1.7575827458011447e-11	0.25041829336307864	0.15050038491147036
Phip	7.25058	0.4436849	4.1499118081841287e-13	1.879201964803206e-11	0.3665644171779141	0.2501924557351809
Syne2	7.24374	0.97177917	4.364780881445779e-13	1.972241292249832e-11	0.17582264361405467	0.07505773672055427
Dtnb	7.2317367	1.1840436	4.768565794000023e-13	2.1500591491828918e-11	0.16201896263245957	0.06351039260969978
Tcerg1	7.224377	0.6022764	5.034041160003462e-13	2.264886415464219e-11	0.2594813162297825	0.15242494226327943
Rab14	7.214761	0.5908811	5.402896343261839e-13	2.4256343625873174e-11	0.25418293363078637	0.14665127020785218
Mtmr12	7.2125688	0.46430495	5.490618282928547e-13	2.4597500623905965e-11	0.3343558282208589	0.22209391839876827
Fnbp1	7.2048073	0.39069948	5.812606059335522e-13	2.5984456000006085e-11	0.43683770217512546	0.31755196304849886
Phf21a	7.2017665	0.44543594	5.94373196678387e-13	2.6514103067146943e-11	0.37451199107640826	0.26212471131639725
Brip1	7.190486	3.073905	6.456113423436776e-13	2.873861444496294e-11	0.1069436698271054	0.011547344110854504
Arap1	7.189199	1.1459701	6.517246815914701e-13	2.8949278970861786e-11	0.16271611823759063	0.0642802155504234
Mt-nd3	7.171947	1.5797004	7.393852129636237e-13	3.277367943973644e-11	0.14361405465699945	0.0481139337952271
Pou2f2	7.1656227	0.876103	7.743376928462839e-13	3.4250557105939215e-11	0.18976575571667595	0.08968437259430331
Tcirg1	7.160581	1.6489158	8.033582075557259e-13	3.545938564129126e-11	0.13329615170105968	0.03695150115473441
Nln	7.133623	0.7353735	9.776071527097943e-13	4.2879731304840055e-11	0.21221416620189626	0.11046959199384142
Hacd2	7.1299944	0.77572006	1.0037315869379981e-12	4.393368779069325e-11	0.20552147239263804	0.10508083140877598
Tlk1	7.1213846	0.49370456	1.0684831773041658e-12	4.6670454781998213e-11	0.30688789737869493	0.197459584295612
Sfmbt1	7.118612	0.9255502	1.0901939692799569e-12	4.751976457364569e-11	0.18321249302844395	0.08429561200923788
Cnot1	7.11724	0.5399615	1.10109765550019e-12	4.7895463579288343e-11	0.27300613496932513	0.1651270207852194
Zmiz1	7.1100793	0.36549202	1.1597633205765515e-12	5.034285254494406e-11	0.4771332961517011	0.35488837567359505
Mtfr2	7.108748	0.42557365	1.1710049352860194e-12	5.072580469670802e-11	0.3492749581706637	0.23210161662817552
Tbc1d12	7.103292	0.95117795	1.21819544045875e-12	5.266120743228485e-11	0.18237590630228667	0.08391070053887606
Mt-nd2	7.0976253	0.74276733	1.2691870478541403e-12	5.475262478458829e-11	0.2381483547127719	0.14087759815242495
Slfn13	7.088151	0.6262994	1.3591571983951687e-12	5.851353146109467e-11	0.24233128834355827	0.13856812933025403
Mllt10	7.08602	0.5024602	1.3802409754474972e-12	5.929945141645948e-11	0.30395984383714447	0.19438029253271746
Cop1	7.0786276	0.6586714	1.4558884127512941e-12	6.242158785632645e-11	0.2243446737311768	0.1216320246343341
Fbxw4	7.0774016	0.36275613	1.4688212389857243e-12	6.284756346239734e-11	0.4403234802007808	0.31331793687451887
Brd7	7.064887	0.5769291	1.6074669463655646e-12	6.863982076883997e-11	0.2543223647518126	0.14973056197074672
Trip12	7.0423822	0.39087552	1.889804910043334e-12	8.020576871248693e-11	0.4194088120468489	0.30177059276366436
Tbl1xr1	7.039565	0.4684923	1.928407460824319e-12	8.167876934069226e-11	0.3197155605131065	0.21016166281755197
Arhgap18	7.0320067	0.78139603	2.035840296605629e-12	8.588214820650628e-11	0.19185722253206916	0.09160892994611239
Rcan1	7.021408	1.287973	2.1964364782189033e-12	9.247085783601913e-11	0.1483547127718907	0.053117782909930716
Lcp1	7.012035	0.5228736	2.348765444241276e-12	9.86858042163579e-11	0.2852760736196319	0.17975365665896845
Pak2	6.9928265	0.44941363	2.6940296382394637e-12	1.129660507906572e-10	0.30814277746793084	0.19707467282525018
Celf1	6.988012	0.36230958	2.788085937349999e-12	1.16676666192575e-10	0.47643614054657	0.35719784449576597
Swap70	6.9874353	0.6802154	2.799560947325623e-12	1.1692349566061555e-10	0.21974344673731178	0.11893764434180139
Cdk17	6.9796376	0.91756827	2.9594237750850886e-12	1.2335443114996813e-10	0.1772169548243168	0.0804464973056197
Prkdc	6.9698467	0.6280723	3.1728676016442055e-12	1.3198877407950876e-10	0.23786949247071945	0.13625866050808313
Rngtt	6.967135	0.49714267	3.234602933812311e-12	1.3429046556496814e-10	0.28541550474065813	0.1789838337182448
Slc38a7	6.956496	1.7348564	3.48841263484472e-12	1.4454161917421818e-10	0.12228109313998885	0.02848344880677444
Wdfy4	6.950078	0.6022749	3.650848285531542e-12	1.5097373797722743e-10	0.2618516452872281	0.15973826020015397
Pid1	6.9376764	0.4202321	3.986008166366197e-12	1.6450914806305844e-10	0.47183491355270496	0.371824480369515
Vwa8	6.930171	1.2608757	4.2033229058912025e-12	1.7313726531417475e-10	0.14682097044060236	0.052732871439568896
Fry	6.9264283	1.6434463	4.315984697877915e-12	1.774292846582517e-10	0.1323201338538762	0.03964588144726713
Atg4c	6.907719	0.8311059	4.925083872154734e-12	2.0207301069196897e-10	0.18627997769102064	0.08891454965357967
Cmklr1	6.8990564	0.9143928	5.234907770275128e-12	2.1436538342107095e-10	0.17651979921918573	0.0804464973056197
Dnaaf9	6.898086	0.8744814	5.270774415293412e-12	2.1541336528468166e-10	0.1762409369771333	0.07967667436489607
Relch	6.8975344	0.501731	5.291291300158348e-12	2.1583115447299596e-10	0.29419966536530956	0.18937644341801385
Tspan9	6.872533	1.8368165	6.307180901761417e-12	2.5676962094432986e-10	0.12269938650306748	0.030792917628945343
LOC103692025	6.865356	1.3516091	6.632559550959645e-12	2.694927200492634e-10	0.1507250418293363	0.05889145496535797
Specc1	6.8594904	0.32965854	6.910662085804965e-12	2.802494028839205e-10	0.5872838817624094	0.47729022324865283
Rps6ka2	6.8565636	0.38918617	7.053666264952797e-12	2.8549646121814737e-10	0.47295036252091466	0.3687451886066205
Dnmt3a	6.848254	0.6777399	7.475661577100936e-12	3.0199368135934143e-10	0.22378694924707196	0.1258660508083141
Naip6	6.84288	1.1336056	7.761681025182525e-12	3.129450084114939e-10	0.15755716675962075	0.0642802155504234
Wdr7	6.835918	0.528013	8.148152423345892e-12	3.2789666738554697e-10	0.2711935303959844	0.16820631254811394
Itgal	6.8105354	2.8848767	9.72363058484493e-12	3.905472008464728e-10	0.10303959843837145	0.012702078521939953
Lpgat1	6.789443	1.212104	1.1256723098247933e-11	4.5125899900165617e-10	0.1464026770775237	0.05388760585065435
Ppp1r12a	6.767405	0.3726499	1.3111256786167565e-11	5.216140603013077e-10	0.408393753485778	0.29330254041570436
Phlpp1	6.7670155	0.56979275	1.3146605662385335e-11	5.220297998438843e-10	0.2564138315672058	0.15704387990762125
Spop	6.7596803	0.4147585	1.3829658428943488e-11	5.481145909664067e-10	0.3329615170105968	0.2244033872209392
ENSRNOG00000063179	6.7532544	0.54216856	1.4456512680344755e-11	5.718778204832229e-10	0.2692414947016174	0.16936104695919937
Mdga2	6.7477784	0.950363	1.5012599443343052e-11	5.927573633316957e-10	0.18446737311767986	0.09314857582755966
Fkbp15	6.7392335	0.7160618	1.5922427091936854e-11	6.274992601683235e-10	0.2127718906860011	0.11739799846035412
Cenpp	6.7325315	2.5619004	1.6673608971311552e-11	6.558703296294897e-10	0.1045733407696598	0.015011547344110854
Ppp3ca	6.7152267	0.30320528	1.877738572878269e-11	7.34490054458317e-10	0.6857222532069158	0.5577367205542725
Wipf1	6.70231	0.3995862	2.0515001688993952e-11	7.994749542963703e-10	0.34774121583937534	0.23941493456505003
Ankrd17	6.697711	0.3613831	2.1170947261801995e-11	8.235066424692777e-10	0.40309537088678193	0.29022324865280985
Fgd2	6.6885653	0.49870154	2.253689937044115e-11	8.73398580777577e-10	0.2947573898494144	0.19553502694380293
Ipo9	6.686507	0.685767	2.2855976642461145e-11	8.841299008963844e-10	0.20900725041829335	0.11316397228637413
Raph1	6.663771	0.6274972	2.668889694261854e-11	1.0275660521386852e-09	0.2187674288901283	0.1216320246343341
Dlg1	6.6636496	0.643166	2.6711032071715323e-11	1.0275660521386852e-09	0.22030117122141663	0.12432640492686682
Cert1	6.662456	0.47240722	2.6928909515200062e-11	1.0340503972448434e-09	0.30075292805354154	0.19861431870669746
Clec2g	6.6563873	0.3255265	2.8064020419116207e-11	1.0756677369418472e-09	0.35499163413273843	0.24634334103156275
Gak	6.6525474	0.62728333	2.8806345914621425e-11	1.102105562857578e-09	0.22253206915783602	0.12548113933795227
Kcnk13	6.648573	0.3526302	2.95947972139444e-11	1.1302085945128566e-09	0.4337702175125488	0.3190916089299461
Luc7l2	6.644193	0.31208703	3.0488261033488614e-11	1.1622125105965861e-09	0.5931399888455103	0.47998460354118555
Arhgef11	6.6428494	0.85890484	3.076759820815482e-11	1.1707322396228203e-09	0.17108198549916342	0.0781370284834488
Zmynd8	6.641672	0.53712523	3.101439224874668e-11	1.1779850505203312e-09	0.2645008365867262	0.16551193225558122
Cpeb2	6.632949	0.78007966	3.2904585208502306e-11	1.2475181437277747e-09	0.1945064138315672	0.10123171670515782
Snx13	6.6270547	0.5414381	3.424506523972662e-11	1.29599645815182e-09	0.25557724484104855	0.15665896843725943
Cntnap2	6.6148767	1.2067922	3.7186120879200805e-11	1.4046253879811157e-09	0.15197992191857224	0.06274056966897613
Lrrfip1	6.614625	0.6298338	3.724943793367835e-11	1.4046253879811157e-09	0.2265755716675962	0.13125481139337952
Litaf	6.613395	2.2111418	3.75603952950675e-11	1.4138083442664007e-09	0.10750139431121027	0.01924557351809084
Dpysl2	6.613042	0.5508301	3.7650148500407444e-11	1.4146469775260617e-09	0.2582264361405466	0.1608929946112394
Tspan5	6.6057596	0.6141528	3.9548409051571675e-11	1.4833129591686079e-09	0.23173452314556608	0.13625866050808313
Macroh2a1	6.599691	0.5103128	4.120156537059525e-11	1.5425571777855357e-09	0.25808700501952037	0.1585835257890685
Irak2	6.5943084	0.921299	4.2724290395265913e-11	1.5967156371250358e-09	0.16689905186837703	0.07544264819091609
Dmxl1	6.591747	0.33183846	4.3468108360428565e-11	1.621623416165027e-09	0.5639988845510318	0.45688991531947654
Herc4	6.586206	0.4414116	4.5120772986590415e-11	1.68028796880436e-09	0.3091187953151143	0.20554272517321015
Npepps	6.573821	0.48741606	4.904016430523616e-11	1.8230072425950023e-09	0.26854433909648634	0.1674364896073903
Tmem131	6.5506263	0.4106719	5.7296312512548827e-11	2.1115473483235516e-09	0.32738427216954824	0.22209391839876827
Hdac4	6.550602	0.88152647	5.7305658742540346e-11	2.1115473483235516e-09	0.17122141662018964	0.0800615858352579
Atrnl1	6.548706	0.38704756	5.803770038877215e-11	2.1347691690368366e-09	0.36823759063022865	0.2617397998460354
Mbd5	6.5414805	0.34008992	6.091273977852141e-11	2.2365963260884063e-09	0.47406581148912436	0.3598922247882987
Sik2	6.5347667	0.9357975	6.3708854504218e-11	2.335174551635375e-09	0.16187953151143336	0.0712086220169361
Ecpas	6.5136013	0.40900496	7.337008292939604e-11	2.6799253635848737e-09	0.3087005019520357	0.20515781370284836
Rap1gap2	6.5117545	2.3254554	7.427813596275545e-11	2.7083746062524015e-09	0.10443390964863357	0.01770592763664357
Vti1a	6.492684	0.3400783	8.432059345121288e-11	3.0692110456564745e-09	0.4551031790295594	0.34257120862201695
Txndc11	6.479288	0.77170676	9.21564389256639e-11	3.348616808519011e-09	0.18321249302844395	0.09160892994611239
Mib1	6.4746237	0.47378108	9.504840202003455e-11	3.4417699425769335e-09	0.2695203569436698	0.17051578137028484
Phf12	6.4658966	0.49661514	1.0070006630374115e-10	3.6401337760762706e-09	0.2646402677077524	0.1674364896073903
Smc4	6.463814	1.6834831	1.0209638234651488e-10	3.684256028015544e-09	0.11614612381483547	0.029253271747498075
Wsb1	6.4562635	0.52686703	1.0731957145492243e-10	3.859454777227965e-09	0.2435861684327942	0.14742109314857582
Man2a1	6.4495335	0.87738335	1.1219508228468989e-10	4.027880299967137e-09	0.17638036809815952	0.0873749037721324
Sptlc2	6.444796	0.5690019	1.1575591125062494e-10	4.147967003193977e-09	0.2371723368655884	0.1424172440338722
Psmd14	6.4445605	0.62312245	1.1593573709203808e-10	4.147967003193977e-09	0.20747350808700502	0.11431870669745958
Grn	6.4427094	0.5239015	1.1735908510607328e-10	4.191738634299715e-09	0.25557724484104855	0.15935334872979215
Spsb1	6.439308	2.3118272	1.200194699536842e-10	4.272204086670532e-09	0.10276073619631902	0.016936104695919937
Cdk13	6.4283643	0.3595197	1.289845180983907e-10	4.583541366865863e-09	0.38622420524261014	0.275211701308699
Nrf1	6.4231153	0.38833508	1.335132022049954e-10	4.728442225388402e-09	0.3643335192414947	0.25981524249422633
Nptn	6.4167666	0.50058806	1.3919903984515562e-10	4.9214959011695324e-09	0.26965978806469604	0.17436489607390301
Dtnbp1	6.412638	0.7232792	1.4302254367736134e-10	5.048166078686124e-09	0.18614054656999443	0.09468822170900693
Tubb5	6.411546	0.72674716	1.4405091829276244e-10	5.0759185763463146e-09	0.1857222532069158	0.09468822170900693
Fat3	6.409919	2.3880062	1.4559735078135155e-10	5.1218021081909675e-09	0.10331846068042387	0.018090839107005388
Ctsc	6.400586	0.6375457	1.5478146933934916e-10	5.435759273314564e-09	0.22629670942554378	0.1354888375673595
Csf2ra	6.3995957	2.5289478	1.5578881378208988e-10	5.461987073169391e-09	0.10011154489682098	0.015011547344110854
Tex2	6.388169	0.99045503	1.6788389968755767e-10	5.876216762686702e-09	0.1569994422755159	0.06889915319476521
Rab1a	6.3843207	0.6539967	1.7216002967156518e-10	6.014762709363391e-09	0.2007808142777468	0.10931485758275597
Pde4b	6.3840933	0.6239176	1.7241592999749108e-10	6.014762709363391e-09	0.23773006134969324	0.14780600461893764
Naa15	6.3729506	0.4417934	1.8542570515784082e-10	6.447156441690366e-09	0.267010596765198	0.16666666666666666
ENSRNOG00000070938	6.370929	0.936235	1.8788660964284647e-10	6.52190506253629e-09	0.15630228667038484	0.06812933025404157
Aig1	6.3611503	0.60930467	2.002485807462577e-10	6.939523543679403e-09	0.21974344673731178	0.12779060816012316
Pik3ap1	6.3417063	0.4986985	2.2723452479608012e-10	7.861714598802996e-09	0.271611823759063	0.1766743648960739
ST7	6.337513	1.5114894	2.3350377968457205e-10	8.065305180999568e-09	0.12548800892359174	0.04041570438799076
Cdk12	6.336011	0.38682258	2.357901410620789e-10	8.13088173932162e-09	0.34355828220858897	0.24018475750577367
Hnrnpdl	6.3249454	0.5622362	2.533224274326209e-10	8.721113322746026e-09	0.2235080870050195	0.1308698999230177
Ttc3	6.3226275	0.34968656	2.5715291363039787e-10	8.830733667461478e-09	0.40658114891243724	0.29946112394149343
Arpc2	6.3206587	0.5386672	2.6045086188337974e-10	8.922569886024411e-09	0.23591745677635248	0.1420323325635104
Abi1	6.3198023	0.34418312	2.618985007545862e-10	8.957526862676434e-09	0.38747908533184605	0.2790608160123172
Cbl	6.318499	0.34875262	2.6411591609873523e-10	9.018655206720004e-09	0.39040713887339656	0.2825250192455735
Kcnd2	6.316469	0.9729495	2.67606404418303e-10	9.122985162657138e-09	0.16480758505298382	0.07890685142417245
Zfand3	6.3063254	0.31716222	2.857383407445293e-10	9.709546275607456e-09	0.4903792526491913	0.3772132409545804
Cab39	6.28186	0.54113615	3.3454650870125056e-10	1.1349679775777377e-08	0.23410485220301172	0.14126250962278675
Aplp2	6.279952	0.76272273	3.386777573906099e-10	1.1471272797175327e-08	0.1752649191299498	0.08660508083140878
Atp6v1h	6.2726855	0.5309932	3.5487266106465465e-10	1.198109534924565e-08	0.24609592861126603	0.15319476520400307
Rbl1	6.272312	1.2233278	3.5572514327230167e-10	1.1990568093001732e-08	0.13259899609592862	0.04734411085450346
Fgf14	6.271269	1.0570445	3.581171411422121e-10	1.2051820194522663e-08	0.15128276631344115	0.06581986143187067
Atad2	6.255316	1.3296514	3.96711791702342e-10	1.3307935079730085e-08	0.12994980479643056	0.04541955350269438
Lhfpl6	6.252925	2.114229	4.028354134365461e-10	1.3491768814873204e-08	0.10373675404350251	0.02040030792917629
Smg1	6.2469378	0.41367427	4.1857815736391894e-10	1.399666610413385e-08	0.3000557724484105	0.20053887605850654
Erbb4	6.2398257	0.84571284	4.38058704282876e-10	1.4624743302539454e-08	0.17484662576687116	0.08852963818321787
Gpc5	6.2382956	0.6726619	4.423648406291159e-10	1.4745025832480197e-08	0.2126324595649749	0.12509622786759045
Ints6	6.2280536	0.79367894	4.722651032897252e-10	1.566694644869047e-08	0.175404350250976	0.08814472671285604
Arih1	6.2269616	0.32820022	4.755670663493449e-10	1.5751562579905788e-08	0.4233128834355828	0.31216320246343343
Pikfyve	6.22589	0.5528513	4.788295578587426e-10	1.583460648275457e-08	0.22211377579475738	0.1308698999230177
Nbeal1	6.2207346	0.70254153	4.948319025808758e-10	1.633802467639471e-08	0.19032348020078083	0.10238645111624327
Tmem104	6.203775	2.0166323	5.512456633133242e-10	1.8172038643124457e-08	0.10485220301171222	0.021939953810623556
Rnf130	6.19853	0.36494592	5.699278841622425e-10	1.8758411333352553e-08	0.3630786391522588	0.26058506543494997
Syt1	6.190891	1.3659627	5.982513795803497e-10	1.9659778094485285e-08	0.13399330730619075	0.05157813702848345
Atp9b	6.1739187	0.444546	6.661773135259558e-10	2.1823552430289356e-08	0.2572504182933631	0.16166281755196305
Stx8	6.166961	0.40095782	6.961481556909744e-10	2.2769800674285445e-08	0.29726715002788623	0.19822940723633564
Ubac2	6.1627316	0.49991807	7.150071503947494e-10	2.335021793641171e-08	0.22922476296709426	0.13702848344880678
Ldlrad3	6.1552706	0.61535877	7.494948597711943e-10	2.4400480170749783e-08	0.20747350808700502	0.11893764434180139
Dhx15	6.1482196	0.4952334	7.835758084407722e-10	2.5470465736076325e-08	0.24093697713329615	0.14819091608929946
Prim2	6.142699	1.0714476	8.113104764630613e-10	2.633116942650858e-08	0.13845510317902956	0.054272517321016164
Ppp4r1	6.14088	0.5501451	8.206545239636293e-10	2.6593265455056338e-08	0.22322922476296708	0.13356428021555042
Ubn1	6.1338577	0.6729517	8.577328929229342e-10	2.7751894804046666e-08	0.17875069715560513	0.09083910700538876
Apba1	6.131369	0.6533949	8.712591245621011e-10	2.8146099854497708e-08	0.2042665923034021	0.11739799846035412
Rptor	6.1209736	0.57699215	9.300543304620697e-10	2.999926014225808e-08	0.20984383714445065	0.12009237875288684
Arhgap10	6.1205916	1.9687728	9.322844060305048e-10	3.002499978008535e-08	0.10554935861684328	0.02386451116243264
Inpp5b	6.118903	0.56694114	9.422164399379496e-10	3.029832803640959e-08	0.20900725041829335	0.11970746728252502
Ulk2	6.111564	0.37847534	9.865946207802903e-10	3.167678839093349e-08	0.29740658114891244	0.19784449576597382
Aak1	6.1096277	0.4326353	9.986385659454469e-10	3.2014458981058466e-08	0.27928053541550474	0.1859122401847575
Chd7	6.104988	0.39871594	1.028084933517677e-09	3.2908135444475754e-08	0.3042387060791969	0.20592763664357197
Ptpn4	6.09732	0.86971986	1.0786157203323096e-09	3.4472953037328056e-08	0.16062465142219742	0.07621247113163972
ENSRNOG00000069588	6.093959	0.8648788	1.1015206312831878e-09	3.515141789266867e-08	0.1666201896263246	0.08275596612779061
Tektip1	6.0933375	0.79183704	1.1058046633553547e-09	3.523449934940481e-08	0.1698271054099275	0.08429561200923788
Ylpm1	6.0763903	0.4131532	1.2291819343585877e-09	3.898794014487466e-08	0.27607361963190186	0.1812933025404157
Ddx3x	6.0757284	0.793628	1.2342615379513252e-09	3.908992055088744e-08	0.17456776352481873	0.09006928406466513
Rps29	6.063169	1.2695125	1.3346535180457828e-09	4.2205649561610675e-08	0.13301728945900726	0.05157813702848345
Svil	6.0433393	0.8686935	1.5095678431656494e-09	4.754226012453504e-08	0.16104294478527606	0.07736720554272518
Pcm1	6.04327	0.31322157	1.5102139293589783e-09	4.754226012453504e-08	0.38524818739542666	0.279445727482679
Kdm2b	6.0424786	0.7940568	1.517644220436815e-09	4.770454081810834e-08	0.16285554935861685	0.0781370284834488
Rcor1	6.0318837	0.60681665	1.6205920908455782e-09	5.078824181863736e-08	0.2084495259341885	0.1216320246343341
Srcap	6.031137	0.4277664	1.6281011327850094e-09	5.0947415447717174e-08	0.27091466815393195	0.17744418783679752
Prdm2	6.0300694	0.49938333	1.6388930637184752e-09	5.1208691466351045e-08	0.24107640825432236	0.15088529638183218
Btaf1	6.020392	0.4583374	1.7399516786181634e-09	5.428545668736371e-08	0.23982152816508645	0.14780600461893764
Ascc3	6.0122857	0.41071278	1.8292570682718527e-09	5.690237936704402e-08	0.2706358059118795	0.1762894534257121
Rmnd1	6.0047393	0.6209678	1.9163953821148583e-09	5.9348811789394566e-08	0.19673731176798662	0.11046959199384142
Prr14l	6.003903	0.48654738	1.9262967296138696e-09	5.956745904584718e-08	0.2509760178471835	0.16127790608160122
Kif16b	6.001715	0.7596609	1.952440061404248e-09	6.028697839087108e-08	0.16411042944785276	0.07967667436489607
Abl2	5.9983177	0.3300615	1.9937239885857215e-09	6.147120168336507e-08	0.35276073619631904	0.2513471901462664
C17h6orf62-ps1	5.9916925	0.6449959	2.0766801716157274e-09	6.393491406475087e-08	0.19311210262130507	0.1077752117013087
Aff4	5.991368	0.37359568	2.080831959667799e-09	6.396880185688427e-08	0.3266871165644172	0.23094688221709006
Psap	5.981573	0.29861042	2.209931211938757e-09	6.783809339605853e-08	0.5054378137200223	0.399153194765204
Prpf40a	5.979848	0.64398235	2.233463561097876e-09	6.846022956429542e-08	0.1975738984941439	0.11239414934565051
Ep400	5.9775743	0.54885507	2.2648438983501124e-09	6.932075499680066e-08	0.21611823759063023	0.12894534257120863
Trip4	5.971035	0.8091933	2.357532374546579e-09	7.205251277659413e-08	0.1677356385945343	0.08468052347959969
Eps15l1	5.9672275	0.61572295	2.413191051525344e-09	7.364623520564827e-08	0.19617958728388177	0.11046959199384142
Ubr2	5.9602613	0.49373123	2.5183452318187987e-09	7.663225853456158e-08	0.22866703848298942	0.13933795227097767
Nceh1	5.954079	1.0320696	2.6154007392635676e-09	7.94702781150724e-08	0.14347462353597323	0.0619707467282525
Myo18a	5.9484043	0.60045755	2.7076906714948714e-09	8.215548859415554e-08	0.2073340769659788	0.1216320246343341
Nin	5.948084	0.63709843	2.7129995205532287e-09	8.219761264150142e-08	0.18558282208588958	0.10046189376443418
Insyn2a	5.939011	0.9132876	2.867464416635948e-09	8.675217743028758e-08	0.1443112102621305	0.06235565819861432
Acap2	5.9374685	0.2981233	2.8945650961004352e-09	8.744589597239442e-08	0.4493865030674847	0.33795227097767516
Commd9	5.92702	0.9472432	3.084815542552632e-09	9.292563601315873e-08	0.14696040156162857	0.06543494996150885
Pde4d	5.916206	1.2592889	3.294526559213108e-09	9.91004933148666e-08	0.13859453430005578	0.059661277906081604
Ttc7b	5.914728	0.80746496	3.3242373850950157e-09	9.985094701418638e-08	0.1526770775237033	0.06966897613548884
Ccnl1	5.912512	0.3745516	3.3692933109722984e-09	1.0105951868075137e-07	0.3198549916341327	0.22401847575057737
Ptpn1	5.905351	0.4953902	3.518959179046965e-09	1.0534602826270604e-07	0.24790853318460682	0.1605080831408776
Prpf38b	5.905197	0.4595007	3.5222534490201725e-09	1.0534602826270604e-07	0.24010039040713888	0.15050038491147036
Atxn1	5.8989253	1.888764	3.6587638966434122e-09	1.0927299694733017e-07	0.10610708310094813	0.02771362586605081
Ncor1	5.8924103	0.3116618	3.806026743345278e-09	1.1350946899143256e-07	0.3964026770775237	0.29060816012317164
Cd200r1	5.8868246	1.0749536	3.936858594390931e-09	1.172445700142049e-07	0.136781929726715	0.05658198614318707
Dmxl2	5.8858466	1.2199935	3.9602193009695806e-09	1.1777298987819608e-07	0.12841606246514223	0.04888375673595073
Ntm	5.8820834	0.6852343	4.051339733003443e-09	1.2014199270459715e-07	0.19994422755158953	0.11778290993071594
Tcp11l1	5.866447	0.39449856	4.45232449423911e-09	1.318466600935271e-07	0.2656162855549359	0.17359507313317937
Tra2b	5.8620753	0.29804868	4.571180484118041e-09	1.3517541612132417e-07	0.4047685443390965	0.29869130100076985
LOC120099372	5.8616247	0.69019675	4.583604345846801e-09	1.3535189959862538e-07	0.13929168990518684	0.0573518090839107
Bcar3	5.855199	0.4847839	4.7644007090787514e-09	1.4049286254085107e-07	0.234941438929169	0.14780600461893764
Ncoa2	5.85297	0.35726523	4.8287086758655105e-09	1.4218919395814084e-07	0.3096765197992192	0.2132409545804465
Ash1l	5.848428	0.2697515	4.962410282645346e-09	1.4592130993820803e-07	0.5727830451756832	0.45996920708237105
Larp4b	5.84669	0.75689006	5.014495652612309e-09	1.4724638074603596e-07	0.1677356385945343	0.08545034642032333
Fhod1	5.845769	0.5850243	5.042335849589349e-09	1.478568019894969e-07	0.20956497490239823	0.12509622786759045
Pstpip1	5.844356	0.943187	5.085308209441959e-09	1.48908619998827e-07	0.1376185164528723	0.05696689761354888
Map2k1	5.834147	0.5154063	5.406639236378533e-09	1.580970686609656e-07	0.2297824874511991	0.14357197844495767
Rps6kc1	5.820654	0.69905317	5.861779530567827e-09	1.711672279079179e-07	0.177356385945343	0.09507313317936875
Map2k5	5.8102746	0.43836406	6.2370532451640675e-09	1.818721256441027e-07	0.2645008365867262	0.17590454195535027
Birc6	5.805683	0.29056254	6.410402327937664e-09	1.8666735445491816e-07	0.5002788622420524	0.38683602771362585
Gna13	5.8026147	0.79828984	6.52887855273105e-09	1.8985363070257863e-07	0.15839375348577803	0.07736720554272518
Psen1	5.797739	0.6600217	6.721484542948863e-09	1.9491375508639816e-07	0.18600111544896822	0.10392609699769054
Mbnl2	5.790822	0.37458462	7.004268824430232e-09	2.0283356377486773e-07	0.3197155605131065	0.22902232486528099
Stard7	5.789982	0.99592555	7.039399405253972e-09	2.0356972128352383e-07	0.13943112102621305	0.06004618937644342
Hif1a	5.7853703	0.60417134	7.235265165885062e-09	2.0894568797237768e-07	0.19785276073619631	0.11431870669745958
Pde7a	5.7803125	0.6890083	7.456191650641083e-09	2.1502959304998754e-07	0.1741494701617401	0.09199384141647421
Prcp	5.7736025	1.6370488	7.759429730881072e-09	2.2346731282644583e-07	0.10415504740658114	0.026558891454965358
Cask	5.75629	0.34243992	8.598276505684674e-09	2.469472126276505e-07	0.3234802007808143	0.22748267898383373
Ppp3cb	5.7541747	0.41902024	8.706601626274535e-09	2.4937514985856817e-07	0.2597601784718349	0.17090069284064666
Man1c1	5.7537203	0.2929919	8.73006107912456e-09	2.4970594895624217e-07	0.49205242610150585	0.3899153194765204
Kpna3	5.751658	0.8327529	8.837240192170456e-09	2.524272178052395e-07	0.15142219743446736	0.07159353348729793
Ctnna2	5.7407384	1.169393	9.426453591825719e-09	2.6889119184519457e-07	0.13092582264361405	0.05350269438029253
Sulf2	5.738323	1.6948406	9.561847999100826e-09	2.7238275156134227e-07	0.10485220301171222	0.028098537336412627
Atp6v0d1	5.727688	0.7736164	1.0180865596601238e-08	2.8962283324062626e-07	0.15964863357501394	0.07929176289453425
Rsu1	5.7215705	0.36585864	1.0554383655938818e-08	2.994360050479205e-07	0.30382041271611826	0.21247113163972287
R3hdm1	5.720592	0.34191442	1.0615339061196431e-08	3.007583766987086e-07	0.31037367540435024	0.21670515781370284
Fcer1g	5.713387	0.43063566	1.1074945057071851e-08	3.129343639711165e-07	0.2469325153374233	0.15973826020015397
LOC102546864	5.711751	1.051852	1.11819578175075e-08	3.155328769877016e-07	0.12757947573898495	0.049268668206312545
Ubap2l	5.7083454	0.4453965	1.1407979558816501e-08	3.2147809063191765e-07	0.25794757389849415	0.1716705157813703
Cstf3	5.6874967	0.33575785	1.2891507145313901e-08	3.623101056416236e-07	0.30939765755716675	0.21478060046189376
Nt5c2	5.6867375	0.36452797	1.2948915438835213e-08	3.634363602284057e-07	0.30577244841048523	0.21478060046189376
Ptk2	5.686035	1.0345213	1.3002246920785137e-08	3.6444533280906577e-07	0.13204127161182375	0.054272517321016164
Celf2	5.677775	0.26242596	1.3645827955750125e-08	3.819738703875262e-07	0.6843279419966537	0.5746728252501925
Clcn7	5.67635	1.3123494	1.3759919491808298e-08	3.8465396275367035e-07	0.11670384829894033	0.04003079291762895
Nktr	5.6663437	0.3680274	1.458767696633757e-08	4.0725064617341344e-07	0.2982431678750697	0.20823710546574287
Arhgap12	5.6585903	0.58737606	1.5262128627664985e-08	4.2551301703141496e-07	0.1954824316787507	0.11393379522709776
Pcbp2	5.649591	0.40765586	1.608300641250458e-08	4.4720996345433827e-07	0.2525097601784718	0.16435719784449576
Srsf2	5.641387	0.2965513	1.6868562134284146e-08	4.6843215060582966e-07	0.36461238148354713	0.26674364896073904
Ctsa	5.6399665	0.67357826	1.700833924333344e-08	4.7168894256048793e-07	0.18335192414947016	0.10431100846805234
AABR07008309.1	5.638684	1.2236215	1.7135503741927047e-08	4.745878090531605e-07	0.12479085331846068	0.04849884526558892
Ctnnd2	5.6289496	1.049357	1.8131056166941237e-08	5.014983160898284e-07	0.13929168990518684	0.06312548113933796
Tab2	5.628645	0.36450183	1.8163081898548443e-08	5.017222333135266e-07	0.2700780814277747	0.18052347959969206
Ppp2r5c	5.616938	0.3178447	1.9437120114278118e-08	5.362087635736251e-07	0.3268265476854434	0.23017705927636645
Supt3h	5.6106744	0.4237995	2.0153961178300982e-08	5.552535480476457e-07	0.25167317345231455	0.1674364896073903
Adap2	5.6100698	0.3789738	2.022452658631505e-08	5.564664362318653e-07	0.2679866146123815	0.17975365665896845
Fars2	5.602032	0.41501382	2.1185321620604613e-08	5.821382085158537e-07	0.25683212493028446	0.1716705157813703
Phkb	5.592692	0.42201114	2.235760566017595e-08	6.127445232303909e-07	0.24107640825432236	0.15550423402617397
Itgav	5.592164	0.47041515	2.2425682728716897e-08	6.138079165669431e-07	0.2402398215281651	0.15665896843725943
Eif4a1	5.5860424	0.8084619	2.3230229632317034e-08	6.349999927916023e-07	0.1454266592303402	0.06774441878367975
Ezh2	5.5802174	0.74609476	2.4021803054379338e-08	6.557827120287985e-07	0.1581148912437256	0.0800615858352579
Osbpl9	5.573605	0.51589596	2.4952131437210878e-08	6.79410893133199e-07	0.20119910764082544	0.11970746728252502
Thada	5.570682	0.38928908	2.5374382671199812e-08	6.900120714453635e-07	0.2551589514779699	0.16859122401847576
Tpd52	5.564025	0.96786696	2.6362226332891592e-08	7.159461622997475e-07	0.13399330730619075	0.057736720554272515
Septin2	5.562888	0.33858648	2.65345710686966e-08	7.196944592836907e-07	0.31176798661461236	0.2201693610469592
Nmt2	5.5621576	0.62621087	2.6645940944664923e-08	7.217813925656909e-07	0.17219743446737312	0.09276366435719785
Vav2	5.560733	0.6136052	2.6864418331253763e-08	7.267605093329888e-07	0.1827941996653653	0.1031562740569669
Lnpep	5.547061	0.32571355	2.9051123901674417e-08	7.849044635599302e-07	0.31678750697155605	0.22478829869130101
Pcdh15	5.5459285	1.4463166	2.9239820658672647e-08	7.87727592213244e-07	0.11238148354712772	0.03810623556581986
Tulp4	5.54262	0.41882157	2.979786741647796e-08	7.999258492367182e-07	0.23828778583379812	0.1535796766743649
Dcaf6	5.540546	0.5835866	3.0153015122523786e-08	8.084246995637259e-07	0.18335192414947016	0.10392609699769054
Atp6v1a	5.5395675	1.2371265	3.0321933211721345e-08	8.119152640063215e-07	0.11461238148354713	0.03964588144726713
Psmd1	5.536454	0.7256549	3.0865659966058275e-08	8.254201873066044e-07	0.1664807585052984	0.08891454965357967
Pcyt1a	5.532127	0.6596894	3.163708244697807e-08	8.438970363655754e-07	0.17136084774121585	0.09314857582755966
Fermt3	5.5293627	0.29349846	3.2139651676164485e-08	8.562133888722549e-07	0.3700501952035694	0.270977675134719
Smarca2	5.514595	0.29539493	3.495844295058507e-08	9.289464067198561e-07	0.3989124372559955	0.30138568129330257
Ifnar1	5.5121512	0.5244041	3.5447439019059205e-08	9.407481094602472e-07	0.20147796988287786	0.12086220169361046
Sh3kbp1	5.5118833	0.2887771	3.550145169021474e-08	9.40990437594238e-07	0.36377579475738986	0.2678983833718245
Rc3h1	5.5091677	0.35621837	3.605346855800488e-08	9.544154315494068e-07	0.2918293363078639	0.20361816782140107
Srpk2	5.5075884	0.34133765	3.6378265030682986e-08	9.617991231189149e-07	0.2916899051868377	0.20207852193995382
Ggnbp2	5.506375	0.561732	3.6629842923318985e-08	9.672308397107127e-07	0.18404907975460122	0.10431100846805234
Prrc2c	5.5057616	0.33101937	3.675753438804669e-08	9.693817182135685e-07	0.29252649191299496	0.20053887605850654
Kcnq5	5.5021124	1.3577211	3.752674730999937e-08	9.859470978714872e-07	0.11614612381483547	0.042340261739799843
Pum2	5.500164	0.26980343	3.794381988554683e-08	9.956572311894555e-07	0.44060234244283325	0.3371824480369515
Oxsr1	5.4983087	0.7786457	3.8345082962113156e-08	1.0049287617295805e-06	0.14877300613496933	0.07197844495765973
Atp7a	5.4978256	0.6180324	3.8450242837603937e-08	1.0064267057842748e-06	0.18739542665923034	0.10931485758275597
Nrcam	5.497497	1.2869394	3.852198216340888e-08	1.0070472294738537e-06	0.12339654210819855	0.05003849114703618
Septin7	5.486545	0.3855435	4.098709946471272e-08	1.0701563230101705e-06	0.24916341327384273	0.16358737490377212
Cast	5.47949	0.2806704	4.265536628407661e-08	1.1123288675521769e-06	0.3604294478527607	0.2613548883756736
Nhsl1	5.4787145	1.0139223	4.284266851844864e-08	1.1158253269040922e-06	0.1261851645287228	0.051193225558121634
Dhx9	5.4758325	0.49308026	4.3545939610770526e-08	1.1324988408413724e-06	0.21332961517010596	0.13279445727482678
Parp9	5.4709816	0.82440984	4.475496229462085e-08	1.161302647857699e-06	0.14779698828778584	0.07197844495765973
Dis3l2	5.468972	0.34668145	4.526524703937479e-08	1.1730916803801382e-06	0.27928053541550474	0.19168591224018475
Ncoa1	5.468546	0.3654333	4.5374212110206115e-08	1.1744638655587424e-06	0.284021193530396	0.19630484988452657
Irf8	5.464178	0.99348116	4.6505601099545246e-08	1.202264405244224e-06	0.13301728945900726	0.05850654349499615
Nfe2l2	5.463208	1.055518	4.6760590874862035e-08	1.2073676702984698e-06	0.12562744004461796	0.051193225558121634
Pnpla7	5.4608173	0.27651867	4.739479598494196e-08	1.2222377523004835e-06	0.39723926380368096	0.2998460354118553
Slc44a1	5.4594045	0.4551024	4.777341482461384e-08	1.230488225077216e-06	0.23145566090351366	0.1489607390300231
Wac	5.4572654	0.27709228	4.835237080106883e-08	1.2423478017343249e-06	0.4097880646960402	0.306774441878368
Btbd1	5.4558363	0.41285992	4.874285614986999e-08	1.2508478849916454e-06	0.23982152816508645	0.1558891454965358
Rnf149	5.449179	0.6846191	5.0602823880027143e-08	1.2969912047293999e-06	0.15950920245398773	0.08275596612779061
Man1a1	5.4469953	0.3336201	5.122783383747257e-08	1.3098082490688414e-06	0.32752370329057445	0.2390300230946882
Ythdf3	5.4465365	0.4056304	5.136005673184873e-08	1.311589463386042e-06	0.24302844394868936	0.15935334872979215
Vps35l	5.4454403	1.2482692	5.1677328332648624e-08	1.3180862114626655e-06	0.11335750139431121	0.03964588144726713
Thoc2l	5.444742	0.5115141	5.188043170704169e-08	1.321658725601259e-06	0.19297267150027886	0.11316397228637413
ENSRNOG00000069880	5.4357877	0.8346716	5.4554940228275725e-08	1.388105433041297e-06	0.14221974344673732	0.06697459584295612
Atp10d	5.4331326	0.69291794	5.537319006490014e-08	1.4072173368493289e-06	0.15644171779141106	0.0800615858352579
Huwe1	5.431562	0.29749078	5.586297170858802e-08	1.4162310336665738e-06	0.3424428332403793	0.24788298691301
Usp40	5.4279695	0.37757626	5.699884431437041e-08	1.4432823307911716e-06	0.2559955382041272	0.17051578137028484
Fli1	5.425221	0.28978226	5.7882831667819965e-08	1.4638980081393406e-06	0.44492470719464583	0.3494996150885296
Stk4	5.4190106	0.6128348	5.992982896545508e-08	1.5120202094942615e-06	0.17749581706636922	0.10007698229407236
Tent2	5.417935	0.30798897	6.029142915272497e-08	1.5193150283846532e-06	0.3064696040156163	0.21401077752117012
Ell2	5.406325	0.95460796	6.433098952830719e-08	1.619163897299506e-06	0.13106525376464026	0.05696689761354888
Sae1	5.405266	0.39800403	6.471242450409066e-08	1.6268113814781354e-06	0.22685443390964863	0.14357197844495767
Runx2	5.4022536	0.72468084	6.580881784527005e-08	1.6523924250825529e-06	0.1579754601226994	0.08237105465742879
Rasa1	5.396936	0.3895855	6.778858421620972e-08	1.7000663357381018e-06	0.24121583937534857	0.1581986143187067
Odf2	5.386873	0.7183731	7.169409049679813e-08	1.7958641593260092e-06	0.1528165086447295	0.07698229407236336
Suz12	5.382493	0.55893147	7.34612657109241e-08	1.8379342445050533e-06	0.17930842163970998	0.10200153964588145
Adcy9	5.378332	0.2663595	7.517903000125402e-08	1.8786693003650677e-06	0.4090909090909091	0.30908391070053887
Lrrtm4	5.373859	0.8299307	7.70692233128829e-08	1.923611114259408e-06	0.15462911321807027	0.08121632024634334
Ube2r2	5.3675385	0.38143086	7.981849420245256e-08	1.9898627222932465e-06	0.26003904071388734	0.17590454195535027
Grid2	5.360134	0.90849674	8.316011303054385e-08	2.070706567456511e-06	0.14612381483547127	0.073518090839107
Htt	5.353944	0.32219812	8.605757506133582e-08	2.1403121218694746e-06	0.29252649191299496	0.20438799076212472
Parp4	5.3510413	0.26930547	8.744948732724718e-08	2.1723530228709292e-06	0.4266592303402119	0.3233256351039261
Map3k20	5.35025	1.3740491	8.783286711051383e-08	2.1792945465550687e-06	0.10192414947016173	0.029638183217859892
Syne1	5.3487477	1.5377877	8.856478375346824e-08	2.194857276802855e-06	0.10345789180145008	0.03194765204003079
Ppp1r12b	5.348208	0.46519196	8.882931816785967e-08	2.198814031531695e-06	0.19715560513106525	0.11739799846035412
Inpp5f	5.3472176	0.61678934	8.931661989371205e-08	2.2082691659098666e-06	0.16926938092582264	0.09314857582755966
Alms1	5.332137	0.38534752	9.706351525879709e-08	2.396977221337974e-06	0.23842721695482433	0.15550423402617397
Znrf2	5.319046	0.38223585	1.0431274666468958e-07	2.57296593714339e-06	0.24665365309537088	0.16397228637413394
Eepd1	5.314707	0.8967834	1.0682929541137123e-07	2.6319424296061213e-06	0.1430563301728946	0.07043879907621248
Aoah	5.3088613	1.1169598	1.1031227425528332e-07	2.714562373282007e-06	0.11503067484662577	0.04311008468052348
Gria2	5.3082523	0.5856807	1.1068134135298294e-07	2.7204513514732007e-06	0.18600111544896822	0.11162432640492687
Slc10a7	5.295746	0.58971727	1.1853174243946494e-07	2.9065924116793238e-06	0.16536530953708867	0.08929946112394149
Gse1	5.2872696	1.3171009	1.2415544834193484e-07	3.0373898832403805e-06	0.10680423870607919	0.03541185527328714
Slc23a2	5.283722	0.5211603	1.2658531444155512e-07	3.093225760584667e-06	0.1975738984941439	0.12086220169361046
Larp1	5.2794514	0.439214	1.2957110457809355e-07	3.157181788287668e-06	0.21193530395984383	0.1331793687451886
Akr1a1	5.277759	1.0964305	1.3077339440118586e-07	3.173345085254748e-06	0.11795872838817624	0.046189376443418015
Rabgap1l	5.2773366	0.43524122	1.3107492339171093e-07	3.173345085254748e-06	0.312186279977691	0.22979214780600463
Ddx6	5.277085	0.289275	1.3125500094125921e-07	3.1740396190708656e-06	0.34676519799219185	0.25519630484988454
Cdc27	5.2768497	0.517829	1.3142367723957183e-07	3.1744571624479988e-06	0.18195761293920804	0.10508083140877598
Ube2d3	5.2750554	0.41612396	1.3271601306745387e-07	3.201983808943887e-06	0.2320133853876185	0.15165511932255582
Washc2c	5.27236	0.66643274	1.3468057442469645e-07	3.245647038377225e-06	0.1507250418293363	0.07621247113163972
Uhrf2	5.2714467	0.37545174	1.353526356047864e-07	3.258098000103274e-06	0.24707194645844952	0.1651270207852194
Shc1	5.2704277	0.7467798	1.3610618527491386e-07	3.272479679442481e-06	0.14765755716675963	0.07390300230946882
Smg6	5.2680936	0.25805363	1.3784777260002347e-07	3.31055715960148e-06	0.4465978806469604	0.3464203233256351
Rora	5.2672615	0.82207924	1.3847388350964021e-07	3.321788834854825e-06	0.1494701617401004	0.07698229407236336
Nipa2	5.2621427	0.3705766	1.4238616374477029e-07	3.407840535471294e-06	0.22866703848298942	0.147036181678214
Mbd2	5.260681	0.6599025	1.4352254978170652e-07	3.431121754530512e-06	0.15825432236475181	0.08391070053887606
Nufip2	5.259078	0.33038405	1.4477951045528143e-07	3.4572291756326084e-06	0.27495817066369216	0.19091608929946113
Tbc1d22a	5.25594	0.46624964	1.4727021204126765e-07	3.512704511555424e-06	0.20635805911879532	0.12817551963048499
Vav1	5.2404213	0.7228725	1.6021031848031167e-07	3.8040425110512058e-06	0.1528165086447295	0.07967667436489607
Gtsf1	5.235883	0.6543886	1.6419786014953323e-07	3.894312597166418e-06	0.175404350250976	0.10238645111624327
Xrcc4	5.234296	0.9775959	1.6561494853663858e-07	3.923483628270243e-06	0.12158393753485779	0.05003849114703618
Sumo2	5.2335896	0.49330476	1.662493663993859e-07	3.934067963803075e-06	0.19562186279977692	0.11893764434180139
Uxs1	5.230411	0.53591377	1.6913344333873025e-07	3.988809643464363e-06	0.1813998884551032	0.10585065434949961
Plekho2	5.2202144	1.1376774	1.7871631471736742e-07	4.210074443105984e-06	0.1154489682097044	0.044649730561970746
Mroh1	5.21952	0.7857606	1.7938739451153608e-07	4.221140418999849e-06	0.14096486335750139	0.06851424172440339
Brd4	5.2150145	0.29749876	1.8380312972792525e-07	4.320197777887534e-06	0.30688789737869493	0.21747498075442648
Gigyf2	5.214673	0.36954054	1.8414153685362193e-07	4.323305108256481e-06	0.2427495817066369	0.16204772902232487
Nek6	5.214178	0.25353044	1.8463410575515393e-07	4.330020873895478e-06	0.3124651422197434	0.2201693610469592
Nup153	5.2129316	0.6130917	1.8587924470542972e-07	4.3543511111665245e-06	0.1689905186837702	0.09468822170900693
Arl15	5.211982	0.25397214	1.8683375570072325e-07	4.371826475470272e-06	0.39696040156162854	0.3006158583525789
Vps13d	5.208081	0.39273024	1.9080370091717476e-07	4.459164288478839e-06	0.24205242610150585	0.16204772902232487
Caprin1	5.207898	0.34794018	1.9099158308947812e-07	4.459164288478839e-06	0.24525934188510876	0.16204772902232487
Ap1b1	5.19995	0.5461923	1.9934197891538336e-07	4.648947641757428e-06	0.18865030674846625	0.11354888375673595
Uqcc5	5.1966295	0.4475041	2.0293409123892388e-07	4.727462396572531e-06	0.1946458449525934	0.11739799846035412
LOC100912041	5.1934066	0.33097532	2.0648059846782456e-07	4.8030805121430014e-06	0.2639431121026213	0.17936874518860663
Tbl1x	5.1932645	0.2895212	2.066383011520074e-07	4.8030805121430014e-06	0.3220858895705521	0.23441108545034642
Clock	5.1826777	0.41968662	2.187226685599529e-07	5.0727206515796155e-06	0.219882877858338	0.14164742109314857
Atp2b4	5.18228	1.4628941	2.1918982030292614e-07	5.077937870133867e-06	0.10401561628555493	0.03464203233256351
Homer1	5.179069	0.7841604	2.2299586192751264e-07	5.160106298310111e-06	0.14096486335750139	0.06889915319476521
Aebp2	5.1788745	0.37010336	2.2322886638210774e-07	5.160106298310111e-06	0.22824874511991075	0.14780600461893764
Ski	5.1757283	0.2767814	2.270236389740747e-07	5.236279004103906e-06	0.3630786391522588	0.27174749807544263
Mast2	5.1744294	0.4302167	2.2860862809092288e-07	5.2612606987423594e-06	0.21709425543781372	0.13895304080061585
Fth1	5.172948	0.45892543	2.3042956006915717e-07	5.297353241677576e-06	0.22071946458449526	0.14434180138568128
Lrrc8c	5.1689453	0.72324765	2.3541890721587988e-07	5.406125748836952e-06	0.14277746793084217	0.07082371054657428
Fgf12	5.162113	1.161755	2.4417729405167154e-07	5.601117228760772e-06	0.12032905744562186	0.051193225558121634
Ep300	5.158586	0.4366705	2.488219965976247e-07	5.695198668849126e-06	0.21862799776910205	0.14126250962278675
Herc2	5.1558456	0.30681852	2.524885720793101e-07	5.772819413538512e-06	0.2717512548800892	0.1859122401847575
Sp100	5.146891	0.28869832	2.648390934110171e-07	6.042020057078764e-06	0.30939765755716675	0.22055427251732102
Ctnnd1	5.142921	0.40572983	2.704993686575837e-07	6.164445394864022e-06	0.22810931399888454	0.15011547344110854
Esyt2	5.1396937	0.62915844	2.7518643612591315e-07	6.264450401537345e-06	0.16397099832682654	0.09160892994611239
Spred1	5.1389227	0.29016584	2.763181749147274e-07	6.283391383147695e-06	0.3471834913552705	0.2602001539645881
Poln	5.131916	0.9100005	2.868071268562265e-07	6.514840976888023e-06	0.12325711098717233	0.052732871439568896
Eif4g2	5.1315427	0.58403575	2.873768754213955e-07	6.520718149442617e-06	0.16215839375348579	0.08929946112394149
Efcab14	5.126055	0.5167078	2.9587681471966927e-07	6.706327889094688e-06	0.1805633017289459	0.10623556581986143
Piezo1	5.1234202	0.5174068	3.0004278220588233e-07	6.786080875651056e-06	0.17150027886224206	0.09699769053117784
Rps6ka3	5.123201	0.25178126	3.003919522649598e-07	6.786656973262012e-06	0.39040713887339656	0.2979214780600462
Clcn5	5.1200633	0.45616993	3.0543347053507764e-07	6.8931304017636576e-06	0.2042665923034021	0.12817551963048499
Tenm2	5.1169047	0.8641911	3.1059004638232313e-07	7.001968723066437e-06	0.14221974344673732	0.07236335642802155
Senp5	5.1010046	0.6127297	3.378552480215572e-07	7.608456638045079e-06	0.1579754601226994	0.08545034642032333
Srsf4	5.0966125	0.46571985	3.457851222673444e-07	7.770343915816873e-06	0.20524261015058562	0.12971516551193227
AABR07025986.2	5.092078	0.88233584	3.541598691707776e-07	7.95001693472647e-06	0.1346904629113218	0.06505003849114703
Snx27	5.0818486	0.49062312	3.737788739946661e-07	8.372487042918984e-06	0.18516452872281094	0.11046959199384142
Inpp4a	5.076198	0.35063815	3.8506150948373777e-07	8.606822609633311e-06	0.2575292805354155	0.17744418783679752
Xpo6	5.075902	0.5523834	3.8566218061927176e-07	8.611068454593879e-06	0.1709425543781372	0.09776751347190146
Grik2	5.0751023	0.7663659	3.8728768592032866e-07	8.638163428729374e-06	0.15672058003346348	0.0873749037721324
Tyk2	5.0739617	0.6482548	3.8961774585544223e-07	8.68089868183337e-06	0.1592303402119353	0.08775981524249422
Usp48	5.0690374	0.3089166	3.9983213841366434e-07	8.861395997865631e-06	0.26979921918572225	0.18668206312548113
Rpsa	5.067268	0.9518123	4.0356634182765534e-07	8.934711639660635e-06	0.12311767986614612	0.05388760585065435
Gpm6a	5.0665045	0.895137	4.0518686596972816e-07	8.961126404980297e-06	0.13803680981595093	0.06928406466512702
Stxbp1	5.0660014	0.98425823	4.062591567938401e-07	8.975373531443259e-06	0.12005019520356944	0.050808314087759814
Palldl1	5.065238	0.61791027	4.0789011233136444e-07	9.001920100146722e-06	0.16912994980479643	0.09738260200153964
Ranbp9	5.063062	0.26767498	4.1257482792139925e-07	9.095734849842332e-06	0.34913552704963746	0.25943033102386454
Ptpn2	5.059356	0.42160732	4.2067435209012365e-07	9.26455721210245e-06	0.2051031790295594	0.12894534257120863
Erbin	5.05906	0.26134104	4.213285414359624e-07	9.269227911591173e-06	0.3402119353039598	0.25057736720554274
Ank2	5.0570507	0.89640045	4.2579044605628876e-07	9.357570746348167e-06	0.1356664807585053	0.06697459584295612
Ifnar2	5.0546474	0.54045016	4.311865822090536e-07	9.465995190987549e-06	0.17484662576687116	0.10200153964588145
ENSRNOG00000067032	5.0544524	0.51816916	4.316269866729036e-07	9.465995190987549e-06	0.1986893474623536	0.12663587374903773
Top1	5.0533524	0.28619125	4.34121589859936e-07	9.510755750264804e-06	0.3428611266034579	0.2548113933795227
Clasp2	5.0443935	0.2624246	4.5496185116864874e-07	9.9569208471836e-06	0.3438371444506414	0.2548113933795227
Ptpn12	5.0401435	1.0581431	4.6518282060996987e-07	1.0159398975946489e-05	0.1153095370886782	0.04695919938414165
Ndfip1	5.0361896	0.37189332	4.7488975605614325e-07	1.0360602107672319e-05	0.24637479085331845	0.16782140107775212
Rc3h2	5.034217	0.4378459	4.798060312752518e-07	1.0456978432138181e-05	0.20468488566648077	0.13010007698229406
Smurf1	5.0335064	0.39416027	4.815882862692718e-07	1.0484922128682818e-05	0.23243167875069715	0.1562740569668976
Micu1	5.032362	0.93084466	4.844737050808957e-07	1.0536800519425371e-05	0.11684327941996654	0.04772902232486528
Hnrnph1	5.026553	0.2791366	4.993745366323489e-07	1.0849623352366661e-05	0.3385387618516453	0.2501924557351809
Hectd4	5.0259075	0.40757746	5.010572107915045e-07	1.0874912506681868e-05	0.21346904629113217	0.1374133949191686
ENSRNOG00000070836	5.0243936	0.6398042	5.050261029967723e-07	1.0949717968387103e-05	0.15002788622420524	0.07929176289453425
Comt	5.019149	0.9149214	5.190093063280635e-07	1.1229668850850546e-05	0.12451199107640826	0.05581216320246343
Cep85l	5.0162625	0.38476044	5.268628937956202e-07	1.1378757635252678e-05	0.22281093139988845	0.14665127020785218
Arih2	5.016218	0.32190695	5.269852935147548e-07	1.1378757635252678e-05	0.2667317345231456	0.18514241724403388
Snx5	5.014083	0.31074217	5.328703364857456e-07	1.148217828855102e-05	0.24623535973229224	0.16589684372594304
Arid2	5.010819	0.2767766	5.419883562787925e-07	1.166428792719078e-05	0.3078639152258784	0.22209391839876827
Ncam2	5.0106606	0.7031645	5.424344523996476e-07	1.166428792719078e-05	0.1624372559955382	0.0939183987682833
Erp44	5.0037236	0.55136997	5.62334067928689e-07	1.2079811545279602e-05	0.16731734523145567	0.09545804464973057
Trafd1	5.0010324	0.4659006	5.702419927459538e-07	1.2237148024474583e-05	0.19799219185722253	0.12432640492686682
Ric1	5.0006304	0.56172395	5.714319752706369e-07	1.2250146005648438e-05	0.16675962074735082	0.09545804464973057
Arpc1b	4.9896703	0.7195771	6.048247347376125e-07	1.2926356155462572e-05	0.1430563301728946	0.073518090839107
Ubxn4	4.980634	0.5090922	6.337624763029121e-07	1.3489811246869905e-05	0.19074177356385946	0.11893764434180139
Sec14l1	4.9775453	0.6978169	6.439580254752334e-07	1.3692924910865866e-05	0.14445064138315672	0.07467282525019246
Map6	4.9760714	1.0019859	6.488768509162078e-07	1.3783538050971847e-05	0.1100111544896821	0.04195535026943803
Mknk1	4.9741554	1.0336777	6.553268530253722e-07	1.3906460324423031e-05	0.11391522587841606	0.046189376443418015
Smc6	4.97187	0.30116886	6.631012165389442e-07	1.405720940945956e-05	0.27955939765755716	0.19861431870669746
Mia2	4.968976	0.5503119	6.730745255133703e-07	1.4254222729205375e-05	0.17136084774121585	0.10046189376443418
Notch2	4.968022	0.7313137	6.763932181662915e-07	1.4310050668087253e-05	0.1431957612939208	0.07428791377983064
Spire1	4.967823	0.3069775	6.77087184820536e-07	1.4310292254987257e-05	0.27732849972113777	0.1966897613548884
Brd2	4.9662156	0.7611983	6.82720801602001e-07	1.4414828123250305e-05	0.1388733965421082	0.07005388760585066
Itch	4.9640965	0.3061812	6.902159791050712e-07	1.454378715368535e-05	0.30479643056330175	0.2224788298691301
Sbno1	4.9628787	0.49946985	6.945593644543215e-07	1.4605949483600106e-05	0.19032348020078083	0.11855273287143957
Chchd3	4.9565787	0.2796143	7.174530041515487e-07	1.5072264213468306e-05	0.307585052983826	0.2224788298691301
Atp2c1	4.952227	0.27649722	7.336888367195153e-07	1.539791806873009e-05	0.26338538761851643	0.18090839107005388
Stat4	4.9474654	1.2540438	7.518598473945332e-07	1.5763493560473783e-05	0.10610708310094813	0.03964588144726713
Hectd2	4.947137	0.54348695	7.531304988664476e-07	1.5774359679554385e-05	0.16787506971556052	0.09661277906081601
Galnt2	4.9439015	0.60896254	7.657439028642132e-07	1.6022541584282527e-05	0.15337423312883436	0.08314087759815242
Glud1	4.942984	0.4293993	7.693574770424986e-07	1.6082102556005012e-05	0.19785276073619631	0.12432640492686682
Bnip2	4.9348817	0.5330748	8.019932876872404e-07	1.6747600866185936e-05	0.17568321249302846	0.10508083140877598
Raf1	4.934687	0.48405713	8.027943054647773e-07	1.6747647172511962e-05	0.17707752370329058	0.10469591993841416
Ubp1	4.9246197	0.6332568	8.452451181110776e-07	1.7598221595150798e-05	0.1560234244283324	0.08660508083140878
Kcnt2	4.9191236	0.4250829	8.693258552320787e-07	1.8081632818249766e-05	0.23006134969325154	0.15742879137798307
Fbxo11	4.917516	0.2542737	8.764926383085198e-07	1.8212630975992495e-05	0.38162297824874514	0.29022324865280985
Slf2	4.9123282	0.31182623	9.000119691635535e-07	1.8664343170606392e-05	0.24665365309537088	0.16782140107775212
Atxn10	4.907177	0.54096055	9.239663091863499e-07	1.914217157944764e-05	0.16634132738427218	0.09584295612009237
Clasp1	4.90423	0.41648722	9.379455022522635e-07	1.941260157968505e-05	0.2071946458449526	0.13356428021555042
Rufy1	4.9040027	0.8305723	9.390322053193002e-07	1.9415926249235155e-05	0.12869492470719465	0.061200923787528866
Smarca4	4.899716	0.49333018	9.597527077419936e-07	1.980529062058921e-05	0.17763524818739543	0.10623556581986143
Vps8	4.8956566	0.41497132	9.79779684484767e-07	2.0178841714054642e-05	0.20649749023982153	0.13279445727482678
R3hdm2	4.8937893	0.25549573	9.89126613514898e-07	2.0351352874340874e-05	0.3749302844394869	0.28560431100846806
Robo1	4.892121	1.0836129	9.975504498880972e-07	2.048996339208934e-05	0.12018962632459565	0.054657428791377985
St6gal1	4.891313	1.3211793	1.0016539162177599e-06	2.0548606660882148e-05	0.10011154489682098	0.034257120862201694
Vps13a	4.890112	0.37302732	1.0077876369720514e-06	2.0654228344825052e-05	0.2253206915783603	0.15011547344110854
Adgre1	4.8865232	0.46966824	1.0263218872365574e-06	2.101353973418131e-05	0.22448410485220302	0.15434949961508854
Tgfbr2	4.8853946	0.25154862	1.0322180364421758e-06	2.1113642294679664e-05	0.33588957055214724	0.24865280985373364
Zc3h7a	4.8850822	0.4124273	1.0338568996740843e-06	2.1126553370922856e-05	0.2084495259341885	0.13471901462663588
Htra2	4.880698	0.4222853	1.0571091340166197e-06	2.1559679089292267e-05	0.20803123257110986	0.1354888375673595
Agap1	4.872888	0.31352448	1.0997852277415137e-06	2.2396627546183533e-05	0.2992191857222532	0.21862971516551194
Macrod2	4.872799	0.87427646	1.1002826658670725e-06	2.2396627546183533e-05	0.1334355828220859	0.06697459584295612
Ttyh2	4.8712077	0.70468634	1.1091824930170256e-06	2.255588763200287e-05	0.13915225878416063	0.0712086220169361
Rab6a	4.8708096	0.5244522	1.1114182505230731e-06	2.2567793286648494e-05	0.17177914110429449	0.10161662817551963
Shld2	4.8658047	0.4836769	1.1399208953187148e-06	2.3091383083335435e-05	0.17373117679866146	0.10277136258660508
Snx14	4.864067	0.3858844	1.1499782113467808e-06	2.327262855125155e-05	0.2127718906860011	0.13895304080061585
Fbxw11	4.855299	0.32892668	1.2020514242147562e-06	2.4256217670920672e-05	0.24539877300613497	0.16820631254811394
Atosa	4.8532453	0.77834404	1.2145740454347767e-06	2.44668343707253e-05	0.13106525376464026	0.0642802155504234
Magi3	4.8532047	0.488463	1.2148227883203778e-06	2.44668343707253e-05	0.1720580033463469	0.10161662817551963
Tmem65	4.849393	0.38476735	1.2383993873459552e-06	2.4917736617173988e-05	0.22169548243167875	0.14780600461893764
Zzef1	4.8465514	0.48059756	1.2562608635572928e-06	2.5252890954307e-05	0.18070273284997213	0.10931485758275597
Abi2	4.845167	0.44267544	1.2650514680603158e-06	2.5380927348662756e-05	0.1977133296151701	0.1262509622786759
Ccnt2	4.8430605	0.33635753	1.278544375476174e-06	2.5627114126418226e-05	0.2467930842163971	0.17013086989992302
Khdc4	4.8356767	0.39451176	1.3269359091556197e-06	2.6571669791171653e-05	0.20761293920803123	0.13433410315627406
Nalf1	4.8243346	1.0122827	1.4047130131782991e-06	2.8102302513641432e-05	0.11893474623535973	0.05350269438029253
Cmss1	4.814085	1.0356907	1.4787582782506036e-06	2.9471146446579997e-05	0.10819854991634133	0.042725173210161664
Capzb	4.8111095	0.47261375	1.5009469640293287e-06	2.985659776834811e-05	0.17986614612381482	0.10969976905311778
Prdx1	4.792035	0.826239	1.6509816316030717e-06	3.274785325278146e-05	0.12228109313998885	0.056197074672825253
Dcc	4.790878	1.1632767	1.6605306460775323e-06	3.290612998644758e-05	0.11029001673173452	0.046189376443418015
Pik3cd	4.789936	0.40033913	1.6683430521917186e-06	3.301125229650088e-05	0.21291132180702732	0.14126250962278675
Stx12	4.7898593	0.51003265	1.6689844240337177e-06	3.301125229650088e-05	0.1699665365309537	0.100846805234796
Rfx7	4.7798853	0.25617015	1.753951245556536e-06	3.462649888355775e-05	0.31581148912437257	0.23325635103926096
Ints8	4.7785745	0.43813297	1.7654255484324817e-06	3.478751132371749e-05	0.18614054656999443	0.11547344110854503
Mast3	4.7776327	0.4443339	1.7737116305411208e-06	3.4917969996173835e-05	0.1922755158951478	0.1216320246343341
Otulin	4.7758503	0.5897934	1.7894932782379984e-06	3.519560607086105e-05	0.1497490239821528	0.08198614318706697
Vat1	4.758485	1.0232499	1.9505159763870256e-06	3.832663351539867e-05	0.11015058561070831	0.04541955350269438
Ndel1	4.758225	0.7279603	1.953027495066013e-06	3.834005099396445e-05	0.13385387618516453	0.06774441878367975
Kdm2a	4.749185	0.25315988	2.0423813063594675e-06	3.9981854779768995e-05	0.35011154489682095	0.26481909160892997
Parg	4.7435546	0.38299227	2.1000024065999342e-06	4.1071502291767e-05	0.20231455660903513	0.12971516551193227
Ss18	4.7424507	0.26625553	2.1114839565398093e-06	4.1257570021261544e-05	0.28457891801450086	0.20361816782140107
Smchd1	4.737368	0.38311216	2.165114841124086e-06	4.226610592086367e-05	0.2201617401003904	0.14819091608929946
Vps41	4.7333374	0.43750584	2.2085790125747165e-06	4.30744814675735e-05	0.18558282208588958	0.11585835257890685
Ccz1b	4.732367	0.38634524	2.219164605770443e-06	4.324071108232631e-05	0.20691578360290017	0.1354888375673595
Slmap	4.732063	0.39802954	2.2224964762185762e-06	4.324777492291829e-05	0.1995259341885109	0.1285604311008468
Csmd3	4.730983	0.9216528	2.2343522853898962e-06	4.3415597790069104e-05	0.12674288901282765	0.06274056966897613
Rnf38	4.723254	0.34130242	2.321005621837862e-06	4.505759617356724e-05	0.2477691020635806	0.1739799846035412
Kpnb1	4.7174087	0.5741913	2.388675389315121e-06	4.628555287650723e-05	0.14988845510317902	0.08275596612779061
Fryl	4.716337	0.2749958	2.401285265736535e-06	4.648693156180258e-05	0.2575292805354155	0.18013856812933027
Xpr1	4.713463	0.41830423	2.435418967915465e-06	4.71042380823945e-05	0.19074177356385946	0.12086220169361046
Rnf213	4.7063875	0.68613386	2.521447910609902e-06	4.8678339681258934e-05	0.14933073061907418	0.08391070053887606
Tbc1d2b	4.70571	0.7016875	2.529841950448411e-06	4.879546120800495e-05	0.13552704963747908	0.07005388760585066
Topbp1	4.7017884	1.0987086	2.578925523791457e-06	4.9696463724091624e-05	0.10080870050195204	0.03695150115473441
Nfkb1	4.7002864	0.30827457	2.5979666869809603e-06	5.001741924632031e-05	0.26338538761851643	0.1878367975365666
G3bp1	4.698955	0.7945681	2.6149591898070746e-06	5.029838015916984e-05	0.11935303959843838	0.054272517321016164
Hspa4	4.6921153	0.44652262	2.7039481020641355e-06	5.1962397715743966e-05	0.1784718349135527	0.10969976905311778
Rap1b	4.6904874	0.29091117	2.7255500802857783e-06	5.228168616950743e-05	0.2810931399888455	0.20323325635103925
Dennd5a	4.687788	0.33557433	2.761739339156503e-06	5.2927446969611744e-05	0.2296430563301729	0.1562740569668976
Ccar1	4.6840005	0.38987428	2.8132912913540395e-06	5.386617827810849e-05	0.20050195203569438	0.12933025404157045
Opa1	4.6804976	0.70133513	2.861796557506054e-06	5.469501059678389e-05	0.13747908533184608	0.07236335642802155
Cul5	4.6800265	0.51496977	2.8683772445569364e-06	5.47405902918862e-05	0.16717791411042945	0.09969207082371055
Atxn2	4.679941	0.2737676	2.869570126977044e-06	5.47405902918862e-05	0.2587841606246514	0.18052347959969206
Slfn2	4.671449	1.0765568	2.990819611397591e-06	5.6798481859204604e-05	0.10415504740658114	0.04080061585835258
Pced1b	4.670341	0.374021	3.0070002766941112e-06	5.705408850784501e-05	0.20217512548800892	0.13048498845265588
Gns	4.6645527	0.47637612	3.0928933210757073e-06	5.863074264889085e-05	0.16801450083658673	0.10007698229407236
Dennd4c	4.6557846	0.2692197	3.227494990914676e-06	6.107189528837283e-05	0.24595649749023982	0.1697459584295612
Iws1	4.6535153	0.52870077	3.2632341273063737e-06	6.164904802519883e-05	0.1613218070273285	0.09468822170900693
Coro1c	4.644382	0.6474914	3.4109618453243446e-06	6.425357237113226e-05	0.13538761851645287	0.07005388760585066
Uckl1	4.64413	0.62805766	3.415122001292573e-06	6.427419019667871e-05	0.14765755716675963	0.08237105465742879
Atp5f1b	4.6355734	0.8112745	3.559497980460247e-06	6.675173046362214e-05	0.1238148354712772	0.06004618937644342
Hnrnpu	4.6305313	0.36716706	3.6472827515616256e-06	6.81541267105535e-05	0.2092861126603458	0.13895304080061585
Rpl3	4.6286845	0.62774676	3.6799587297660282e-06	6.870348595572088e-05	0.14765755716675963	0.08275596612779061
Chd3	4.6207933	0.86937803	3.822756021234086e-06	7.124258021439452e-05	0.12451199107640826	0.061585835257890686
Mtrex	4.620493	0.28676158	3.828295326843362e-06	7.128245099697863e-05	0.2587841606246514	0.18244803695150116
Trpm2	4.620188	0.82831436	3.8339173382086605e-06	7.13237896298871e-05	0.12869492470719465	0.06581986143187067
Trim33	4.6109776	0.3376936	4.007792489212723e-06	7.442637495910891e-05	0.23117679866146124	0.15973826020015397
Wbp1l	4.607771	0.52253234	4.070085572607044e-06	7.55162956772383e-05	0.16592303402119354	0.09969207082371055
Rassf3	4.604674	0.37109885	4.131129815416532e-06	7.645042896675322e-05	0.20036252091466816	0.13048498845265588
Mrtfb	4.6046615	0.47622216	4.131371554866517e-06	7.645042896675322e-05	0.1634132738427217	0.09661277906081601
Peli1	4.603123	0.25630003	4.1620205827056695e-06	7.694966802205209e-05	0.30465699944227553	0.22401847575057737
Supt16h	4.6022587	0.5094515	4.179341011197329e-06	7.720181818569444e-05	0.16397099832682654	0.09738260200153964
Pfn1	4.602043	0.33216602	4.1836615088316195e-06	7.721359788218638e-05	0.21848856664807584	0.14665127020785218
Htr2b	4.6008863	0.39689416	4.206967859481369e-06	7.750728307722881e-05	0.17902955939765755	0.11046959199384142
Acsl4	4.59414	0.51128644	4.345378744104084e-06	7.984681047229294e-05	0.16215839375348579	0.0962278675904542
Srsf3	4.592325	0.41382995	4.383342940839665e-06	8.040347165148243e-05	0.1794478527607362	0.11123941493456505
Foxn2	4.5875435	0.9771385	4.4849200838959814e-06	8.212299954494598e-05	0.10471277189068601	0.04195535026943803
Traf3	4.583131	0.6116276	4.580647935332071e-06	8.37296116932626e-05	0.13859453430005578	0.07390300230946882
Spats2	4.576835	0.58391756	4.7206337199235134e-06	8.595389720766615e-05	0.14138315672058002	0.07659738260200154
ENSRNOG00000070850	4.5767374	0.6076352	4.722831707680597e-06	8.595389720766615e-05	0.1464026770775237	0.08198614318706697
Fmn1	4.561341	0.748209	5.082803071150685e-06	9.226497765345911e-05	0.12423312883435583	0.061200923787528866
Cdyl	4.554781	0.4172621	5.2440215920572125e-06	9.510913209262242e-05	0.19143892916899052	0.12432640492686682
Gng12	4.5505023	0.3859033	5.351798671291829e-06	9.689620979473618e-05	0.19422755158951477	0.12548113933795227
Rab7a	4.549504	0.47846156	5.377257013264344e-06	9.720114714498548e-05	0.17150027886224206	0.10546574287913779
Morc3	4.549297	0.41198605	5.382549453177914e-06	9.720114714498548e-05	0.19088120468488567	0.1235565819861432
Pcf11	4.5488744	0.29100475	5.3933573377600855e-06	9.731250425428395e-05	0.2381483547127719	0.16474210931485758
Glcci1	4.547685	0.31099054	5.423918312042705e-06	9.777976898562972e-05	0.24386503067484663	0.1724403387220939
Lima1	4.5425544	0.563481	5.557668868236924e-06	0.00010001895750339515	0.15365309537088678	0.08891454965357967
Cant1	4.5400333	0.78839844	5.624531250050819e-06	0.00010113543926978171	0.12562744004461796	0.06312548113933796
Nup98	4.5359983	0.32249933	5.7331594670951346e-06	0.00010291217584513406	0.23284997211377578	0.1624326404926867
Lrpprc	4.532276	0.7075246	5.835151365180338e-06	0.00010465336486088192	0.12757947573898495	0.06466512702078522
Garre1	4.525002	0.5063897	6.03949851575518e-06	0.00010813332696953297	0.15741773563859454	0.09237875288683603
Grm7	4.5248027	1.0764381	6.045181205499881e-06	0.000108142721121596	0.10889570552147239	0.0481139337952271
Tent5c	4.5218477	1.0204266	6.1302148648415415e-06	0.0001094770739831923	0.10443390964863357	0.04311008468052348
Sos2	4.518767	0.28937948	6.22008770276451e-06	0.00011098753938396658	0.24247071946458448	0.1697459584295612
Mfhas1	4.5164285	0.5536578	6.289131625277963e-06	0.00011212409324453891	0.15351366424986057	0.08929946112394149
Ptar1	4.515921	0.57636005	6.304211654254018e-06	0.00011224942453918697	0.14807585052983827	0.08429561200923788
Stk38l	4.515832	1.0620805	6.306869317331024e-06	0.00011224942453918697	0.10303959843837145	0.04195535026943803
Fancc	4.5016975	0.71811765	6.7412924030950725e-06	0.00011966893098769851	0.12130507529280535	0.05889145496535797
Uggt1	4.49873	0.41220343	6.836060606784076e-06	0.0001210115981954937	0.18335192414947016	0.1170130869899923
Ubap2	4.4986205	0.5388201	6.8395852266364615e-06	0.0001210115981954937	0.14779698828778584	0.08391070053887606
Pi4ka	4.49314	0.50067383	7.018049556660563e-06	0.00012406444098224736	0.1604852203011712	0.09584295612009237
Atxn7	4.49256	0.32627156	7.0372123178358265e-06	0.00012429839381275984	0.21960401561628556	0.14934565050038492
Purb	4.4884033	0.413579	7.1759033334499095e-06	0.00012664140512551415	0.17693809258226437	0.11046959199384142
Chd4	4.487896	0.7701756	7.1930113350537135e-06	0.00012681449940699942	0.12744004461795874	0.06581986143187067
Ehmt1	4.4828296	0.26192024	7.36597017169129e-06	0.0001296682876739543	0.26882320133853876	0.1924557351809084
Tex9	4.4803944	0.45305732	7.450532311856918e-06	0.00013091696216834136	0.16494701617401003	0.09969207082371055
Gas7	4.480248	1.0149394	7.455635449251149e-06	0.00013091696216834136	0.10485220301171222	0.04426481909160893
Tnfaip8	4.4756083	0.68934643	7.61940883595681e-06	0.00013345741491618254	0.13747908533184608	0.07544264819091609
Ap3s1	4.473384	0.75819993	7.699142918281088e-06	0.00013474142773345685	0.12520914668153932	0.06351039260969978
Marchf7	4.4711347	0.3025456	7.780560570217468e-06	0.00013605273804435315	0.22504182933630787	0.15473441108545036
ENSRNOG00000064849	4.469763	0.8534668	7.83063777727593e-06	0.00013658664861760994	0.113218070273285	0.05196304849884527
Nsf	4.464149	0.4636555	8.038767822742978e-06	0.00013998405828208414	0.15435025097601784	0.08968437259430331
Rbm15	4.463767	0.7660318	8.053104330901708e-06	0.0001401173322835562	0.12130507529280535	0.059661277906081604
Ms4a6bl	4.4599395	0.61701244	8.19828595299114e-06	0.00014240701183961245	0.1261851645287228	0.0642802155504234
Commd4	4.459391	0.74390525	8.219273781891145e-06	0.00014265338916484251	0.12269938650306748	0.06081601231716705
Tia1	4.450392	0.36671597	8.571375241676215e-06	0.00014851855646031697	0.19394868934746234	0.1262509622786759
Strn	4.448951	0.4387486	8.629078120276717e-06	0.00014932526452340796	0.17247629670942555	0.10700538876058506
Btbd10	4.4488735	0.45270655	8.632176886500545e-06	0.00014932526452340796	0.17177914110429449	0.10700538876058506
Prkag2	4.443767	1.0615255	8.839730878223494e-06	0.00015266375419508546	0.10025097601784719	0.04003079291762895
Edil3	4.4353523	1.0589105	9.19219106705116e-06	0.00015835947240081728	0.10819854991634133	0.04849884526558892
Pitpna	4.4351735	0.5014701	9.19981571814857e-06	0.00015836070307611078	0.16201896263245957	0.09853733641262509
Srbd1	4.4289994	0.4041192	9.46713211183257e-06	0.00016256174599236828	0.18084216397099834	0.11508852963818322
Fubp1	4.428618	0.2624552	9.483893827346568e-06	0.00016271629949602957	0.2607361963190184	0.18668206312548113
Tmem131l	4.4256344	0.5602838	9.615937188605528e-06	0.00016471220514403882	0.15295593976575572	0.09083910700538876
Prkacb	4.425435	0.33925626	9.624802239466098e-06	0.00016472947245113975	0.20872838817624093	0.14087759815242495
Zfp91	4.4244366	0.50286496	9.669426526036738e-06	0.00016522346906673694	0.14709983268265478	0.08352578906851424
B4galt5	4.420487	0.89968723	9.847872691483488e-06	0.00016813558538244526	0.10959286112660346	0.049268668206312545
Nrg1	4.412092	0.9662501	1.0237643742413717e-05	0.00017464803800117657	0.11489124372559956	0.05542725173210162
Ptpn6	4.3937526	0.67453873	1.1141070238743767e-05	0.00018944337277007446	0.13008923591745677	0.06889915319476521
Kif13a	4.385841	0.43159214	1.1553859535678602e-05	0.00019598561409792684	0.17247629670942555	0.10854503464203233
Magi2	4.38401	0.49347958	1.1651438249387286e-05	0.0001974810463513774	0.18474623535973228	0.12240184757505773
Afdn	4.383129	0.854691	1.1698668359880456e-05	0.0001981213900107057	0.11224205242610151	0.05234795996920708
B2m	4.382581	0.2811371	1.1728143294177778e-05	0.0001984602520627371	0.2571109871723369	0.18706697459584296
RGD1562402-1	4.380974	0.9958737	1.1815012569002106e-05	0.00019960802056542964	0.10345789180145008	0.04387990762124711
Hnrnpd	4.375112	0.46593073	1.2137010006345603e-05	0.00020471806258490902	0.17108198549916342	0.1077752117013087
Rev3l	4.3747587	0.6206784	1.2156675253167243e-05	0.00020488493035201321	0.14040713887339654	0.07929176289453425
Elk3	4.3685074	0.6353726	1.2509846682765607e-05	0.00021032994831665097	0.13190184049079753	0.07082371054657428
Hnrnpf	4.364099	0.30001915	1.2764765090772571e-05	0.00021427226973029444	0.19199665365309537	0.123941493456505
Myef2	4.3624144	0.6716439	1.2863481420530072e-05	0.00021575660117026678	0.12186279977691021	0.061200923787528866
AABR07053185.1	4.361282	0.4281656	1.2930256334359346e-05	0.00021670324085226064	0.16829336307863915	0.10431100846805234
Tcf20	4.359849	0.42167607	1.30152161692552e-05	0.0002177789482877929	0.16968767428890127	0.10585065434949961
Aff1	4.3595123	0.31420895	1.3035269757522463e-05	0.00021794056278805102	0.2254601226993865	0.15742879137798307
Rab3gap2	4.356634	0.42232782	1.3207776439346047e-05	0.0002204731216778099	0.17052426101505855	0.10623556581986143
Auts2	4.35156	0.3411908	1.3517231382507177e-05	0.00022528002636378814	0.2265755716675962	0.1605080831408776
Usp25	4.3491163	0.49099332	1.3668720823191284e-05	0.00022762382905403372	0.16076408254322364	0.09853733641262509
Eif4a2	4.3402996	0.396948	1.4228864464334266e-05	0.00023657602883364967	0.1815393195761294	0.1170130869899923
Phactr2	4.3355093	0.60030794	1.4542287561039792e-05	0.00024159556339521416	0.15644171779141106	0.0962278675904542
Plxna2	4.3300905	0.58057415	1.4904817011392034e-05	0.000246836013792137	0.15309537088678193	0.09276366435719785
Mfsd11	4.32241	0.5525073	1.543339359862785e-05	0.00025498544538126995	0.13929168990518684	0.0781370284834488
Gfpt1	4.3208513	0.35611042	1.554283323632316e-05	0.0002565913713643712	0.20105967651979922	0.13625866050808313
Rasa2	4.319772	0.45092136	1.5619076305087107e-05	0.0002576471705841513	0.16634132738427218	0.10354118552732872
Arpc5	4.312481	0.6891514	1.6143268283080197e-05	0.0002660847192005184	0.12688232013385387	0.06697459584295612
Sh3bp2	4.3116407	0.31685862	1.62047512076576e-05	0.0002667424840556868	0.23034021193530396	0.16320246343341033
Extl3	4.3115883	0.916629	1.6208619893491605e-05	0.0002667424840556868	0.10317902955939766	0.04426481909160893
Arl8b	4.3034005	0.5086184	1.681964452630475e-05	0.00027658091540274933	0.14919129949804796	0.08775981524249422
Ndufs4	4.2992764	0.5363327	1.7135681884753165e-05	0.0002815569799339615	0.14612381483547127	0.08506543494996151
Stk38	4.293642	0.25546616	1.757659029599061e-05	0.0002885754049692554	0.22671500278862242	0.15742879137798307
Agtpbp1	4.29281	0.465562	1.7642619138130116e-05	0.00028943282695620973	0.15560513106525375	0.09353348729792148
Uba52	4.2923064	0.33907703	1.7682673177125467e-05	0.0002898631163656079	0.20105967651979922	0.1354888375673595
Rttn	4.291308	0.766814	1.7762391808858182e-05	0.00029094242708165675	0.11642498605688789	0.0573518090839107
Csde1	4.2905526	0.38344777	1.7822894078038052e-05	0.0002917055403904339	0.18126045733407697	0.11739799846035412
Raly	4.287906	0.44492286	1.803653148037094e-05	0.0002947419477922503	0.1719185722253207	0.10969976905311778
Chd1	4.2831445	0.30159053	1.842703920190041e-05	0.0003006547112117074	0.23759063022866703	0.17013086989992302
Arel1	4.282925	0.5470314	1.844520907801555e-05	0.0003007171489344277	0.13845510317902956	0.07775211701308699
Rplp1	4.2780704	0.9883417	1.8852040557895467e-05	0.00030711101968674154	0.10262130507529281	0.044649730561970746
Afg3l2	4.2759395	0.43268314	1.903331124792274e-05	0.00030965628544945813	0.16104294478527606	0.09853733641262509
Dek	4.2758865	0.49764052	1.9037820850155084e-05	0.00030965628544945813	0.14500836586726157	0.08391070053887606
Evi5	4.2690873	0.3997248	1.9627456557740968e-05	0.0003189844189442074	0.18432794199665364	0.12124711316397228
Dcun1d4	4.2689247	0.41238526	1.9641747822997795e-05	0.0003189844189442074	0.18767428890128277	0.12509622786759045
Pip4p2	4.268186	0.8539954	1.970689829662099e-05	0.00031979475981962517	0.10443390964863357	0.045804464973056194
Ppp6r2	4.257441	0.5562169	2.067801860557554e-05	0.00033529415165080956	0.145287228109314	0.08545034642032333
Ypel2	4.2484617	0.61185026	2.152432958474527e-05	0.00034820917752605656	0.1399888455103179	0.08083140877598152
Wdr70	4.247597	0.36891174	2.1607541480666933e-05	0.0003490167293402642	0.18293363078639152	0.11970746728252502
Ankfy1	4.2467527	0.30555713	2.1689095507878694e-05	0.00035006433904402205	0.20287228109313998	0.13664357197844496
Gon4l	4.245576	0.44071186	2.1803289812301783e-05	0.00035136646749017616	0.1666201896263246	0.10508083140877598
Adam9	4.233812	0.77517223	2.297632225761574e-05	0.00036911920569745245	0.1111266034578918	0.052732871439568896
Dpp9	4.2336493	0.8699075	2.299292581517089e-05	0.00036911920569745245	0.10889570552147239	0.051193225558121634
Npat	4.229874	0.7193299	2.338219278469653e-05	0.0003745080625851394	0.11893474623535973	0.06043110084680523
Pank2	4.228409	0.28844637	2.3534978321046575e-05	0.0003766674469305821	0.23215281650864472	0.16474210931485758
Ppfibp1	4.2279096	0.81473905	2.358725206911613e-05	0.0003772161150885498	0.1100111544896821	0.05196304849884527
Klc1	4.2261114	0.713494	2.3776439530763877e-05	0.0003799518530503014	0.12562744004461796	0.06735950731331794
Herpud2	4.2219467	0.36313745	2.422016238713626e-05	0.00038674784814066935	0.19422755158951477	0.1308698999230177
Fip1l1	4.2185774	0.36513522	2.4584872775872723e-05	0.00039227278738123865	0.17875069715560513	0.11585835257890685
Antxr2	4.2117496	0.6108685	2.5340044581748623e-05	0.00040370773153566993	0.138733965421082	0.07967667436489607
Asah1	4.210296	0.42458716	2.5503600116238803e-05	0.00040600492030149035	0.15435025097601784	0.09314857582755966
Tmem120a	4.207694	0.7526796	2.5798958243860223e-05	0.0004097734534399799	0.11558839933073062	0.057736720554272515
Nudt3	4.20661	0.40700468	2.5922943055658182e-05	0.00041143105534059764	0.16940881204684885	0.10739030023094688
Nasp	4.200132	0.80382663	2.6675965948878923e-05	0.00042274248078926337	0.11238148354712772	0.054657428791377985
Ppig	4.1931863	0.2810467	2.7506333224364603e-05	0.00043557234318884313	0.2235080870050195	0.15742879137798307
Aftph	4.1912417	0.2640115	2.774316466128183e-05	0.00043866002284195685	0.23145566090351366	0.16397228637413394
Fam120a	4.185815	0.2664877	2.8414517198482957e-05	0.00044859846956580847	0.21542108198549917	0.14857582755966128
Gpd2	4.1830626	0.6547859	2.87608377049766e-05	0.0004533832506184507	0.12060791968767429	0.06235565819861432
Wwp2	4.1823153	0.35557663	2.8855514383333143e-05	0.00045453397036886753	0.19394868934746234	0.13048498845265588
Jtb	4.175723	0.9119701	2.9704083038695856e-05	0.0004675494031451181	0.10122699386503067	0.04426481909160893
Ralgapa1	4.174891	0.25718027	2.9812869916030343e-05	0.00046890970041972406	0.26031790295593976	0.19207082371054657
Abl1	4.1648607	0.43632436	3.115429786183051e-05	0.0004889079408466606	0.1656441717791411	0.10508083140877598
Ip6k2	4.1600623	0.43647727	3.181606331991371e-05	0.000498919658612798	0.16369213608477412	0.10354118552732872
Smim14	4.156884	0.57668054	3.2261771726196004e-05	0.0005055308714584644	0.13859453430005578	0.0804464973056197
Btrc	4.150535	0.25761947	3.3169869928415565e-05	0.0005185976830120512	0.228388176240937	0.1605080831408776
Enox2	4.1486435	0.84997135	3.34451026369833e-05	0.0005217613974247332	0.10262130507529281	0.045804464973056194
Cnot6	4.147645	0.4291022	3.359127064291464e-05	0.000523624223270891	0.15225878416062466	0.09199384141647421
Rnf145	4.143602	0.5385053	3.418929790062145e-05	0.0005321550258236298	0.1411042944785276	0.08237105465742879
Tesk2	4.1361895	0.66985554	3.531203681976098e-05	0.0005488155403729494	0.12158393753485779	0.0642802155504234
Tnks2	4.1358404	0.30737466	3.5365768992897135e-05	0.0005490407456429371	0.23034021193530396	0.16589684372594304
Scamp2	4.1308355	0.35094777	3.6144725994291375e-05	0.0005592696126910059	0.1699665365309537	0.10854503464203233
Cotl1	4.130608	0.85234946	3.61804883413331e-05	0.0005594101169353906	0.10638594534300055	0.05003849114703618
Agfg1	4.126204	0.3137822	3.688005106940961e-05	0.0005693867089258041	0.19255437813720022	0.12894534257120863
Xylt1	4.1253757	0.841484	3.701300797817185e-05	0.0005710189295587571	0.10485220301171222	0.04849884526558892
Rtn4	4.1213894	0.2759444	3.765941870250071e-05	0.000580564244497522	0.22587841606246514	0.15973826020015397
Pdap1	4.1203747	0.31375986	3.782568693039833e-05	0.0005825379821155747	0.21346904629113217	0.14934565050038492
Pdss2	4.1198063	0.35029063	3.791910128074482e-05	0.0005832809078885516	0.16815393195761294	0.10623556581986143
Zmym2	4.1153855	0.26461992	3.865324489281958e-05	0.0005937652127759743	0.232989403234802	0.16666666666666666
Ints6l	4.115361	0.48491323	3.8657326883487786e-05	0.0005937652127759743	0.1484941438929169	0.08968437259430331
Hycc1	4.1070275	0.6732975	4.007833006830479e-05	0.0006151407527174804	0.11935303959843838	0.06235565819861432
Usp54	4.1063333	0.3589276	4.019889956538469e-05	0.000616539962171072	0.17665923034021194	0.11585835257890685
Eif5	4.103987	0.58309084	4.0608991683155456e-05	0.0006223743564539746	0.13706079196876744	0.07967667436489607
Ireb2	4.0979066	0.27118987	4.16903825020964e-05	0.0006375496422603596	0.22378694924707196	0.1585835257890685
Togaram1	4.097529	0.48101604	4.175841121067448e-05	0.0006381245258330912	0.1484941438929169	0.09006928406466513
Usp6nl	4.0877986	0.41626284	4.354857425671441e-05	0.0006645119416785111	0.16926938092582264	0.1100846805234796
Sf1	4.084616	0.40104303	4.4149724546605256e-05	0.0006731949998866369	0.16592303402119354	0.10585065434949961
Rfc1	4.0804067	0.50792104	4.4956966847401275e-05	0.0006845081822241213	0.13204127161182375	0.07390300230946882
Slc44a2	4.0793514	0.40517163	4.516154519648071e-05	0.0006871240613856419	0.16787506971556052	0.10816012317167052
Slain2	4.077269	0.48341316	4.556778641375516e-05	0.000692802182705432	0.14751812604573342	0.08929946112394149
Ppp2r2b	4.073112	0.8214089	4.638907061162205e-05	0.0007047777206110637	0.11726157278304518	0.06235565819861432
Cfb	4.071533	0.65751326	4.6704725738216e-05	0.0007085465121761482	0.12785833798103738	0.07159353348729793
Hnrnpul1	4.063715	0.5796431	4.8297818943234165e-05	0.0007300735918989527	0.12744004461795874	0.07043879907621248
Snx30	4.060861	0.29605165	4.8892036315681384e-05	0.000738523366998974	0.21848856664807584	0.15550423402617397
Ocrl	4.0533557	0.59387445	5.0488182653471255e-05	0.0007609886682334137	0.12688232013385387	0.07005388760585066
Mafg	4.0519795	0.77981204	5.078613081777348e-05	0.0007649296111533325	0.10861684327941996	0.053117782909930716
Serf2	4.0487237	0.60946107	5.149765985525845e-05	0.0007750896888193457	0.12409369771332962	0.06735950731331794
Klhl5	4.045582	0.26121116	5.21932981844374e-05	0.0007849961906276289	0.19590072504182934	0.13202463433410316
Scaf4	4.037581	0.31738338	5.40051807021731e-05	0.0008110835376803447	0.192414947016174	0.13048498845265588
Slfnl1	4.0260687	0.2883204	5.671707534562143e-05	0.000847562510118531	0.21500278862242053	0.15242494226327943
Acox1	4.0178165	0.5648756	5.8739949670655226e-05	0.0008771665133867219	0.12353597322922476	0.06697459584295612
Hdlbp	4.0149302	0.25548562	5.946339549609564e-05	0.0008873377579865773	0.234941438929169	0.17013086989992302
Eif5b	4.0143213	0.29833445	5.961709519867375e-05	0.0008889985902812189	0.19422755158951477	0.13240954580446498
Smarcc1	4.0058413	0.29922011	6.179710538630762e-05	0.0009188922776803728	0.18767428890128277	0.1262509622786759
Ankib1	4.002647	0.25277254	6.263779661355098e-05	0.0009300736854105593	0.23689347462353597	0.17282525019245573
Mapk1ip1l	4.0013275	0.30398566	6.298811800453486e-05	0.0009346135046589369	0.20245398773006135	0.14049268668206313
Saa4	3.9929693	0.2592483	6.525100494753381e-05	0.0009654570005151686	0.22518126045733408	0.16166281755196305
Casp8ap2	3.9914432	0.59242094	6.567245887883347e-05	0.0009709547515822107	0.12102621305075292	0.06505003849114703
Bdp1	3.991289	0.33365878	6.57151956737173e-05	0.0009709547515822107	0.17261572783045176	0.11277906081601231
Cdin1	3.9901075	0.5294908	6.604334318902631e-05	0.00097511600936699	0.12269938650306748	0.06620477290223249
Ints9	3.9837954	0.6257268	6.782329174561985e-05	0.00099858366203558	0.12827663134411602	0.0731331793687452
RGD1308601	3.9814937	0.37707907	6.84835354247808e-05	0.0010075970552392661	0.1687116564417178	0.1100846805234796
Sdhb	3.9771097	0.2938337	6.975800115192582e-05	0.0010249097772608807	0.18865030674846625	0.12779060816012316
Ank3	3.9746132	0.8127688	7.04937318518713e-05	0.0010342698264564968	0.11238148354712772	0.05850654349499615
Nnt	3.9699328	0.28627557	7.18929021379052e-05	0.0010525883982006427	0.22894590072504184	0.16628175519630484
Sirt7	3.9678302	0.5817193	7.25300125916578e-05	0.0010611753272831105	0.12688232013385387	0.0712086220169361
Adar	3.9674687	0.41596982	7.26400136980101e-05	0.0010620436033420362	0.16620189626324597	0.10854503464203233
Galns	3.9624393	0.569935	7.418786044480311e-05	0.0010839182453559178	0.1249302844394869	0.06928406466512702
Pdpk1	3.960223	0.30874917	7.487981813489769e-05	0.0010932662026575661	0.18335192414947016	0.12278675904541955
Fbxo3	3.9536793	0.5419461	7.695852419102551e-05	0.0011228339722957835	0.1273006134969325	0.07159353348729793
Sclt1	3.9527214	0.25337628	7.726739122138092e-05	0.0011257735401997723	0.200920245398773	0.13856812933025403
St7l	3.9405353	0.3769012	8.129997092101046e-05	0.0011787933543083717	0.1826547685443391	0.12471131639722864
Ugcg	3.9360662	0.6007784	8.282818503893915e-05	0.0011984649603356786	0.12674288901282765	0.07197844495765973
Yipf1	3.933249	0.58027846	8.380538089653423e-05	0.00121093288482201	0.12883435582822086	0.07390300230946882
Add3	3.9297497	0.6990342	8.50343048101002e-05	0.0012278438255155376	0.11363636363636363	0.059661277906081604
Rps8	3.9285238	0.7778411	8.54688695384025e-05	0.0012324211270578727	0.10764082543223648	0.05388760585065435
Ddx42	3.9229505	0.27725133	8.747114794696135e-05	0.0012595604999010932	0.19380925822643613	0.13240954580446498
Brwd1	3.9198978	0.3059467	8.858650883878957e-05	0.0012729984539506937	0.21653653095370887	0.15665896843725943
Plpp1	3.9103463	0.8476576	9.216388705322148e-05	0.0013216881367700696	0.10025097601784719	0.04695919938414165
Kif5b	3.8982415	0.3898368	9.689377185562656e-05	0.0013866722325768372	0.15435025097601784	0.09738260200153964
Zcchc2	3.8952296	0.48757443	9.810580681421663e-05	0.0014030602630742605	0.13427216954824317	0.07890685142417245
Srek1	3.8879309	0.25662777	0.00010110242188484929	0.0014429634970985366	0.1900446179587284	0.12933025404157045
Clint1	3.8876872	0.30735236	0.00010120389460593379	0.0014434291525904815	0.18112102621305076	0.1216320246343341
Sema4d	3.886636	0.6727024	0.00010164302267752268	0.0014478193600666134	0.11698271054099275	0.06351039260969978
Qrich1	3.8843424	0.3337003	0.00010260721505065249	0.0014604635918207603	0.16731734523145567	0.10931485758275597
Pttg1ip	3.8788462	0.61080176	0.00010495311452805323	0.0014918284740306196	0.121723368655884	0.06774441878367975
Zc3h15	3.8774133	0.4638475	0.00010557297815966478	0.0014996226694414172	0.14068600111544896	0.08545034642032333
Bltp3a	3.8655844	0.25636882	0.0001108235232462681	0.0015688899313850487	0.21932515337423314	0.1581986143187067
Hira	3.8639078	0.3383867	0.0001115873132892103	0.001578636714184604	0.1848856664807585	0.12702078521939955
Tecpr2	3.861996	0.5700872	0.00011246442686689365	0.0015899724704594015	0.12632459564974902	0.07236335642802155
Igtp	3.8618052	0.7421487	0.00011255230796097344	0.0015901426473785506	0.10568878973786949	0.052732871439568896
Eprs1	3.8533983	0.60431314	0.0001164896340529951	0.0016413452066902522	0.12395426659230341	0.07043879907621248
Ptprs	3.84105	0.6206458	0.00012250917547230753	0.0017146377656558074	0.11363636363636363	0.06004618937644342
RGD1560883	3.8399823	0.45350552	0.00012304314969158417	0.0017209624259064402	0.14291689905186838	0.08814472671285604
Ctsz	3.8377416	0.41850558	0.00012417102995426635	0.0017344235936183532	0.147239263803681	0.09160892994611239
Cdc42bpb	3.8280034	0.3337638	0.00012918699265495077	0.0017984956759652707	0.17512548800892358	0.11778290993071594
Prune2	3.8272443	0.36240146	0.00012958590111603502	0.0018028520257457135	0.1656441717791411	0.10892994611239415
Vapa	3.8227425	0.54390407	0.00013197557778642127	0.0018324503071987471	0.12255995538204127	0.06851424172440339
Taf1	3.8147416	0.47191262	0.0001363254951622233	0.0018878469825437082	0.13608477412158393	0.08160123171670516
Ppip5k2	3.8117175	0.40584946	0.00013800458089737358	0.0019098376522074815	0.14389291689905187	0.08852963818321787
Abca3	3.8084092	0.51334494	0.00013986373757710622	0.0019317411871156843	0.12465142219743447	0.07082371054657428
Snx1	3.8071141	0.30971402	0.00014059783571355054	0.0019393251470857242	0.17331288343558282	0.11585835257890685
Cnot3	3.8071141	0.42333603	0.00014059783571355054	0.0019393251470857242	0.14486893474623536	0.08968437259430331
Stim1	3.7978792	0.41466498	0.00014593936628235518	0.00200640311703335	0.1515616285554936	0.09699769053117784
Appbp2	3.7969375	0.3656522	0.00014649469357627193	0.0020113999643222775	0.16313441160066927	0.10700538876058506
Ermard	3.795318	0.6657423	0.00014745441708600212	0.002023252165330576	0.11461238148354713	0.06235565819861432
Dctn2	3.7933939	0.64793175	0.0001486022332999693	0.0020376680335952627	0.10805911879531511	0.05542725173210162
Cmtm7	3.7923748	0.3361954	0.00014921344470793116	0.002043376278083922	0.17024539877300612	0.11316397228637413
Ywhab	3.784711	0.42311043	0.00015388736052977423	0.0021046330077411917	0.14082543223647517	0.08622016936104696
Ankrd28	3.7833428	0.59176767	0.000154735995559953	0.0021134820084104068	0.12520914668153932	0.07274826789838337
Eif1b	3.7776923	0.8190073	0.0001582882323666388	0.0021591874299277483	0.10108756274400446	0.049653579676674366
Vps53	3.7772174	0.37696245	0.0001585902744546161	0.0021607175119919986	0.160345789180145	0.10508083140877598
Vac14	3.776978	0.5132102	0.00015874279191767032	0.0021607175119919986	0.12590630228667038	0.07274826789838337
Zbtb11	3.7768683	0.54462886	0.00015881263407324574	0.0021607175119919986	0.12451199107640826	0.07159353348729793
Mfsd14b	3.7627542	0.5526942	0.0001680523968818617	0.002281986109472223	0.11893474623535973	0.06620477290223249
Gtf2h1	3.762466	0.47551137	0.00016824623781154914	0.0022831395611371775	0.13441160066926938	0.08083140877598152
Rbbp8	3.759052	0.41071063	0.0001705583552603138	0.0023115232555835415	0.12994980479643056	0.07582755966127791
Ttll5	3.757952	0.3837644	0.00017130974603064833	0.002320206805735512	0.1441717791411043	0.08968437259430331
LOC100912659	3.7565434	0.4903415	0.00017227640505906814	0.002331792839553533	0.1279977691020636	0.07467282525019246
Eef2	3.7551227	0.7585405	0.0001732566166636323	0.0023420362507864056	0.1003904071388734	0.04888375673595073
Ipo7	3.7534502	0.25178578	0.00017441718678080627	0.002356205372452567	0.20761293920803123	0.14780600461893764
Erc1	3.7464683	0.61319023	0.00017934171677705756	0.0024180568707059735	0.10931399888455103	0.0573518090839107
Commd1	3.7429407	0.30169517	0.00018187917776339848	0.0024491193583734186	0.16076408254322364	0.10431100846805234
Copa	3.7423398	0.31686574	0.00018231468410661024	0.002453408001912189	0.17916899051868376	0.12240184757505773
Ncoa6	3.7337098	0.4035214	0.0001886798650599535	0.0025254761065140116	0.14626324595649748	0.09199384141647421
Xpo1	3.7335556	0.2895245	0.0001887955134737816	0.0025254761065140116	0.1698271054099275	0.11316397228637413
Dhx30	3.7313068	0.3414577	0.00019048912978349877	0.00254185168134292	0.1645287228109314	0.10931485758275597
Zfp386	3.7313068	0.4492929	0.00019048912978349877	0.00254185168134292	0.14096486335750139	0.0873749037721324
Cdc73	3.7264192	0.32464635	0.00019421920183643993	0.0025853966893351105	0.1709425543781372	0.11547344110854503
Zfp182	3.725916	0.30876222	0.0001946072362848558	0.002588918347682923	0.1602063580591188	0.10392609699769054
Glb1	3.7147934	0.3481725	0.00020336972137776626	0.0026969320546529076	0.1892080312325711	0.13356428021555042
Mapkapk2	3.7138963	0.32450336	0.0002040923960063225	0.002703096130554995	0.17401003904071388	0.11855273287143957
Oasl2	3.7104988	0.56428474	0.0002068513308259081	0.0027379071982929224	0.11837702175125488	0.0665896843725943
Cox16	3.7089117	0.38807502	0.00020815212186433825	0.0027516503070666555	0.15184049079754602	0.09776751347190146
Hnrnpl	3.7065206	0.50754493	0.0002101261372438964	0.0027759953329902533	0.12395426659230341	0.07159353348729793
Sec24a	3.697379	0.2978953	0.0002178369352906873	0.0028706280234472347	0.1656441717791411	0.1100846805234796
Arhgef2	3.6942656	0.34307528	0.00022052322342925955	0.0029005582825708007	0.16006692693809257	0.10508083140877598
Crk	3.6903646	0.4197364	0.00022393286388285244	0.0029398725260913494	0.13817624093697714	0.08506543494996151
Armh3	3.6794086	0.281743	0.00023377551214756563	0.0030633358673036633	0.18237590630228667	0.1262509622786759
Sos1	3.671168	0.34334227	0.00024144441864541483	0.0031539711410092006	0.15992749581706636	0.10585065434949961
Ahi1	3.6652496	0.34943947	0.0002470973855956379	0.003221793399501333	0.16369213608477412	0.1100846805234796
Cep192	3.664722	0.3744076	0.00024760740515277185	0.0032260618591435706	0.14347462353597323	0.09006928406466513
Zfyve26	3.6645312	0.66710097	0.00024779203974107197	0.0032260618591435706	0.10373675404350251	0.053117782909930716
Capza1	3.6644337	0.2840193	0.00024788637103311515	0.0032260618591435706	0.18293363078639152	0.12663587374903773
Efr3a	3.6619737	0.3320916	0.0002502794285800139	0.0032511514867463263	0.17163970998326827	0.1170130869899923
Dync1h1	3.6536849	0.5995475	0.00025850364221533656	0.0033496831660610295	0.1153095370886782	0.06466512702078522
Bicra	3.6519594	0.26306692	0.0002602469000954985	0.003366935628721663	0.20635805911879532	0.1489607390300231
Pign	3.6517322	0.3820163	0.00026047742009856613	0.003366935628721663	0.14626324595649748	0.09314857582755966
Hipk3	3.6410604	0.49322143	0.00027151752030078524	0.003501006353398686	0.11837702175125488	0.06697459584295612
Zfx	3.6400292	0.33054084	0.0002726070775973351	0.003512894891767503	0.1675962074735081	0.11354888375673595
Dcps	3.6395624	0.4804726	0.00027310172759963174	0.003517107383816879	0.12465142219743447	0.0731331793687452
Nek1	3.6263413	0.45725212	0.0002874653797398315	0.0036884939728429058	0.121723368655884	0.07005388760585066
Ddhd2	3.617841	0.44222927	0.0002970706831083061	0.003804755004305893	0.1292526491912995	0.07775211701308699
Ddx47	3.6155233	0.6676281	0.0002997415864708145	0.003836619109857812	0.10429447852760736	0.054272517321016164
Parvb	3.610648	0.50798994	0.0003054329376221521	0.0039046993720646592	0.12228109313998885	0.07159353348729793
Grm5	3.606942	0.7380776	0.00030982703476327964	0.0039536418812214985	0.10778025655326269	0.05889145496535797
Safb2	3.605034	0.37930626	0.00031211206626392503	0.003980378090808669	0.15407138873396542	0.10123171670515782
Rbm27	3.6019206	0.35759515	0.0003158749561989296	0.004025917526849093	0.1497490239821528	0.09699769053117784
Sap130	3.5902176	0.42388254	0.00033040209210433115	0.00420595644387335	0.13315672058003347	0.08160123171670516
Nfyc	3.5899253	0.2772928	0.0003307727705129624	0.004208120088941001	0.18474623535973228	0.12971516551193227
Calcrl	3.5894544	0.26350355	0.0003313707932708092	0.004213171650525037	0.22462353597322923	0.16820631254811394
Cyp20a1	3.5792615	0.40905568	0.00034456656568277247	0.004372991898368649	0.13190184049079753	0.0804464973056197
Ptcd3	3.5787458	0.4453342	0.0003452468619994042	0.0043789750203747785	0.13970998326826548	0.08852963818321787
Atxn2l	3.575393	0.33646473	0.00034970221863318737	0.004432803334863003	0.1539319576129392	0.100846805234796
Pigu	3.5710292	0.30515197	0.00035558121635453465	0.004499164624073128	0.16090351366424985	0.10739030023094688
Gatad2a	3.567453	0.3342819	0.00036046804060906696	0.004554729353750242	0.1687116564417178	0.11585835257890685
Nup58	3.564177	0.5320282	0.00036499943730957854	0.004607211440477196	0.11349693251533742	0.06351039260969978
Usp37	3.5632029	0.4408836	0.00036635730548634064	0.00462156875260326	0.13329615170105968	0.08237105465742879
AABR07035338.1	3.5621963	0.3768802	0.00036776539670761656	0.004636541976772031	0.1358059118795315	0.08429561200923788
Ube2q2	3.5616522	0.4474735	0.00036852832418868313	0.004643368296237939	0.1334355828220859	0.08275596612779061
Casp8	3.5458736	0.55617803	0.0003913136720373642	0.0049010050465563785	0.11600669269380925	0.0665896843725943
Ska2	3.5393138	0.60069597	0.00040116852763477266	0.005019208187580647	0.10819854991634133	0.05889145496535797
Vrk1	3.5346823	0.40180022	0.0004082658159643526	0.005095060177088463	0.12744004461795874	0.07621247113163972
Clstn1	3.5329652	0.5554294	0.00041092664689982097	0.005119125418242215	0.11698271054099275	0.06774441878367975
Parp14	3.5249276	0.57359886	0.00042359834831337534	0.005267593695574275	0.10861684327941996	0.059661277906081604
Rai1	3.5234582	0.35559857	0.0004259541872670175	0.005293749549638583	0.13845510317902956	0.0869899923017706
Rplp0	3.5132654	0.46213555	0.00044263519007914956	0.0054848046070918735	0.1249302844394869	0.07505773672055427
Lat2	3.5116985	0.41388446	0.00044525288402051286	0.0055107272528772564	0.1388733965421082	0.08852963818321787
RGD1310951	3.5091166	0.39893538	0.0004495975146127922	0.005554662045593283	0.1441717791411043	0.09353348729792148
Necap1	3.5073063	0.49842787	0.0004526677869231745	0.005576164994495462	0.11921360847741216	0.06966897613548884
Csnk2a2	3.4864292	0.34440866	0.0004895147547849926	0.006006548476626099	0.16090351366424985	0.10969976905311778
Actn4	3.4863765	0.41947052	0.0004896113396238674	0.006006548476626099	0.12339654210819855	0.073518090839107
Kidins220	3.4857514	0.26338053	0.0004907568515024507	0.0060170807886551925	0.18614054656999443	0.13202463433410316
Uso1	3.4849193	0.2552168	0.0004922855992678043	0.006032296828900517	0.18084216397099834	0.12663587374903773
Nr2c1	3.4828978	0.47380632	0.0004960178543609792	0.00607448033559129	0.11447295036252092	0.06505003849114703
Smad3	3.4796908	0.30471405	0.0005019926658926248	0.0061406634450347115	0.1741494701617401	0.12201693610469592
Snap29	3.4796827	0.42505845	0.0005020078767904939	0.0061406634450347115	0.1305075292805354	0.08083140877598152
Usp14	3.4750226	0.43012652	0.0005108101983380685	0.006237417948955122	0.12088678192972671	0.0712086220169361
Dzip3	3.451978	0.28882146	0.0005564930965410752	0.006744181654381608	0.1635527049637479	0.11162432640492687
Adss	3.4511418	0.64030087	0.000558220230609083	0.006761204711120759	0.1003904071388734	0.052732871439568896
LOC120095871	3.4466887	0.52147615	0.0005675020262414102	0.006869657899640535	0.12242052426101506	0.07428791377983064
Manba	3.4465182	0.5483304	0.0005678602317640781	0.006870027477879782	0.1100111544896821	0.0619707467282525
Plppr3	3.4341292	0.49088854	0.0005944606714492453	0.007150580859211059	0.1111266034578918	0.06274056966897613
Sf3b3	3.4317303	0.34762	0.0005997438881944861	0.007205862670421545	0.13664249860568878	0.08660508083140878
Cdk5rap2	3.425556	0.60896176	0.000613542436696452	0.007363211635820156	0.10094813162297825	0.05350269438029253
Sgk3	3.4235914	0.35249975	0.0006179948847776157	0.007399703457594227	0.13901282766313441	0.08891454965357967
LOC690035	3.420141	0.4771653	0.0006258871063259921	0.007485652636184112	0.12032905744562186	0.07197844495765973
Reep3	3.4080684	0.38594022	0.0006542446231598214	0.007798119823290969	0.1419408812046849	0.09276366435719785
Stk24	3.4064853	0.58859116	0.0006580507019997095	0.007837607166564512	0.10527049637479086	0.058121632024634336
Cbx5	3.4062176	0.3784831	0.0006586968410746271	0.007837819506226237	0.13441160066926938	0.08506543494996151
Ikbkb	3.4007049	0.2867056	0.0006721233007471344	0.007988513108539921	0.16146123814835472	0.1100846805234796
Fgd3	3.3993084	0.41960844	0.000675564566464326	0.008024864986113914	0.13441160066926938	0.08583525789068515
Ssu72	3.398379	0.27946237	0.0006778644827182902	0.00804713019227779	0.16703848298940324	0.11585835257890685
ENSRNOG00000064682	3.398241	0.4258662	0.000678206574919148	0.00804713019227779	0.14500836586726157	0.09699769053117784
Ncbp1	3.3966334	0.5557349	0.0006822027805653979	0.008085394854343772	0.10122699386503067	0.05388760585065435
Nek9	3.3772137	0.43452498	0.0007322411854673697	0.008639374617056203	0.11907417735638595	0.0712086220169361
Gtf2i	3.369964	0.25072765	0.0007517804410107959	0.008830156149149775	0.18753485778025655	0.1354888375673595
Micu2	3.359426	0.2671352	0.0007810459249996073	0.009132966460424856	0.18432794199665364	0.13279445727482678
Stt3b	3.3590686	0.3351942	0.0007820562635326952	0.009139683177941185	0.14389291689905187	0.09468822170900693
Zdhhc21	3.347857	0.4478718	0.0008143905264449825	0.009485839876358614	0.11684327941996654	0.06928406466512702
Lnpk	3.3401198	0.38198423	0.0008374223784747303	0.009727090075956341	0.12102621305075292	0.0731331793687452
Mtx2	3.3393242	0.53008944	0.000839824765943198	0.00974419814209468	0.10554935861684328	0.05889145496535797
Stim2	3.3285792	0.42873225	0.0008729016112746127	0.010088894808149685	0.11726157278304518	0.07005388760585066
Phc2	3.3281043	0.38426083	0.0008743911466684092	0.01008942475566861	0.1376185164528723	0.08968437259430331
Stard3	3.3195798	0.3490543	0.0009015303638507958	0.010374031618274306	0.14389291689905187	0.09545804464973057
Plekha2	3.3193038	0.25407302	0.0009024220693736261	0.010378596328298104	0.16843279419966536	0.11778290993071594
ENSRNOG00000063806	3.314051	0.26118878	0.0009195472562483733	0.01051785475968543	0.1742889012827663	0.1235565819861432
Tmem161b	3.3076618	0.3061737	0.000940783880852963	0.010741688038961642	0.14249860568878975	0.09353348729792148
Abhd6	3.3055022	0.43857703	0.0009480638254515836	0.010814530013285039	0.12242052426101506	0.07544264819091609
Kansl3	3.300501	0.26125497	0.000965123448824601	0.010991188608395755	0.15365309537088678	0.10392609699769054
Ube2n	3.2997055	0.27855065	0.0009678635475254746	0.011016409955167807	0.1494701617401004	0.10007698229407236
Fbxl12	3.2983212	0.41479632	0.0009726479376050233	0.011064859826276138	0.11628555493586168	0.06928406466512702
ENSRNOG00000070669	3.2979152	0.27088118	0.0009740551321062499	0.011070296547006225	0.12841606246514223	0.0800615858352579
LOC120094650	3.2978787	0.31340533	0.0009741818720417097	0.011070296547006225	0.14249860568878975	0.09468822170900693
Smox	3.2938845	0.32225916	0.000988131244554878	0.01119846468829058	0.14403234802007808	0.09545804464973057
Fxr2	3.2937138	0.25028127	0.0009887307399121708	0.011199205128578374	0.1656441717791411	0.11547344110854503
Luzp2	3.2880309	0.57281244	0.0010089076711005404	0.011384692267111913	0.11196319018404909	0.0665896843725943
Agap3	3.2798028	0.36343703	0.0010387970974767395	0.011671714869076807	0.1293920803123257	0.08160123171670516
Prrc2b	3.27906	0.35307539	0.0010415354910455928	0.011696214839454685	0.13845510317902956	0.09083910700538876
Chd8	3.2654085	0.30609095	0.0010930635147306275	0.012255170935744564	0.1526770775237033	0.10431100846805234
Anapc1	3.264215	0.28139606	0.001097678471299678	0.012300335023660637	0.1376185164528723	0.08929946112394149
Mnat1	3.2568028	0.30507934	0.0011267472876705217	0.012592421979371085	0.13371444506413832	0.08583525789068515
Epg5	3.256145	0.2705913	0.0011293603039992288	0.012608183244753903	0.14389291689905187	0.09545804464973057
Kpna1	3.2552643	0.2820407	0.0011328692338252366	0.012640626054486381	0.16620189626324597	0.11739799846035412
Arfgef2	3.2543995	0.48009378	0.0011363232820243594	0.012672422303682299	0.10680423870607919	0.061200923787528866
Ubl3	3.246699	0.36054072	0.001167517630209145	0.012945858501521012	0.13943112102621305	0.09237875288683603
Ilf3	3.2459238	0.46202537	0.001170701904954398	0.012971150127731989	0.11070831009481316	0.06505003849114703
Trrap	3.245814	0.27667537	0.0011711526849087406	0.012971150127731989	0.1497490239821528	0.100846805234796
Glyr1	3.2404437	0.36022088	0.0011934383976361788	0.013183155661138106	0.12855549358616844	0.08160123171670516
Tenm3	3.2369447	0.64387524	0.0012081687485457281	0.013310807137156981	0.10080870050195204	0.05658198614318707
Sec61a2	3.233754	0.4744607	0.001221746576308221	0.013453329159074667	0.11056887897378695	0.06505003849114703
Exoc1	3.2289476	0.2799925	0.0012424659359982972	0.013659958476214106	0.15365309537088678	0.10508083140877598
Dync2h1	3.225136	0.4875025	0.001259128111878788	0.013835890981997206	0.10917456776352481	0.06389530408006158
Zfp592	3.2241213	0.46092427	0.001263598906410481	0.013877744720692585	0.11084774121583937	0.06543494996150885
Rit1	3.2186086	0.31706822	0.001288141345528042	0.014105956255061643	0.14988845510317902	0.10277136258660508
Sufu	3.215548	0.25415054	0.001301957233813089	0.014239350737676173	0.1698271054099275	0.12086220169361046
Coq10a	3.2132869	0.47599947	0.001312251089286308	0.014333997440777213	0.11098717233686559	0.06581986143187067
Sipa1l1	3.2130637	0.32376888	0.0013132716019822134	0.014333997440777213	0.15532626882320133	0.10816012317167052
Fbh1	3.2130475	0.3498564	0.0013133458496486228	0.014333997440777213	0.13371444506413832	0.0869899923017706
Brk1	3.2087	0.27507734	0.001333365618257845	0.014522256390854015	0.15518683770217512	0.10700538876058506
Med27	3.207746	0.25826782	0.0013377958784148234	0.014562943087666246	0.15337423312883436	0.10508083140877598
Ddx10	3.1941514	0.39830044	0.0014024254283414716	0.01521120099876218	0.11503067484662577	0.06966897613548884
Frmd5	3.1933234	0.42024958	0.0014064537945369796	0.015239126747422385	0.1356664807585053	0.09045419553502694
Usp46	3.1872628	0.5642391	0.0014362622408257495	0.0155219969799756	0.1045733407696598	0.06043110084680523
Tbc1d8	3.1829233	0.5708886	0.0014579619080469005	0.015740282885742182	0.10750139431121027	0.06351039260969978
Slc25a40	3.174269	0.47817054	0.0015021443382533	0.016146308215813716	0.10415504740658114	0.059661277906081604
Ythdc2	3.1715615	0.51408225	0.0015162181714536054	0.01627702518315222	0.10568878973786949	0.061585835257890686
Tbck	3.170851	0.3870503	0.0015199307682077045	0.016308530443317672	0.12465142219743447	0.07929176289453425
Man2b2	3.1626594	0.55978495	0.001563351545129248	0.016723075762846845	0.10122699386503067	0.0573518090839107
Pofut2	3.1565542	0.48928955	0.0015964524245959926	0.017059745939897848	0.10764082543223648	0.06351039260969978
Tbk1	3.1544027	0.3356106	0.0016082698650715158	0.01717091495761746	0.13496932515337423	0.08929946112394149
Pdcd6ip	3.1543622	0.4527947	0.0016084936075913714	0.01717091495761746	0.10945343000557725	0.06505003849114703
Fam111a	3.1536882	0.39590764	0.001612211921261973	0.017201849944620116	0.13287785833798105	0.08775981524249422
Ern1	3.1530306	0.5375072	0.001615848263452187	0.017231879293763252	0.10527049637479086	0.061585835257890686
Spg11	3.1513257	0.40229708	0.0016253110018373846	0.017306384187162318	0.11335750139431121	0.06851424172440339
Eed	3.1511674	0.33094293	0.0016261922674923235	0.017306978213321854	0.13482989403234802	0.08891454965357967
Mettl15	3.1487076	0.41956517	0.001639942406566786	0.017417949592745306	0.12214166201896264	0.07736720554272518
Iffo1	3.147031	0.3184229	0.0016493745931698655	0.01750925960526552	0.136781929726715	0.09045419553502694
Ppt1	3.1444776	0.33070508	0.001663835778196399	0.01762707474768353	0.1377579475738985	0.09199384141647421
Cs	3.141823	0.5038201	0.0016789953591587693	0.017760755146378787	0.10471277189068601	0.06081601231716705
Atp6v1e1	3.1377637	0.53412175	0.0017024209768577677	0.017972285096072484	0.10136642498605689	0.057736720554272515
Chmp4b	3.135872	0.36732486	0.0017134396756300367	0.018079504901489355	0.12409369771332962	0.07890685142417245
Ppp2r2d	3.132117	0.27692437	0.0017355061112817817	0.018303129340610583	0.14221974344673732	0.09584295612009237
Upf3b	3.1278872	0.33814177	0.0017606764563248235	0.018494159610874875	0.1323201338538762	0.0869899923017706
Jak2	3.1244004	0.3816798	0.0017816781977142448	0.018667998547364745	0.13218070273284996	0.0873749037721324
Smarca5	3.1219609	0.3436659	0.0017965087349159125	0.018789204042159505	0.12158393753485779	0.07659738260200154
Orc4	3.1191437	0.3217513	0.0018137752940402812	0.018928627583299423	0.14235917456776354	0.09699769053117784
Carm1	3.1150274	0.41940147	0.001839277703979543	0.01917568192025614	0.11377579475738984	0.06966897613548884
ENSRNOG00000069480	3.1129735	0.48009598	0.0018521266075669117	0.019286181588862052	0.12186279977691021	0.07852193995381063
Ints3	3.0974264	0.50518197	0.0019520889612169804	0.020231091033551758	0.10596765197992192	0.06274056966897613
Chsy1	3.0971625	0.30776045	0.001953827405651606	0.02023910345202153	0.1419408812046849	0.0962278675904542
Dcun1d1	3.0968013	0.3128909	0.001956210042735863	0.020253777657284002	0.14152258784160623	0.09584295612009237
Ankle2	3.0907528	0.2852496	0.001996497334252378	0.02064031711535274	0.14082543223647517	0.09507313317936875
Nsmaf	3.0904565	0.40698367	0.001998490572499878	0.020648469276536394	0.11252091466815393	0.06851424172440339
Dop1a	3.0886257	0.38714635	0.002010845513255567	0.02074772983804932	0.12953151143335193	0.08545034642032333
Traf3ip3	3.087217	0.48877597	0.0020203990908033392	0.020836048862657556	0.1165644171779141	0.073518090839107
Zdhhc17	3.083714	0.2572811	0.002044340026909917	0.02104671584734197	0.14570552147239263	0.09930715935334873
Rad23b	3.083641	0.44898975	0.0020448421339805205	0.02104671584734197	0.11224205242610151	0.06889915319476521
Supt5h	3.080779	0.34052834	0.0020645972219713797	0.021229203215229007	0.13622420524261014	0.09160892994611239
Usp12	3.0782502	0.3068278	0.002082200114538635	0.021368285659039168	0.13510875627440044	0.09006928406466513
Smc3	3.0779946	0.29401043	0.0020839878254363784	0.021376168663453574	0.1250697155605131	0.0800615858352579
Ide	3.076931	0.29075402	0.0020914375447197834	0.021442092695645464	0.12214166201896264	0.07736720554272518
Sptan1	3.072685	0.36303517	0.002121423614054685	0.021696471947449038	0.1271611823759063	0.08314087759815242
Ube2w	3.0692387	0.30943215	0.002146051519734771	0.02190560670046699	0.13594534300055772	0.09122401847575058
Man2b1	3.0549457	0.34705418	0.0022510123491895117	0.02287674498938793	0.13371444506413832	0.08929946112394149
Pphln1	3.0420575	0.25821972	0.002349670324105975	0.02376420068268494	0.14389291689905187	0.09853733641262509
Pex14	3.0401416	0.3903427	0.002364670426700305	0.023869850826287238	0.11837702175125488	0.07505773672055427
Nop58	3.0386395	0.27630174	0.00237649022857162	0.02396608664369052	0.13259899609592862	0.08775981524249422
Etfa	3.033326	0.3989203	0.0024187422705567686	0.024321990620860053	0.10429447852760736	0.061200923787528866
Sumf1	3.0313816	0.3486768	0.0024343745377079446	0.024432310463180836	0.12646402677077523	0.08275596612779061
Phkg2	3.02869	0.2755198	0.0024561642652750552	0.0246274222791759	0.13706079196876744	0.09237875288683603
Lgals8	3.0232751	0.30530548	0.0025005483763613106	0.02503653164221167	0.13329615170105968	0.08891454965357967
Nfxl1	3.01484	0.35461783	0.002571149852225244	0.02571885868404316	0.13301728945900726	0.08968437259430331
Nfx1	3.0124815	0.3328513	0.0025912132523205566	0.025833274868356057	0.12242052426101506	0.07890685142417245
Mcmbp	3.0113611	0.42651182	0.0026007942947986053	0.025916470144841997	0.10875627440044618	0.06620477290223249
Denr	3.008138	0.3974073	0.002628538050011505	0.026168057339288325	0.11684327941996654	0.07428791377983064
Tspan4	3.0075412	0.3747058	0.002633704072440578	0.026194610807774743	0.10554935861684328	0.06274056966897613
Kpna5	3.005126	0.33020064	0.0026547091115276932	0.026316137698482088	0.13496932515337423	0.09122401847575058
Pptc7	3.004586	0.33691663	0.0026594252448707487	0.026350429907353555	0.12297824874511991	0.07967667436489607
Slc36a1	2.997393	0.42968556	0.0027229946421204964	0.0269020812125032	0.10387618516452872	0.061585835257890686
Ncor2	2.9947097	0.28034055	0.0027470609810436686	0.027065263406278926	0.14235917456776354	0.09776751347190146
Smarcd2	2.994515	0.36384532	0.002748816157295806	0.027069835394017788	0.1261851645287228	0.08314087759815242
Tmem170b	2.984046	0.46159944	0.0028446402595124357	0.027908623154392947	0.10945343000557725	0.06774441878367975
Mettl9	2.9826212	0.40543428	0.002857915054086684	0.02801264470499365	0.1024818739542666	0.06043110084680523
Tln1	2.9801652	0.261266	0.0028809289328787452	0.028225026171371854	0.1473786949247072	0.10277136258660508
Ywhaq	2.9764225	0.3654602	0.0029163268223194585	0.02851852059549896	0.1141940881204685	0.07159353348729793
Gtf3c3	2.9705489	0.38377196	0.0029726817781532784	0.028988486586400762	0.10234244283324039	0.06004618937644342
Smg5	2.9703987	0.43091968	0.002974135723389948	0.028989181579076546	0.11126603457891801	0.06928406466512702
P2ry14	2.9699886	0.26794788	0.0029781079044625585	0.029000495938430817	0.1569994422755159	0.11277906081601231
Selenof	2.940717	0.29962102	0.003274535715885263	0.03157953809533138	0.13120468488566647	0.08814472671285604
Cacna1d	2.9385128	0.36181608	0.0032979106167028414	0.03174985725809155	0.1165644171779141	0.07428791377983064
Clptm1	2.935318	0.44140092	0.0033320589956206065	0.031987156090742506	0.10624651422197434	0.06505003849114703
Abcc1	2.930999	0.3507811	0.003378738575101016	0.03236118454342983	0.12060791968767429	0.07852193995381063
Rheb	2.9283726	0.42209017	0.0034074139500897558	0.03260604330332351	0.10527049637479086	0.06389530408006158
Tm9sf2	2.91054	0.29246786	0.00360804633837018	0.0342136135369829	0.12897378694924708	0.08622016936104696
Vcpip1	2.899925	0.42743742	0.003732518974090576	0.03525044721206442	0.1058282208588957	0.06505003849114703
Rad50	2.893487	0.3302422	0.003809900653984559	0.03590039420738888	0.11684327941996654	0.07505773672055427
Atg16l1	2.8930485	0.44143426	0.003815222668004158	0.03593439283799424	0.10610708310094813	0.06543494996150885
As3mt	2.8887174	0.28277367	0.0038681663984759017	0.036416693628399534	0.14277746793084217	0.10007698229407236
Sacm1l	2.8864603	0.25833827	0.0038960184049903644	0.03664599456214804	0.13929168990518684	0.09661277906081601
Rps21	2.884167	0.47509512	0.00392450774157105	0.036880873738134756	0.10290016731734523	0.06274056966897613
Slc9a1	2.8811548	0.31824967	0.003962209436089179	0.03713530757132129	0.11572783045175683	0.07428791377983064
Setdb1	2.8720093	0.27567542	0.0040787105676655935	0.038141947262121695	0.13273842721695484	0.09045419553502694
Large1	2.870223	0.38715753	0.004101822323823651	0.03832930157341812	0.11642498605688789	0.07582755966127791
Ubb	2.8701785	0.4208445	0.004102401637448739	0.03832930157341812	0.10750139431121027	0.06697459584295612
Ssh1	2.8665617	0.38704333	0.004149573366075672	0.038710479065667644	0.11921360847741216	0.07852193995381063
Dcaf11	2.8537586	0.38112402	0.0043205347365616485	0.03999308224580641	0.10638594534300055	0.06581986143187067
Lyz2	2.852829	0.32002398	0.0043331928609381684	0.040074866132523	0.15030674846625766	0.10892994611239415
Zfp142	2.8362021	0.35276854	0.004565354352248921	0.04198123655668898	0.11084774121583937	0.07043879907621248
Uba6	2.8286233	0.3288559	0.004674867400872242	0.042819252916857765	0.12395426659230341	0.08314087759815242
Aco2	2.825989	0.36586794	0.004713489493638449	0.04315415752123307	0.11349693251533742	0.0731331793687452
Myh9	2.8213978	0.25869316	0.004781486333535521	0.04371942541164663	0.1430563301728946	0.100846805234796
Gpm6b	2.8170586	0.43057656	0.004846570446102099	0.04416045022728232	0.11684327941996654	0.07736720554272518
Atg5	2.8161492	0.3950082	0.0048603094332422886	0.04426639773125883	0.10764082543223648	0.06774441878367975
Cramp1	2.8015926	0.3380242	0.00508510593945215	0.046013953874213975	0.11098717233686559	0.07082371054657428
Vps29	2.7993925	0.3218424	0.005119888224971307	0.04626878298480535	0.10708310094813163	0.06697459584295612
Cct5	2.790125	0.26554325	0.005268769888184369	0.04743024022141412	0.11614612381483547	0.07544264819091609
Dop1b	2.7876	0.27897313	0.005310004770469529	0.047699040281775545	0.12423312883435583	0.08352578906851424
Dync1li1	2.770133	0.262202	0.005603342160140539	0.04994884002104869	0.13371444506413832	0.09276366435719785
