# Supplementary material for: Single-cell RNA sequencing identifies microglial state changes associated with iTBS after ischemia–reperfusion injury
Source: PLoS One. 2026 Apr 20;21(4):e0346888. doi: 10.1371/journal.pone.0346888 (PMC13095131; doi:10.1371/journal.pone.0346888)
Supplement: S1 File — These materials provide additional support for the results presented in this study. (ZIP) [file pone.0346888.s005.zip › single-cell RNA sequencing/Raw_Data_Group_Label_Mapping.txt]

Note on Group Naming in Raw Data Files

To ensure clarity for readers, we would like to explain the group naming used in the submitted raw data files.

In the original dataset, the experimental groups were labeled as CON, MCAO, and GY1, while in the manuscript these groups are presented as Sham, MCAO, and iTBS, respectively.

The correspondence between the dataset labels and the manuscript terminology is as follows:

CON → Sham

MCAO → MCAO

GY1 → iTBS

The label “GY” originates from the Chinese term for “intervention” (干预), and was used during early data organization. Specifically, GY1 refers to the iTBS intervention group.

This clarification has been provided to ensure consistency and avoid confusion when interpreting the raw data alongside the manuscript.
