# Supplementary material for: Single-cell RNA sequencing identifies microglial state changes associated with iTBS after ischemia–reperfusion injury
Source: PLoS One. 2026 Apr 20;21(4):e0346888. doi: 10.1371/journal.pone.0346888 (PMC13095131; doi:10.1371/journal.pone.0346888)
Supplement: S1 File — These materials provide additional support for the results presented in this study. (ZIP) [file pone.0346888.s005.zip › single-cell RNA sequencing/standard analysis/01-CellRanger/GY1-2/metrics_summary.csv]

Estimated Number of Cells	Mean Reads per Cell	Median Genes per Cell	Number of Reads	Valid Barcodes	Sequencing Saturation	Q30 Bases in Barcode	Q30 Bases in RNA Read	Q30 Bases in UMI	Reads Mapped to Genome	Reads Mapped Confidently to Genome	Reads Mapped Confidently to Intergenic Regions	Reads Mapped Confidently to Intronic Regions	Reads Mapped Confidently to Exonic Regions	Reads Mapped Confidently to Transcriptome	Reads Mapped Antisense to Gene	Fraction Reads in Cells	Total Genes Detected	Median UMI Counts per Cell
10,377	39,757	1,146	412,557,514	95.7%	66.4%	96.6%	92.1%	95.9%	94.6%	90.5%	14.4%	66.6%	9.5%	26.1%	49.7%	85.7%	22,279	1,774
