# Supplementary material for: Single-cell RNA sequencing identifies microglial state changes associated with iTBS after ischemia–reperfusion injury
Source: PLoS One. 2026 Apr 20;21(4):e0346888. doi: 10.1371/journal.pone.0346888 (PMC13095131; doi:10.1371/journal.pone.0346888)
Supplement: S1 File — These materials provide additional support for the results presented in this study. (ZIP) [file pone.0346888.s005.zip › single-cell RNA sequencing/standard analysis/02-Data_QC/all_cell_features_raw.xls]

	sample	group	n_genes_by_counts	total_counts	total_counts_mt	pct_counts_mt	total_counts_ribo	pct_counts_ribo
AAACCCAAGGCTATCT-1	Con1	Con	1445	2858.0	1.0	0.034989502	6.0	0.209937
AAACCCAAGTACAGAT-1	Con1	Con	2022	3290.0	0.0	0.0	7.0	0.21276595
AAACCCACAGCATACT-1	Con1	Con	1735	3281.0	4.0	0.12191405	7.0	0.21334958
AAACCCACAGGTGACA-1	Con1	Con	1004	1735.0	0.0	0.0	3.0	0.17291066
AAACCCAGTCATCCCT-1	Con1	Con	1304	2450.0	2.0	0.08163265	0.0	0.0
AAACCCATCACCCTCA-1	Con1	Con	776	1032.0	1.0	0.09689923	4.0	0.3875969
AAACCCATCGTGGACC-1	Con1	Con	998	1435.0	6.0	0.41811848	5.0	0.34843206
AAACCCATCTACTCAT-1	Con1	Con	1018	1520.0	0.0	0.0	3.0	0.19736841
AAACGAAAGATGCGAC-1	Con1	Con	823	1074.0	1.0	0.09310987	6.0	0.5586592
AAACGAAAGCATGCAG-1	Con1	Con	961	1418.0	0.0	0.0	5.0	0.3526093
AAACGAAAGCGAGGAG-1	Con1	Con	1194	2010.0	9.0	0.44776118	5.0	0.24875621
AAACGAAAGGAGGTTC-1	Con1	Con	885	1184.0	3.0	0.25337836	3.0	0.25337836
AAACGAAAGTCCTGCG-1	Con1	Con	1053	1502.0	0.0	0.0	8.0	0.5326232
AAACGAACACCTGCGA-1	Con1	Con	946	1443.0	1.0	0.06930007	2.0	0.13860014
AAACGAACAGTTGTTG-1	Con1	Con	753	947.0	0.0	0.0	5.0	0.5279831
AAACGAACATCAGCTA-1	Con1	Con	1584	3266.0	0.0	0.0	6.0	0.18371096
AAACGAAGTACAGAGC-1	Con1	Con	1046	1619.0	2.0	0.12353305	8.0	0.4941322
AAACGAAGTCGAAACG-1	Con1	Con	723	899.0	0.0	0.0	2.0	0.2224694
AAACGAAGTTGCAACT-1	Con1	Con	1165	1667.0	2.0	0.119976	6.0	0.359928
AAACGAAGTTGTGCCG-1	Con1	Con	548	686.0	1.0	0.1457726	0.0	0.0
AAACGAAGTTGTGGCC-1	Con1	Con	688	978.0	3.0	0.30674845	6.0	0.6134969
AAACGAATCATTCACT-1	Con1	Con	1471	2773.0	1.0	0.03606203	7.0	0.2524342
AAACGAATCCGCTTAC-1	Con1	Con	1416	2342.0	0.0	0.0	3.0	0.12809564
AAACGCTAGAGAGGTA-1	Con1	Con	911	1333.0	11.0	0.8252063	1.0	0.075018756
AAACGCTCACAGCTGC-1	Con1	Con	2210	5468.0	0.0	0.0	12.0	0.21945867
AAACGCTGTGCGTCGT-1	Con1	Con	605	751.0	0.0	0.0	5.0	0.66577893
AAACGCTGTGTTGCCG-1	Con1	Con	1502	2658.0	0.0	0.0	7.0	0.2633559
AAACGCTTCACGGGAA-1	Con1	Con	1121	1745.0	1.0	0.057306588	10.0	0.57306594
AAACGCTTCAGACTGT-1	Con1	Con	711	975.0	9.0	0.9230769	3.0	0.30769232
AAAGAACAGCATCAGG-1	Con1	Con	1220	1908.0	7.0	0.36687633	5.0	0.2620545
AAAGAACAGGCGAACT-1	Con1	Con	1390	2558.0	2.0	0.07818609	12.0	0.4691165
AAAGAACAGTAGATCA-1	Con1	Con	1317	2458.0	7.0	0.28478438	4.0	0.16273393
AAAGAACCAGGATCTT-1	Con1	Con	2470	6274.0	0.0	0.0	12.0	0.19126554
AAAGAACGTGAGCCAA-1	Con1	Con	1012	1464.0	2.0	0.13661201	9.0	0.6147541
AAAGGATAGACTCATC-1	Con1	Con	1978	3784.0	32.0	0.84566593	8.0	0.21141648
AAAGGATAGACTGTTC-1	Con1	Con	1128	1925.0	49.0	2.5454545	3.0	0.15584415
AAAGGATAGGGAGAAT-1	Con1	Con	1083	1831.0	1.0	0.05461496	5.0	0.2730748
AAAGGATCAATCCAGT-1	Con1	Con	877	1244.0	0.0	0.0	4.0	0.3215434
AAAGGATCATCGTCCT-1	Con1	Con	969	1280.0	43.0	3.3593752	8.0	0.625
AAAGGATGTACCGGCT-1	Con1	Con	1490	2136.0	1.0	0.04681648	7.0	0.32771534
AAAGGATGTCGAATTC-1	Con1	Con	1056	1773.0	25.0	1.4100395	5.0	0.2820079
AAAGGATGTCGCTTAA-1	Con1	Con	842	1225.0	0.0	0.0	4.0	0.3265306
AAAGGATGTGATAGAT-1	Con1	Con	1051	1446.0	1.0	0.0691563	4.0	0.2766252
AAAGGATTCTAGACCA-1	Con1	Con	1606	3155.0	12.0	0.38034865	6.0	0.19017433
AAAGGGCAGTCCTGTA-1	Con1	Con	1676	2986.0	46.0	1.5405225	4.0	0.13395847
AAAGGGCAGTTTGAGA-1	Con1	Con	1373	1919.0	6.0	0.31266284	7.0	0.36477333
AAAGGGCCAAGGGTCA-1	Con1	Con	1061	1608.0	1.0	0.062189054	6.0	0.37313432
AAAGGGCGTGAATAAC-1	Con1	Con	1324	2104.0	21.0	0.99809885	4.0	0.19011407
AAAGGGCGTGATGTAA-1	Con1	Con	669	874.0	9.0	1.0297483	3.0	0.34324944
AAAGGGCGTGCGCTCA-1	Con1	Con	1105	1737.0	2.0	0.11514105	5.0	0.28785262
AAAGGGCGTGGCCCAT-1	Con1	Con	775	994.0	13.0	1.307847	1.0	0.10060362
AAAGGGCGTGGGCTTC-1	Con1	Con	1247	1772.0	8.0	0.45146728	10.0	0.5643341
AAAGGGCGTTCGGCCA-1	Con1	Con	1304	1769.0	14.0	0.7914076	3.0	0.16958733
AAAGGTAAGAAACACT-1	Con1	Con	1043	1553.0	5.0	0.3219575	3.0	0.1931745
AAAGGTAAGCAGGTCA-1	Con1	Con	1030	1561.0	1.0	0.0640615	4.0	0.256246
AAAGGTACAAGAATAC-1	Con1	Con	2005	3565.0	0.0	0.0	5.0	0.14025246
AAAGGTAGTGACTAAA-1	Con1	Con	1076	1732.0	2.0	0.11547344	6.0	0.34642035
AAAGGTAGTGGATGAC-1	Con1	Con	855	1178.0	2.0	0.16977929	7.0	0.5942275
AAAGGTATCAAGCCGC-1	Con1	Con	1516	2749.0	0.0	0.0	5.0	0.18188432
AAAGGTATCATTACGG-1	Con1	Con	1111	1903.0	0.0	0.0	3.0	0.15764582
AAAGGTATCTGAGATC-1	Con1	Con	1392	2119.0	6.0	0.28315243	10.0	0.4719207
AAAGTCCAGGCACAAC-1	Con1	Con	537	662.0	0.0	0.0	4.0	0.6042296
AAAGTCCAGGCCCACT-1	Con1	Con	1189	1946.0	0.0	0.0	6.0	0.30832475
AAAGTCCAGGTTGGAC-1	Con1	Con	835	1179.0	10.0	0.8481764	2.0	0.16963528
AAAGTCCCAACTAGAA-1	Con1	Con	1014	1602.0	9.0	0.56179774	2.0	0.12484394
AAAGTCCCAACTTGGT-1	Con1	Con	1234	2231.0	0.0	0.0	7.0	0.31376064
AAAGTCCCACTTGAGT-1	Con1	Con	2181	4561.0	1.0	0.021925017	11.0	0.24117517
AAAGTCCCAGCTTTCC-1	Con1	Con	2667	7707.0	5.0	0.06487609	16.0	0.20760347
AAAGTCCGTAGCGTTT-1	Con1	Con	954	1540.0	0.0	0.0	1.0	0.064935066
AAAGTCCGTCATTGCA-1	Con1	Con	2576	5586.0	1.0	0.017901897	18.0	0.32223415
AAAGTCCGTGCTTATG-1	Con1	Con	1211	1824.0	21.0	1.1513158	6.0	0.32894737
AAAGTCCGTTGTGTAC-1	Con1	Con	1801	3076.0	2.0	0.0650195	15.0	0.48764628
AAAGTCCGTTTCCATT-1	Con1	Con	2596	6782.0	8.0	0.117959306	12.0	0.17693897
AAAGTCCGTTTCCCAC-1	Con1	Con	1100	1979.0	6.0	0.30318344	1.0	0.05053057
AAAGTCCGTTTCGGCG-1	Con1	Con	961	1267.0	4.0	0.31570637	5.0	0.394633
AAAGTGAAGCCATATC-1	Con1	Con	1451	2850.0	1.0	0.03508772	5.0	0.1754386
AAAGTGAAGCCATCCG-1	Con1	Con	498	577.0	1.0	0.17331022	3.0	0.51993066
AAAGTGAAGGGCTTCC-1	Con1	Con	1152	1885.0	0.0	0.0	4.0	0.2122016
AAAGTGACACCGAATT-1	Con1	Con	1102	1790.0	0.0	0.0	6.0	0.3351955
AAAGTGACATAAGATG-1	Con1	Con	990	1496.0	16.0	1.0695187	3.0	0.20053475
AAAGTGACATACTGTG-1	Con1	Con	1249	2180.0	2.0	0.09174312	4.0	0.18348624
AAAGTGACATGGCTGC-1	Con1	Con	805	1149.0	4.0	0.3481288	2.0	0.1740644
AAAGTGAGTACCACGC-1	Con1	Con	1684	3497.0	0.0	0.0	8.0	0.22876751
AAAGTGAGTCTACACA-1	Con1	Con	947	1386.0	15.0	1.0822511	5.0	0.36075035
AAAGTGAGTTAGTCGT-1	Con1	Con	446	521.0	3.0	0.57581574	3.0	0.57581574
AAAGTGATCGACCAAT-1	Con1	Con	623	829.0	0.0	0.0	4.0	0.48250905
AAAGTGATCTACCACC-1	Con1	Con	1049	1847.0	0.0	0.0	1.0	0.05414185
AAATGGAAGCTAATCC-1	Con1	Con	1802	2783.0	1.0	0.035932448	5.0	0.17966223
AAATGGAAGCTAGAGC-1	Con1	Con	967	1345.0	6.0	0.44609666	3.0	0.22304833
AAATGGAAGCTGAGTG-1	Con1	Con	507	635.0	0.0	0.0	3.0	0.47244096
AAATGGACAACGCATT-1	Con1	Con	1026	1614.0	6.0	0.3717472	3.0	0.1858736
AAATGGACACTGCTTC-1	Con1	Con	1252	2174.0	0.0	0.0	7.0	0.32198712
AAATGGACAGTGGCTC-1	Con1	Con	1047	1461.0	3.0	0.20533882	3.0	0.20533882
AAATGGAGTATCAGCT-1	Con1	Con	1617	3247.0	49.0	1.5090853	5.0	0.1539883
AAATGGAGTCTGTCAA-1	Con1	Con	1853	2889.0	2.0	0.069228105	8.0	0.27691242
AAATGGAGTTGGGATG-1	Con1	Con	783	1044.0	4.0	0.38314176	1.0	0.09578544
AAATGGATCATTTGCT-1	Con1	Con	3079	8361.0	1.0	0.011960292	23.0	0.2750867
AAATGGATCCTACACC-1	Con1	Con	980	1409.0	2.0	0.14194465	1.0	0.07097232
AAATGGATCCTTATGT-1	Con1	Con	819	1147.0	1.0	0.08718396	2.0	0.17436792
AAATGGATCTCGTCGT-1	Con1	Con	609	764.0	0.0	0.0	5.0	0.65445024
AACAAAGAGATACATG-1	Con1	Con	718	892.0	0.0	0.0	6.0	0.67264575
AACAAAGAGCAGCGAT-1	Con1	Con	995	1608.0	6.0	0.37313432	6.0	0.37313432
AACAAAGCAAGTGGGT-1	Con1	Con	1008	1483.0	0.0	0.0	1.0	0.06743088
AACAAAGCAGAAGTGC-1	Con1	Con	1138	1737.0	9.0	0.5181347	3.0	0.17271157
AACAAAGCATGAGAAT-1	Con1	Con	1465	2468.0	0.0	0.0	7.0	0.28363046
AACAAAGGTGGCTAGA-1	Con1	Con	580	794.0	2.0	0.25188917	2.0	0.25188917
AACAAAGGTTCTCTCG-1	Con1	Con	1548	3008.0	8.0	0.26595744	3.0	0.099734046
AACAAAGTCCGATTAG-1	Con1	Con	1195	1835.0	3.0	0.16348775	5.0	0.27247956
AACAAAGTCCTCAGAA-1	Con1	Con	4011	14874.0	2.0	0.013446283	30.0	0.20169422
AACAAAGTCTATCGGA-1	Con1	Con	571	669.0	5.0	0.7473842	3.0	0.4484305
AACAACCAGGGTCACA-1	Con1	Con	1376	2470.0	0.0	0.0	1.0	0.04048583
AACAACCAGGTCCTGC-1	Con1	Con	2311	4682.0	22.0	0.46988463	14.0	0.2990175
AACAACCCAACGGGTA-1	Con1	Con	2261	5834.0	12.0	0.20569079	10.0	0.17140898
AACAACCCACCCAACG-1	Con1	Con	1527	2891.0	18.0	0.6226219	4.0	0.13836043
AACAACCCAGAATTCC-1	Con1	Con	1305	2364.0	0.0	0.0	5.0	0.21150592
AACAACCTCAGTCCGG-1	Con1	Con	1141	1577.0	6.0	0.38046926	8.0	0.50729233
AACAAGAAGAAACTAC-1	Con1	Con	432	519.0	0.0	0.0	4.0	0.7707129
AACAAGAAGATGAATC-1	Con1	Con	954	1246.0	1.0	0.08025682	10.0	0.80256826
AACAAGAAGCAAATGT-1	Con1	Con	765	974.0	22.0	2.258727	1.0	0.10266941
AACAAGAAGCCATTCA-1	Con1	Con	1428	2773.0	0.0	0.0	6.0	0.21637218
AACAAGAAGGAACGCT-1	Con1	Con	1199	1838.0	1.0	0.054406963	3.0	0.1632209
AACAAGAAGGCTCTCG-1	Con1	Con	710	863.0	0.0	0.0	4.0	0.4634994
AACAAGACAGAGTGTG-1	Con1	Con	908	1324.0	3.0	0.2265861	2.0	0.1510574
AACAAGACAGCGGTTC-1	Con1	Con	546	731.0	8.0	1.0943913	5.0	0.68399453
AACAAGACATGTCAGT-1	Con1	Con	725	986.0	0.0	0.0	4.0	0.4056795
AACAAGAGTCTCCCTA-1	Con1	Con	1538	2498.0	16.0	0.6405124	1.0	0.040032025
AACAAGAGTTAGGGTG-1	Con1	Con	913	1298.0	9.0	0.6933744	3.0	0.2311248
AACAAGATCGCAGTTA-1	Con1	Con	742	932.0	6.0	0.64377683	1.0	0.10729614
AACAAGATCGTAACTG-1	Con1	Con	522	629.0	0.0	0.0	3.0	0.47694752
AACAAGATCGTGGGTC-1	Con1	Con	1065	1534.0	0.0	0.0	7.0	0.45632333
AACAAGATCGTTACCC-1	Con1	Con	1308	2176.0	10.0	0.45955884	7.0	0.3216912
AACAAGATCTTTCCAA-1	Con1	Con	757	994.0	0.0	0.0	0.0	0.0
AACACACAGTCTCGTA-1	Con1	Con	1534	2972.0	10.0	0.33647376	12.0	0.4037685
AACACACAGTGCCCGT-1	Con1	Con	751	942.0	0.0	0.0	6.0	0.6369427
AACACACAGTTAGTGA-1	Con1	Con	659	812.0	17.0	2.093596	1.0	0.12315271
AACACACGTCGCTGCA-1	Con1	Con	1099	1719.0	1.0	0.05817336	5.0	0.2908668
AACACACTCGCTCATC-1	Con1	Con	1263	2011.0	7.0	0.34808552	7.0	0.34808552
AACACACTCGTCTACC-1	Con1	Con	1339	2672.0	2.0	0.074850306	5.0	0.18712574
AACAGGGAGACGAGCT-1	Con1	Con	1620	3558.0	3.0	0.084317036	10.0	0.2810568
AACAGGGAGATGCGAC-1	Con1	Con	2901	6878.0	6.0	0.08723466	39.0	0.5670253
AACAGGGCATGGACAG-1	Con1	Con	1069	1550.0	0.0	0.0	4.0	0.25806454
AACAGGGCATGGCTAT-1	Con1	Con	1543	2752.0	2.0	0.072674416	8.0	0.29069766
AACAGGGGTATTGCCA-1	Con1	Con	1155	1892.0	0.0	0.0	2.0	0.10570824
AACAGGGTCGTCCTTG-1	Con1	Con	1334	2146.0	9.0	0.4193849	2.0	0.093196645
AACCAACAGAGTGGCT-1	Con1	Con	757	970.0	2.0	0.20618558	3.0	0.30927834
AACCAACAGCTTTCCC-1	Con1	Con	3456	12194.0	12.0	0.09840905	18.0	0.14761358
AACCAACAGGAACGAA-1	Con1	Con	626	780.0	0.0	0.0	2.0	0.25641027
AACCAACCACGCAGTC-1	Con1	Con	2129	5112.0	42.0	0.8215962	17.0	0.33255085
AACCAACCACGCGTGT-1	Con1	Con	676	831.0	0.0	0.0	1.0	0.12033695
AACCAACCAGTGTGCC-1	Con1	Con	1107	1734.0	0.0	0.0	8.0	0.461361
AACCAACGTAGCTGCC-1	Con1	Con	1009	1534.0	3.0	0.19556715	6.0	0.3911343
AACCAACGTAGTCACT-1	Con1	Con	1517	2725.0	5.0	0.18348624	5.0	0.18348624
AACCAACGTCGCGTTG-1	Con1	Con	1232	2025.0	0.0	0.0	10.0	0.4938272
AACCAACGTGTTTGCA-1	Con1	Con	2057	3905.0	1.0	0.025608195	9.0	0.23047374
AACCAACGTTCGGCTG-1	Con1	Con	738	1027.0	0.0	0.0	4.0	0.38948393
AACCAACGTTTACACG-1	Con1	Con	943	1352.0	0.0	0.0	4.0	0.295858
AACCAACTCACTTGTT-1	Con1	Con	931	1397.0	0.0	0.0	6.0	0.42949176
AACCAACTCCACACCT-1	Con1	Con	2170	4217.0	0.0	0.0	10.0	0.23713541
AACCAACTCGGTGTAT-1	Con1	Con	730	984.0	0.0	0.0	5.0	0.5081301
AACCACAAGAGCGACT-1	Con1	Con	1011	1472.0	3.0	0.20380434	4.0	0.27173913
AACCACAAGAGTTGCG-1	Con1	Con	1032	1488.0	30.0	2.016129	10.0	0.672043
AACCACAAGCGAATGC-1	Con1	Con	1022	1899.0	3.0	0.15797788	2.0	0.10531859
AACCACAAGCTGACCC-1	Con1	Con	714	945.0	0.0	0.0	5.0	0.52910054
AACCACAAGGATTTAG-1	Con1	Con	1358	2289.0	15.0	0.655308	4.0	0.17474881
AACCACACAAACCGGA-1	Con1	Con	992	1517.0	4.0	0.2636783	5.0	0.3295979
AACCACACAGATAAAC-1	Con1	Con	976	1283.0	6.0	0.46765393	6.0	0.46765393
AACCACACAGTGTACT-1	Con1	Con	2511	6339.0	4.0	0.06310143	17.0	0.26818112
AACCACAGTTGACGGA-1	Con1	Con	1142	1723.0	0.0	0.0	11.0	0.63842136
AACCATGAGGCTTAGG-1	Con1	Con	952	1240.0	12.0	0.96774197	7.0	0.5645161
AACCATGAGTGGATAT-1	Con1	Con	941	1417.0	0.0	0.0	5.0	0.35285816
AACCATGCACATGTTG-1	Con1	Con	1322	2056.0	0.0	0.0	9.0	0.43774316
AACCATGCAGCGGTTC-1	Con1	Con	1142	2673.0	58.0	2.1698465	25.0	0.9352787
AACCATGCAGGAACCA-1	Con1	Con	985	1423.0	5.0	0.35137033	4.0	0.28109628
AACCATGCATGGAACG-1	Con1	Con	1471	2345.0	2.0	0.08528785	9.0	0.38379532
AACCATGGTCATGACT-1	Con1	Con	1581	3555.0	2.0	0.056258794	6.0	0.16877638
AACCATGGTCCCTCAT-1	Con1	Con	947	1625.0	1.0	0.06153846	6.0	0.36923078
AACCCAAAGCTGCCAC-1	Con1	Con	757	1002.0	1.0	0.0998004	2.0	0.1996008
AACCCAAAGGAAGTGA-1	Con1	Con	1391	2350.0	0.0	0.0	4.0	0.17021276
AACCCAACAGCAGGAT-1	Con1	Con	1718	3148.0	26.0	0.82592124	6.0	0.1905972
AACCCAAGTCACAGTT-1	Con1	Con	3359	10528.0	2.0	0.018996961	26.0	0.24696049
AACCCAAGTTGCATAC-1	Con1	Con	2631	5533.0	14.0	0.2530273	10.0	0.18073377
AACCCAATCCAAAGGG-1	Con1	Con	731	1007.0	46.0	4.568024	7.0	0.69513404
AACCTGAAGAATGTTG-1	Con1	Con	773	1060.0	1.0	0.094339624	3.0	0.2830189
AACCTGAAGCACTCGC-1	Con1	Con	1876	3110.0	1.0	0.03215434	7.0	0.22508039
AACCTGAAGGACTATA-1	Con1	Con	503	573.0	2.0	0.34904015	2.0	0.34904015
AACCTGACAAATTAGG-1	Con1	Con	2139	4238.0	1.0	0.023596035	7.0	0.16517225
AACCTGACAACCCTCT-1	Con1	Con	1579	3133.0	9.0	0.28726462	5.0	0.15959145
AACCTGACACTTCTCG-1	Con1	Con	1575	2925.0	12.0	0.4102564	14.0	0.47863248
AACCTGACAGAATGTA-1	Con1	Con	1047	1782.0	0.0	0.0	0.0	0.0
AACCTGACATAACGGG-1	Con1	Con	761	1022.0	0.0	0.0	2.0	0.19569471
AACCTGACATGGCTAT-1	Con1	Con	2016	5967.0	15.0	0.25138262	6.0	0.10055305
AACCTGAGTCATAACC-1	Con1	Con	3157	9948.0	0.0	0.0	34.0	0.34177724
AACCTGAGTGGACTGA-1	Con1	Con	1420	3002.0	1.0	0.03331113	5.0	0.16655563
AACCTGAGTGGAGGTT-1	Con1	Con	770	1029.0	1.0	0.09718173	1.0	0.09718173
AACCTGATCTCGCTTG-1	Con1	Con	1341	2271.0	2.0	0.088066936	5.0	0.22016734
AACCTTTAGACCACGA-1	Con1	Con	1429	2559.0	0.0	0.0	6.0	0.23446658
AACCTTTAGACGAAGA-1	Con1	Con	899	1300.0	2.0	0.15384616	2.0	0.15384616
AACCTTTGTCAAATCC-1	Con1	Con	1307	2185.0	0.0	0.0	6.0	0.27459955
AACCTTTGTTACGTAC-1	Con1	Con	1463	2897.0	3.0	0.103555396	7.0	0.24162927
AACCTTTTCAGCGCAC-1	Con1	Con	1209	2114.0	0.0	0.0	3.0	0.14191107
AACCTTTTCGCCGATG-1	Con1	Con	1586	3249.0	7.0	0.21545091	1.0	0.0307787
AACCTTTTCTAACGGT-1	Con1	Con	710	983.0	0.0	0.0	3.0	0.30518818
AACGAAAAGAGTCAAT-1	Con1	Con	854	1308.0	1.0	0.076452605	2.0	0.15290521
AACGAAACAGCATTGT-1	Con1	Con	791	1058.0	1.0	0.09451796	2.0	0.18903592
AACGAAAGTGGATACG-1	Con1	Con	947	1242.0	2.0	0.16103059	5.0	0.40257648
AACGAAAGTTGCAACT-1	Con1	Con	428	511.0	1.0	0.19569471	1.0	0.19569471
AACGAAATCCAACCAA-1	Con1	Con	1102	1834.0	0.0	0.0	3.0	0.16357689
AACGAAATCCTCTTTC-1	Con1	Con	1531	2839.0	4.0	0.14089468	4.0	0.14089468
AACGGGAAGCCTCTGG-1	Con1	Con	1108	1823.0	14.0	0.7679649	1.0	0.05485464
AACGGGAAGGTAAAGG-1	Con1	Con	487	584.0	0.0	0.0	6.0	1.0273973
AACGGGACAATCGCAT-1	Con1	Con	1645	3058.0	3.0	0.09810333	3.0	0.09810333
AACGGGAGTATGAAGT-1	Con1	Con	1473	2093.0	4.0	0.19111323	4.0	0.19111323
AACGGGAGTCCAGCAC-1	Con1	Con	536	678.0	1.0	0.14749262	3.0	0.44247788
AACGGGAGTTCAAGTC-1	Con1	Con	1251	1674.0	1.0	0.059737153	7.0	0.4181601
AACGGGATCAAGCTGT-1	Con1	Con	1895	3158.0	1.0	0.031665612	8.0	0.2533249
AACGGGATCAGGACAG-1	Con1	Con	1144	1929.0	8.0	0.41472265	4.0	0.20736133
AACGGGATCCAATCTT-1	Con1	Con	1524	3039.0	2.0	0.06581113	12.0	0.39486676
AACGGGATCTCGCGTT-1	Con1	Con	2051	4726.0	0.0	0.0	13.0	0.27507406
AACGGGATCTTAGCTT-1	Con1	Con	1231	1885.0	3.0	0.15915118	8.0	0.4244032
AACGTCAAGAAGCGCT-1	Con1	Con	859	1237.0	3.0	0.24252224	1.0	0.080840744
AACGTCAAGGGCTAAC-1	Con1	Con	474	558.0	16.0	2.8673835	2.0	0.35842294
AACGTCAAGTCACTAC-1	Con1	Con	726	955.0	2.0	0.20942408	2.0	0.20942408
AACGTCAAGTTCGCAT-1	Con1	Con	836	1474.0	1.0	0.0678426	3.0	0.20352781
AACGTCACAATTCGTG-1	Con1	Con	1378	2407.0	2.0	0.08309098	4.0	0.16618197
AACGTCACACAGCTTA-1	Con1	Con	676	843.0	1.0	0.118623964	4.0	0.47449586
AACGTCACAGAACTTC-1	Con1	Con	1093	1708.0	2.0	0.117096014	5.0	0.29274005
AACGTCATCAACCTCC-1	Con1	Con	2028	5244.0	0.0	0.0	12.0	0.22883295
AACGTCATCGCAGTGC-1	Con1	Con	1133	1778.0	1.0	0.056242973	0.0	0.0
AACGTCATCGCCTTTG-1	Con1	Con	2068	3919.0	2.0	0.051033426	11.0	0.28068385
AACTTCTAGCCTCTCT-1	Con1	Con	841	1267.0	0.0	0.0	6.0	0.4735596
AACTTCTAGTCCGCCA-1	Con1	Con	2243	4261.0	0.0	0.0	14.0	0.32856137
AACTTCTAGTTACTCG-1	Con1	Con	1290	2426.0	1.0	0.041220117	3.0	0.12366035
AACTTCTAGTTCTCTT-1	Con1	Con	1281	2275.0	0.0	0.0	4.0	0.17582418
AACTTCTCAGTCTTCC-1	Con1	Con	882	1335.0	0.0	0.0	6.0	0.4494382
AACTTCTCATAAGCAA-1	Con1	Con	1309	2249.0	0.0	0.0	9.0	0.40017787
AACTTCTGTAGGACTG-1	Con1	Con	854	1190.0	0.0	0.0	5.0	0.4201681
AACTTCTGTGGGACAT-1	Con1	Con	1549	3204.0	2.0	0.06242197	12.0	0.37453184
AACTTCTGTTACGCCG-1	Con1	Con	1670	3419.0	0.0	0.0	6.0	0.1754899
AACTTCTTCAAGCGTT-1	Con1	Con	1351	2362.0	6.0	0.254022	16.0	0.677392
AACTTCTTCAGGTGTT-1	Con1	Con	1340	2373.0	12.0	0.505689	7.0	0.29498523
AACTTCTTCTTAATCC-1	Con1	Con	1229	2254.0	0.0	0.0	7.0	0.310559
AAGAACAAGAGGCGGA-1	Con1	Con	1202	1610.0	15.0	0.93167704	10.0	0.621118
AAGAACAAGCATTTGC-1	Con1	Con	995	1465.0	4.0	0.27303755	3.0	0.20477816
AAGAACAAGGGACCAT-1	Con1	Con	1638	2738.0	5.0	0.18261504	11.0	0.4017531
AAGAACAAGTGAGCCA-1	Con1	Con	647	754.0	1.0	0.132626	3.0	0.397878
AAGAACACAGACCAGA-1	Con1	Con	1476	2642.0	12.0	0.45420137	5.0	0.18925057
AAGAACAGTCGTACAT-1	Con1	Con	1364	2446.0	2.0	0.08176614	7.0	0.28618154
AAGAACAGTTCGATTG-1	Con1	Con	2904	7894.0	19.0	0.24068911	17.0	0.21535344
AAGAACAGTTTCGATG-1	Con1	Con	558	664.0	4.0	0.6024096	7.0	1.0542169
AAGAACATCGGCCTTT-1	Con1	Con	653	803.0	0.0	0.0	3.0	0.373599
AAGACAAAGGAACGCT-1	Con1	Con	958	1481.0	10.0	0.6752194	7.0	0.4726536
AAGACAAAGTGAATAC-1	Con1	Con	1572	2862.0	12.0	0.4192872	1.0	0.0349406
AAGACAAGTACACTCA-1	Con1	Con	1101	1461.0	0.0	0.0	4.0	0.27378508
AAGACAAGTGTGGTCC-1	Con1	Con	1418	2500.0	8.0	0.32	7.0	0.28
AAGACAAGTGTGTGGA-1	Con1	Con	529	631.0	0.0	0.0	2.0	0.31695724
AAGACAAGTTCACCGG-1	Con1	Con	526	628.0	5.0	0.79617834	3.0	0.47770703
AAGACAATCAATCCGA-1	Con1	Con	1603	2979.0	1.0	0.03356831	7.0	0.23497818
AAGACAATCCAAGAGG-1	Con1	Con	1720	2947.0	6.0	0.20359688	9.0	0.3053953
AAGACAATCCAGTTCC-1	Con1	Con	659	778.0	2.0	0.2570694	2.0	0.2570694
AAGACAATCCGGCAAC-1	Con1	Con	1268	1992.0	0.0	0.0	7.0	0.35140562
AAGACAATCTCGTGGG-1	Con1	Con	1202	2022.0	19.0	0.9396637	2.0	0.09891196
AAGACAATCTTGGTGA-1	Con1	Con	855	1236.0	14.0	1.132686	2.0	0.1618123
AAGACTCAGACCAAGC-1	Con1	Con	994	1405.0	2.0	0.14234875	7.0	0.49822065
AAGACTCAGGTAGGCT-1	Con1	Con	813	1092.0	5.0	0.4578755	8.0	0.73260075
AAGACTCAGTGCTCAT-1	Con1	Con	992	1719.0	3.0	0.17452008	2.0	0.11634672
AAGACTCCAACATCGT-1	Con1	Con	656	895.0	11.0	1.2290503	4.0	0.44692737
AAGACTCCACTTGAAC-1	Con1	Con	1117	1826.0	0.0	0.0	3.0	0.16429353
AAGACTCGTGGCTACC-1	Con1	Con	1964	3574.0	9.0	0.2518187	18.0	0.5036374
AAGACTCGTGGGACAT-1	Con1	Con	720	934.0	0.0	0.0	3.0	0.32119915
AAGACTCGTGTGCCTG-1	Con1	Con	1181	1909.0	10.0	0.52383447	1.0	0.05238345
AAGACTCGTTCGAACT-1	Con1	Con	436	516.0	0.0	0.0	1.0	0.19379845
AAGACTCTCAGCTTGA-1	Con1	Con	2785	6151.0	1.0	0.016257519	3.0	0.04877256
AAGACTCTCCTGGCTT-1	Con1	Con	1467	2466.0	6.0	0.243309	6.0	0.243309
AAGACTCTCGCTGTCT-1	Con1	Con	1187	1787.0	1.0	0.05595971	6.0	0.33575824
AAGATAGAGTCCTGTA-1	Con1	Con	1885	4081.0	2.0	0.0490076	14.0	0.3430532
AAGATAGAGTGATCGG-1	Con1	Con	809	1076.0	5.0	0.464684	4.0	0.3717472
AAGATAGCAAGCCATT-1	Con1	Con	1259	2105.0	1.0	0.047505938	6.0	0.28503564
AAGATAGGTTATAGAG-1	Con1	Con	915	1342.0	3.0	0.22354694	3.0	0.22354694
AAGATAGTCAACACGT-1	Con1	Con	2895	9681.0	5.0	0.05164756	14.0	0.14461316
AAGATAGTCCTGTTAT-1	Con1	Con	1495	2632.0	17.0	0.6458967	8.0	0.30395138
AAGCATCCAAGAATAC-1	Con1	Con	856	1228.0	11.0	0.89576554	5.0	0.40716612
AAGCATCCAGATTCGT-1	Con1	Con	1228	2214.0	14.0	0.63233966	1.0	0.04516712
AAGCATCCATGAGAAT-1	Con1	Con	1001	1523.0	0.0	0.0	1.0	0.06565988
AAGCATCGTCCAGCAC-1	Con1	Con	1566	2754.0	8.0	0.29048657	8.0	0.29048657
AAGCATCTCACTTCTA-1	Con1	Con	957	1293.0	6.0	0.46403712	4.0	0.30935806
AAGCATCTCCCATGGG-1	Con1	Con	1782	2803.0	18.0	0.6421691	17.0	0.60649306
AAGCATCTCCTCTTTC-1	Con1	Con	921	1368.0	0.0	0.0	6.0	0.4385965
AAGCATCTCGTGCTCT-1	Con1	Con	492	573.0	0.0	0.0	5.0	0.8726004
AAGCATCTCTGTTCAT-1	Con1	Con	2641	7569.0	0.0	0.0	9.0	0.118906066
AAGCATCTCTTCCGTG-1	Con1	Con	1874	4184.0	0.0	0.0	2.0	0.04780115
AAGCCATCACCAGACC-1	Con1	Con	1236	2158.0	34.0	1.5755329	7.0	0.3243744
AAGCCATTCTAGAGCT-1	Con1	Con	1341	2354.0	42.0	1.7841971	5.0	0.21240442
AAGCGAGAGAGGTCGT-1	Con1	Con	933	1331.0	2.0	0.15026297	3.0	0.22539443
AAGCGAGAGTAAACAC-1	Con1	Con	683	886.0	3.0	0.33860046	4.0	0.45146728
AAGCGAGAGTAGTCAA-1	Con1	Con	1194	1903.0	1.0	0.052548606	6.0	0.31529164
AAGCGAGCAAAGGGTC-1	Con1	Con	958	1459.0	10.0	0.68540096	8.0	0.5483208
AAGCGAGCAAGGCGTA-1	Con1	Con	1029	1635.0	0.0	0.0	1.0	0.061162077
AAGCGAGCACCCAATA-1	Con1	Con	1424	2937.0	9.0	0.30643514	8.0	0.2723868
AAGCGAGCAGTGTATC-1	Con1	Con	1403	2497.0	0.0	0.0	0.0	0.0
AAGCGAGGTAACACCT-1	Con1	Con	1167	1839.0	1.0	0.05437738	7.0	0.38064167
AAGCGAGGTAGCTGCC-1	Con1	Con	802	1038.0	8.0	0.7707129	7.0	0.6743738
AAGCGAGGTCGCCTAG-1	Con1	Con	1919	4255.0	52.0	1.2220917	13.0	0.30552292
AAGCGAGGTCTTAGTG-1	Con1	Con	2483	5252.0	1.0	0.019040367	12.0	0.22848439
AAGCGAGGTGGTTCTA-1	Con1	Con	463	555.0	2.0	0.36036038	0.0	0.0
AAGCGAGTCAGTCACA-1	Con1	Con	1145	1664.0	2.0	0.12019231	5.0	0.30048078
AAGCGAGTCCATCTCG-1	Con1	Con	857	1174.0	0.0	0.0	2.0	0.17035775
AAGCGAGTCCGATTAG-1	Con1	Con	1162	2215.0	1.0	0.045146726	6.0	0.27088037
AAGCGAGTCGGTTGTA-1	Con1	Con	1872	3841.0	370.0	9.632908	152.0	3.9573028
AAGCGAGTCGTAGTGT-1	Con1	Con	3236	8098.0	10.0	0.123487286	16.0	0.19757964
AAGCGTTAGAAACTGT-1	Con1	Con	497	578.0	2.0	0.34602076	3.0	0.51903117
AAGCGTTAGACGATAT-1	Con1	Con	1140	1547.0	14.0	0.90497744	4.0	0.25856498
AAGCGTTAGTCCCAAT-1	Con1	Con	1340	2223.0	3.0	0.13495277	5.0	0.22492127
AAGCGTTAGTGAATAC-1	Con1	Con	1575	3143.0	0.0	0.0	9.0	0.2863506
AAGCGTTAGTTCCAGT-1	Con1	Con	600	717.0	1.0	0.13947001	1.0	0.13947001
AAGCGTTCACTCCCTA-1	Con1	Con	1913	3294.0	4.0	0.1214329	8.0	0.2428658
AAGCGTTGTACGATTC-1	Con1	Con	729	931.0	1.0	0.107411385	7.0	0.7518797
AAGCGTTGTGGTCAAG-1	Con1	Con	519	659.0	0.0	0.0	5.0	0.75872535
AAGGAATAGGCTCAAG-1	Con1	Con	659	886.0	0.0	0.0	2.0	0.22573364
AAGGAATCAAATCAAG-1	Con1	Con	2011	3677.0	1.0	0.027196083	8.0	0.21756867
AAGGAATCAAGGCTTT-1	Con1	Con	619	796.0	0.0	0.0	5.0	0.6281407
AAGGAATGTATGCTTG-1	Con1	Con	496	577.0	1.0	0.17331022	4.0	0.6932409
AAGGTAAAGAATTGTG-1	Con1	Con	647	786.0	1.0	0.12722646	4.0	0.5089058
AAGGTAAAGACGGATC-1	Con1	Con	670	822.0	0.0	0.0	5.0	0.60827255
AAGGTAAAGCTTTCTT-1	Con1	Con	490	551.0	7.0	1.2704175	3.0	0.5444646
AAGGTAAGTAAGGCCA-1	Con1	Con	1002	1482.0	7.0	0.47233468	10.0	0.67476386
AAGGTAAGTACGAAAT-1	Con1	Con	1576	3069.0	1.0	0.032583904	7.0	0.22808732
AAGGTAAGTAGTTCCA-1	Con1	Con	1087	1753.0	1.0	0.05704507	4.0	0.22818027
AAGGTAAGTATAGGGC-1	Con1	Con	805	1044.0	1.0	0.09578544	3.0	0.28735632
AAGGTAATCAAGCTGT-1	Con1	Con	1019	1346.0	5.0	0.37147102	7.0	0.5200594
AAGGTAATCCGTGTGG-1	Con1	Con	1413	2460.0	0.0	0.0	3.0	0.12195122
AAGGTAATCGAACCTA-1	Con1	Con	964	1465.0	3.0	0.20477816	5.0	0.3412969
AAGTACCAGCACACCC-1	Con1	Con	2543	8250.0	1.0	0.012121212	15.0	0.18181819
AAGTACCCAAGTGTCT-1	Con1	Con	758	987.0	0.0	0.0	2.0	0.20263426
AAGTACCCACAGCTTA-1	Con1	Con	1046	1619.0	7.0	0.43236566	5.0	0.30883262
AAGTACCCACGGCCAT-1	Con1	Con	1675	3309.0	1.0	0.030220611	8.0	0.24176489
AAGTACCCAGTAGGAC-1	Con1	Con	1168	1907.0	0.0	0.0	3.0	0.15731515
AAGTACCCAGTCGCAC-1	Con1	Con	1229	2196.0	0.0	0.0	4.0	0.18214937
AAGTACCCATCTGCGG-1	Con1	Con	1238	2443.0	5.0	0.2046664	6.0	0.24559969
AAGTACCCATTGAGCT-1	Con1	Con	1040	1748.0	0.0	0.0	6.0	0.34324944
AAGTACCGTAGCGATG-1	Con1	Con	503	603.0	1.0	0.16583748	5.0	0.8291874
AAGTACCGTCAGGTGA-1	Con1	Con	1254	2293.0	0.0	0.0	8.0	0.34888792
AAGTACCGTGGATACG-1	Con1	Con	875	1226.0	2.0	0.16313213	3.0	0.24469821
AAGTACCGTTCGGCTG-1	Con1	Con	1064	1796.0	0.0	0.0	5.0	0.27839643
AAGTACCTCCACTTTA-1	Con1	Con	1714	3474.0	6.0	0.17271157	3.0	0.08635578
AAGTCGTAGCACTAGG-1	Con1	Con	814	1036.0	1.0	0.096525095	3.0	0.28957528
AAGTCGTAGCTGGTGA-1	Con1	Con	1562	2293.0	39.0	1.7008286	8.0	0.34888792
AAGTCGTAGTGACCTT-1	Con1	Con	877	1175.0	2.0	0.17021276	6.0	0.5106383
AAGTCGTCAATGGCAG-1	Con1	Con	634	778.0	2.0	0.2570694	6.0	0.7712082
AAGTCGTGTTATAGAG-1	Con1	Con	568	705.0	2.0	0.28368795	2.0	0.28368795
AAGTCGTTCCATCTAT-1	Con1	Con	451	550.0	1.0	0.18181819	1.0	0.18181819
AAGTCGTTCGCACGGT-1	Con1	Con	859	1154.0	3.0	0.25996533	7.0	0.6065858
AAGTCGTTCGGCTCTT-1	Con1	Con	1469	2305.0	0.0	0.0	9.0	0.3904555
AAGTGAAAGGACGCTA-1	Con1	Con	654	864.0	0.0	0.0	4.0	0.46296296
AAGTGAAAGGCCGCTT-1	Con1	Con	3340	9179.0	8.0	0.08715547	21.0	0.22878309
AAGTGAAAGTAGTCCT-1	Con1	Con	1044	1870.0	0.0	0.0	5.0	0.26737967
AAGTGAACAACCCGCA-1	Con1	Con	1755	3920.0	44.0	1.1224489	10.0	0.25510204
AAGTGAACAAGCGATG-1	Con1	Con	486	581.0	0.0	0.0	3.0	0.5163511
AAGTGAACAGCGCTTG-1	Con1	Con	721	956.0	8.0	0.83682007	5.0	0.5230126
AAGTGAAGTAGACGGT-1	Con1	Con	1250	1892.0	215.0	11.363637	4.0	0.21141648
AAGTGAAGTCATGACT-1	Con1	Con	1124	1770.0	0.0	0.0	4.0	0.2259887
AAGTGAAGTTCCACGG-1	Con1	Con	1637	3265.0	0.0	0.0	8.0	0.24502295
AAGTGAATCAAAGCCT-1	Con1	Con	1509	2753.0	3.0	0.10897203	5.0	0.18162006
AAGTGAATCAGCGTCG-1	Con1	Con	430	526.0	13.0	2.471483	0.0	0.0
AAGTTCGAGCTGACAG-1	Con1	Con	1052	1570.0	0.0	0.0	2.0	0.12738854
AAGTTCGAGGCACCAA-1	Con1	Con	934	1415.0	0.0	0.0	4.0	0.28268552
AAGTTCGAGGCCTGCT-1	Con1	Con	1315	1900.0	15.0	0.78947365	10.0	0.5263158
AAGTTCGCAAGGTCTT-1	Con1	Con	1113	1737.0	0.0	0.0	6.0	0.34542313
AAGTTCGCAATTGCGT-1	Con1	Con	1685	2739.0	1.0	0.036509674	10.0	0.36509675
AAGTTCGCACGGATCC-1	Con1	Con	2101	4481.0	6.0	0.13389868	14.0	0.31243026
AAGTTCGGTACGCTTA-1	Con1	Con	1197	2353.0	8.0	0.3399915	4.0	0.16999575
AAGTTCGGTATCGAAA-1	Con1	Con	1168	1900.0	24.0	1.263158	7.0	0.36842105
AAGTTCGTCCGTGGGT-1	Con1	Con	1216	2184.0	0.0	0.0	4.0	0.18315019
AATAGAGAGCGAGGAG-1	Con1	Con	573	803.0	1.0	0.124533	9.0	1.120797
AATAGAGAGCGATCGA-1	Con1	Con	820	1171.0	4.0	0.34158838	6.0	0.51238257
AATAGAGAGGTCACCC-1	Con1	Con	772	1048.0	0.0	0.0	2.0	0.1908397
AATAGAGAGTTAGAAC-1	Con1	Con	1147	2152.0	3.0	0.1394052	9.0	0.41821563
AATAGAGCACAAGCAG-1	Con1	Con	915	1387.0	0.0	0.0	4.0	0.28839222
AATAGAGCATCGGCCA-1	Con1	Con	1570	2606.0	1.0	0.038372986	8.0	0.3069839
AATAGAGGTCGGCTAC-1	Con1	Con	1181	1633.0	0.0	0.0	9.0	0.5511329
AATAGAGTCTGCATAG-1	Con1	Con	1332	2294.0	3.0	0.13077593	6.0	0.26155186
AATCACGAGCAAGTGC-1	Con1	Con	1011	1624.0	7.0	0.43103448	7.0	0.43103448
AATCACGAGCTAAGTA-1	Con1	Con	609	767.0	0.0	0.0	0.0	0.0
AATCACGAGGAGGTTC-1	Con1	Con	933	1223.0	4.0	0.32706457	3.0	0.24529845
AATCACGAGGGTTAAT-1	Con1	Con	2046	3878.0	0.0	0.0	13.0	0.33522433
AATCACGCAAACCGGA-1	Con1	Con	958	1411.0	1.0	0.07087172	7.0	0.49610206
AATCACGCACCTTCCA-1	Con1	Con	1973	5328.0	4.0	0.075075075	6.0	0.11261261
AATCACGTCATCCTAT-1	Con1	Con	2186	5251.0	7.0	0.13330795	16.0	0.30470386
AATCGACAGAAGTGTT-1	Con1	Con	856	1078.0	0.0	0.0	5.0	0.4638219
AATCGACAGAGGGTCT-1	Con1	Con	1251	2139.0	5.0	0.2337541	4.0	0.18700327
AATCGACAGTCAGCGA-1	Con1	Con	914	1422.0	7.0	0.49226442	8.0	0.5625879
AATCGACGTAGCGATG-1	Con1	Con	708	882.0	1.0	0.11337869	5.0	0.56689346
AATCGACGTGAGTTTC-1	Con1	Con	745	976.0	17.0	1.7418033	6.0	0.6147541
AATCGACTCCGAGGCT-1	Con1	Con	1157	1565.0	15.0	0.9584664	10.0	0.63897765
AATCGACTCCGTAGGC-1	Con1	Con	824	1220.0	0.0	0.0	2.0	0.16393442
AATCGACTCGTCTACC-1	Con1	Con	874	1176.0	2.0	0.17006803	1.0	0.08503401
AATCGACTCTGCTGAA-1	Con1	Con	899	1179.0	0.0	0.0	9.0	0.7633588
AATCGTGAGCTAGAAT-1	Con1	Con	2085	4214.0	1.0	0.023730421	9.0	0.2135738
AATCGTGAGGTGCTAG-1	Con1	Con	1389	2548.0	0.0	0.0	6.0	0.23547882
AATCGTGAGTTGGCTT-1	Con1	Con	1224	1794.0	13.0	0.7246377	5.0	0.2787068
AATCGTGCAAAGCAAT-1	Con1	Con	1271	2179.0	0.0	0.0	6.0	0.27535567
AATCGTGCAGTCAGCC-1	Con1	Con	1061	1489.0	0.0	0.0	3.0	0.20147751
AATCGTGCATCGCCTT-1	Con1	Con	861	1144.0	10.0	0.87412584	7.0	0.6118881
AATCGTGGTCTGATAC-1	Con1	Con	655	885.0	2.0	0.2259887	4.0	0.4519774
AATCGTGGTTGAGAGC-1	Con1	Con	1746	3885.0	2.0	0.051480055	16.0	0.41184044
AATCGTGTCACACCCT-1	Con1	Con	1059	1412.0	1.0	0.07082153	5.0	0.35410765
AATCGTGTCCTACAAG-1	Con1	Con	796	1038.0	2.0	0.19267823	5.0	0.4816956
AATCGTGTCTATCCAT-1	Con1	Con	995	1436.0	3.0	0.20891365	1.0	0.06963788
AATCGTGTCTTCTGTA-1	Con1	Con	953	1265.0	2.0	0.15810277	10.0	0.7905139
AATGAAGCAAGACGGT-1	Con1	Con	960	1410.0	7.0	0.49645388	4.0	0.28368795
AATGAAGCAATTCACG-1	Con1	Con	1276	2231.0	13.0	0.58269835	11.0	0.49305245
AATGAAGCATGGAATA-1	Con1	Con	587	728.0	0.0	0.0	5.0	0.6868132
AATGAAGGTATCGATC-1	Con1	Con	1152	1955.0	12.0	0.6138107	4.0	0.20460358
AATGAAGGTGTACGCC-1	Con1	Con	1126	1579.0	24.0	1.5199493	7.0	0.44331855
AATGAAGTCAAGAAAC-1	Con1	Con	1304	2276.0	0.0	0.0	7.0	0.30755714
AATGAAGTCCTCGCAT-1	Con1	Con	999	1524.0	0.0	0.0	4.0	0.2624672
AATGACCAGAGAAGGT-1	Con1	Con	902	1402.0	12.0	0.8559201	1.0	0.07132668
AATGACCAGGGCTAAC-1	Con1	Con	2001	4798.0	9.0	0.18757816	9.0	0.18757816
AATGACCCAAATGATG-1	Con1	Con	1481	2337.0	9.0	0.38510913	7.0	0.2995293
AATGACCCAGCTATAC-1	Con1	Con	2001	4253.0	0.0	0.0	17.0	0.39971784
AATGACCCAGGACAGT-1	Con1	Con	818	1092.0	1.0	0.09157509	4.0	0.36630037
AATGACCGTCATCTAG-1	Con1	Con	1657	2950.0	21.0	0.7118644	11.0	0.37288135
AATGACCGTGGAATGC-1	Con1	Con	1123	1581.0	8.0	0.50600886	3.0	0.18975332
AATGACCGTGTCTTCC-1	Con1	Con	1780	3468.0	10.0	0.2883506	9.0	0.25951558
AATGACCTCCATTTCA-1	Con1	Con	966	1419.0	1.0	0.07047216	7.0	0.49330512
AATGACCTCCTTTGAT-1	Con1	Con	1147	1848.0	0.0	0.0	6.0	0.32467532
AATGACCTCGCACGGT-1	Con1	Con	2665	6199.0	1.0	0.016131634	11.0	0.17744797
AATGACCTCTCGACGG-1	Con1	Con	1194	1993.0	8.0	0.40140492	4.0	0.20070246
AATGACCTCTGGAAGG-1	Con1	Con	1726	2972.0	18.0	0.60565275	12.0	0.4037685
AATGCCAAGACAAGCC-1	Con1	Con	1335	2547.0	0.0	0.0	7.0	0.27483314
AATGCCAAGCACGATG-1	Con1	Con	726	889.0	2.0	0.22497189	6.0	0.6749156
AATGCCAAGGAATGTT-1	Con1	Con	521	656.0	0.0	0.0	0.0	0.0
AATGCCACAACAAAGT-1	Con1	Con	1357	2153.0	0.0	0.0	14.0	0.6502555
AATGCCACATGTGCCG-1	Con1	Con	1707	3786.0	1.0	0.0264131	18.0	0.4754358
AATGCCACATGTGGCC-1	Con1	Con	1701	3144.0	2.0	0.06361323	9.0	0.28625956
AATGCCAGTAGCGTCC-1	Con1	Con	646	778.0	6.0	0.7712082	4.0	0.5141388
AATGCCAGTGTTAGCT-1	Con1	Con	1305	2168.0	1.0	0.04612546	0.0	0.0
AATGCCATCAGGAGAC-1	Con1	Con	938	1228.0	1.0	0.08143322	4.0	0.3257329
AATGCCATCAGTGTCA-1	Con1	Con	1284	2002.0	1.0	0.04995005	11.0	0.5494506
AATGGAAAGTCACTAC-1	Con1	Con	1480	2728.0	24.0	0.8797654	8.0	0.29325512
AATGGAAGTACCTGTA-1	Con1	Con	133	2034.0	1.0	0.04916421	9.0	0.44247788
AATGGAAGTCATTGCA-1	Con1	Con	768	974.0	0.0	0.0	2.0	0.20533882
AATGGAAGTGAGATCG-1	Con1	Con	966	1465.0	0.0	0.0	3.0	0.20477816
AATGGAAGTGAGCAGT-1	Con1	Con	2877	5621.0	11.0	0.19569471	18.0	0.3202277
AATGGCTAGGATTTAG-1	Con1	Con	553	688.0	7.0	1.0174419	5.0	0.72674423
AATGGCTAGTATTCCG-1	Con1	Con	2203	4249.0	2.0	0.0470699	12.0	0.2824194
AATGGCTCAGGCGTTC-1	Con1	Con	1205	2017.0	0.0	0.0	5.0	0.2478929
AATGGCTGTACAATAG-1	Con1	Con	847	1131.0	0.0	0.0	4.0	0.35366932
AATGGCTTCCATAGAC-1	Con1	Con	3439	9980.0	60.0	0.60120237	20.0	0.2004008
AATGGCTTCGGTAGAG-1	Con1	Con	674	911.0	0.0	0.0	2.0	0.21953897
AATGGCTTCTCCGATC-1	Con1	Con	1099	1732.0	0.0	0.0	3.0	0.17321017
AATGGCTTCTGTGCGG-1	Con1	Con	1652	3056.0	7.0	0.2290576	8.0	0.2617801
AATGGCTTCTTCGTGC-1	Con1	Con	1166	1857.0	22.0	1.1847064	7.0	0.37695205
AATTCCTAGCGTCAGA-1	Con1	Con	1475	2488.0	14.0	0.5627009	14.0	0.5627009
AATTCCTAGCTGGCTC-1	Con1	Con	1741	3642.0	0.0	0.0	7.0	0.19220209
AATTCCTAGGAGTATT-1	Con1	Con	1023	1676.0	2.0	0.11933175	7.0	0.4176611
AATTCCTCAGCTGTTA-1	Con1	Con	849	1048.0	0.0	0.0	4.0	0.3816794
AATTCCTGTCAGTCTA-1	Con1	Con	1010	1568.0	4.0	0.25510204	6.0	0.38265306
AATTCCTTCAGACTGT-1	Con1	Con	1246	1905.0	0.0	0.0	1.0	0.052493438
AATTCCTTCATCACTT-1	Con1	Con	1756	3944.0	0.0	0.0	5.0	0.12677485
AATTCCTTCATCCCGT-1	Con1	Con	2895	6511.0	8.0	0.12286899	21.0	0.3225311
AATTCCTTCCGATGTA-1	Con1	Con	1677	2723.0	7.0	0.2570694	10.0	0.367242
AATTCCTTCCGCACGA-1	Con1	Con	726	916.0	10.0	1.091703	3.0	0.32751092
AATTCCTTCGAATGCT-1	Con1	Con	1994	3128.0	5.0	0.15984654	14.0	0.44757035
AATTTCCAGCTTACGT-1	Con1	Con	727	998.0	1.0	0.1002004	4.0	0.4008016
AATTTCCAGGATTACA-1	Con1	Con	1227	2164.0	0.0	0.0	4.0	0.18484288
AATTTCCCATACTGAC-1	Con1	Con	1601	2901.0	6.0	0.20682523	7.0	0.24129611
AATTTCCGTCTCACGG-1	Con1	Con	1098	1820.0	9.0	0.49450552	4.0	0.21978024
AATTTCCTCAACTACG-1	Con1	Con	1814	3901.0	6.0	0.15380672	3.0	0.07690336
AATTTCCTCACATTGG-1	Con1	Con	1752	2954.0	4.0	0.13540961	20.0	0.6770481
AATTTCCTCACTAGCA-1	Con1	Con	1386	2640.0	1.0	0.037878785	5.0	0.18939394
ACAAAGAAGAACTGAT-1	Con1	Con	918	1356.0	1.0	0.07374631	3.0	0.22123894
ACAAAGAAGCATGTTC-1	Con1	Con	954	1419.0	0.0	0.0	4.0	0.28188863
ACAAAGACAATAGTAG-1	Con1	Con	2266	4761.0	4.0	0.084015965	12.0	0.25204787
ACAAAGACAGACCAAG-1	Con1	Con	1092	1726.0	24.0	1.3904983	3.0	0.17381229
ACAAAGAGTCGCGTCA-1	Con1	Con	2023	3745.0	1.0	0.02670227	8.0	0.21361816
ACAAAGAGTCGCTGCA-1	Con1	Con	2927	7493.0	8.0	0.10676632	10.0	0.1334579
ACAAAGAGTTATCTTC-1	Con1	Con	739	984.0	0.0	0.0	3.0	0.30487803
ACAAAGATCCACAGGC-1	Con1	Con	1115	1683.0	2.0	0.11883541	2.0	0.11883541
ACAAAGATCCACTAGA-1	Con1	Con	1166	1829.0	7.0	0.3827228	7.0	0.3827228
ACAAAGATCCGGGACT-1	Con1	Con	661	851.0	2.0	0.23501763	4.0	0.47003525
ACAAAGATCGGTCGAC-1	Con1	Con	479	538.0	0.0	0.0	3.0	0.5576208
ACAAAGATCTCTCGCA-1	Con1	Con	1660	2633.0	15.0	0.5696924	7.0	0.26585644
ACAACCAAGCTAGAAT-1	Con1	Con	1121	1736.0	3.0	0.17281106	2.0	0.115207374
ACAACCAAGGCCCAAA-1	Con1	Con	1387	2268.0	15.0	0.66137564	9.0	0.39682543
ACAACCAAGTTGAAGT-1	Con1	Con	2880	7603.0	37.0	0.48665	9.0	0.118374325
ACAACCACAGAGTTGG-1	Con1	Con	1343	2026.0	10.0	0.4935834	13.0	0.6416584
ACAACCACAGCTCCTT-1	Con1	Con	1498	2556.0	0.0	0.0	10.0	0.3912363
ACAACCACAGGCATGA-1	Con1	Con	2053	4579.0	8.0	0.17471063	17.0	0.3712601
ACAACCAGTAACTGCT-1	Con1	Con	1358	2411.0	1.0	0.041476563	4.0	0.16590625
ACAACCAGTTCGGCCA-1	Con1	Con	2627	6183.0	1.0	0.016173378	13.0	0.21025392
ACAACCATCTGAACGT-1	Con1	Con	1452	2449.0	1.0	0.040832993	8.0	0.32666394
ACAAGCTAGACTCGAG-1	Con1	Con	453	529.0	0.0	0.0	5.0	0.94517964
ACAAGCTCACTCAGAT-1	Con1	Con	1083	1581.0	0.0	0.0	2.0	0.12650222
ACAAGCTGTACGTGAG-1	Con1	Con	886	1260.0	1.0	0.07936508	7.0	0.5555556
ACAAGCTGTCCACTCT-1	Con1	Con	915	1135.0	23.0	2.0264316	6.0	0.5286343
ACAAGCTGTCGAAGCA-1	Con1	Con	2297	5205.0	7.0	0.13448608	9.0	0.17291066
ACAAGCTGTGGAATGC-1	Con1	Con	780	970.0	17.0	1.7525773	7.0	0.7216495
ACAAGCTTCGAACCTA-1	Con1	Con	506	640.0	0.0	0.0	2.0	0.3125
ACAAGCTTCTCTTGCG-1	Con1	Con	1374	2134.0	6.0	0.28116214	17.0	0.79662603
ACACAGTAGACCTCAT-1	Con1	Con	1562	2187.0	1.0	0.04572474	12.0	0.5486968
ACACAGTAGATGACAT-1	Con1	Con	1093	1716.0	2.0	0.11655012	5.0	0.29137528
ACACAGTAGTCATGAA-1	Con1	Con	685	856.0	2.0	0.23364486	4.0	0.46728972
ACACAGTCAAAGGAGA-1	Con1	Con	1469	2740.0	0.0	0.0	5.0	0.18248175
ACACAGTCAAGCCATT-1	Con1	Con	1341	2350.0	1.0	0.04255319	10.0	0.4255319
ACACAGTGTCTACAAC-1	Con1	Con	1586	2785.0	0.0	0.0	6.0	0.21543984
ACACAGTGTTAAGGAT-1	Con1	Con	686	911.0	5.0	0.54884744	3.0	0.32930845
ACACAGTTCACCTGGG-1	Con1	Con	1334	2435.0	1.0	0.041067764	3.0	0.12320329
ACACAGTTCCCATTCG-1	Con1	Con	4050	16954.0	22.0	0.12976289	38.0	0.22413589
ACACAGTTCTGTTGGA-1	Con1	Con	921	1306.0	1.0	0.076569684	5.0	0.38284838
ACACAGTTCTTTGCAT-1	Con1	Con	1694	2983.0	0.0	0.0	6.0	0.20113978
ACACCAAAGGCTCAAG-1	Con1	Con	440	529.0	44.0	8.31758	4.0	0.7561437
ACACCAACAAATAAGC-1	Con1	Con	907	1200.0	2.0	0.16666667	3.0	0.25
ACACCAACAATTTCGG-1	Con1	Con	434	508.0	0.0	0.0	4.0	0.78740156
ACACCAACACCAGTAT-1	Con1	Con	1956	3395.0	8.0	0.23564066	9.0	0.26509574
ACACCAACACTTGGCG-1	Con1	Con	3004	6832.0	62.0	0.9074941	27.0	0.39519906
ACACCAACATAATCGC-1	Con1	Con	3263	10682.0	8.0	0.07489234	19.0	0.17786932
ACACCAACATGACACT-1	Con1	Con	834	1179.0	0.0	0.0	1.0	0.08481764
ACACCAACATTGGGAG-1	Con1	Con	741	998.0	0.0	0.0	6.0	0.60120237
ACACCAAGTAACATAG-1	Con1	Con	1010	1342.0	1.0	0.07451565	5.0	0.37257826
ACACCAAGTATTTCTC-1	Con1	Con	1758	3874.0	8.0	0.2065049	8.0	0.2065049
ACACCAAGTCAGCTTA-1	Con1	Con	1044	1752.0	7.0	0.3995434	4.0	0.2283105
ACACCAAGTGCCGGTT-1	Con1	Con	1634	3211.0	2.0	0.062285893	10.0	0.31142947
ACACCAATCGGTCACG-1	Con1	Con	1302	2100.0	1.0	0.04761905	2.0	0.0952381
ACACCAATCGTCAAAC-1	Con1	Con	587	720.0	0.0	0.0	3.0	0.4166667
ACACCAATCTGCAGCG-1	Con1	Con	653	808.0	2.0	0.24752475	2.0	0.24752475
ACACGCGAGGTTCCAT-1	Con1	Con	1351	2169.0	5.0	0.230521	4.0	0.18441679
ACACGCGAGTGTGTTC-1	Con1	Con	1799	2996.0	11.0	0.3671562	5.0	0.16688919
ACACGCGCAATGTCAC-1	Con1	Con	1547	2705.0	9.0	0.3327172	9.0	0.3327172
ACACGCGGTATACCTG-1	Con1	Con	1371	2412.0	2.0	0.08291874	6.0	0.24875621
ACACGCGGTATGAGCG-1	Con1	Con	544	690.0	0.0	0.0	1.0	0.14492755
ACACGCGGTCTCAAGT-1	Con1	Con	952	1307.0	0.0	0.0	5.0	0.38255545
ACACGCGGTTAGCTAC-1	Con1	Con	2976	7858.0	7.0	0.08908119	18.0	0.22906591
ACACGCGGTTGCCGAC-1	Con1	Con	732	1017.0	1.0	0.09832842	1.0	0.09832842
ACACGCGGTTGTATGC-1	Con1	Con	1064	1577.0	1.0	0.06341154	4.0	0.25364617
ACACGCGGTTGTTTGG-1	Con1	Con	759	935.0	0.0	0.0	4.0	0.4278075
ACACGCGTCAAGCCAT-1	Con1	Con	1370	2215.0	0.0	0.0	6.0	0.27088037
ACACGCGTCGTCGCTT-1	Con1	Con	1224	2377.0	0.0	0.0	7.0	0.29448885
ACACGCGTCTGAATGC-1	Con1	Con	1503	2666.0	2.0	0.075018756	5.0	0.1875469
ACACTGAAGAGTGGCT-1	Con1	Con	560	692.0	0.0	0.0	4.0	0.57803464
ACACTGACACTACTTT-1	Con1	Con	1667	3237.0	0.0	0.0	2.0	0.061785605
ACACTGAGTAATTGGA-1	Con1	Con	1129	1793.0	1.0	0.05577245	6.0	0.3346347
ACACTGAGTACGCTTA-1	Con1	Con	1614	2475.0	2.0	0.08080808	12.0	0.4848485
ACACTGATCGGTGTTA-1	Con1	Con	2214	4035.0	11.0	0.27261463	11.0	0.27261463
ACACTGATCTGGGTCG-1	Con1	Con	1436	2792.0	22.0	0.7879656	5.0	0.1790831
ACAGAAAAGTATCTGC-1	Con1	Con	1144	1968.0	0.0	0.0	5.0	0.25406504
ACAGAAAGTCCTGTCT-1	Con1	Con	668	998.0	193.0	19.338678	17.0	1.7034068
ACAGAAAGTGAGCTCC-1	Con1	Con	507	596.0	0.0	0.0	2.0	0.33557048
ACAGAAAGTGGACCAA-1	Con1	Con	924	1410.0	1.0	0.07092199	5.0	0.3546099
ACAGAAATCACCCTGT-1	Con1	Con	1407	2515.0	0.0	0.0	4.0	0.15904573
ACAGAAATCCCACAGG-1	Con1	Con	791	1089.0	0.0	0.0	5.0	0.4591368
ACAGAAATCTACGGTA-1	Con1	Con	1014	1647.0	0.0	0.0	6.0	0.36429873
ACAGAAATCTGCTAGA-1	Con1	Con	1148	1907.0	0.0	0.0	9.0	0.47194546
ACAGCCGGTCAACATC-1	Con1	Con	1554	2670.0	2.0	0.074906364	8.0	0.29962546
ACAGCCGGTCGTTGGC-1	Con1	Con	932	1408.0	21.0	1.4914773	6.0	0.42613637
ACAGCCGTCAACTACG-1	Con1	Con	572	667.0	1.0	0.14992504	5.0	0.74962515
ACAGCCGTCCACCTCA-1	Con1	Con	1521	2779.0	8.0	0.28787336	3.0	0.1079525
ACAGGGAAGCCTGAGA-1	Con1	Con	951	1373.0	22.0	1.6023306	6.0	0.43699926
ACAGGGAAGGTAACTA-1	Con1	Con	1009	1567.0	4.0	0.25526482	10.0	0.63816214
ACAGGGACAAAGGCTG-1	Con1	Con	982	1522.0	5.0	0.3285151	4.0	0.26281208
ACAGGGACACAATGCT-1	Con1	Con	1473	2384.0	14.0	0.5872483	2.0	0.08389262
ACAGGGACAGCTGAAG-1	Con1	Con	441	504.0	0.0	0.0	4.0	0.79365087
ACAGGGACAGTTGTCA-1	Con1	Con	709	933.0	1.0	0.10718113	4.0	0.42872453
ACAGGGAGTGATGTAA-1	Con1	Con	850	1157.0	2.0	0.17286085	2.0	0.17286085
ACAGGGAGTGATTCAC-1	Con1	Con	935	1262.0	21.0	1.6640253	5.0	0.39619648
ACAGGGAGTTCTCACC-1	Con1	Con	1668	3460.0	3.0	0.0867052	4.0	0.115606934
ACAGGGATCATGTCTT-1	Con1	Con	2678	6512.0	1.0	0.015356265	8.0	0.12285012
ACAGGGATCGCATTAG-1	Con1	Con	2058	3964.0	2.0	0.050454088	7.0	0.17658931
ACATCCCAGATCCTAC-1	Con1	Con	2314	5331.0	0.0	0.0	7.0	0.13130745
ACATCCCAGCGTGCTC-1	Con1	Con	1386	2327.0	1.0	0.042973787	4.0	0.17189515
ACATCCCAGCTCCGAC-1	Con1	Con	1350	2266.0	6.0	0.26478377	10.0	0.44130626
ACATCCCCAGAGATTA-1	Con1	Con	1712	2806.0	0.0	0.0	4.0	0.14255168
ACATCCCCAGCGTTGC-1	Con1	Con	1304	2198.0	18.0	0.8189263	7.0	0.31847134
ACATCCCCAGGGATAC-1	Con1	Con	1079	1762.0	42.0	2.3836548	3.0	0.17026107
ACATCCCCATCCCGTT-1	Con1	Con	1954	4378.0	0.0	0.0	12.0	0.27409777
ACATCCCGTACACGTT-1	Con1	Con	2658	5298.0	0.0	0.0	9.0	0.16987543
ACATCCCTCGCCGAGT-1	Con1	Con	1345	2312.0	12.0	0.51903117	7.0	0.30276817
ACATCCCTCGGACTGC-1	Con1	Con	1152	1966.0	1.0	0.0508647	3.0	0.15259409
ACATCCCTCGGATACT-1	Con1	Con	1007	1633.0	1.0	0.061236985	2.0	0.12247397
ACATCCCTCGTACACA-1	Con1	Con	1287	2182.0	7.0	0.32080662	6.0	0.2749771
ACATCCCTCGTGGTAT-1	Con1	Con	1384	2499.0	0.0	0.0	5.0	0.20008004
ACATCCCTCTTCGGTC-1	Con1	Con	1576	3222.0	0.0	0.0	9.0	0.2793296
ACATCCCTCTTTCCAA-1	Con1	Con	1247	2185.0	1.0	0.045766592	10.0	0.4576659
ACATCGAAGGTTTGAA-1	Con1	Con	1087	1798.0	6.0	0.3337041	3.0	0.16685206
ACATCGACAACCGATT-1	Con1	Con	1202	2156.0	8.0	0.3710575	5.0	0.23191094
ACATCGACAACCTAAC-1	Con1	Con	1892	4501.0	1.0	0.022217285	11.0	0.24439013
ACATCGACACGCCAGT-1	Con1	Con	973	1554.0	6.0	0.38610038	5.0	0.3217503
ACATCGACAGTCGTTA-1	Con1	Con	1398	2244.0	0.0	0.0	5.0	0.2228164
ACATCGACATTAGGAA-1	Con1	Con	1182	1834.0	11.0	0.5997819	7.0	0.3816794
ACATCGAGTAGATTAG-1	Con1	Con	687	901.0	0.0	0.0	4.0	0.4439512
ACATCGAGTGGTTTGT-1	Con1	Con	768	961.0	8.0	0.83246624	7.0	0.7284079
ACATCGATCATCGGGC-1	Con1	Con	1144	1808.0	0.0	0.0	7.0	0.38716814
ACATCGATCGCGATCG-1	Con1	Con	680	881.0	0.0	0.0	5.0	0.5675369
ACATCGATCGTTATCT-1	Con1	Con	1216	2089.0	16.0	0.7659167	3.0	0.14360937
ACATCGATCTTTGCTA-1	Con1	Con	1107	1673.0	7.0	0.41841003	4.0	0.23909146
ACATGCAAGCGACCCT-1	Con1	Con	595	751.0	0.0	0.0	3.0	0.3994674
ACATGCAGTCAAAGTA-1	Con1	Con	1879	3581.0	0.0	0.0	18.0	0.5026529
ACATGCAGTGCCGTAC-1	Con1	Con	626	847.0	111.0	13.105077	12.0	1.4167651
ACATGCAGTGGCAACA-1	Con1	Con	1497	2928.0	0.0	0.0	7.0	0.23907104
ACATGCATCGCCGATG-1	Con1	Con	2888	7063.0	3.0	0.04247487	15.0	0.21237436
ACATGCATCGGATTAC-1	Con1	Con	869	1126.0	0.0	0.0	3.0	0.26642984
ACATTTCAGCATTTCG-1	Con1	Con	526	641.0	0.0	0.0	3.0	0.4680187
ACATTTCCAAAGACTA-1	Con1	Con	1076	1903.0	0.0	0.0	5.0	0.26274306
ACATTTCCACCTTCCA-1	Con1	Con	1402	2689.0	1.0	0.037188545	9.0	0.33469692
ACATTTCGTACGAAAT-1	Con1	Con	1556	2895.0	0.0	0.0	3.0	0.103626944
ACATTTCTCAGCAATC-1	Con1	Con	709	929.0	1.0	0.10764262	3.0	0.3229279
ACATTTCTCCATGAGT-1	Con1	Con	1293	2173.0	2.0	0.09203866	3.0	0.13805799
ACATTTCTCTTAGGAC-1	Con1	Con	975	1299.0	0.0	0.0	3.0	0.23094688
ACCAAACAGGAGAGGC-1	Con1	Con	881	1157.0	0.0	0.0	7.0	0.60501295
ACCAAACAGGCGTTGA-1	Con1	Con	951	1494.0	0.0	0.0	5.0	0.33467203
ACCAAACCACCTCTGT-1	Con1	Con	1219	2008.0	0.0	0.0	13.0	0.6474104
ACCAAACCACGATAGG-1	Con1	Con	795	1151.0	2.0	0.17376195	9.0	0.7819288
ACCAAACCAGCCTACG-1	Con1	Con	1162	1666.0	1.0	0.06002401	6.0	0.36014405
ACCAAACCATCAGTGT-1	Con1	Con	1008	1750.0	5.0	0.28571427	7.0	0.4
ACCAAACGTTCTAAGC-1	Con1	Con	578	747.0	0.0	0.0	4.0	0.53547525
ACCAAACGTTTGTTCT-1	Con1	Con	1672	3227.0	23.0	0.71273625	1.0	0.030988533
ACCAAACTCATGAGAA-1	Con1	Con	1180	1918.0	0.0	0.0	4.0	0.20855057
ACCAAACTCTTGCAAG-1	Con1	Con	1891	3608.0	6.0	0.16629712	10.0	0.27716187
ACCAACAAGACAACAT-1	Con1	Con	2027	4672.0	1.0	0.02140411	15.0	0.32106164
ACCAACAAGGATACGC-1	Con1	Con	992	1528.0	2.0	0.13089006	1.0	0.06544503
ACCAACAAGGGAGTGG-1	Con1	Con	1694	2874.0	0.0	0.0	4.0	0.13917884
ACCAACAAGGGTGGGA-1	Con1	Con	3687	12176.0	0.0	0.0	24.0	0.19710907
ACCAACACACCACATA-1	Con1	Con	1344	2300.0	0.0	0.0	8.0	0.3478261
ACCAACACATCATCTT-1	Con1	Con	1247	2094.0	0.0	0.0	8.0	0.38204393
ACCAACAGTGGATACG-1	Con1	Con	1333	2154.0	0.0	0.0	5.0	0.23212628
ACCAACATCGTGTCAA-1	Con1	Con	762	1004.0	3.0	0.2988048	4.0	0.3984064
ACCAACATCTCCTACG-1	Con1	Con	2476	6881.0	0.0	0.0	17.0	0.24705711
ACCACAAAGGCTAGCA-1	Con1	Con	1363	2413.0	3.0	0.12432657	1.0	0.041442186
ACCACAACAGCAAGAC-1	Con1	Con	475	565.0	3.0	0.53097343	0.0	0.0
ACCACAAGTAAGTAGT-1	Con1	Con	535	625.0	6.0	0.96000004	4.0	0.64
ACCACAAGTATTCTCT-1	Con1	Con	878	1332.0	0.0	0.0	3.0	0.22522523
ACCACAAGTCTTGAAC-1	Con1	Con	2793	6586.0	9.0	0.13665351	12.0	0.18220468
ACCACAATCATTATCC-1	Con1	Con	1065	1543.0	0.0	0.0	2.0	0.12961762
ACCACAATCCTAAACG-1	Con1	Con	1627	2926.0	0.0	0.0	7.0	0.23923445
ACCACAATCTATCCAT-1	Con1	Con	1866	3681.0	0.0	0.0	11.0	0.29883185
ACCATTTAGACTCTTG-1	Con1	Con	1023	1455.0	0.0	0.0	4.0	0.2749141
ACCATTTAGCGTGTTT-1	Con1	Con	1303	2051.0	5.0	0.2437835	11.0	0.5363238
ACCATTTAGGAGTACC-1	Con1	Con	872	1141.0	0.0	0.0	5.0	0.4382121
ACCATTTAGTTGGGAC-1	Con1	Con	1009	1404.0	2.0	0.14245014	4.0	0.28490028
ACCATTTCAGCATCTA-1	Con1	Con	1304	2435.0	0.0	0.0	11.0	0.45174536
ACCATTTCAGTTCACA-1	Con1	Con	2019	3937.0	0.0	0.0	15.0	0.38100076
ACCATTTGTCAGACTT-1	Con1	Con	1400	2551.0	7.0	0.2744022	5.0	0.19600156
ACCATTTGTTGAGTCT-1	Con1	Con	1119	1759.0	2.0	0.11370097	7.0	0.3979534
ACCATTTGTTGCACGC-1	Con1	Con	992	1450.0	0.0	0.0	3.0	0.20689654
ACCATTTTCAGAACCT-1	Con1	Con	1190	1959.0	9.0	0.45941806	1.0	0.051046453
ACCATTTTCATTGCGA-1	Con1	Con	1399	2455.0	1.0	0.040733196	6.0	0.24439919
ACCATTTTCTAGCAAC-1	Con1	Con	2240	5381.0	13.0	0.24159078	9.0	0.16725516
ACCCAAAAGGACTATA-1	Con1	Con	966	1425.0	0.0	0.0	2.0	0.14035088
ACCCAAAAGGCTCAAG-1	Con1	Con	1336	2351.0	0.0	0.0	3.0	0.12760527
ACCCAAAAGTACAGAT-1	Con1	Con	1362	2352.0	0.0	0.0	8.0	0.34013605
ACCCAAACAAGACCGA-1	Con1	Con	742	1014.0	3.0	0.295858	0.0	0.0
ACCCAAACATGAGATA-1	Con1	Con	480	642.0	3.0	0.46728972	6.0	0.93457943
ACCCAAAGTATGGTAA-1	Con1	Con	604	774.0	1.0	0.12919897	0.0	0.0
ACCCAAAGTTCAGTAC-1	Con1	Con	1038	1692.0	62.0	3.6643023	3.0	0.17730495
ACCCAAATCCCGAAAT-1	Con1	Con	991	1579.0	0.0	0.0	3.0	0.18999366
ACCCAAATCGAAGGAC-1	Con1	Con	1159	1845.0	0.0	0.0	10.0	0.5420054
ACCCAAATCGATTGGT-1	Con1	Con	640	764.0	17.0	2.225131	1.0	0.13089006
ACCCTCAAGGGAACAA-1	Con1	Con	647	888.0	10.0	1.126126	7.0	0.7882883
ACCCTCACAAGTGACG-1	Con1	Con	361	515.0	26.0	5.0485435	7.0	1.3592232
ACCCTCACACACTTAG-1	Con1	Con	882	1148.0	0.0	0.0	1.0	0.087108016
ACCCTCACAGGCACAA-1	Con1	Con	1014	1597.0	5.0	0.31308705	1.0	0.062617406
ACCCTCAGTCTAATCG-1	Con1	Con	999	1389.0	5.0	0.3599712	5.0	0.3599712
ACCCTCATCATGACAC-1	Con1	Con	1357	2060.0	2.0	0.09708738	9.0	0.4368932
ACCCTCATCATGCTAG-1	Con1	Con	1736	2821.0	11.0	0.38993266	7.0	0.24813895
ACCCTCATCGTTGTGA-1	Con1	Con	1057	1520.0	6.0	0.39473683	3.0	0.19736841
ACCCTTGAGCGAATGC-1	Con1	Con	1741	3390.0	10.0	0.29498523	14.0	0.41297936
ACCCTTGGTTATGGTC-1	Con1	Con	948	1429.0	2.0	0.13995801	11.0	0.7697691
ACCCTTGGTTCTCTAT-1	Con1	Con	2073	3971.0	3.0	0.075547725	9.0	0.22664317
ACCCTTGTCCGCATAA-1	Con1	Con	711	861.0	4.0	0.46457607	6.0	0.6968641
ACCCTTGTCGCTAATG-1	Con1	Con	610	751.0	2.0	0.2663116	5.0	0.66577893
ACCCTTGTCGTGAGAG-1	Con1	Con	736	1010.0	0.0	0.0	3.0	0.2970297
ACCCTTGTCTGAACGT-1	Con1	Con	935	1352.0	51.0	3.7721894	5.0	0.3698225
ACCGTTCCACCGGAAA-1	Con1	Con	1289	2255.0	5.0	0.22172949	7.0	0.3104213
ACCGTTCCAGAGAAAG-1	Con1	Con	2985	8492.0	1.0	0.011775789	15.0	0.17663684
ACCGTTCCAGCTTCCT-1	Con1	Con	1854	4353.0	30.0	0.6891799	5.0	0.11486331
ACCGTTCCATCTCGTC-1	Con1	Con	1322	2189.0	1.0	0.045682963	18.0	0.8222933
ACCGTTCGTAACAAGT-1	Con1	Con	1086	1737.0	10.0	0.57570523	5.0	0.28785262
ACCGTTCGTATCCTCC-1	Con1	Con	1562	2519.0	69.0	2.7391822	6.0	0.23818976
ACCGTTCTCAATGCAC-1	Con1	Con	1033	1631.0	1.0	0.06131208	1.0	0.06131208
ACCGTTCTCCAACTAG-1	Con1	Con	1424	2815.0	11.0	0.39076376	10.0	0.3552398
ACCGTTCTCCCTTGGT-1	Con1	Con	1674	3189.0	0.0	0.0	4.0	0.12543117
ACCTACCAGAGAACCC-1	Con1	Con	1906	3756.0	0.0	0.0	5.0	0.13312034
ACCTACCAGCTGTTAC-1	Con1	Con	2067	4700.0	36.0	0.7659575	14.0	0.29787236
ACCTACCAGTACGAGC-1	Con1	Con	1191	2030.0	2.0	0.09852217	7.0	0.3448276
ACCTACCGTCTCACGG-1	Con1	Con	1414	2415.0	19.0	0.7867495	7.0	0.2898551
ACCTACCGTGATACAA-1	Con1	Con	1244	2227.0	13.0	0.58374494	5.0	0.22451729
ACCTACCGTGGTCTCG-1	Con1	Con	714	891.0	2.0	0.2244669	2.0	0.2244669
ACCTACCTCTTCTGTA-1	Con1	Con	1247	1856.0	18.0	0.96982753	4.0	0.21551724
ACCTGAAAGGAGAGGC-1	Con1	Con	675	865.0	0.0	0.0	4.0	0.46242774
ACCTGAAAGGTCCCGT-1	Con1	Con	3071	10834.0	16.0	0.14768322	27.0	0.24921542
ACCTGAACAAGGTCGA-1	Con1	Con	1032	1637.0	0.0	0.0	4.0	0.24434942
ACCTGAACACGTTCGG-1	Con1	Con	982	1310.0	12.0	0.9160305	4.0	0.3053435
ACCTGAACAGATGCGA-1	Con1	Con	582	754.0	0.0	0.0	3.0	0.397878
ACCTGAAGTAATGTGA-1	Con1	Con	827	1184.0	13.0	1.097973	1.0	0.08445946
ACCTGAAGTAGGAAAG-1	Con1	Con	988	1475.0	1.0	0.06779661	1.0	0.06779661
ACCTGAAGTCTAGTGT-1	Con1	Con	1328	2846.0	1.0	0.035137035	2.0	0.07027407
ACCTGAAGTGCCTTTC-1	Con1	Con	1558	2622.0	0.0	0.0	3.0	0.11441647
ACCTGTCAGGCCACCT-1	Con1	Con	580	738.0	5.0	0.67750674	4.0	0.5420054
ACCTGTCAGGTTAGTA-1	Con1	Con	855	1158.0	6.0	0.5181347	4.0	0.34542313
ACCTGTCCAGCAGATG-1	Con1	Con	1157	1859.0	0.0	0.0	5.0	0.26896182
ACCTGTCCATAGCACT-1	Con1	Con	1068	1643.0	0.0	0.0	3.0	0.18259282
ACCTGTCCATGGCGCT-1	Con1	Con	1360	2424.0	0.0	0.0	6.0	0.24752475
ACCTGTCGTAGAGCTG-1	Con1	Con	979	1333.0	0.0	0.0	5.0	0.3750938
ACCTGTCGTAGTCACT-1	Con1	Con	457	704.0	5.0	0.7102273	5.0	0.7102273
ACCTGTCGTTTGAACC-1	Con1	Con	596	819.0	0.0	0.0	1.0	0.12210013
ACCTGTCTCCGACGGT-1	Con1	Con	1335	2191.0	4.0	0.18256503	3.0	0.13692378
ACCTGTCTCGAAGAAT-1	Con1	Con	581	694.0	0.0	0.0	8.0	1.1527377
ACCTGTCTCTGGACCG-1	Con1	Con	1223	2126.0	5.0	0.23518345	3.0	0.14111006
ACCTGTCTCTTCTAAC-1	Con1	Con	1596	3029.0	0.0	0.0	6.0	0.19808519
ACGATCAAGCAAATCA-1	Con1	Con	1296	1907.0	4.0	0.20975354	1.0	0.052438386
ACGATCACACGGTGCT-1	Con1	Con	795	1026.0	1.0	0.09746589	2.0	0.19493178
ACGATCACATCATCCC-1	Con1	Con	523	642.0	20.0	3.115265	4.0	0.62305295
ACGATCAGTGATAGTA-1	Con1	Con	1360	2402.0	0.0	0.0	5.0	0.20815986
ACGATCATCACCCTTG-1	Con1	Con	1723	3936.0	0.0	0.0	12.0	0.30487803
ACGATCATCACCGACG-1	Con1	Con	1013	1558.0	3.0	0.19255456	5.0	0.32092425
ACGATCATCCACTTCG-1	Con1	Con	842	1111.0	1.0	0.090009004	5.0	0.45004502
ACGATCATCCTTCGAC-1	Con1	Con	1796	3213.0	10.0	0.3112356	6.0	0.18674137
ACGATCATCGGTCGAC-1	Con1	Con	1230	2129.0	0.0	0.0	3.0	0.14091122
ACGATCATCTCGCTTG-1	Con1	Con	1351	2327.0	4.0	0.17189515	2.0	0.08594757
ACGATCATCTTGGATG-1	Con1	Con	1377	1954.0	11.0	0.5629478	2.0	0.10235415
ACGATGTAGAGATTCA-1	Con1	Con	884	1223.0	1.0	0.08176614	5.0	0.40883073
ACGATGTAGGAAAGAC-1	Con1	Con	1009	1491.0	1.0	0.067069076	4.0	0.2682763
ACGATGTAGGTTGGAC-1	Con1	Con	996	1454.0	0.0	0.0	2.0	0.13755158
ACGATGTAGTCATTGC-1	Con1	Con	1338	2297.0	0.0	0.0	7.0	0.30474532
ACGATGTAGTTGTACC-1	Con1	Con	1896	3426.0	6.0	0.17513135	12.0	0.3502627
ACGATGTCACGTGAGA-1	Con1	Con	2343	4974.0	3.0	0.06031363	8.0	0.16083635
ACGATGTCAGAGAATT-1	Con1	Con	717	975.0	3.0	0.30769232	2.0	0.2051282
ACGATGTGTACAATAG-1	Con1	Con	1159	1572.0	2.0	0.12722646	7.0	0.44529262
ACGATGTGTTTCGGCG-1	Con1	Con	842	1077.0	12.0	1.1142061	3.0	0.27855152
ACGATGTTCAGCTGAT-1	Con1	Con	1277	2206.0	0.0	0.0	3.0	0.13599275
ACGATGTTCGAACCTA-1	Con1	Con	1068	1584.0	0.0	0.0	3.0	0.18939394
ACGCACGAGGGTAGCT-1	Con1	Con	4616	18028.0	26.0	0.1442201	40.0	0.22187708
ACGCACGAGTGGATAT-1	Con1	Con	1083	1662.0	29.0	1.7448857	13.0	0.78219014
ACGCACGCAACCACGC-1	Con1	Con	1212	2271.0	6.0	0.2642008	2.0	0.088066936
ACGCACGCACATACGT-1	Con1	Con	1654	3415.0	2.0	0.058565155	9.0	0.2635432
ACGCACGCACGTATAC-1	Con1	Con	1845	3516.0	6.0	0.17064846	8.0	0.22753128
ACGCACGCAGAGGCAT-1	Con1	Con	1468	2680.0	0.0	0.0	6.0	0.22388059
ACGCACGGTGTCGATT-1	Con1	Con	1033	1450.0	0.0	0.0	6.0	0.4137931
ACGCACGGTTCCAGGC-1	Con1	Con	1764	2990.0	3.0	0.10033444	5.0	0.16722408
ACGCACGTCAATCAGC-1	Con1	Con	1009	1672.0	40.0	2.3923445	7.0	0.41866028
ACGCACGTCACCTGGG-1	Con1	Con	1123	1611.0	0.0	0.0	4.0	0.248293
ACGGAAGAGTAGGAAG-1	Con1	Con	899	1308.0	69.0	5.2752295	2.0	0.15290521
ACGGAAGCAACACGAG-1	Con1	Con	1305	1981.0	2.0	0.100959115	12.0	0.6057547
ACGGAAGCAATATCCG-1	Con1	Con	1562	2937.0	0.0	0.0	11.0	0.37453184
ACGGAAGGTACAGTTC-1	Con1	Con	624	755.0	0.0	0.0	4.0	0.5298013
ACGGAAGGTAGCCAGA-1	Con1	Con	1494	3061.0	1.0	0.03266906	4.0	0.13067624
ACGGAAGGTCAATGGG-1	Con1	Con	1929	3430.0	0.0	0.0	12.0	0.34985423
ACGGAAGGTCCGTTTC-1	Con1	Con	2158	4336.0	2.0	0.04612546	0.0	0.0
ACGGAAGGTCTAGTGT-1	Con1	Con	724	933.0	0.0	0.0	4.0	0.42872453
ACGGAAGGTGTCGATT-1	Con1	Con	674	996.0	1.0	0.1004016	7.0	0.70281124
ACGGAAGTCAACTCTT-1	Con1	Con	1463	2710.0	3.0	0.110701114	7.0	0.25830257
ACGGAAGTCCACAGCG-1	Con1	Con	2818	6953.0	7.0	0.10067597	9.0	0.12944053
ACGGAAGTCCACCCTA-1	Con1	Con	1655	3253.0	3.0	0.092222564	12.0	0.36889026
ACGGAAGTCCCAACTC-1	Con1	Con	1338	2076.0	15.0	0.72254336	0.0	0.0
ACGGAAGTCCGACGGT-1	Con1	Con	1146	1759.0	0.0	0.0	4.0	0.22740194
ACGGAAGTCGCTTAAG-1	Con1	Con	1004	1589.0	0.0	0.0	3.0	0.188798
ACGGGTCAGATAGCAT-1	Con1	Con	2191	7949.0	2.0	0.025160398	9.0	0.113221794
ACGGGTCAGATGTTAG-1	Con1	Con	1500	3012.0	1.0	0.033200532	8.0	0.26560426
ACGGGTCAGCTTCTAG-1	Con1	Con	1252	2069.0	0.0	0.0	3.0	0.14499758
ACGGGTCCAAGTTTGC-1	Con1	Con	929	1472.0	0.0	0.0	1.0	0.06793478
ACGGGTCCACCACATA-1	Con1	Con	2806	7659.0	0.0	0.0	18.0	0.23501763
ACGGGTCCATCATTTC-1	Con1	Con	916	1219.0	1.0	0.082034454	5.0	0.41017225
ACGGGTCGTCATTGCA-1	Con1	Con	979	1512.0	4.0	0.26455027	5.0	0.33068782
ACGGGTCTCATCGCAA-1	Con1	Con	1628	2818.0	2.0	0.07097232	4.0	0.14194465
ACGGGTCTCCGCACGA-1	Con1	Con	1201	1839.0	0.0	0.0	13.0	0.7069059
ACGGGTCTCGCCGATG-1	Con1	Con	1376	2313.0	0.0	0.0	5.0	0.21616948
ACGGGTCTCTATCGGA-1	Con1	Con	561	694.0	1.0	0.14409222	4.0	0.57636887
ACGGGTCTCTTTGCAT-1	Con1	Con	1232	1750.0	52.0	2.9714286	1.0	0.057142857
ACGGTCGAGCATCTTG-1	Con1	Con	493	605.0	1.0	0.16528925	3.0	0.49586776
ACGGTCGAGCGATGCA-1	Con1	Con	725	972.0	3.0	0.30864197	0.0	0.0
ACGGTCGAGCTCAGAG-1	Con1	Con	910	1320.0	40.0	3.030303	3.0	0.22727272
ACGGTCGAGGACGCAT-1	Con1	Con	1158	1880.0	16.0	0.8510638	3.0	0.15957446
ACGGTCGGTCTGGTTA-1	Con1	Con	845	1250.0	0.0	0.0	2.0	0.16
ACGGTCGTCATGAGGG-1	Con1	Con	748	1001.0	0.0	0.0	1.0	0.0999001
ACGGTCGTCCATACTT-1	Con1	Con	818	1153.0	14.0	1.2142237	5.0	0.43365136
ACGGTTAAGACGCAGT-1	Con1	Con	839	1173.0	7.0	0.59676045	2.0	0.17050299
ACGGTTAAGCTAATCC-1	Con1	Con	3300	12337.0	1.0	0.008105698	24.0	0.19453676
ACGGTTAAGCTGAGTG-1	Con1	Con	503	600.0	3.0	0.5	3.0	0.5
ACGGTTACAATAGTGA-1	Con1	Con	1118	1745.0	4.0	0.22922635	6.0	0.34383956
ACGGTTACACCTGATA-1	Con1	Con	1333	2106.0	0.0	0.0	2.0	0.09496676
ACGGTTACATACCACA-1	Con1	Con	1216	1988.0	22.0	1.1066399	8.0	0.40241447
ACGGTTAGTATAGCTC-1	Con1	Con	963	1506.0	1.0	0.066401064	6.0	0.3984064
ACGGTTAGTCATTGCA-1	Con1	Con	970	1334.0	1.0	0.07496252	5.0	0.37481257
ACGGTTAGTGACTCTA-1	Con1	Con	2162	4282.0	10.0	0.23353572	13.0	0.30359644
ACGGTTAGTGTCATCA-1	Con1	Con	759	963.0	0.0	0.0	8.0	0.8307373
ACGGTTATCGCCATAA-1	Con1	Con	1315	2573.0	0.0	0.0	9.0	0.34978625
ACGTAACAGCTACAAA-1	Con1	Con	522	587.0	0.0	0.0	3.0	0.5110733
ACGTAACAGGGAGATA-1	Con1	Con	672	804.0	8.0	0.99502486	5.0	0.62189054
ACGTAACAGTCTAACC-1	Con1	Con	1601	3334.0	1.0	0.029994	10.0	0.29994
ACGTAACAGTTGGCTT-1	Con1	Con	653	805.0	7.0	0.8695652	6.0	0.7453416
ACGTAACCAATATCCG-1	Con1	Con	1852	3862.0	12.0	0.31071982	17.0	0.44018644
ACGTAACCAGTATACC-1	Con1	Con	1399	2795.0	0.0	0.0	2.0	0.071556345
ACGTAACGTCGCAGTC-1	Con1	Con	881	1369.0	1.0	0.07304602	3.0	0.21913806
ACGTAACGTGGAGGTT-1	Con1	Con	4044	12839.0	13.0	0.101253994	27.0	0.21029676
ACGTAACTCACCGACG-1	Con1	Con	1430	2688.0	2.0	0.07440476	10.0	0.37202382
ACGTAACTCCCACAGG-1	Con1	Con	1622	3086.0	8.0	0.25923523	9.0	0.29163966
ACGTAACTCCGCCTAT-1	Con1	Con	553	665.0	3.0	0.45112783	2.0	0.3007519
ACGTAACTCTGCTTTA-1	Con1	Con	1996	4516.0	6.0	0.13286094	16.0	0.35429582
ACGTACAAGGTGAGCT-1	Con1	Con	1516	2737.0	0.0	0.0	3.0	0.10960907
ACGTACACAACGGGTA-1	Con1	Con	864	1249.0	3.0	0.24019215	1.0	0.08006405
ACGTACACATGGCACC-1	Con1	Con	1286	2463.0	0.0	0.0	5.0	0.20300445
ACGTACAGTAAGGTCG-1	Con1	Con	1208	1781.0	4.0	0.22459294	9.0	0.5053341
ACGTACAGTCTAGGCC-1	Con1	Con	1730	2621.0	9.0	0.3433804	5.0	0.19076687
ACGTACAGTCTATGAC-1	Con1	Con	1163	1814.0	7.0	0.38588756	6.0	0.33076075
ACGTACATCATCACAG-1	Con1	Con	1191	1903.0	3.0	0.15764582	2.0	0.10509721
ACGTACATCCAAACCA-1	Con1	Con	697	898.0	2.0	0.22271715	2.0	0.22271715
ACGTACATCCAGCAAT-1	Con1	Con	979	1434.0	2.0	0.13947001	2.0	0.13947001
ACGTACATCGACGAGA-1	Con1	Con	678	827.0	0.0	0.0	1.0	0.12091899
ACGTACATCGTGGACC-1	Con1	Con	1505	2867.0	16.0	0.55807465	7.0	0.24415764
ACGTAGTAGAAGAACG-1	Con1	Con	926	1305.0	1.0	0.07662836	6.0	0.4597701
ACGTAGTAGACTTCGT-1	Con1	Con	2866	7749.0	18.0	0.23228803	27.0	0.34843206
ACGTAGTAGGGCAACT-1	Con1	Con	1080	1506.0	1.0	0.066401064	7.0	0.46480745
ACGTAGTAGTGTCATC-1	Con1	Con	879	1195.0	1.0	0.08368201	2.0	0.16736402
ACGTAGTCACAAGCAG-1	Con1	Con	905	1477.0	3.0	0.20311442	4.0	0.27081922
ACGTAGTCAGTCGGTC-1	Con1	Con	963	1468.0	4.0	0.27247956	3.0	0.20435967
ACGTAGTCATATGGCT-1	Con1	Con	954	1252.0	3.0	0.2396166	7.0	0.55910546
ACGTAGTGTCCGGCAT-1	Con1	Con	1697	2997.0	56.0	1.8685352	12.0	0.4004004
ACGTAGTGTGTCATCA-1	Con1	Con	2563	6269.0	3.0	0.047854524	15.0	0.2392726
ACGTAGTTCAAGAGGC-1	Con1	Con	975	1251.0	0.0	0.0	8.0	0.6394884
ACGTAGTTCATAGACC-1	Con1	Con	2001	4733.0	4.0	0.08451299	14.0	0.29579547
ACGTAGTTCATGGTAC-1	Con1	Con	1315	2299.0	0.0	0.0	5.0	0.21748587
ACGTAGTTCTCGCTTG-1	Con1	Con	1069	1737.0	22.0	1.2665515	3.0	0.17271157
ACGTAGTTCTTGATTC-1	Con1	Con	1400	2672.0	0.0	0.0	6.0	0.2245509
ACGTCCTAGACTCCGC-1	Con1	Con	1647	3208.0	6.0	0.18703242	1.0	0.03117207
ACGTCCTAGGGAGGAC-1	Con1	Con	1088	1724.0	3.0	0.17401393	1.0	0.05800464
ACGTCCTCAACTTCTT-1	Con1	Con	1288	2311.0	12.0	0.51925576	5.0	0.21635655
ACGTCCTCACCAATTG-1	Con1	Con	1170	2083.0	0.0	0.0	3.0	0.14402305
ACGTCCTTCCCGAGGT-1	Con1	Con	1128	2078.0	12.0	0.57747835	3.0	0.14436959
ACGTCCTTCTGTTGGA-1	Con1	Con	490	571.0	0.0	0.0	4.0	0.7005254
ACGTTCCAGAGCCCAA-1	Con1	Con	1881	4226.0	0.0	0.0	5.0	0.1183152
ACGTTCCAGCACTAGG-1	Con1	Con	1628	2631.0	0.0	0.0	3.0	0.114025086
ACGTTCCAGGAATGTT-1	Con1	Con	1188	1890.0	1.0	0.052910052	5.0	0.26455027
ACGTTCCCACCTCAGG-1	Con1	Con	1074	1654.0	2.0	0.12091899	4.0	0.24183798
ACGTTCCCATCGCTGG-1	Con1	Con	1170	1838.0	20.0	1.0881393	7.0	0.38084874
ACGTTCCGTCTTTCAT-1	Con1	Con	1625	3595.0	0.0	0.0	4.0	0.111265644
ACGTTCCGTTTCGTTT-1	Con1	Con	1111	1681.0	11.0	0.6543724	2.0	0.118976794
ACGTTCCTCAGTGCGC-1	Con1	Con	1627	2946.0	2.0	0.06788866	8.0	0.27155465
ACGTTCCTCGTGACTA-1	Con1	Con	476	592.0	1.0	0.16891892	6.0	1.0135134
ACGTTCCTCTGCACCT-1	Con1	Con	932	1492.0	6.0	0.40214476	3.0	0.20107238
ACGTTCCTCTTGTTAC-1	Con1	Con	660	888.0	2.0	0.22522523	2.0	0.22522523
ACTACGAAGAGGACTC-1	Con1	Con	679	871.0	0.0	0.0	3.0	0.34443167
ACTACGAAGAGGCGGA-1	Con1	Con	442	508.0	7.0	1.3779527	3.0	0.5905512
ACTACGAAGCATGTTC-1	Con1	Con	1032	1490.0	13.0	0.8724832	5.0	0.33557048
ACTACGAAGGAGAGTA-1	Con1	Con	917	1362.0	1.0	0.07342144	0.0	0.0
ACTACGACACACGCCA-1	Con1	Con	1129	1690.0	1.0	0.0591716	5.0	0.295858
ACTACGACAGAGTAAT-1	Con1	Con	1076	1674.0	1.0	0.059737153	2.0	0.11947431
ACTACGAGTACCTAAC-1	Con1	Con	1111	1715.0	1.0	0.058309034	6.0	0.34985423
ACTACGAGTGGAGAAA-1	Con1	Con	923	1316.0	0.0	0.0	8.0	0.60790277
ACTACGATCACGGACC-1	Con1	Con	963	1454.0	0.0	0.0	3.0	0.20632736
ACTATCTAGGTGATAT-1	Con1	Con	700	930.0	0.0	0.0	5.0	0.53763443
ACTATCTCAATTCGTG-1	Con1	Con	757	1061.0	0.0	0.0	6.0	0.56550425
ACTATCTCACAACCGC-1	Con1	Con	1341	2247.0	1.0	0.044503782	5.0	0.22251892
ACTATCTCACTCACTC-1	Con1	Con	1480	3196.0	1.0	0.03128911	4.0	0.12515645
ACTATCTGTCAAAGAT-1	Con1	Con	1344	2413.0	1.0	0.041442186	4.0	0.16576874
ACTATCTGTCCACATA-1	Con1	Con	1141	1771.0	0.0	0.0	4.0	0.22586109
ACTATCTGTGGATCGA-1	Con1	Con	507	623.0	4.0	0.64205456	5.0	0.80256826
ACTATCTGTTCTTAGG-1	Con1	Con	1652	3108.0	2.0	0.06435007	7.0	0.22522523
ACTATCTTCAAGTGTC-1	Con1	Con	1009	1473.0	2.0	0.13577732	5.0	0.3394433
ACTATCTTCTGGGCGT-1	Con1	Con	1029	1482.0	0.0	0.0	4.0	0.26990554
ACTATGGAGAAACCAT-1	Con1	Con	989	1402.0	1.0	0.07132668	6.0	0.42796004
ACTATGGAGAAGTCCG-1	Con1	Con	1276	2072.0	0.0	0.0	1.0	0.048262548
ACTATGGAGACCATAA-1	Con1	Con	1051	1715.0	2.0	0.11661807	8.0	0.46647227
ACTATGGAGGGAGTTC-1	Con1	Con	816	1218.0	0.0	0.0	8.0	0.65681446
ACTATGGAGTCAGGGT-1	Con1	Con	625	770.0	6.0	0.77922076	2.0	0.25974026
ACTATGGCAAAGTGTA-1	Con1	Con	915	1393.0	9.0	0.6460876	4.0	0.28715003
ACTATGGCACCAACAT-1	Con1	Con	2379	5491.0	4.0	0.07284647	8.0	0.14569294
ACTATGGCATAATGAG-1	Con1	Con	699	912.0	1.0	0.10964912	0.0	0.0
ACTATGGGTCAATGGG-1	Con1	Con	1102	1700.0	2.0	0.11764705	2.0	0.11764705
ACTATGGGTCACTGAT-1	Con1	Con	627	738.0	6.0	0.81300807	3.0	0.40650403
ACTATGGTCTGAGAAA-1	Con1	Con	543	666.0	1.0	0.15015015	1.0	0.15015015
ACTATGGTCTTACTGT-1	Con1	Con	1309	2229.0	3.0	0.1345895	4.0	0.17945267
ACTATTCAGAAGGCTC-1	Con1	Con	1212	1889.0	2.0	0.105876125	5.0	0.2646903
ACTATTCCACTACACA-1	Con1	Con	933	1403.0	1.0	0.07127584	1.0	0.07127584
ACTATTCCAGTCTACA-1	Con1	Con	824	1115.0	3.0	0.2690583	2.0	0.17937219
ACTATTCGTGAGCTCC-1	Con1	Con	955	1427.0	3.0	0.21023126	2.0	0.14015417
ACTATTCTCGAACTCA-1	Con1	Con	1829	3606.0	0.0	0.0	6.0	0.16638935
ACTATTCTCGCATAGT-1	Con1	Con	866	1150.0	1.0	0.08695652	4.0	0.3478261
ACTATTCTCTGGGTCG-1	Con1	Con	1030	1691.0	1.0	0.059136603	5.0	0.29568303
ACTCCCAAGCACCTGC-1	Con1	Con	1702	2795.0	6.0	0.21466906	10.0	0.35778174
ACTCCCAAGTAAACGT-1	Con1	Con	1206	2047.0	4.0	0.19540791	5.0	0.24425991
ACTCCCAAGTCCGCGT-1	Con1	Con	874	1203.0	7.0	0.58187866	6.0	0.49875313
ACTCCCACAAATGCGG-1	Con1	Con	1585	2656.0	0.0	0.0	0.0	0.0
ACTCCCAGTACGAAAT-1	Con1	Con	1019	1682.0	4.0	0.23781213	4.0	0.23781213
ACTCCCAGTGGAACAC-1	Con1	Con	738	969.0	6.0	0.61919504	4.0	0.4127967
ACTCCCATCGCCTTGT-1	Con1	Con	968	1375.0	0.0	0.0	1.0	0.07272727
ACTCCCATCTGGACCG-1	Con1	Con	1213	1645.0	0.0	0.0	6.0	0.36474162
ACTCTCGGTAGAATAC-1	Con1	Con	604	756.0	9.0	1.1904762	3.0	0.39682543
ACTCTCGGTTACACAC-1	Con1	Con	833	1274.0	0.0	0.0	6.0	0.47095764
ACTCTCGTCACCTCTG-1	Con1	Con	1104	1882.0	1.0	0.053134963	7.0	0.37194476
ACTCTCGTCGAATGCT-1	Con1	Con	484	600.0	2.0	0.33333334	1.0	0.16666667
ACTCTCGTCTAGCCTC-1	Con1	Con	738	988.0	2.0	0.20242916	3.0	0.30364373
ACTGATGAGAGTTGCG-1	Con1	Con	1134	1771.0	6.0	0.33879164	8.0	0.45172217
ACTGATGAGCTACTAC-1	Con1	Con	1021	1643.0	0.0	0.0	6.0	0.36518565
ACTGATGAGTAGCCAG-1	Con1	Con	1348	2497.0	7.0	0.2803364	7.0	0.2803364
ACTGATGCACCCATAA-1	Con1	Con	676	852.0	2.0	0.23474179	5.0	0.58685446
ACTGATGTCTGCCTCA-1	Con1	Con	1289	2082.0	9.0	0.43227667	4.0	0.19212295
ACTGCAAAGGGCGAGA-1	Con1	Con	927	1427.0	0.0	0.0	4.0	0.28030834
ACTGCAAAGGTCGTGA-1	Con1	Con	970	1360.0	11.0	0.8088236	8.0	0.5882353
ACTGCAAGTACCAATC-1	Con1	Con	837	1358.0	0.0	0.0	2.0	0.1472754
ACTGCAAGTACCTAGT-1	Con1	Con	1830	3846.0	3.0	0.07800312	11.0	0.28601146
ACTGCAAGTATACAGA-1	Con1	Con	1253	2004.0	0.0	0.0	3.0	0.14970061
ACTGCAAGTCATATGC-1	Con1	Con	2306	4495.0	38.0	0.84538376	19.0	0.42269188
ACTGCAAGTCCACATA-1	Con1	Con	757	1045.0	0.0	0.0	0.0	0.0
ACTGCAATCATCGCAA-1	Con1	Con	932	1367.0	2.0	0.14630578	6.0	0.43891734
ACTGCAATCCTCACCA-1	Con1	Con	539	696.0	1.0	0.14367816	7.0	1.0057472
ACTGCAATCGGTCTGG-1	Con1	Con	1108	1823.0	1.0	0.05485464	2.0	0.10970928
ACTGTCCAGAGGTTAT-1	Con1	Con	1251	2035.0	10.0	0.49140048	8.0	0.39312038
ACTGTCCAGTAAAGCT-1	Con1	Con	1785	3560.0	1.0	0.028089888	8.0	0.2247191
ACTGTCCAGTTCGCAT-1	Con1	Con	1306	2021.0	0.0	0.0	4.0	0.19792181
ACTGTCCCAAGTACCT-1	Con1	Con	634	858.0	2.0	0.23310024	2.0	0.23310024
ACTGTCCCAATCGAAA-1	Con1	Con	1153	1906.0	0.0	0.0	1.0	0.052465893
ACTGTCCCAATTTCGG-1	Con1	Con	1675	3474.0	0.0	0.0	3.0	0.08635578
ACTGTCCGTACGATTC-1	Con1	Con	1429	2775.0	1.0	0.036036037	2.0	0.072072074
ACTGTCCGTCCAAGAG-1	Con1	Con	777	1045.0	10.0	0.9569378	5.0	0.4784689
ACTGTCCGTCGCACAC-1	Con1	Con	924	1323.0	0.0	0.0	3.0	0.22675738
ACTGTCCGTGAGACGT-1	Con1	Con	1154	1958.0	3.0	0.15321757	3.0	0.15321757
ACTGTCCGTGTTCAGT-1	Con1	Con	1094	1788.0	6.0	0.33557048	5.0	0.27964205
ACTGTCCGTTTATGCG-1	Con1	Con	1064	1685.0	0.0	0.0	4.0	0.23738873
ACTGTCCTCCATAAGC-1	Con1	Con	1389	2640.0	0.0	0.0	7.0	0.26515153
ACTGTCCTCTCTATAC-1	Con1	Con	1332	2220.0	6.0	0.2702703	10.0	0.45045045
ACTGTGAAGATCGACG-1	Con1	Con	899	1188.0	8.0	0.67340064	7.0	0.5892256
ACTGTGACATTCACCC-1	Con1	Con	2178	4795.0	3.0	0.06256517	12.0	0.25026068
ACTGTGAGTCTTACAG-1	Con1	Con	1101	1722.0	19.0	1.1033682	1.0	0.05807201
ACTGTGAGTGAATATG-1	Con1	Con	624	755.0	10.0	1.3245033	4.0	0.5298013
ACTGTGAGTTTGGGTT-1	Con1	Con	1270	2130.0	20.0	0.93896717	4.0	0.18779343
ACTGTGATCGAAATCC-1	Con1	Con	583	697.0	4.0	0.5738881	1.0	0.14347203
ACTTAGGAGTCGCCAC-1	Con1	Con	1341	2287.0	0.0	0.0	8.0	0.34980324
ACTTAGGCAAACGTGG-1	Con1	Con	2206	5563.0	2.0	0.035951827	5.0	0.08987956
ACTTAGGCAAGAGGTC-1	Con1	Con	2724	5990.0	5.0	0.08347245	9.0	0.15025042
ACTTAGGCAATAGTCC-1	Con1	Con	1018	1462.0	16.0	1.0943913	7.0	0.47879615
ACTTAGGCATTGTCGA-1	Con1	Con	1753	3076.0	1.0	0.03250975	4.0	0.130039
ACTTAGGGTACCCGAC-1	Con1	Con	1028	1612.0	2.0	0.124069475	3.0	0.18610422
ACTTAGGGTACTGTTG-1	Con1	Con	1314	2412.0	0.0	0.0	3.0	0.12437811
ACTTAGGGTGTGTGTT-1	Con1	Con	929	1364.0	6.0	0.4398827	3.0	0.21994135
ACTTAGGTCGGTCGAC-1	Con1	Con	949	1443.0	0.0	0.0	2.0	0.13860014
ACTTATCAGGGAACAA-1	Con1	Con	908	1300.0	2.0	0.15384616	4.0	0.30769232
ACTTATCCACGAGGAT-1	Con1	Con	1383	2591.0	2.0	0.07719027	5.0	0.19297569
ACTTATCGTCAAGTTC-1	Con1	Con	1316	2095.0	16.0	0.76372313	5.0	0.2386635
ACTTATCGTGAAAGTT-1	Con1	Con	1087	1505.0	1.0	0.06644518	5.0	0.33222592
ACTTATCTCCGCGAGT-1	Con1	Con	1111	1792.0	0.0	0.0	5.0	0.27901787
ACTTATCTCCTGTTAT-1	Con1	Con	4301	18052.0	9.0	0.049855974	28.0	0.15510747
ACTTATCTCTTGGCTC-1	Con1	Con	1380	2330.0	2.0	0.08583691	7.0	0.30042917
ACTTCCGAGAGGTCAC-1	Con1	Con	1459	2785.0	12.0	0.43087968	3.0	0.10771992
ACTTCCGAGATGCTTC-1	Con1	Con	1930	3575.0	7.0	0.1958042	13.0	0.36363637
ACTTCCGAGCGAGTAC-1	Con1	Con	1005	1455.0	4.0	0.2749141	2.0	0.13745704
ACTTCCGAGGTGCATG-1	Con1	Con	1080	1811.0	2.0	0.110436216	4.0	0.22087243
ACTTCCGAGTAGACAT-1	Con1	Con	1038	1619.0	1.0	0.061766524	7.0	0.43236566
ACTTCCGCAAGCGATG-1	Con1	Con	796	1047.0	4.0	0.38204393	5.0	0.47755492
ACTTCCGCATACAGAA-1	Con1	Con	1424	2535.0	0.0	0.0	4.0	0.15779093
ACTTCCGGTCGTGGAA-1	Con1	Con	1593	2688.0	11.0	0.4092262	13.0	0.48363096
ACTTCCGGTTCGAACT-1	Con1	Con	1848	3631.0	0.0	0.0	6.0	0.16524374
ACTTCCGTCAAGAATG-1	Con1	Con	763	1039.0	4.0	0.38498557	2.0	0.19249278
ACTTCCGTCACAACCA-1	Con1	Con	1570	3107.0	0.0	0.0	5.0	0.16092694
ACTTCGCAGAAGCGGG-1	Con1	Con	993	1567.0	0.0	0.0	4.0	0.25526482
ACTTCGCAGACTTAAG-1	Con1	Con	1023	1381.0	1.0	0.0724113	7.0	0.5068791
ACTTCGCAGCTACTAC-1	Con1	Con	920	1218.0	2.0	0.16420361	8.0	0.65681446
ACTTCGCAGCTTGTGT-1	Con1	Con	505	586.0	1.0	0.17064846	0.0	0.0
ACTTCGCAGGTATTGA-1	Con1	Con	1872	3368.0	3.0	0.089073636	8.0	0.2375297
ACTTCGCAGTATAGAC-1	Con1	Con	1374	2730.0	0.0	0.0	6.0	0.21978024
ACTTCGCGTAATCAAG-1	Con1	Con	710	955.0	0.0	0.0	3.0	0.31413612
ACTTCGCGTGCCCTTT-1	Con1	Con	864	1450.0	0.0	0.0	5.0	0.3448276
ACTTCGCGTGTCTTCC-1	Con1	Con	2304	5249.0	1.0	0.019051248	11.0	0.20956373
ACTTCGCTCCACAGGC-1	Con1	Con	2109	4653.0	6.0	0.12894906	5.0	0.107457556
ACTTCGCTCCCGATCT-1	Con1	Con	2912	7384.0	6.0	0.08125677	27.0	0.36565548
ACTTCGCTCCTTCTTC-1	Con1	Con	1779	3366.0	0.0	0.0	8.0	0.23767082
ACTTTCAAGAATACAC-1	Con1	Con	1384	2578.0	0.0	0.0	4.0	0.15515904
ACTTTCAAGCCAAGTG-1	Con1	Con	1130	1783.0	0.0	0.0	4.0	0.224341
ACTTTCAAGCGACCCT-1	Con1	Con	1214	2039.0	6.0	0.2942619	7.0	0.34330556
ACTTTCAAGGCGTCCT-1	Con1	Con	566	726.0	1.0	0.13774104	5.0	0.6887052
ACTTTCAAGGTATCTC-1	Con1	Con	565	651.0	0.0	0.0	0.0	0.0
ACTTTCAAGTGACCTT-1	Con1	Con	1106	1537.0	5.0	0.32530904	5.0	0.32530904
ACTTTCACATACATCG-1	Con1	Con	1797	4073.0	2.0	0.049103856	3.0	0.073655784
ACTTTCACATATGCGT-1	Con1	Con	560	714.0	0.0	0.0	2.0	0.28011206
ACTTTCATCGGAGATG-1	Con1	Con	1838	3349.0	0.0	0.0	12.0	0.3583159
ACTTTCATCGTTACCC-1	Con1	Con	1356	2349.0	0.0	0.0	3.0	0.12771392
ACTTTCATCTACGCAA-1	Con1	Con	1696	3060.0	0.0	0.0	14.0	0.45751637
ACTTTCATCTGGGCGT-1	Con1	Con	669	827.0	0.0	0.0	3.0	0.36275694
ACTTTGTAGCCGAATG-1	Con1	Con	1364	2306.0	1.0	0.043365136	3.0	0.1300954
ACTTTGTAGGGCCAAT-1	Con1	Con	1175	1860.0	36.0	1.9354839	1.0	0.05376344
ACTTTGTGTGCGTGCT-1	Con1	Con	1218	1738.0	1.0	0.0575374	4.0	0.2301496
ACTTTGTGTGGTTCTA-1	Con1	Con	731	1037.0	1.0	0.096432015	2.0	0.19286403
ACTTTGTGTGTTCGTA-1	Con1	Con	1240	2038.0	0.0	0.0	4.0	0.19627085
AGAAATGAGCCGCACT-1	Con1	Con	788	1156.0	1.0	0.08650519	5.0	0.43252593
AGAAATGAGGTGATCG-1	Con1	Con	867	1340.0	16.0	1.1940298	5.0	0.37313432
AGAAATGCAAATTGGA-1	Con1	Con	1116	1730.0	0.0	0.0	3.0	0.1734104
AGAAATGGTACAACGG-1	Con1	Con	1458	2988.0	1.0	0.033467203	5.0	0.16733602
AGAAATGGTACAAGTA-1	Con1	Con	1118	1993.0	4.0	0.20070246	3.0	0.15052684
AGAAATGGTTAGGGTG-1	Con1	Con	1470	2307.0	2.0	0.086692676	8.0	0.3467707
AGAAATGTCGAACTCA-1	Con1	Con	2650	6392.0	1.0	0.015644556	9.0	0.140801
AGAAATGTCGCAGATT-1	Con1	Con	4290	12300.0	10.0	0.08130081	26.0	0.21138212
AGAAATGTCTAATTCC-1	Con1	Con	792	1121.0	1.0	0.08920606	3.0	0.2676182
AGAACAAAGAAGATCT-1	Con1	Con	639	831.0	0.0	0.0	2.0	0.2406739
AGAACAAAGAATTGCA-1	Con1	Con	1113	1751.0	11.0	0.62821245	4.0	0.2284409
AGAACAAAGCACACAG-1	Con1	Con	881	1310.0	1.0	0.07633588	4.0	0.3053435
AGAACAAAGCCTTGAT-1	Con1	Con	585	686.0	0.0	0.0	3.0	0.4373178
AGAACAAAGTGGCCTC-1	Con1	Con	1630	3268.0	1.0	0.030599756	9.0	0.27539778
AGAACAACACACCAGC-1	Con1	Con	2702	7488.0	2.0	0.026709404	18.0	0.24038462
AGAACAACACAGACGA-1	Con1	Con	1705	3350.0	0.0	0.0	8.0	0.23880596
AGAACAACAGCTGTAT-1	Con1	Con	1628	2603.0	12.0	0.46100652	7.0	0.26892048
AGAACAACATGAGATA-1	Con1	Con	1062	1982.0	0.0	0.0	1.0	0.050454088
AGAACAAGTTTCGACA-1	Con1	Con	1217	2205.0	0.0	0.0	2.0	0.09070295
AGAACAATCATCGCTC-1	Con1	Con	583	679.0	1.0	0.1472754	2.0	0.2945508
AGAACAATCGCACTCT-1	Con1	Con	1694	3269.0	1.0	0.030590396	2.0	0.061180793
AGAACCTAGATGCGAC-1	Con1	Con	698	893.0	1.0	0.111982085	3.0	0.33594626
AGAACCTAGCCTGAAG-1	Con1	Con	992	1389.0	17.0	1.2239021	5.0	0.3599712
AGAACCTAGGCATTTC-1	Con1	Con	852	1090.0	0.0	0.0	8.0	0.73394495
AGAACCTAGTGGGAAA-1	Con1	Con	2275	5582.0	6.0	0.10748835	3.0	0.053744175
AGAACCTCAATTTCCT-1	Con1	Con	2854	7939.0	0.0	0.0	12.0	0.15115254
AGAACCTCAGCGACAA-1	Con1	Con	1228	1686.0	0.0	0.0	7.0	0.41518387
AGAACCTGTGCTATTG-1	Con1	Con	992	1626.0	1.0	0.061500613	3.0	0.18450184
AGAACCTGTTAGTCGT-1	Con1	Con	1858	3469.0	0.0	0.0	7.0	0.20178726
AGAACCTTCATTTGTC-1	Con1	Con	1209	2024.0	0.0	0.0	5.0	0.24703558
AGAACCTTCGCCGTGA-1	Con1	Con	755	1048.0	1.0	0.09541985	1.0	0.09541985
AGAAGCGAGACGCCAA-1	Con1	Con	998	1485.0	4.0	0.26936024	5.0	0.33670032
AGAAGCGAGACTCGAG-1	Con1	Con	1172	1886.0	3.0	0.15906681	1.0	0.053022273
AGAAGCGAGAGGCGGA-1	Con1	Con	1425	2035.0	12.0	0.58968055	7.0	0.34398034
AGAAGCGAGCATGGGT-1	Con1	Con	1526	2365.0	7.0	0.2959831	7.0	0.2959831
AGAAGCGAGTGTTGTC-1	Con1	Con	1011	1378.0	25.0	1.8142234	9.0	0.65312046
AGAAGCGCACTTGAGT-1	Con1	Con	763	934.0	0.0	0.0	9.0	0.9635975
AGAAGCGCAGTCAACT-1	Con1	Con	1285	2241.0	28.0	1.2494422	7.0	0.31236055
AGAAGCGGTCATCAGT-1	Con1	Con	540	702.0	8.0	1.1396011	1.0	0.14245014
AGAAGTAAGCAACAAT-1	Con1	Con	1293	2313.0	11.0	0.47557285	6.0	0.25940338
AGAAGTAAGGACAGCT-1	Con1	Con	934	1510.0	8.0	0.5298013	5.0	0.33112583
AGAAGTACAATTCGTG-1	Con1	Con	1028	1558.0	15.0	0.9627728	3.0	0.19255456
AGAAGTACACACCTAA-1	Con1	Con	1045	1681.0	0.0	0.0	8.0	0.47590718
AGAAGTACACACGCCA-1	Con1	Con	585	691.0	15.0	2.170767	7.0	1.0130246
AGAAGTACACCGCTGA-1	Con1	Con	1478	2391.0	13.0	0.5437056	11.0	0.46005854
AGAAGTACACTGCACG-1	Con1	Con	683	937.0	22.0	2.347919	4.0	0.42689434
AGAAGTACAGACACCC-1	Con1	Con	721	1048.0	1.0	0.09541985	3.0	0.28625956
AGAAGTACAGGCGATA-1	Con1	Con	870	1346.0	0.0	0.0	8.0	0.5943536
AGAAGTAGTCTTAGTG-1	Con1	Con	1201	1772.0	1.0	0.05643341	5.0	0.28216705
AGAAGTAGTGATGAAT-1	Con1	Con	3699	10886.0	5.0	0.045930553	23.0	0.21128054
AGAAGTAGTGCAATAA-1	Con1	Con	690	884.0	0.0	0.0	5.0	0.5656109
AGAAGTAGTTCACGAT-1	Con1	Con	1678	2613.0	23.0	0.8802143	20.0	0.76540375
AGAAGTAGTTCAGCGC-1	Con1	Con	1132	1734.0	6.0	0.34602076	5.0	0.2883506
AGAAGTAGTTGGATCT-1	Con1	Con	1130	1910.0	0.0	0.0	7.0	0.36649215
AGAAGTATCGCCTCTA-1	Con1	Con	611	764.0	0.0	0.0	5.0	0.65445024
AGAAGTATCTCTATGT-1	Con1	Con	802	1154.0	2.0	0.17331022	6.0	0.51993066
AGACAAAAGCCTTGAT-1	Con1	Con	1170	1941.0	1.0	0.051519834	7.0	0.36063883
AGACAAAAGGGACCAT-1	Con1	Con	1007	1537.0	5.0	0.32530904	4.0	0.26024723
AGACAAAAGGTATCTC-1	Con1	Con	943	1329.0	42.0	3.1602712	5.0	0.37622273
AGACAAAAGTCCTGCG-1	Con1	Con	1067	1859.0	0.0	0.0	1.0	0.05379236
AGACAAAAGTTCGGTT-1	Con1	Con	1036	1504.0	0.0	0.0	5.0	0.3324468
AGACAAAAGTTGCGCC-1	Con1	Con	1031	1646.0	0.0	0.0	2.0	0.12150669
AGACAAACACCCAAGC-1	Con1	Con	1873	3358.0	8.0	0.23823704	10.0	0.2977963
AGACAAACACTAGGCC-1	Con1	Con	1518	2655.0	26.0	0.9792844	6.0	0.2259887
AGACAAACAGACTGCC-1	Con1	Con	2038	3835.0	4.0	0.10430248	7.0	0.18252933
AGACAAAGTTCGAGCC-1	Con1	Con	1187	2010.0	2.0	0.09950249	2.0	0.09950249
AGACAAATCATTCGTT-1	Con1	Con	487	565.0	0.0	0.0	4.0	0.7079646
AGACAAATCGACGTCG-1	Con1	Con	671	817.0	0.0	0.0	3.0	0.36719707
AGACAAATCGGCTTGG-1	Con1	Con	769	993.0	0.0	0.0	7.0	0.70493454
AGACAAATCTGCGGGT-1	Con1	Con	804	1101.0	14.0	1.2715713	7.0	0.63578564
AGACAAATCTTACACT-1	Con1	Con	1333	2336.0	0.0	0.0	8.0	0.34246576
AGACACTAGACAAGCC-1	Con1	Con	2206	4513.0	1.0	0.02215821	18.0	0.3988478
AGACACTAGATAGCTA-1	Con1	Con	1681	2949.0	13.0	0.44082737	6.0	0.2034588
AGACACTAGCGCCATC-1	Con1	Con	1126	1753.0	7.0	0.39931545	5.0	0.28522533
AGACACTAGGATTCAA-1	Con1	Con	1089	1799.0	2.0	0.11117287	2.0	0.11117287
AGACACTCATGGTGGA-1	Con1	Con	1082	1765.0	5.0	0.28328612	2.0	0.11331445
AGACACTCATTGCTGA-1	Con1	Con	2758	8174.0	4.0	0.04893565	22.0	0.26914608
AGACACTGTCGCAACC-1	Con1	Con	751	1011.0	0.0	0.0	2.0	0.19782393
AGACACTTCGGTCGGT-1	Con1	Con	673	873.0	1.0	0.11454754	4.0	0.45819017
AGACACTTCGTCCTCA-1	Con1	Con	1666	3564.0	0.0	0.0	4.0	0.11223345
AGACACTTCTCACTCG-1	Con1	Con	3390	8409.0	8.0	0.09513616	11.0	0.13081223
AGACAGGAGAACCCGA-1	Con1	Con	2008	3930.0	0.0	0.0	12.0	0.3053435
AGACAGGAGATCCTAC-1	Con1	Con	543	637.0	0.0	0.0	3.0	0.47095764
AGACAGGCAAAGGCAC-1	Con1	Con	1125	1774.0	0.0	0.0	7.0	0.39458853
AGACAGGCACGGAAGT-1	Con1	Con	873	1335.0	10.0	0.7490637	4.0	0.29962546
AGACAGGGTAACACGG-1	Con1	Con	1182	1757.0	0.0	0.0	3.0	0.17074558
AGACAGGGTAAGTCAA-1	Con1	Con	625	793.0	3.0	0.3783102	1.0	0.1261034
AGACAGGGTATATGGA-1	Con1	Con	1273	2065.0	1.0	0.048426148	5.0	0.24213076
AGACAGGTCATAGAGA-1	Con1	Con	1789	3129.0	0.0	0.0	14.0	0.4474273
AGACAGGTCATGGCCG-1	Con1	Con	1596	2615.0	1.0	0.038240917	9.0	0.34416825
AGACAGGTCCAGCACG-1	Con1	Con	1145	1649.0	2.0	0.121285625	6.0	0.36385688
AGACAGGTCTCATGCC-1	Con1	Con	1443	2914.0	0.0	0.0	6.0	0.20590255
AGACAGGTCTTGGTCC-1	Con1	Con	1796	3758.0	0.0	0.0	5.0	0.1330495
AGACCATAGAGTGTGC-1	Con1	Con	3419	9985.0	21.0	0.21031548	23.0	0.23034553
AGACCATCACAAACGG-1	Con1	Con	1158	2100.0	38.0	1.8095238	10.0	0.4761905
AGACCATCACAGTCCG-1	Con1	Con	2474	6413.0	8.0	0.124746606	12.0	0.18711992
AGACCATCATGACCCG-1	Con1	Con	1592	3131.0	1.0	0.031938676	3.0	0.09581603
AGACCATGTTTCGTTT-1	Con1	Con	888	1410.0	0.0	0.0	3.0	0.21276595
AGACCATTCGGCTGAC-1	Con1	Con	933	1266.0	1.0	0.07898894	7.0	0.5529226
AGACCATTCTTCCCAG-1	Con1	Con	916	1388.0	0.0	0.0	1.0	0.07204611
AGACCCGAGTGGAAGA-1	Con1	Con	2547	5759.0	2.0	0.03472825	17.0	0.29519016
AGACCCGCACGGAAGT-1	Con1	Con	1480	2289.0	25.0	1.09218	3.0	0.1310616
AGACCCGCATTCCTCG-1	Con1	Con	1150	2080.0	2.0	0.09615385	7.0	0.33653846
AGACCCGCATTGAAAG-1	Con1	Con	3471	12972.0	2.0	0.015417823	17.0	0.1310515
AGACCCGGTGAAGCGT-1	Con1	Con	795	1140.0	0.0	0.0	8.0	0.7017544
AGACCCGTCATCGCCT-1	Con1	Con	1006	1482.0	6.0	0.40485832	0.0	0.0
AGACTCAGTAACGGTG-1	Con1	Con	1412	2330.0	0.0	0.0	6.0	0.25751075
AGACTCAGTAGATTAG-1	Con1	Con	1275	2023.0	19.0	0.9391992	6.0	0.29658923
AGACTCAGTGAGACCA-1	Con1	Con	521	620.0	1.0	0.16129032	0.0	0.0
AGACTCAGTGGAGGTT-1	Con1	Con	1301	2237.0	0.0	0.0	6.0	0.26821637
AGACTCATCTGCCTGT-1	Con1	Con	1605	2520.0	0.0	0.0	16.0	0.63492066
AGACTCATCTGGGATT-1	Con1	Con	680	893.0	2.0	0.22396417	2.0	0.22396417
AGAGAATAGCACACAG-1	Con1	Con	1768	3240.0	4.0	0.1234568	14.0	0.43209875
AGAGAATAGGATCACG-1	Con1	Con	1322	2016.0	3.0	0.14880952	2.0	0.09920636
AGAGAATAGGTAAGAG-1	Con1	Con	2057	4249.0	12.0	0.2824194	13.0	0.30595434
AGAGAATCACAACCGC-1	Con1	Con	867	1119.0	14.0	1.251117	6.0	0.5361931
AGAGAATCATGCGGTC-1	Con1	Con	1473	3257.0	0.0	0.0	4.0	0.122812405
AGAGAATGTGATCATC-1	Con1	Con	662	774.0	0.0	0.0	4.0	0.5167959
AGAGAATGTGATTAGA-1	Con1	Con	1015	1592.0	0.0	0.0	6.0	0.37688443
AGAGAATGTTCGTAAC-1	Con1	Con	873	1174.0	3.0	0.25553665	6.0	0.5110733
AGAGAATTCACCTTGC-1	Con1	Con	952	1508.0	1.0	0.066313	2.0	0.132626
AGAGAGCAGAGAGAAC-1	Con1	Con	621	768.0	11.0	1.4322917	4.0	0.5208334
AGAGAGCAGTAGATCA-1	Con1	Con	932	1319.0	0.0	0.0	7.0	0.5307051
AGAGAGCAGTGGACGT-1	Con1	Con	899	1348.0	0.0	0.0	6.0	0.44510388
AGAGAGCCAAGTATAG-1	Con1	Con	2040	3739.0	0.0	0.0	9.0	0.24070607
AGAGAGCCAATTCTTC-1	Con1	Con	891	1359.0	1.0	0.07358351	6.0	0.4415011
AGAGAGCCACCCTCTA-1	Con1	Con	1032	1630.0	4.0	0.24539877	3.0	0.18404908
AGAGAGCCACGATTCA-1	Con1	Con	1117	1642.0	0.0	0.0	5.0	0.3045067
AGAGAGCCAGCTGCCA-1	Con1	Con	1296	1958.0	0.0	0.0	11.0	0.56179774
AGAGAGCCAGGACATG-1	Con1	Con	847	1138.0	0.0	0.0	5.0	0.4393673
AGAGAGCCATAAGCAA-1	Con1	Con	1047	1530.0	2.0	0.13071896	7.0	0.45751637
AGAGAGCCATCGAGCC-1	Con1	Con	1693	2767.0	1.0	0.036140222	10.0	0.36140224
AGAGAGCCATTCACCC-1	Con1	Con	938	1325.0	7.0	0.5283019	0.0	0.0
AGAGAGCCATTCATCT-1	Con1	Con	1413	2394.0	0.0	0.0	7.0	0.29239768
AGAGAGCGTCAAAGCG-1	Con1	Con	625	770.0	2.0	0.25974026	2.0	0.25974026
AGAGAGCTCAGCTAGT-1	Con1	Con	823	1094.0	0.0	0.0	3.0	0.27422303
AGAGAGCTCCCAATAG-1	Con1	Con	1249	2028.0	1.0	0.049309663	4.0	0.19723865
AGAGAGCTCCTCGCAT-1	Con1	Con	1811	3773.0	227.0	6.0164323	9.0	0.23853697
AGAGAGCTCTAGAACC-1	Con1	Con	1677	3228.0	22.0	0.68153656	10.0	0.30978933
AGAGAGCTCTTCGATT-1	Con1	Con	1114	1774.0	5.0	0.2818489	6.0	0.33821872
AGAGAGCTCTTCTGTA-1	Con1	Con	1483	2700.0	2.0	0.074074075	4.0	0.14814815
AGAGCAGCAATATCCG-1	Con1	Con	1247	2021.0	1.0	0.049480453	3.0	0.14844136
AGAGCAGCACACAGAG-1	Con1	Con	687	894.0	3.0	0.33557048	3.0	0.33557048
AGAGCAGCACAGGATG-1	Con1	Con	521	669.0	10.0	1.4947684	2.0	0.29895365
AGAGCAGGTGACTAAA-1	Con1	Con	1649	2622.0	1.0	0.038138825	4.0	0.1525553
AGAGCAGGTGTTCCAA-1	Con1	Con	499	628.0	0.0	0.0	4.0	0.6369427
AGAGCAGTCCATCACC-1	Con1	Con	2233	4808.0	3.0	0.062396005	14.0	0.29118136
AGAGCAGTCGAATCCA-1	Con1	Con	619	733.0	5.0	0.6821282	3.0	0.40927693
AGAGCCCAGCGCCTTG-1	Con1	Con	1132	1968.0	6.0	0.30487803	5.0	0.25406504
AGAGCCCAGGACGGAG-1	Con1	Con	2218	3558.0	29.0	0.81506467	15.0	0.42158514
AGAGCCCCACGGTCTG-1	Con1	Con	1791	2820.0	3.0	0.10638297	10.0	0.3546099
AGAGCCCTCGCCTATC-1	Con1	Con	2877	8127.0	18.0	0.22148395	18.0	0.22148395
AGATAGAAGAGGACTC-1	Con1	Con	1494	2630.0	2.0	0.076045625	3.0	0.11406843
AGATAGAAGTGCAACG-1	Con1	Con	1381	2567.0	3.0	0.116867945	8.0	0.31164783
AGATAGACAAGGAGTC-1	Con1	Con	1265	2097.0	2.0	0.095374346	4.0	0.19074869
AGATAGACAGCAGGAT-1	Con1	Con	832	1185.0	10.0	0.84388185	3.0	0.25316456
AGATAGAGTACAAAGT-1	Con1	Con	676	854.0	5.0	0.5854801	1.0	0.117096014
AGATAGAGTTAAGCAA-1	Con1	Con	931	1414.0	1.0	0.07072136	4.0	0.28288543
AGATAGATCACAAGAA-1	Con1	Con	1291	2376.0	4.0	0.16835016	2.0	0.08417508
AGATAGATCCTCACGT-1	Con1	Con	1385	2191.0	9.0	0.4107713	7.0	0.31948882
AGATCCAAGAGCAAGA-1	Con1	Con	514	667.0	0.0	0.0	1.0	0.14992504
AGATCCAAGTTCCGTA-1	Con1	Con	1460	3112.0	3.0	0.09640103	7.0	0.22493573
AGATCCACAACACGAG-1	Con1	Con	1204	2030.0	0.0	0.0	5.0	0.24630542
AGATCCACACTAAACC-1	Con1	Con	527	598.0	1.0	0.16722408	7.0	1.1705686
AGATCCACACTATGTG-1	Con1	Con	862	1207.0	0.0	0.0	5.0	0.4142502
AGATCCACAGGCCTGT-1	Con1	Con	610	1302.0	4.0	0.30721965	7.0	0.53763443
AGATCCACAGTGAGCA-1	Con1	Con	936	1398.0	0.0	0.0	2.0	0.14306152
AGATCCACATGACGTT-1	Con1	Con	1253	2144.0	0.0	0.0	10.0	0.4664179
AGATCCAGTCCGATCG-1	Con1	Con	548	673.0	11.0	1.6344724	4.0	0.5943536
AGATCCAGTCCTTAAG-1	Con1	Con	2196	5514.0	11.0	0.1994922	13.0	0.23576352
AGATCCAGTGGCTCTG-1	Con1	Con	517	702.0	2.0	0.28490028	2.0	0.28490028
AGATCCATCCAACTAG-1	Con1	Con	1366	2267.0	2.0	0.08822232	7.0	0.3087781
AGATCGTCAATGAACA-1	Con1	Con	2393	5765.0	0.0	0.0	21.0	0.36426714
AGATCGTCACATATGC-1	Con1	Con	1162	2029.0	4.0	0.19714145	5.0	0.2464268
AGATCGTCACCTTCGT-1	Con1	Con	638	792.0	3.0	0.37878788	2.0	0.25252524
AGATCGTCAGCCGTTG-1	Con1	Con	1042	1460.0	0.0	0.0	18.0	1.2328768
AGATCGTGTACAAGCG-1	Con1	Con	520	646.0	0.0	0.0	2.0	0.30959752
AGATGAAAGCATCGAG-1	Con1	Con	1509	3191.0	5.0	0.15669069	8.0	0.2507051
AGATGAAAGTGATAGT-1	Con1	Con	1010	1578.0	3.0	0.19011407	2.0	0.1267427
AGATGAAAGTTGAAAC-1	Con1	Con	4139	14470.0	35.0	0.24187975	18.0	0.1243953
AGATGAACATTCGGGC-1	Con1	Con	804	1162.0	4.0	0.34423408	5.0	0.43029258
AGATGAAGTCACCGCA-1	Con1	Con	1859	3456.0	7.0	0.2025463	8.0	0.23148148
AGATGAAGTCTTTCTA-1	Con1	Con	928	1437.0	0.0	0.0	6.0	0.41753656
AGATGAAGTTCGATTG-1	Con1	Con	1014	1738.0	0.0	0.0	5.0	0.28768697
AGATGAATCCATCACC-1	Con1	Con	1138	1682.0	4.0	0.23781213	6.0	0.3567182
AGATGCTAGGCCTAGA-1	Con1	Con	1934	3896.0	4.0	0.10266941	7.0	0.17967147
AGATGCTAGTTGCGCC-1	Con1	Con	1160	1997.0	2.0	0.10015023	2.0	0.10015023
AGATGCTCAGCATACT-1	Con1	Con	1368	2805.0	0.0	0.0	4.0	0.14260249
AGATGCTCATAGCACT-1	Con1	Con	1184	1730.0	0.0	0.0	2.0	0.115606934
AGATGCTGTAGGCAAC-1	Con1	Con	542	684.0	0.0	0.0	2.0	0.29239768
AGATGCTGTCTACAAC-1	Con1	Con	962	1604.0	0.0	0.0	4.0	0.24937657
AGATGCTTCGAGAATA-1	Con1	Con	653	824.0	2.0	0.24271844	3.0	0.3640777
AGCATCAAGAAGTGTT-1	Con1	Con	892	1297.0	7.0	0.539707	9.0	0.69390905
AGCATCAAGCCTAGGA-1	Con1	Con	1742	3599.0	2.0	0.055570994	6.0	0.16671298
AGCATCAAGGCCCGTT-1	Con1	Con	945	1258.0	3.0	0.23847376	3.0	0.23847376
AGCATCAAGGTCCGAA-1	Con1	Con	1269	2120.0	2.0	0.094339624	8.0	0.3773585
AGCATCAAGTAGTCAA-1	Con1	Con	1214	1983.0	0.0	0.0	10.0	0.50428647
AGCATCACAAATCGGG-1	Con1	Con	1908	3418.0	0.0	0.0	10.0	0.29256874
AGCATCACATGCGGTC-1	Con1	Con	2629	5188.0	7.0	0.13492675	14.0	0.2698535
AGCATCATCTAAACGC-1	Con1	Con	3288	7964.0	11.0	0.13812155	25.0	0.3139126
AGCATCATCTGGGTCG-1	Con1	Con	959	1325.0	0.0	0.0	1.0	0.0754717
AGCCAATAGTTCCGTA-1	Con1	Con	1137	1587.0	0.0	0.0	6.0	0.37807184
AGCCAATCAAATCAGA-1	Con1	Con	997	1652.0	1.0	0.06053269	1.0	0.06053269
AGCCAATCAACAGAGC-1	Con1	Con	869	1199.0	1.0	0.083402835	3.0	0.25020853
AGCCAATCATCCGGCA-1	Con1	Con	2572	10028.0	13.0	0.12963702	12.0	0.11966494
AGCCAATGTGTTCCAA-1	Con1	Con	839	1158.0	3.0	0.25906736	6.0	0.5181347
AGCCAATGTTGCCAAT-1	Con1	Con	2036	4586.0	2.0	0.04361099	5.0	0.109027475
AGCCACGAGGAGATAG-1	Con1	Con	591	792.0	5.0	0.63131315	1.0	0.12626262
AGCCACGAGGTTGACG-1	Con1	Con	2000	4453.0	2.0	0.04491354	17.0	0.3817651
AGCCACGAGTGCCAGA-1	Con1	Con	765	1038.0	4.0	0.38535646	3.0	0.28901732
AGCCACGCACCATATG-1	Con1	Con	887	1325.0	1.0	0.0754717	1.0	0.0754717
AGCCACGCAGAATGTA-1	Con1	Con	945	1361.0	0.0	0.0	4.0	0.29390153
AGCCACGGTGCGACAA-1	Con1	Con	1131	1988.0	0.0	0.0	6.0	0.30181086
AGCCACGTCTCTATAC-1	Con1	Con	1108	1788.0	0.0	0.0	5.0	0.27964205
AGCCAGCAGAGGTTAT-1	Con1	Con	602	717.0	1.0	0.13947001	6.0	0.83682007
AGCCAGCAGTACAACA-1	Con1	Con	3199	7579.0	11.0	0.14513788	18.0	0.23749834
AGCCAGCAGTCATTGC-1	Con1	Con	1361	2403.0	0.0	0.0	8.0	0.33291718
AGCCAGCCAATAGTCC-1	Con1	Con	1993	4026.0	0.0	0.0	6.0	0.1490313
AGCCAGCCATACTGTG-1	Con1	Con	517	609.0	0.0	0.0	5.0	0.82101804
AGCCAGCGTAAGGCTG-1	Con1	Con	1001	1431.0	0.0	0.0	6.0	0.4192872
AGCCAGCGTAATACCC-1	Con1	Con	632	777.0	0.0	0.0	1.0	0.12870014
AGCCAGCGTACCGCGT-1	Con1	Con	534	611.0	0.0	0.0	2.0	0.32733226
AGCCAGCGTGCAATGG-1	Con1	Con	1097	1789.0	0.0	0.0	11.0	0.61486864
AGCCAGCTCGAACGCC-1	Con1	Con	952	1343.0	2.0	0.14892033	1.0	0.07446016
AGCGATTAGAATCGAT-1	Con1	Con	1379	2586.0	0.0	0.0	5.0	0.19334881
AGCGATTAGGACAACC-1	Con1	Con	1222	1935.0	0.0	0.0	3.0	0.15503876
AGCGATTAGGGAGGGT-1	Con1	Con	2000	3867.0	9.0	0.23273855	9.0	0.23273855
AGCGATTAGGGCGAAG-1	Con1	Con	1315	2440.0	1.0	0.040983606	6.0	0.24590164
AGCGATTCAAATGGCG-1	Con1	Con	1139	1819.0	0.0	0.0	6.0	0.32985157
AGCGATTCAGCTGAGA-1	Con1	Con	1112	1643.0	0.0	0.0	5.0	0.30432135
AGCGATTCATTGGATC-1	Con1	Con	1669	3325.0	4.0	0.120300755	7.0	0.2105263
AGCGATTGTACCTAGT-1	Con1	Con	900	1351.0	21.0	1.5544041	3.0	0.22205773
AGCGATTTCCATAGGT-1	Con1	Con	1093	1732.0	0.0	0.0	4.0	0.23094688
AGCGATTTCGCATGAT-1	Con1	Con	1270	2115.0	2.0	0.09456265	6.0	0.28368795
AGCGATTTCTCATGCC-1	Con1	Con	1438	2681.0	0.0	0.0	5.0	0.18649758
AGCGATTTCTGATGGT-1	Con1	Con	2373	5312.0	3.0	0.0564759	17.0	0.32003012
AGCGCCAAGCAGGCTA-1	Con1	Con	1712	3540.0	0.0	0.0	5.0	0.14124294
AGCGCCAAGCCGTTAT-1	Con1	Con	1078	1766.0	0.0	0.0	2.0	0.11325028
AGCGCCAAGGAATCGC-1	Con1	Con	1404	2327.0	0.0	0.0	6.0	0.25784272
AGCGCCACAAGAGCTG-1	Con1	Con	688	923.0	1.0	0.108342364	4.0	0.43336946
AGCGCCACAGACATCT-1	Con1	Con	1455	2805.0	1.0	0.035650622	11.0	0.3921569
AGCGCCACATACTGTG-1	Con1	Con	1178	1734.0	1.0	0.057670124	2.0	0.11534025
AGCGCCACATCCGAAT-1	Con1	Con	1344	2289.0	0.0	0.0	11.0	0.4805592
AGCGCCAGTCAGGTAG-1	Con1	Con	582	700.0	0.0	0.0	3.0	0.4285714
AGCGCCAGTGGTCTAT-1	Con1	Con	1980	4575.0	7.0	0.15300547	16.0	0.3497268
AGCGCCAGTTTACTTC-1	Con1	Con	3431	10698.0	1.0	0.009347541	29.0	0.2710787
AGCGCCATCCGTAATG-1	Con1	Con	808	1119.0	0.0	0.0	5.0	0.44682753
AGCGCCATCGAGAACG-1	Con1	Con	1120	1809.0	3.0	0.16583748	3.0	0.16583748
AGCGCCATCGCAGAGA-1	Con1	Con	762	991.0	1.0	0.100908175	4.0	0.4036327
AGCGCCATCTCAACCC-1	Con1	Con	1011	1407.0	3.0	0.21321963	4.0	0.28429282
AGCGCTGAGACATCAA-1	Con1	Con	934	1376.0	4.0	0.29069766	4.0	0.29069766
AGCGCTGAGCCTTCTC-1	Con1	Con	3271	10228.0	9.0	0.08799374	13.0	0.12710208
AGCGCTGAGCGCCCAT-1	Con1	Con	819	1042.0	1.0	0.09596929	6.0	0.57581574
AGCGCTGGTGGTGATG-1	Con1	Con	1240	2125.0	0.0	0.0	3.0	0.14117646
AGCGCTGGTTTCCCAC-1	Con1	Con	1011	1499.0	9.0	0.60040027	8.0	0.53368914
AGCGCTGTCGTCCTCA-1	Con1	Con	589	759.0	0.0	0.0	1.0	0.13175231
AGCGCTGTCTCTATAC-1	Con1	Con	1266	2097.0	1.0	0.047687173	3.0	0.14306152
AGCGTATAGCATTGAA-1	Con1	Con	1010	1672.0	0.0	0.0	5.0	0.29904306
AGCGTATAGCTGTTCA-1	Con1	Con	1021	1735.0	0.0	0.0	2.0	0.11527377
AGCGTATCACTTACAG-1	Con1	Con	961	1542.0	1.0	0.064850844	4.0	0.25940338
AGCGTATCATTGGGAG-1	Con1	Con	760	1069.0	3.0	0.2806361	2.0	0.18709074
AGCGTATTCAGTCAGT-1	Con1	Con	1077	1666.0	0.0	0.0	9.0	0.5402161
AGCGTATTCGGACTTA-1	Con1	Con	867	1158.0	7.0	0.6044905	3.0	0.25906736
AGCGTATTCTTTGGAG-1	Con1	Con	2444	4542.0	1.0	0.022016734	22.0	0.48436812
AGCGTCGAGAACGTGC-1	Con1	Con	1692	3940.0	4.0	0.10152285	12.0	0.30456853
AGCGTCGCAATACGAA-1	Con1	Con	2561	6089.0	0.0	0.0	8.0	0.13138446
AGCGTCGGTTATGTCG-1	Con1	Con	424	507.0	0.0	0.0	1.0	0.19723865
AGCTACAAGAGGTATT-1	Con1	Con	786	1123.0	6.0	0.53428316	2.0	0.17809439
AGCTACAAGTCGCGAA-1	Con1	Con	1024	1547.0	10.0	0.64641243	4.0	0.25856498
AGCTACACAATTGCGT-1	Con1	Con	1824	4211.0	0.0	0.0	17.0	0.40370458
AGCTACACATATGCGT-1	Con1	Con	1507	2774.0	0.0	0.0	3.0	0.10814708
AGCTACAGTAATACCC-1	Con1	Con	1553	2755.0	0.0	0.0	9.0	0.32667875
AGCTACAGTCCCACGA-1	Con1	Con	2279	4601.0	8.0	0.17387524	14.0	0.30428168
AGCTACAGTTCAGGTT-1	Con1	Con	917	1317.0	0.0	0.0	1.0	0.07593014
AGCTACAGTTTACGAC-1	Con1	Con	1118	1559.0	0.0	0.0	6.0	0.3848621
AGCTCAAAGCCTGCCA-1	Con1	Con	1702	3164.0	1.0	0.031605564	6.0	0.18963337
AGCTCAAAGCGAGAAA-1	Con1	Con	1291	2286.0	1.0	0.043744534	3.0	0.1312336
AGCTCAAAGTACAGCG-1	Con1	Con	421	516.0	1.0	0.19379845	4.0	0.7751938
AGCTCAACAGTGTGGA-1	Con1	Con	1082	1738.0	7.0	0.40276182	5.0	0.28768697
AGCTCAAGTAACACGG-1	Con1	Con	1116	1923.0	0.0	0.0	5.0	0.26001042
AGCTCAAGTCACCCTT-1	Con1	Con	989	1611.0	5.0	0.3103662	2.0	0.1241465
AGCTCAAGTTAGGGAC-1	Con1	Con	3066	6503.0	9.0	0.13839766	16.0	0.24604028
AGCTCAATCAAATGCC-1	Con1	Con	1917	4288.0	1.0	0.023320895	10.0	0.23320895
AGCTCAATCAGCGGAA-1	Con1	Con	1308	1877.0	3.0	0.15982951	2.0	0.10655301
AGCTCAATCCTCTAAT-1	Con1	Con	829	1161.0	4.0	0.34453058	6.0	0.5167959
AGCTCAATCGCTCTCA-1	Con1	Con	1342	2191.0	0.0	0.0	2.0	0.09128252
AGCTCAATCGGCCTTT-1	Con1	Con	786	1073.0	2.0	0.18639329	4.0	0.37278658
AGCTTCCAGCACTAGG-1	Con1	Con	853	1180.0	2.0	0.16949153	5.0	0.42372882
AGCTTCCCAGACAAAT-1	Con1	Con	2124	5293.0	0.0	0.0	10.0	0.18892877
AGCTTCCCAGGCTTGC-1	Con1	Con	1479	2643.0	0.0	0.0	4.0	0.15134317
AGCTTCCCAGTCAGAG-1	Con1	Con	1519	2904.0	7.0	0.24104685	5.0	0.1721763
AGGAAATAGAGATGCC-1	Con1	Con	630	809.0	0.0	0.0	3.0	0.37082818
AGGAAATAGGGTACGT-1	Con1	Con	632	749.0	1.0	0.13351135	4.0	0.5340454
AGGAAATCACCTCGTT-1	Con1	Con	742	1037.0	3.0	0.28929606	5.0	0.4821601
AGGAAATCAGAGGTTG-1	Con1	Con	976	1602.0	1.0	0.06242197	4.0	0.24968788
AGGAAATCAGCACAAG-1	Con1	Con	594	702.0	0.0	0.0	4.0	0.56980056
AGGAAATGTCTGTCCT-1	Con1	Con	1000	1641.0	3.0	0.18281536	4.0	0.2437538
AGGAAATTCAACCTTT-1	Con1	Con	1130	1981.0	8.0	0.40383646	7.0	0.3533569
AGGAAATTCCACAGCG-1	Con1	Con	1165	1691.0	0.0	0.0	5.0	0.29568303
AGGAAATTCCCGATCT-1	Con1	Con	1136	1623.0	4.0	0.24645717	5.0	0.30807146
AGGAAATTCGTACCTC-1	Con1	Con	1275	2009.0	0.0	0.0	3.0	0.14932802
AGGAAATTCTTCGGAA-1	Con1	Con	960	1457.0	0.0	0.0	6.0	0.4118051
AGGAATAAGAAGGGAT-1	Con1	Con	1059	1567.0	0.0	0.0	8.0	0.51052964
AGGAATACAACCACAT-1	Con1	Con	596	750.0	0.0	0.0	2.0	0.26666665
AGGAATACAAGCCCAC-1	Con1	Con	3716	9423.0	4.0	0.042449325	20.0	0.21224663
AGGAATACACCCTAAA-1	Con1	Con	762	973.0	0.0	0.0	3.0	0.30832475
AGGAATACAGTAACCT-1	Con1	Con	2502	4669.0	21.0	0.4497751	15.0	0.32126793
AGGAATACAGTCAACT-1	Con1	Con	849	1108.0	0.0	0.0	6.0	0.54151624
AGGAATAGTACCCAGC-1	Con1	Con	610	757.0	0.0	0.0	3.0	0.39630118
AGGAATATCGTAGTCA-1	Con1	Con	1446	2280.0	0.0	0.0	10.0	0.4385965
AGGAATATCTCCATAT-1	Con1	Con	2993	7357.0	7.0	0.095147476	20.0	0.27184993
AGGAATATCTGGACCG-1	Con1	Con	981	1593.0	5.0	0.3138732	3.0	0.18832392
AGGAATATCTGGAGAG-1	Con1	Con	850	1202.0	13.0	1.0815308	4.0	0.3327787
AGGAATATCTTCCAGC-1	Con1	Con	579	758.0	0.0	0.0	1.0	0.13192612
AGGACGAAGTAAACTG-1	Con1	Con	1601	2887.0	3.0	0.1039141	9.0	0.3117423
AGGACGACAATCCAGT-1	Con1	Con	933	1528.0	6.0	0.39267012	8.0	0.5235602
AGGACGAGTCATTCCC-1	Con1	Con	3853	12521.0	33.0	0.26355723	43.0	0.34342307
AGGACGAGTCTGCCTT-1	Con1	Con	1435	2236.0	2.0	0.089445435	3.0	0.13416816
AGGACGATCATGGTAC-1	Con1	Con	1345	2249.0	2.0	0.08892842	2.0	0.08892842
AGGACGATCCGAAATC-1	Con1	Con	954	1276.0	0.0	0.0	0.0	0.0
AGGACGATCCGCATAA-1	Con1	Con	847	1139.0	1.0	0.087796316	1.0	0.087796316
AGGACGATCTGAGAAA-1	Con1	Con	851	1350.0	0.0	0.0	2.0	0.14814815
AGGACTTAGATGAACT-1	Con1	Con	942	1520.0	10.0	0.65789473	1.0	0.065789476
AGGACTTAGCCGATCC-1	Con1	Con	1102	1870.0	2.0	0.10695188	5.0	0.26737967
AGGACTTCAACCCTAA-1	Con1	Con	965	1284.0	1.0	0.07788162	5.0	0.3894081
AGGACTTCAACGGCTC-1	Con1	Con	1588	3065.0	0.0	0.0	9.0	0.29363784
AGGACTTCACTTCCTG-1	Con1	Con	1523	2700.0	1.0	0.037037037	5.0	0.18518518
AGGACTTCATATCGGT-1	Con1	Con	701	906.0	7.0	0.77262694	4.0	0.4415011
AGGACTTGTACGACAG-1	Con1	Con	2132	4061.0	1.0	0.024624478	12.0	0.29549372
AGGACTTGTAGATCGG-1	Con1	Con	529	654.0	4.0	0.61162084	4.0	0.61162084
AGGACTTGTCATAAAG-1	Con1	Con	566	712.0	3.0	0.4213483	1.0	0.14044943
AGGACTTTCAACCGAT-1	Con1	Con	1350	2667.0	0.0	0.0	9.0	0.3374578
AGGACTTTCAGGAAAT-1	Con1	Con	561	722.0	4.0	0.5540166	2.0	0.2770083
AGGACTTTCCTCATAT-1	Con1	Con	1491	2731.0	0.0	0.0	12.0	0.43939948
AGGACTTTCGTCGCTT-1	Con1	Con	1136	1654.0	0.0	0.0	2.0	0.12091899
AGGAGGTAGGCCTTGC-1	Con1	Con	438	522.0	3.0	0.57471263	2.0	0.38314176
AGGAGGTAGGTGCCAA-1	Con1	Con	527	643.0	0.0	0.0	1.0	0.155521
AGGAGGTAGTAAGAGG-1	Con1	Con	444	549.0	0.0	0.0	2.0	0.36429873
AGGAGGTAGTTACGGG-1	Con1	Con	1231	2376.0	10.0	0.42087543	2.0	0.08417508
AGGAGGTCACGACCTG-1	Con1	Con	1525	2834.0	0.0	0.0	4.0	0.14114326
AGGAGGTCACGGTGAA-1	Con1	Con	496	592.0	0.0	0.0	1.0	0.16891892
AGGAGGTCAGAACTAA-1	Con1	Con	961	1422.0	0.0	0.0	5.0	0.35161743
AGGAGGTCAGCATCTA-1	Con1	Con	926	1220.0	46.0	3.7704918	3.0	0.24590164
AGGAGGTGTACAGTCT-1	Con1	Con	1186	1878.0	5.0	0.2662407	10.0	0.5324814
AGGAGGTGTCATACCA-1	Con1	Con	613	730.0	1.0	0.1369863	3.0	0.4109589
AGGAGGTTCCCGAGTG-1	Con1	Con	868	1238.0	10.0	0.8077544	7.0	0.5654281
AGGAGGTTCGTACACA-1	Con1	Con	1095	1600.0	2.0	0.125	8.0	0.5
AGGAGGTTCTCGACCT-1	Con1	Con	1198	2124.0	0.0	0.0	4.0	0.18832392
AGGATAACAGCGTTGC-1	Con1	Con	536	683.0	3.0	0.43923864	3.0	0.43923864
AGGATAACATGGCACC-1	Con1	Con	1768	2821.0	20.0	0.70896846	17.0	0.60262316
AGGATAACATGGTACT-1	Con1	Con	1042	1770.0	0.0	0.0	3.0	0.16949153
AGGATAAGTTACCTGA-1	Con1	Con	1611	3152.0	1.0	0.031725887	6.0	0.19035533
AGGATAAGTTTAGTCG-1	Con1	Con	1291	2147.0	2.0	0.09315324	4.0	0.18630648
AGGATAAGTTTGTTCT-1	Con1	Con	2357	4735.0	12.0	0.2534319	6.0	0.12671594
AGGATAATCAAATGCC-1	Con1	Con	695	1010.0	3.0	0.2970297	7.0	0.6930693
AGGATAATCATGCCCT-1	Con1	Con	2034	5122.0	6.0	0.11714174	9.0	0.1757126
AGGATAATCTCATGCC-1	Con1	Con	649	844.0	1.0	0.11848342	1.0	0.11848342
AGGATCTAGGACTTCT-1	Con1	Con	3179	9138.0	20.0	0.21886627	26.0	0.28452614
AGGATCTGTACTAGCT-1	Con1	Con	1171	2029.0	0.0	0.0	6.0	0.29571217
AGGATCTGTATATGGA-1	Con1	Con	2098	5432.0	11.0	0.20250368	4.0	0.0736377
AGGATCTGTTGCTCAA-1	Con1	Con	940	1300.0	8.0	0.61538464	8.0	0.61538464
AGGCATTGTATCAGGG-1	Con1	Con	738	1060.0	0.0	0.0	4.0	0.3773585
AGGCATTGTATCGCGC-1	Con1	Con	616	797.0	1.0	0.12547052	0.0	0.0
AGGCATTGTGGCATCC-1	Con1	Con	1876	3867.0	7.0	0.18101887	12.0	0.31031808
AGGCATTGTTTCGGCG-1	Con1	Con	1623	2720.0	0.0	0.0	5.0	0.18382353
AGGCATTTCGAACCAT-1	Con1	Con	661	809.0	1.0	0.123609394	2.0	0.24721879
AGGCATTTCTCCGATC-1	Con1	Con	1878	3844.0	1.0	0.02601457	15.0	0.39021853
AGGCCACAGGCCACTC-1	Con1	Con	1519	2503.0	3.0	0.11985617	3.0	0.11985617
AGGCCACCAAGATTGA-1	Con1	Con	1506	3242.0	6.0	0.18507095	14.0	0.4318322
AGGCCACCAAGCACCC-1	Con1	Con	2576	6028.0	8.0	0.132714	14.0	0.2322495
AGGCCACCAGAGGACT-1	Con1	Con	962	1480.0	0.0	0.0	4.0	0.2702703
AGGCCACGTACCTAAC-1	Con1	Con	905	1413.0	0.0	0.0	3.0	0.21231423
AGGCCACGTCAACCTA-1	Con1	Con	908	1385.0	9.0	0.6498195	5.0	0.36101082
AGGCCACGTGGCAGAT-1	Con1	Con	1041	1413.0	0.0	0.0	12.0	0.84925693
AGGCCACTCACCACAA-1	Con1	Con	1716	3150.0	0.0	0.0	8.0	0.25396824
AGGCCACTCACCTCTG-1	Con1	Con	1515	2862.0	16.0	0.5590496	5.0	0.174703
AGGCCACTCGCCAACG-1	Con1	Con	1319	2145.0	2.0	0.09324009	6.0	0.27972028
AGGCCACTCTCACCCA-1	Con1	Con	1800	3799.0	0.0	0.0	10.0	0.26322716
AGGCCACTCTCGTGGG-1	Con1	Con	817	1170.0	1.0	0.08547009	3.0	0.25641027
AGGCTGCCAAAGGCTG-1	Con1	Con	1024	1613.0	0.0	0.0	9.0	0.55796653
AGGCTGCCACGCAGTC-1	Con1	Con	1791	3202.0	18.0	0.56214863	5.0	0.1561524
AGGCTGCCACGGGTAA-1	Con1	Con	1365	1993.0	7.0	0.3512293	6.0	0.30105367
AGGCTGCGTACAAAGT-1	Con1	Con	683	871.0	2.0	0.22962111	1.0	0.114810556
AGGCTGCGTACTGCCG-1	Con1	Con	1243	2025.0	2.0	0.09876543	4.0	0.19753087
AGGCTGCGTTGCTAGT-1	Con1	Con	1263	2089.0	6.0	0.28721875	11.0	0.52656776
AGGCTGCTCATTCACT-1	Con1	Con	1522	2365.0	0.0	0.0	3.0	0.12684989
AGGCTGCTCGGTAACT-1	Con1	Con	1057	1461.0	0.0	0.0	5.0	0.34223133
AGGGAGTCAAAGCAAT-1	Con1	Con	970	1242.0	1.0	0.080515295	1.0	0.080515295
AGGGCCTAGCGCTTCG-1	Con1	Con	1088	1634.0	1.0	0.061199512	6.0	0.36719707
AGGGCCTAGTGGAAGA-1	Con1	Con	3275	8661.0	3.0	0.034638032	16.0	0.18473616
AGGGCCTCAATTCTTC-1	Con1	Con	1744	3462.0	0.0	0.0	3.0	0.08665511
AGGGCCTCATGAATAG-1	Con1	Con	849	1161.0	0.0	0.0	6.0	0.5167959
AGGGCCTGTCCCTGAG-1	Con1	Con	945	1363.0	9.0	0.6603081	1.0	0.07336757
AGGGCCTGTTTCACTT-1	Con1	Con	1344	2357.0	2.0	0.08485363	9.0	0.38184133
AGGGCCTTCGATACGT-1	Con1	Con	1315	2219.0	0.0	0.0	5.0	0.22532672
AGGGCTCAGCCGTTGC-1	Con1	Con	1413	2803.0	13.0	0.4637888	9.0	0.32108456
AGGGCTCAGCGCTGCT-1	Con1	Con	1224	2005.0	0.0	0.0	7.0	0.34912717
AGGGCTCAGCTACTAC-1	Con1	Con	1088	1779.0	3.0	0.16863407	6.0	0.33726814
AGGGCTCAGGTCTGGA-1	Con1	Con	1183	1866.0	0.0	0.0	3.0	0.1607717
AGGGCTCAGTACCATC-1	Con1	Con	877	1251.0	2.0	0.1598721	6.0	0.4796163
AGGGCTCAGTAGATCA-1	Con1	Con	717	887.0	1.0	0.11273956	1.0	0.11273956
AGGGCTCCAAACCACT-1	Con1	Con	1337	1803.0	4.0	0.22185247	7.0	0.38824183
AGGGCTCCAAGGATGC-1	Con1	Con	1072	1511.0	0.0	0.0	5.0	0.3309067
AGGGCTCCAGACTCTA-1	Con1	Con	543	728.0	0.0	0.0	1.0	0.13736264
AGGGCTCGTTCTCCTG-1	Con1	Con	1137	1708.0	1.0	0.058548007	8.0	0.46838406
AGGGCTCTCACACCCT-1	Con1	Con	1625	3000.0	0.0	0.0	3.0	0.1
AGGGCTCTCTATCGCC-1	Con1	Con	1442	2864.0	0.0	0.0	12.0	0.41899443
AGGGCTCTCTCTGGTC-1	Con1	Con	539	680.0	0.0	0.0	4.0	0.5882353
AGGGCTCTCTGGGCCA-1	Con1	Con	1118	1558.0	9.0	0.57766366	2.0	0.1283697
AGGGTCCCAAGTTTGC-1	Con1	Con	770	1100.0	11.0	1.0	0.0	0.0
AGGGTCCCACATATGC-1	Con1	Con	2420	5176.0	2.0	0.038639873	14.0	0.2704791
AGGGTCCCACCTTCCA-1	Con1	Con	1619	2665.0	12.0	0.45028144	5.0	0.18761726
AGGGTCCGTGAGGATC-1	Con1	Con	662	924.0	3.0	0.32467532	2.0	0.21645021
AGGGTCCGTTGGGCCT-1	Con1	Con	794	1036.0	16.0	1.5444015	3.0	0.28957528
AGGGTCCTCGTTCTCG-1	Con1	Con	562	680.0	0.0	0.0	2.0	0.29411766
AGGGTGAAGATGACAT-1	Con1	Con	3362	11567.0	3.0	0.025935853	19.0	0.1642604
AGGGTGAAGCACCAGA-1	Con1	Con	1080	1733.0	1.0	0.057703402	4.0	0.23081361
AGGGTGACAATAAGGT-1	Con1	Con	2723	7260.0	0.0	0.0	13.0	0.17906336
AGGGTGACACAAGCAG-1	Con1	Con	438	500.0	1.0	0.2	2.0	0.4
AGGGTGAGTACCCGAC-1	Con1	Con	1051	1535.0	14.0	0.9120521	7.0	0.45602605
AGGGTGAGTATGGTAA-1	Con1	Con	836	1455.0	0.0	0.0	3.0	0.20618558
AGGGTGAGTCGACTTA-1	Con1	Con	1296	1843.0	12.0	0.6511123	8.0	0.43407488
AGGGTGAGTGTGCCTG-1	Con1	Con	1141	1802.0	0.0	0.0	4.0	0.2219756
AGGGTGAGTTGCAACT-1	Con1	Con	1716	3453.0	6.0	0.17376195	11.0	0.31856358
AGGGTGATCATGCGGC-1	Con1	Con	1314	2378.0	8.0	0.33641717	6.0	0.25231287
AGGGTTTAGACTTCAC-1	Con1	Con	1160	1908.0	0.0	0.0	5.0	0.2620545
AGGGTTTAGATCGGTG-1	Con1	Con	819	1100.0	0.0	0.0	3.0	0.27272728
AGGGTTTAGGACTTCT-1	Con1	Con	852	1135.0	1.0	0.08810573	4.0	0.35242292
AGGGTTTCACTGGCCA-1	Con1	Con	2022	3379.0	5.0	0.14797276	8.0	0.23675644
AGGGTTTGTACTAAGA-1	Con1	Con	682	930.0	14.0	1.5053763	2.0	0.21505377
AGGGTTTGTAGACAGC-1	Con1	Con	755	977.0	0.0	0.0	1.0	0.10235415
AGGGTTTGTAGTTCCA-1	Con1	Con	702	949.0	1.0	0.105374075	1.0	0.105374075
AGGGTTTGTGATGGCA-1	Con1	Con	2855	7474.0	2.0	0.026759433	10.0	0.13379717
AGGGTTTTCAAGTCGT-1	Con1	Con	855	1213.0	1.0	0.082440235	3.0	0.2473207
AGGGTTTTCAGCTCTC-1	Con1	Con	1229	1961.0	0.0	0.0	4.0	0.20397757
AGGGTTTTCATTCGTT-1	Con1	Con	1117	1772.0	1.0	0.05643341	4.0	0.22573364
AGGGTTTTCGTTCATT-1	Con1	Con	895	1342.0	0.0	0.0	4.0	0.2980626
AGGGTTTTCTGATGGT-1	Con1	Con	724	1035.0	10.0	0.96618354	2.0	0.19323671
AGGTAGGAGCTATCTG-1	Con1	Con	1005	1580.0	0.0	0.0	2.0	0.12658228
AGGTAGGAGGTAAGTT-1	Con1	Con	1179	2290.0	8.0	0.349345	5.0	0.21834062
AGGTAGGAGTCCGCCA-1	Con1	Con	888	1260.0	17.0	1.3492063	3.0	0.23809525
AGGTAGGAGTGAATAC-1	Con1	Con	1195	2479.0	2.0	0.080677696	5.0	0.20169422
AGGTAGGCAAGAATGT-1	Con1	Con	582	761.0	3.0	0.39421815	2.0	0.26281208
AGGTAGGCACAACGAG-1	Con1	Con	1579	2623.0	5.0	0.19062144	5.0	0.19062144
AGGTAGGCACAGCCTG-1	Con1	Con	1148	1812.0	1.0	0.05518764	1.0	0.05518764
AGGTAGGCAGTAACGG-1	Con1	Con	2420	6567.0	2.0	0.030455308	19.0	0.28932542
AGGTAGGCATTCACAG-1	Con1	Con	1201	1782.0	0.0	0.0	4.0	0.2244669
AGGTAGGGTATCGTTG-1	Con1	Con	696	927.0	5.0	0.5393743	2.0	0.21574973
AGGTAGGTCCAGTTCC-1	Con1	Con	1243	2191.0	0.0	0.0	5.0	0.2282063
AGGTCATAGTGAACAT-1	Con1	Con	650	801.0	0.0	0.0	4.0	0.49937576
AGGTCATAGTTAGTAG-1	Con1	Con	1174	1822.0	0.0	0.0	1.0	0.054884743
AGGTCATCAATTCTTC-1	Con1	Con	1327	2260.0	0.0	0.0	11.0	0.48672566
AGGTCATCATTACTCT-1	Con1	Con	458	519.0	0.0	0.0	0.0	0.0
AGGTCATGTAACGGTG-1	Con1	Con	2092	4421.0	1.0	0.022619316	10.0	0.22619317
AGGTCATGTAATGCTC-1	Con1	Con	664	777.0	1.0	0.12870014	4.0	0.51480055
AGGTCATGTACAGCGA-1	Con1	Con	1425	2827.0	0.0	0.0	6.0	0.21223913
AGGTCATGTGGCGCTT-1	Con1	Con	1602	3117.0	0.0	0.0	8.0	0.25665703
AGGTCATTCACTTCTA-1	Con1	Con	2785	7782.0	3.0	0.0385505	13.0	0.16705216
AGGTCATTCATGAGAA-1	Con1	Con	446	518.0	0.0	0.0	5.0	0.9652509
AGGTCATTCTCCGTGT-1	Con1	Con	1114	1702.0	0.0	0.0	4.0	0.23501763
AGGTCATTCTGAGATC-1	Con1	Con	965	1380.0	4.0	0.2898551	7.0	0.5072464
AGGTCATTCTTAAGGC-1	Con1	Con	1000	1623.0	1.0	0.061614294	2.0	0.12322859
AGGTCTAAGCATTGAA-1	Con1	Con	1228	2173.0	18.0	0.8283479	4.0	0.18407732
AGGTCTAAGCGCCTTG-1	Con1	Con	1316	2195.0	0.0	0.0	8.0	0.36446467
AGGTCTAAGGCTTAAA-1	Con1	Con	1188	1990.0	0.0	0.0	5.0	0.2512563
AGGTCTACAATATCCG-1	Con1	Con	775	1165.0	226.0	19.399143	13.0	1.1158798
AGGTCTAGTACCCACG-1	Con1	Con	1556	2687.0	3.0	0.11164867	9.0	0.33494604
AGGTCTAGTCCCAAAT-1	Con1	Con	3959	11664.0	4.0	0.03429355	28.0	0.24005486
AGGTCTAGTTCTCGCT-1	Con1	Con	1297	2279.0	1.0	0.043878894	7.0	0.30715227
AGGTCTATCCATAGAC-1	Con1	Con	1256	2091.0	5.0	0.23912002	4.0	0.19129603
AGGTCTATCGAAGTGG-1	Con1	Con	830	1174.0	4.0	0.3407155	2.0	0.17035775
AGGTCTATCGAGCCAC-1	Con1	Con	1197	1783.0	10.0	0.5608525	2.0	0.1121705
AGGTGTTAGAAATGGG-1	Con1	Con	1246	2107.0	19.0	0.90175605	5.0	0.23730423
AGGTGTTAGAGAGGTA-1	Con1	Con	511	615.0	6.0	0.9756098	3.0	0.4878049
AGGTGTTAGAGCTTTC-1	Con1	Con	1016	1410.0	1.0	0.07092199	10.0	0.7092198
AGGTGTTAGATACATG-1	Con1	Con	905	1173.0	1.0	0.085251495	5.0	0.42625746
AGGTGTTAGTGGCCTC-1	Con1	Con	1133	1968.0	0.0	0.0	3.0	0.15243901
AGGTGTTCACTACACA-1	Con1	Con	1092	1849.0	7.0	0.378583	5.0	0.27041644
AGGTGTTCAGTAGTTC-1	Con1	Con	1072	1728.0	30.0	1.7361112	8.0	0.46296296
AGGTGTTCAGTGGCTC-1	Con1	Con	920	1459.0	0.0	0.0	4.0	0.2741604
AGGTGTTGTCTAGTGT-1	Con1	Con	593	855.0	41.0	4.795322	3.0	0.3508772
AGGTGTTGTTCCTAAG-1	Con1	Con	783	1074.0	5.0	0.46554935	6.0	0.5586592
AGGTGTTTCACAACCA-1	Con1	Con	1655	3110.0	0.0	0.0	12.0	0.3858521
AGGTGTTTCTGAGGTT-1	Con1	Con	1121	1847.0	4.0	0.2165674	2.0	0.1082837
AGGTTACAGCCTCACG-1	Con1	Con	2641	5710.0	9.0	0.15761821	13.0	0.22767074
AGGTTACAGGATCATA-1	Con1	Con	594	722.0	12.0	1.6620498	5.0	0.69252074
AGGTTACCAAACAGGC-1	Con1	Con	697	879.0	5.0	0.5688282	4.0	0.45506257
AGGTTACCACACCGAC-1	Con1	Con	1599	2569.0	2.0	0.0778513	12.0	0.46710783
AGGTTACCACAGCCAC-1	Con1	Con	1967	4344.0	4.0	0.09208103	5.0	0.115101285
AGGTTACGTCCTGTCT-1	Con1	Con	944	1458.0	1.0	0.0685871	1.0	0.0685871
AGGTTACGTGCTGATT-1	Con1	Con	1593	3269.0	10.0	0.30590394	11.0	0.33649436
AGGTTACTCCATACAG-1	Con1	Con	435	516.0	7.0	1.3565892	0.0	0.0
AGGTTACTCGGTTCAA-1	Con1	Con	532	627.0	0.0	0.0	5.0	0.7974481
AGGTTACTCTCTGGTC-1	Con1	Con	995	1427.0	27.0	1.8920813	5.0	0.35038543
AGGTTGTAGGGCCCTT-1	Con1	Con	944	1374.0	0.0	0.0	10.0	0.72780204
AGGTTGTAGGTTCATC-1	Con1	Con	735	941.0	0.0	0.0	3.0	0.31880978
AGGTTGTCAAATGGAT-1	Con1	Con	1500	2786.0	0.0	0.0	6.0	0.21536252
AGGTTGTCACCTCTGT-1	Con1	Con	1270	2019.0	5.0	0.24764736	6.0	0.2971768
AGGTTGTGTCAGCGTC-1	Con1	Con	1134	1843.0	0.0	0.0	3.0	0.16277808
AGGTTGTGTGCCTAAT-1	Con1	Con	642	828.0	0.0	0.0	3.0	0.36231884
AGGTTGTTCAAGGCTT-1	Con1	Con	779	1006.0	4.0	0.3976143	5.0	0.4970179
AGGTTGTTCGAGCTGC-1	Con1	Con	1034	1599.0	0.0	0.0	8.0	0.5003127
AGGTTGTTCGGTAGGA-1	Con1	Con	721	948.0	1.0	0.10548523	0.0	0.0
AGGTTGTTCGTAGGAG-1	Con1	Con	799	1005.0	1.0	0.09950249	6.0	0.5970149
AGGTTGTTCGTTATCT-1	Con1	Con	655	863.0	4.0	0.4634994	6.0	0.69524914
AGTAACCAGCAAGTCG-1	Con1	Con	916	1409.0	0.0	0.0	7.0	0.49680626
AGTAACCGTACACGTT-1	Con1	Con	744	1021.0	4.0	0.39177275	2.0	0.19588637
AGTAACCGTAGACTGG-1	Con1	Con	1869	3330.0	10.0	0.3003003	12.0	0.36036038
AGTAACCGTCGTACAT-1	Con1	Con	823	1246.0	110.0	8.82825	10.0	0.80256826
AGTAACCGTCTACAGT-1	Con1	Con	1015	1373.0	0.0	0.0	5.0	0.36416605
AGTAACCGTGCAGTGA-1	Con1	Con	2559	6667.0	18.0	0.2699865	21.0	0.31498426
AGTAACCGTTACGATC-1	Con1	Con	3732	14792.0	9.0	0.0608437	33.0	0.22309357
AGTAACCGTTCATCGA-1	Con1	Con	1212	2035.0	1.0	0.049140047	3.0	0.14742014
AGTAACCGTTCTCAGA-1	Con1	Con	1133	1773.0	8.0	0.45121264	0.0	0.0
AGTAACCTCGCTGCGA-1	Con1	Con	892	1408.0	1.0	0.07102273	1.0	0.07102273
AGTAACCTCGTTCTCG-1	Con1	Con	1047	1760.0	0.0	0.0	8.0	0.45454544
AGTAACCTCTTCGATT-1	Con1	Con	911	1334.0	5.0	0.37481257	1.0	0.07496252
AGTAACCTCTTCTGTA-1	Con1	Con	1682	3128.0	0.0	0.0	9.0	0.28772378
AGTACCAAGGTAATCA-1	Con1	Con	1940	3763.0	9.0	0.23917088	6.0	0.15944724
AGTACCAAGTATAGAC-1	Con1	Con	4117	11835.0	3.0	0.025348542	40.0	0.33798057
AGTACCAAGTTGAATG-1	Con1	Con	1134	1622.0	1.0	0.06165228	0.0	0.0
AGTACCACAATCCAGT-1	Con1	Con	2463	5504.0	0.0	0.0	12.0	0.21802327
AGTACCACAATGGCAG-1	Con1	Con	1019	1630.0	6.0	0.36809817	5.0	0.30674845
AGTACCACACTACCGG-1	Con1	Con	1021	1531.0	0.0	0.0	7.0	0.45721748
AGTACCACAGCCCACA-1	Con1	Con	1178	2085.0	0.0	0.0	5.0	0.23980816
AGTACCAGTCAGTCGC-1	Con1	Con	1542	2868.0	0.0	0.0	5.0	0.17433752
AGTACCAGTCCCGGTA-1	Con1	Con	955	1312.0	16.0	1.2195121	1.0	0.07621951
AGTACCAGTCCGGACT-1	Con1	Con	1008	1606.0	6.0	0.373599	1.0	0.0622665
AGTACCAGTTGTAGCT-1	Con1	Con	602	751.0	0.0	0.0	0.0	0.0
AGTACCATCCCGAATA-1	Con1	Con	1404	2654.0	1.0	0.037678976	5.0	0.18839487
AGTACTGAGATGGCAC-1	Con1	Con	544	673.0	6.0	0.8915304	2.0	0.2971768
AGTACTGCATTGGCAT-1	Con1	Con	712	852.0	2.0	0.23474179	2.0	0.23474179
AGTACTGGTCCAAATC-1	Con1	Con	759	1038.0	10.0	0.9633912	5.0	0.4816956
AGTACTGGTGCCTATA-1	Con1	Con	2002	4126.0	0.0	0.0	12.0	0.29083857
AGTACTGTCACTGATG-1	Con1	Con	742	980.0	7.0	0.71428573	4.0	0.40816325
AGTACTGTCCGCATAA-1	Con1	Con	735	923.0	35.0	3.7919827	6.0	0.65005416
AGTACTGTCTAGCATG-1	Con1	Con	1227	1937.0	3.0	0.15487868	7.0	0.3613836
AGTAGCTAGAGAAGGT-1	Con1	Con	1251	1967.0	7.0	0.3558719	3.0	0.15251653
AGTAGCTCATCCGCGA-1	Con1	Con	905	1338.0	4.0	0.29895365	3.0	0.22421525
AGTAGCTGTATGTCTG-1	Con1	Con	938	1481.0	0.0	0.0	5.0	0.3376097
AGTAGCTGTCCCTGTT-1	Con1	Con	1432	2530.0	0.0	0.0	3.0	0.11857707
AGTAGCTGTCGACTGC-1	Con1	Con	2148	4082.0	6.0	0.14698678	7.0	0.17148456
AGTAGCTGTGAGCGAT-1	Con1	Con	848	1207.0	2.0	0.1657001	6.0	0.49710026
AGTAGCTGTGAGGATC-1	Con1	Con	811	1139.0	0.0	0.0	0.0	0.0
AGTAGCTTCGGACCAC-1	Con1	Con	1514	2950.0	3.0	0.10169492	7.0	0.23728815
AGTAGCTTCTGATGGT-1	Con1	Con	3681	12851.0	1.0	0.0077814953	12.0	0.09337795
AGTAGCTTCTGCGGGT-1	Con1	Con	1662	2990.0	1.0	0.033444814	3.0	0.10033444
AGTAGCTTCTGGCCAG-1	Con1	Con	810	1118.0	1.0	0.089445435	3.0	0.26833633
AGTAGCTTCTGTACAG-1	Con1	Con	868	1272.0	0.0	0.0	6.0	0.4716981
AGTAGTCAGACGGTTG-1	Con1	Con	1710	3294.0	0.0	0.0	7.0	0.21250758
AGTAGTCAGATCCCGC-1	Con1	Con	2185	4224.0	0.0	0.0	7.0	0.1657197
AGTAGTCAGTCACAGG-1	Con1	Con	1044	1543.0	1.0	0.06480881	2.0	0.12961762
AGTAGTCGTAGAGATT-1	Con1	Con	1732	3271.0	0.0	0.0	7.0	0.21400183
AGTAGTCGTGCTCGTG-1	Con1	Con	673	800.0	0.0	0.0	3.0	0.375
AGTAGTCGTGGAGAAA-1	Con1	Con	1045	1531.0	6.0	0.39190072	6.0	0.39190072
AGTAGTCGTTTGAAAG-1	Con1	Con	1239	1862.0	2.0	0.107411385	6.0	0.32223415
AGTAGTCTCCAACTAG-1	Con1	Con	1196	1818.0	2.0	0.110011004	6.0	0.330033
AGTCAACAGCATGCAG-1	Con1	Con	690	915.0	1.0	0.109289624	3.0	0.32786885
AGTCAACCACGTCGGT-1	Con1	Con	2857	6504.0	26.0	0.39975402	16.0	0.24600245
AGTCAACGTCCATACA-1	Con1	Con	668	811.0	1.0	0.12330456	3.0	0.3699137
AGTCAACGTCCTGGTG-1	Con1	Con	1441	2601.0	10.0	0.3844675	15.0	0.5767012
AGTCAACGTTCTCTAT-1	Con1	Con	2614	8026.0	2.0	0.024919014	15.0	0.1868926
AGTCAACTCTAGACAC-1	Con1	Con	1209	2139.0	10.0	0.4675082	5.0	0.2337541
AGTCACAAGAGGTATT-1	Con1	Con	716	923.0	3.0	0.32502708	3.0	0.32502708
AGTCACAAGGGCATGT-1	Con1	Con	3265	9358.0	0.0	0.0	28.0	0.29920924
AGTCACAAGTATGAGT-1	Con1	Con	1386	2523.0	5.0	0.19817679	6.0	0.23781213
AGTCACAAGTCATTGC-1	Con1	Con	1650	2699.0	3.0	0.11115228	9.0	0.33345684
AGTCACACAAAGACGC-1	Con1	Con	3235	10293.0	61.0	0.59263575	26.0	0.25259885
AGTCACACAAGGAGTC-1	Con1	Con	1507	2843.0	29.0	1.0200492	10.0	0.3517411
AGTCACACAATTGCTG-1	Con1	Con	744	1003.0	0.0	0.0	3.0	0.2991027
AGTCACACACAGTCAT-1	Con1	Con	1908	4106.0	0.0	0.0	15.0	0.36531904
AGTCACACACGCAGTC-1	Con1	Con	822	1051.0	1.0	0.095147476	3.0	0.28544244
AGTCACACAGATAAAC-1	Con1	Con	916	1336.0	0.0	0.0	5.0	0.37425148
AGTCACACATCTTAGG-1	Con1	Con	580	712.0	3.0	0.4213483	6.0	0.8426966
AGTCACACATTACGGT-1	Con1	Con	1518	2554.0	0.0	0.0	4.0	0.15661708
AGTCACAGTAGCTCGC-1	Con1	Con	1712	3435.0	10.0	0.29112083	11.0	0.3202329
AGTCACAGTGACTCTA-1	Con1	Con	816	1138.0	2.0	0.17574693	3.0	0.26362038
AGTCACAGTTTCAGAC-1	Con1	Con	2088	3841.0	3.0	0.07810466	21.0	0.54673266
AGTCACATCACCTCAC-1	Con1	Con	972	1307.0	1.0	0.07651109	7.0	0.53557765
AGTCACATCGCTTACC-1	Con1	Con	1218	2095.0	13.0	0.62052506	7.0	0.3341289
AGTCACATCTACTATC-1	Con1	Con	819	1084.0	1.0	0.09225092	2.0	0.18450184
AGTCACATCTCTCTTC-1	Con1	Con	1097	1767.0	0.0	0.0	4.0	0.22637239
AGTCACATCTGTAAGC-1	Con1	Con	536	700.0	0.0	0.0	0.0	0.0
AGTCATGAGCAACTCT-1	Con1	Con	1523	2601.0	21.0	0.8073818	11.0	0.42291427
AGTCATGAGCGTGTCC-1	Con1	Con	1035	1697.0	7.0	0.41249263	2.0	0.11785504
AGTCATGAGGTGCTTT-1	Con1	Con	1430	2500.0	3.0	0.120000005	8.0	0.32
AGTCATGAGTCTAACC-1	Con1	Con	1267	2065.0	15.0	0.72639227	5.0	0.24213076
AGTCATGCATCGCTAA-1	Con1	Con	686	849.0	1.0	0.11778563	3.0	0.3533569
AGTCATGGTCCGTTTC-1	Con1	Con	1264	2199.0	0.0	0.0	5.0	0.22737607
AGTCATGGTCTTCGAA-1	Con1	Con	1173	1854.0	1.0	0.05393743	4.0	0.21574973
AGTCATGTCGTGACTA-1	Con1	Con	615	779.0	0.0	0.0	4.0	0.5134788
AGTCTCCCATTGAAAG-1	Con1	Con	1013	1425.0	5.0	0.3508772	4.0	0.28070176
AGTCTCCGTCTTGCGG-1	Con1	Con	1138	1834.0	1.0	0.054525625	0.0	0.0
AGTCTCCGTTCTTAGG-1	Con1	Con	1112	1934.0	0.0	0.0	5.0	0.25853154
AGTCTCCTCGGAGTGA-1	Con1	Con	1024	1429.0	0.0	0.0	2.0	0.13995801
AGTGACTAGCGTGTTT-1	Con1	Con	1734	3987.0	2.0	0.05016303	2.0	0.05016303
AGTGACTAGGTTCACT-1	Con1	Con	2854	7400.0	20.0	0.2702703	20.0	0.2702703
AGTGACTGTAGTCGGA-1	Con1	Con	425	566.0	80.0	14.134275	1.0	0.17667845
AGTGACTGTTCTTGCC-1	Con1	Con	1099	1537.0	4.0	0.26024723	3.0	0.19518542
AGTGACTTCTGCGGCA-1	Con1	Con	703	966.0	0.0	0.0	4.0	0.41407868
AGTGATCAGGTGAGCT-1	Con1	Con	1089	1687.0	3.0	0.17783047	6.0	0.35566095
AGTGATCAGTGGAATT-1	Con1	Con	1391	2482.0	9.0	0.3626108	6.0	0.24174054
AGTGATCGTAGATGTA-1	Con1	Con	519	616.0	0.0	0.0	2.0	0.32467532
AGTGATCTCGTCTAAG-1	Con1	Con	2444	4343.0	43.0	0.990099	10.0	0.23025559
AGTGCCGAGCAGCACA-1	Con1	Con	1036	1525.0	0.0	0.0	3.0	0.19672132
AGTGCCGAGCCTCACG-1	Con1	Con	1013	1673.0	9.0	0.53795576	7.0	0.41841003
AGTGCCGCACCAGGTC-1	Con1	Con	1664	3244.0	1.0	0.03082614	9.0	0.27743527
AGTGCCGCACTATGTG-1	Con1	Con	1091	1661.0	10.0	0.60204697	5.0	0.30102348
AGTGCCGCATTCAGGT-1	Con1	Con	803	1128.0	0.0	0.0	6.0	0.5319149
AGTGCCGGTAGTATAG-1	Con1	Con	1131	1691.0	2.0	0.118273206	5.0	0.29568303
AGTGCCGGTCGCAGTC-1	Con1	Con	3751	12657.0	3.0	0.0237023	23.0	0.18171762
AGTGCCGGTCTAACTG-1	Con1	Con	704	919.0	3.0	0.3264418	2.0	0.21762785
AGTGCCGGTGAACGGT-1	Con1	Con	907	1395.0	1.0	0.071684584	3.0	0.21505377
AGTGCCGGTTAGAAGT-1	Con1	Con	988	1420.0	0.0	0.0	1.0	0.07042253
AGTGCCGTCAATCTTC-1	Con1	Con	2608	5237.0	1.0	0.019094903	10.0	0.19094902
AGTGTTGAGCAAGTCG-1	Con1	Con	1419	2579.0	3.0	0.11632416	2.0	0.077549435
AGTGTTGAGGCTTCCG-1	Con1	Con	1191	1915.0	6.0	0.31331593	4.0	0.20887728
AGTGTTGAGTCATGGG-1	Con1	Con	958	1404.0	1.0	0.07122507	3.0	0.21367523
AGTGTTGAGTCTGGAG-1	Con1	Con	1673	2813.0	0.0	0.0	5.0	0.17774618
AGTGTTGAGTGACCTT-1	Con1	Con	2860	6631.0	10.0	0.15080681	19.0	0.28653297
AGTGTTGAGTGGAATT-1	Con1	Con	1630	3604.0	6.0	0.16648169	10.0	0.27746946
AGTGTTGAGTGTTCCA-1	Con1	Con	1481	2512.0	2.0	0.079617836	2.0	0.079617836
AGTGTTGCACAGACGA-1	Con1	Con	743	980.0	0.0	0.0	4.0	0.40816325
AGTGTTGCAGTGCCTG-1	Con1	Con	923	1366.0	2.0	0.14641288	4.0	0.29282576
AGTGTTGGTGACTCTA-1	Con1	Con	1256	1995.0	1.0	0.050125312	1.0	0.050125312
AGTGTTGGTGGAAATT-1	Con1	Con	671	842.0	0.0	0.0	3.0	0.35629454
AGTGTTGTCACTTGGA-1	Con1	Con	1116	1707.0	0.0	0.0	5.0	0.29291153
AGTGTTGTCGCTAATG-1	Con1	Con	1045	1584.0	0.0	0.0	3.0	0.18939394
AGTGTTGTCGGCACTG-1	Con1	Con	986	1665.0	2.0	0.12012012	5.0	0.3003003
AGTTAGCAGACGACTG-1	Con1	Con	1284	2065.0	0.0	0.0	4.0	0.19370459
AGTTAGCAGCTCCCTT-1	Con1	Con	2484	7061.0	30.0	0.424869	14.0	0.1982722
AGTTAGCAGGCGACAT-1	Con1	Con	836	1043.0	0.0	0.0	6.0	0.5752637
AGTTAGCAGTTCTCTT-1	Con1	Con	1836	4078.0	8.0	0.1961746	11.0	0.26974007
AGTTAGCCACTCCACT-1	Con1	Con	1622	3066.0	29.0	0.9458578	12.0	0.39138943
AGTTAGCGTGCGAGTA-1	Con1	Con	790	1031.0	3.0	0.29097962	3.0	0.29097962
AGTTAGCGTTATAGCC-1	Con1	Con	1059	1538.0	1.0	0.0650195	2.0	0.130039
AGTTAGCTCATCCCGT-1	Con1	Con	779	1038.0	12.0	1.1560693	0.0	0.0
AGTTAGCTCGATTGGT-1	Con1	Con	1191	1925.0	3.0	0.15584415	6.0	0.3116883
AGTTAGCTCGCGAAGA-1	Con1	Con	1079	1725.0	0.0	0.0	6.0	0.3478261
AGTTAGCTCGTTTACT-1	Con1	Con	2371	5947.0	33.0	0.55490166	12.0	0.20178242
AGTTAGCTCTGTCAGA-1	Con1	Con	1884	4116.0	3.0	0.0728863	9.0	0.2186589
AGTTCCCAGATTGCGG-1	Con1	Con	643	819.0	3.0	0.36630037	1.0	0.12210013
AGTTCCCAGCCTCTCT-1	Con1	Con	1407	2425.0	19.0	0.7835052	1.0	0.041237112
AGTTCCCAGGTGATAT-1	Con1	Con	1650	3363.0	6.0	0.17841212	9.0	0.2676182
AGTTCCCAGTATGCAA-1	Con1	Con	630	743.0	0.0	0.0	3.0	0.4037685
AGTTCCCCACCTCAGG-1	Con1	Con	3271	9819.0	0.0	0.0	26.0	0.26479274
AGTTCCCCACGTTGGC-1	Con1	Con	2237	5007.0	2.0	0.03994408	19.0	0.37946874
AGTTCCCGTAACATAG-1	Con1	Con	2161	4922.0	1.0	0.020316945	11.0	0.22348638
AGTTCCCGTAGTGATA-1	Con1	Con	1010	1720.0	0.0	0.0	1.0	0.058139533
AGTTCCCGTGGCTAGA-1	Con1	Con	976	1498.0	2.0	0.13351135	2.0	0.13351135
AGTTCCCGTGTCATCA-1	Con1	Con	1051	1411.0	0.0	0.0	8.0	0.56697375
AGTTCCCTCTCGACGG-1	Con1	Con	1139	1782.0	13.0	0.7295174	4.0	0.2244669
AGTTCGAAGCAGCAGT-1	Con1	Con	1014	1610.0	0.0	0.0	2.0	0.1242236
AGTTCGAAGGATACAT-1	Con1	Con	1546	2854.0	1.0	0.035038542	3.0	0.10511563
AGTTCGAAGTCGTTAC-1	Con1	Con	970	1448.0	0.0	0.0	3.0	0.20718232
AGTTCGAAGTTCTACG-1	Con1	Con	754	1003.0	0.0	0.0	7.0	0.69790626
AGTTCGACACTCGATA-1	Con1	Con	590	795.0	2.0	0.2515723	0.0	0.0
AGTTCGACATACTGTG-1	Con1	Con	1213	2158.0	0.0	0.0	2.0	0.092678405
AGTTCGAGTGCAAGAC-1	Con1	Con	1927	4126.0	1.0	0.024236549	6.0	0.14541928
AGTTCGATCTATTTCG-1	Con1	Con	960	1537.0	0.0	0.0	4.0	0.26024723
ATACCGAAGCCACAAG-1	Con1	Con	1612	3280.0	15.0	0.45731705	9.0	0.27439025
ATACCGAAGCGAGGAG-1	Con1	Con	1223	2168.0	5.0	0.2306273	2.0	0.09225092
ATACCGAAGTTAGTGA-1	Con1	Con	854	1238.0	8.0	0.6462036	3.0	0.24232633
ATACCGACACATGGTT-1	Con1	Con	1412	2741.0	1.0	0.03648304	6.0	0.21889822
ATACCGACACGACGAA-1	Con1	Con	1600	3182.0	0.0	0.0	20.0	0.6285355
ATACCGACAGACTGCC-1	Con1	Con	1181	1628.0	1.0	0.06142506	7.0	0.42997542
ATACCGACATGGATCT-1	Con1	Con	1244	2095.0	6.0	0.28639618	5.0	0.2386635
ATACCGAGTAGCCCTG-1	Con1	Con	1119	2041.0	23.0	1.1268985	9.0	0.44096032
ATACCGAGTCTGTGCG-1	Con1	Con	1122	1645.0	2.0	0.12158054	5.0	0.30395138
ATACCGAGTTATGTCG-1	Con1	Con	470	550.0	3.0	0.54545456	3.0	0.54545456
ATACCGATCACTAGCA-1	Con1	Con	1860	3682.0	1.0	0.027159153	9.0	0.24443239
ATACCGATCTGGCCAG-1	Con1	Con	958	1551.0	3.0	0.1934236	2.0	0.12894906
ATACCTTAGAGAGAAC-1	Con1	Con	2232	4199.0	4.0	0.09526078	7.0	0.16670635
ATACCTTAGCCACCGT-1	Con1	Con	448	527.0	4.0	0.7590133	1.0	0.18975332
ATACCTTAGCTGACCC-1	Con1	Con	1093	1763.0	1.0	0.056721497	10.0	0.56721497
ATACCTTAGGGTTAGC-1	Con1	Con	616	724.0	2.0	0.2762431	2.0	0.2762431
ATACCTTCAGCGTTGC-1	Con1	Con	2436	5792.0	0.0	0.0	12.0	0.20718232
ATACCTTGTCAGACGA-1	Con1	Con	622	794.0	0.0	0.0	4.0	0.50377834
ATACCTTGTTATCTTC-1	Con1	Con	1668	2834.0	2.0	0.07057163	8.0	0.28228652
ATACCTTGTTTCGTTT-1	Con1	Con	1634	2478.0	0.0	0.0	6.0	0.24213076
ATACCTTTCCTATGGA-1	Con1	Con	1950	4166.0	1.0	0.024003841	13.0	0.31204993
ATACCTTTCGTGGCTG-1	Con1	Con	1468	2458.0	3.0	0.12205045	5.0	0.2034174
ATACCTTTCTTGCAAG-1	Con1	Con	1729	2887.0	3.0	0.1039141	8.0	0.27710426
ATACTTCAGGTGTGAC-1	Con1	Con	1246	1940.0	1.0	0.051546395	5.0	0.25773194
ATACTTCAGTTGCGCC-1	Con1	Con	1506	2719.0	0.0	0.0	4.0	0.1471129
ATACTTCCAGAGACTG-1	Con1	Con	1148	1617.0	13.0	0.803958	3.0	0.18552876
ATACTTCGTAGCTCGC-1	Con1	Con	940	1551.0	0.0	0.0	2.0	0.12894906
ATACTTCGTTAGAAGT-1	Con1	Con	1261	2005.0	2.0	0.09975062	4.0	0.19950125
ATACTTCTCCCGAACG-1	Con1	Con	1210	1793.0	15.0	0.8365868	2.0	0.1115449
ATACTTCTCGCTCTCA-1	Con1	Con	973	1728.0	1.0	0.05787037	2.0	0.11574074
ATACTTCTCTCGTCAC-1	Con1	Con	1009	1591.0	2.0	0.1257071	3.0	0.18856065
ATACTTCTCTTTGGAG-1	Con1	Con	1095	1731.0	1.0	0.057770073	5.0	0.28885037
ATAGACCAGAACTCCT-1	Con1	Con	1413	2828.0	1.0	0.03536068	4.0	0.14144272
ATAGACCAGAACTGAT-1	Con1	Con	796	1179.0	1.0	0.08481764	2.0	0.16963528
ATAGACCAGACAACAT-1	Con1	Con	990	1483.0	2.0	0.13486177	6.0	0.4045853
ATAGACCAGACTCATC-1	Con1	Con	763	1079.0	1.0	0.092678405	2.0	0.18535681
ATAGACCAGAGAGGGC-1	Con1	Con	1967	3711.0	0.0	0.0	12.0	0.32336298
ATAGACCAGCGATGCA-1	Con1	Con	2107	4568.0	2.0	0.043782838	3.0	0.06567425
ATAGACCAGGGACAGG-1	Con1	Con	1026	1633.0	1.0	0.061236985	4.0	0.24494794
ATAGACCAGTGCAAAT-1	Con1	Con	1244	2297.0	13.0	0.5659556	2.0	0.08707009
ATAGACCAGTTGGCGA-1	Con1	Con	553	703.0	0.0	0.0	2.0	0.28449503
ATAGACCCAGCAGAAC-1	Con1	Con	1884	4603.0	0.0	0.0	4.0	0.08689985
ATAGACCGTGAGTCAG-1	Con1	Con	785	983.0	6.0	0.61037636	1.0	0.1017294
ATAGACCGTTCCATTT-1	Con1	Con	499	578.0	8.0	1.384083	2.0	0.34602076
ATAGACCGTTTACTTC-1	Con1	Con	1206	2164.0	5.0	0.2310536	5.0	0.2310536
ATAGACCTCCGTAATG-1	Con1	Con	1490	2885.0	0.0	0.0	2.0	0.06932409
ATAGACCTCCTAAGTG-1	Con1	Con	1649	3610.0	1.0	0.02770083	6.0	0.16620499
ATAGACCTCGTTATCT-1	Con1	Con	813	1070.0	4.0	0.37383178	8.0	0.74766356
ATAGAGAAGCACAAAT-1	Con1	Con	1421	2586.0	0.0	0.0	2.0	0.077339515
ATAGAGAAGTTTGGCT-1	Con1	Con	1437	2527.0	0.0	0.0	3.0	0.11871784
ATAGAGACAAACTGCT-1	Con1	Con	1395	2481.0	1.0	0.04030633	8.0	0.32245064
ATAGAGACAATTGCCA-1	Con1	Con	1157	1749.0	0.0	0.0	3.0	0.1715266
ATAGAGACACCTCTAC-1	Con1	Con	1364	1997.0	58.0	2.9043565	8.0	0.4006009
ATAGAGAGTAACATAG-1	Con1	Con	471	555.0	5.0	0.9009009	4.0	0.72072077
ATAGAGAGTATGCAAA-1	Con1	Con	981	1389.0	11.0	0.79193664	2.0	0.14398848
ATAGAGAGTCACTTCC-1	Con1	Con	853	1220.0	2.0	0.16393442	4.0	0.32786885
ATAGAGAGTTAATGAG-1	Con1	Con	632	795.0	1.0	0.12578616	1.0	0.12578616
ATAGAGATCAACCGAT-1	Con1	Con	1268	2243.0	1.0	0.04458315	5.0	0.22291574
ATAGAGATCAATCCAG-1	Con1	Con	1166	2066.0	22.0	1.0648596	5.0	0.24201356
ATAGAGATCACGGGAA-1	Con1	Con	1287	2177.0	2.0	0.09186955	3.0	0.13780431
ATAGAGATCCCAGGCA-1	Con1	Con	630	842.0	1.0	0.11876485	2.0	0.2375297
ATAGAGATCTAAGAAG-1	Con1	Con	1017	1613.0	2.0	0.12399256	1.0	0.06199628
ATAGAGATCTATCGTT-1	Con1	Con	1013	1572.0	0.0	0.0	10.0	0.6361323
ATAGGCTAGCCTATCA-1	Con1	Con	930	1351.0	0.0	0.0	5.0	0.37009624
ATAGGCTAGCGCGTTC-1	Con1	Con	1582	2409.0	20.0	0.83022	8.0	0.332088
ATAGGCTAGTGAGCCA-1	Con1	Con	1225	1752.0	2.0	0.11415525	1.0	0.057077624
ATAGGCTCAAGTGACG-1	Con1	Con	1049	1689.0	0.0	0.0	2.0	0.11841326
ATAGGCTCAGCATACT-1	Con1	Con	1265	1942.0	6.0	0.30895984	5.0	0.25746652
ATAGGCTCAGGCATTT-1	Con1	Con	915	1416.0	2.0	0.14124294	7.0	0.49435025
ATAGGCTGTCGATGCC-1	Con1	Con	876	1223.0	2.0	0.16353229	3.0	0.24529845
ATAGGCTGTGCATTTG-1	Con1	Con	745	1032.0	0.0	0.0	4.0	0.3875969
ATATCCTAGGCTATCT-1	Con1	Con	1249	2121.0	0.0	0.0	5.0	0.23573786
ATATCCTCACACTTAG-1	Con1	Con	919	1505.0	29.0	1.9269103	3.0	0.19933556
ATATCCTCACCATAAC-1	Con1	Con	1500	3029.0	1.0	0.033014193	4.0	0.13205677
ATATCCTGTAAGATAC-1	Con1	Con	1082	1783.0	0.0	0.0	3.0	0.16825575
ATATCCTGTCATTGCA-1	Con1	Con	909	1253.0	10.0	0.7980846	5.0	0.3990423
ATATCCTGTCTGATAC-1	Con1	Con	2615	5767.0	0.0	0.0	13.0	0.2254205
ATATCCTGTGAGTGAC-1	Con1	Con	1945	3825.0	23.0	0.6013072	4.0	0.104575165
ATATCCTGTTGCTGAT-1	Con1	Con	487	574.0	2.0	0.34843206	3.0	0.5226481
ATATCCTTCAAAGACA-1	Con1	Con	1327	2298.0	0.0	0.0	10.0	0.43516102
ATATCCTTCACTTTGT-1	Con1	Con	1215	1975.0	0.0	0.0	6.0	0.30379748
ATATCCTTCATTCGTT-1	Con1	Con	1510	2838.0	8.0	0.28188863	6.0	0.21141648
ATATCCTTCATTTACC-1	Con1	Con	1974	4412.0	0.0	0.0	10.0	0.22665457
ATCACAGAGACATCAA-1	Con1	Con	1688	3198.0	31.0	0.9693558	8.0	0.25015634
ATCACAGCATTGACCA-1	Con1	Con	1447	2687.0	0.0	0.0	6.0	0.22329734
ATCACAGGTAGGAGTC-1	Con1	Con	1577	2643.0	3.0	0.11350738	8.0	0.30268633
ATCACAGGTATCGTGT-1	Con1	Con	665	816.0	0.0	0.0	4.0	0.4901961
ATCACGAAGGATTTCC-1	Con1	Con	978	1469.0	0.0	0.0	11.0	0.74880874
ATCACGACAAAGGGTC-1	Con1	Con	498	579.0	2.0	0.34542313	3.0	0.5181347
ATCACGACACCTATCC-1	Con1	Con	1051	1645.0	0.0	0.0	1.0	0.06079027
ATCACGACACGGCCAT-1	Con1	Con	1546	3190.0	3.0	0.09404389	7.0	0.21943574
ATCACGACAGCCCACA-1	Con1	Con	1557	2852.0	0.0	0.0	11.0	0.38569427
ATCACGACAGCTACAT-1	Con1	Con	1335	2375.0	0.0	0.0	5.0	0.2105263
ATCACGAGTCAAAGTA-1	Con1	Con	1339	2352.0	2.0	0.08503401	4.0	0.17006803
ATCACGAGTCACCGAC-1	Con1	Con	2062	4255.0	51.0	1.1985899	15.0	0.35252643
ATCACGAGTTCTGACA-1	Con1	Con	587	745.0	1.0	0.1342282	1.0	0.1342282
ATCACGAGTTGGCCTG-1	Con1	Con	1301	2192.0	0.0	0.0	7.0	0.31934306
ATCACGATCCCTATTA-1	Con1	Con	1079	1993.0	0.0	0.0	4.0	0.20070246
ATCACGATCCGCAAAT-1	Con1	Con	1986	4180.0	17.0	0.40669855	8.0	0.19138756
ATCACGATCGCAGATT-1	Con1	Con	1272	1978.0	9.0	0.45500505	7.0	0.35389283
ATCACGATCTACCACC-1	Con1	Con	943	1272.0	3.0	0.23584905	2.0	0.1572327
ATCACGATCTTTGATC-1	Con1	Con	2405	5842.0	0.0	0.0	15.0	0.25676137
ATCACTTAGATGGTAT-1	Con1	Con	974	1573.0	22.0	1.3986014	4.0	0.25429115
ATCACTTAGCATGATA-1	Con1	Con	1187	1718.0	0.0	0.0	4.0	0.23282887
ATCACTTAGCATTTCG-1	Con1	Con	732	967.0	1.0	0.10341261	3.0	0.31023785
ATCACTTAGCTCCCTT-1	Con1	Con	2966	6615.0	0.0	0.0	16.0	0.24187453
ATCACTTAGTCCTGCG-1	Con1	Con	2159	3933.0	0.0	0.0	7.0	0.17798118
ATCACTTCAGCTGAGA-1	Con1	Con	917	1389.0	2.0	0.14398848	5.0	0.3599712
ATCACTTCAGTTACCA-1	Con1	Con	774	1084.0	1.0	0.09225092	3.0	0.27675277
ATCACTTCATGCGGTC-1	Con1	Con	937	1424.0	0.0	0.0	4.0	0.28089887
ATCACTTGTCGTCTCT-1	Con1	Con	923	1297.0	0.0	0.0	5.0	0.38550502
ATCACTTGTCTTCAAG-1	Con1	Con	1730	4080.0	16.0	0.3921569	8.0	0.19607845
ATCACTTTCAGAGCGA-1	Con1	Con	744	976.0	22.0	2.2540982	2.0	0.20491803
ATCACTTTCCCAGGAC-1	Con1	Con	1183	2351.0	0.0	0.0	3.0	0.12760527
ATCACTTTCCTGTTAT-1	Con1	Con	1061	1495.0	3.0	0.20066889	7.0	0.46822742
ATCAGGTAGAGTATAC-1	Con1	Con	1224	2011.0	3.0	0.14917952	2.0	0.099453
ATCAGGTAGTACGTCT-1	Con1	Con	743	1019.0	5.0	0.49067712	2.0	0.19627085
ATCAGGTGTCACCGCA-1	Con1	Con	1290	2246.0	0.0	0.0	7.0	0.31166518
ATCAGGTGTGGGTATG-1	Con1	Con	906	1177.0	0.0	0.0	4.0	0.33984706
ATCAGGTTCAAGAGTA-1	Con1	Con	1019	1547.0	4.0	0.25856498	9.0	0.5817712
ATCAGGTTCTTTGCAT-1	Con1	Con	1123	2025.0	15.0	0.7407407	3.0	0.14814815
ATCATTCAGGTAAACT-1	Con1	Con	655	906.0	3.0	0.33112583	2.0	0.22075056
ATCATTCCAAGTCCCG-1	Con1	Con	1602	3259.0	12.0	0.36821112	3.0	0.09205278
ATCATTCCAATCTCTT-1	Con1	Con	2287	5797.0	0.0	0.0	12.0	0.20700362
ATCATTCCACACCTTC-1	Con1	Con	975	1415.0	2.0	0.14134276	2.0	0.14134276
ATCATTCCAGCTATTG-1	Con1	Con	1082	1386.0	0.0	0.0	3.0	0.21645021
ATCATTCTCCCGAGTG-1	Con1	Con	1403	2575.0	0.0	0.0	8.0	0.3106796
ATCATTCTCCTTATGT-1	Con1	Con	919	1309.0	22.0	1.6806724	5.0	0.38197097
ATCATTCTCTGCGTCT-1	Con1	Con	2828	7897.0	1.0	0.012663036	22.0	0.2785868
ATCCACCAGCGGTATG-1	Con1	Con	882	1216.0	16.0	1.3157895	3.0	0.24671051
ATCCACCAGGAGACCT-1	Con1	Con	1264	2058.0	2.0	0.09718173	8.0	0.38872692
ATCCACCCACACCTTC-1	Con1	Con	1701	3449.0	1.0	0.028993912	7.0	0.20295738
ATCCACCGTACAAGCG-1	Con1	Con	1438	2629.0	1.0	0.038037278	3.0	0.11411183
ATCCACCTCCGATAAC-1	Con1	Con	821	1088.0	2.0	0.18382353	6.0	0.5514706
ATCCACCTCTAAGCCA-1	Con1	Con	1658	3247.0	12.0	0.36957192	8.0	0.24638127
ATCCACCTCTGACCCT-1	Con1	Con	1006	1479.0	0.0	0.0	6.0	0.4056795
ATCCATTAGGCGACAT-1	Con1	Con	563	761.0	12.0	1.5768726	5.0	0.6570302
ATCCATTAGGTGCCTC-1	Con1	Con	1709	3437.0	3.0	0.08728543	4.0	0.11638056
ATCCATTCAACTGAAA-1	Con1	Con	904	1180.0	1.0	0.084745765	7.0	0.59322035
ATCCATTGTTAGAAGT-1	Con1	Con	1513	2774.0	0.0	0.0	3.0	0.10814708
ATCCATTGTTCCTACC-1	Con1	Con	974	1495.0	0.0	0.0	4.0	0.26755852
ATCCATTTCAGTGTTG-1	Con1	Con	783	979.0	0.0	0.0	6.0	0.6128703
ATCCATTTCCATGATG-1	Con1	Con	1293	1899.0	3.0	0.15797788	3.0	0.15797788
ATCCATTTCTCCGTGT-1	Con1	Con	1076	1661.0	0.0	0.0	6.0	0.36122817
ATCCCTGAGAACTCCT-1	Con1	Con	1645	3042.0	4.0	0.13149245	7.0	0.23011176
ATCCCTGAGACCATAA-1	Con1	Con	1359	2655.0	1.0	0.037664782	6.0	0.2259887
ATCCCTGAGAGTGTGC-1	Con1	Con	2610	5554.0	0.0	0.0	14.0	0.25207058
ATCCCTGAGCGGCTCT-1	Con1	Con	601	714.0	4.0	0.5602241	3.0	0.4201681
ATCCCTGAGGGAGGTG-1	Con1	Con	1575	2280.0	1.0	0.04385965	5.0	0.21929824
ATCCCTGCACATTCGA-1	Con1	Con	3182	9518.0	1.0	0.010506408	33.0	0.3467115
ATCCCTGCAGAACTTC-1	Con1	Con	867	1242.0	4.0	0.32206118	2.0	0.16103059
ATCCCTGCAGATCCAT-1	Con1	Con	1163	1915.0	2.0	0.10443864	3.0	0.15665796
ATCCCTGGTCGACGCT-1	Con1	Con	1318	2336.0	1.0	0.04280822	4.0	0.17123288
ATCCCTGGTTACCTTT-1	Con1	Con	1773	3955.0	1.0	0.02528445	9.0	0.22756006
ATCCCTGTCGAGTGGA-1	Con1	Con	1507	2248.0	5.0	0.22241992	8.0	0.3558719
ATCCGTCAGCGGCTCT-1	Con1	Con	583	709.0	23.0	3.2440054	3.0	0.4231312
ATCCGTCAGGACTGGT-1	Con1	Con	1142	1865.0	1.0	0.053619303	3.0	0.1608579
ATCCGTCCACCCTATC-1	Con1	Con	1391	2162.0	1.0	0.04625347	11.0	0.50878817
ATCCGTCCAGTAGAAT-1	Con1	Con	2277	5264.0	26.0	0.49392098	16.0	0.30395138
ATCCGTCGTCGTCATA-1	Con1	Con	1001	1348.0	7.0	0.5192878	8.0	0.5934718
ATCCGTCTCGCAGAGA-1	Con1	Con	1077	1626.0	1.0	0.061500613	3.0	0.18450184
ATCCGTCTCGCCTATC-1	Con1	Con	807	1054.0	13.0	1.2333965	8.0	0.7590133
ATCCGTCTCTAGCATG-1	Con1	Con	1320	2269.0	14.0	0.6170119	6.0	0.26443368
ATCCGTCTCTCGGGAC-1	Con1	Con	1487	3238.0	0.0	0.0	8.0	0.2470661
ATCCGTCTCTGGGTCG-1	Con1	Con	4000	15840.0	2.0	0.012626263	14.0	0.08838384
ATCCTATCACAGCATT-1	Con1	Con	1793	4031.0	0.0	0.0	13.0	0.32250062
ATCCTATCAGACATCT-1	Con1	Con	1484	2578.0	1.0	0.03878976	11.0	0.42668736
ATCCTATGTCAGGAGT-1	Con1	Con	731	974.0	4.0	0.41067764	5.0	0.513347
ATCCTATGTCCCTCAT-1	Con1	Con	979	1328.0	1.0	0.0753012	7.0	0.52710843
ATCCTATGTCCGTTTC-1	Con1	Con	767	1024.0	0.0	0.0	5.0	0.48828125
ATCCTATGTTCGTACA-1	Con1	Con	880	1230.0	0.0	0.0	6.0	0.4878049
ATCCTATGTTGTGTTG-1	Con1	Con	3902	14232.0	9.0	0.06323777	24.0	0.16863407
ATCGATGAGGATATAC-1	Con1	Con	946	1248.0	1.0	0.08012821	9.0	0.72115386
ATCGATGCAGTAGTTC-1	Con1	Con	1079	1705.0	0.0	0.0	6.0	0.35190615
ATCGATGGTCGAGATG-1	Con1	Con	1288	2160.0	6.0	0.2777778	6.0	0.2777778
ATCGATGGTGTAGTGG-1	Con1	Con	508	621.0	16.0	2.5764894	6.0	0.96618354
ATCGATGTCATACAGC-1	Con1	Con	1275	2248.0	0.0	0.0	3.0	0.13345195
ATCGATGTCGATAACC-1	Con1	Con	2022	4593.0	0.0	0.0	7.0	0.15240584
ATCGATGTCTAGTACG-1	Con1	Con	735	1006.0	6.0	0.5964215	0.0	0.0
ATCGATGTCTCCCAAC-1	Con1	Con	662	809.0	1.0	0.123609394	4.0	0.49443758
ATCGCCTAGAGTAACT-1	Con1	Con	1539	2824.0	8.0	0.28328612	4.0	0.14164306
ATCGCCTCAAAGGCAC-1	Con1	Con	1157	1965.0	4.0	0.20356235	7.0	0.3562341
ATCGCCTCACACGTGC-1	Con1	Con	545	651.0	0.0	0.0	6.0	0.921659
ATCGCCTCATCAGTCA-1	Con1	Con	566	680.0	2.0	0.29411766	3.0	0.4411765
ATCGCCTGTAGCGATG-1	Con1	Con	1238	2118.0	5.0	0.23607177	4.0	0.1888574
ATCGCCTGTATACCCA-1	Con1	Con	808	1014.0	0.0	0.0	7.0	0.69033533
ATCGCCTGTGCAGGAT-1	Con1	Con	1120	1858.0	0.0	0.0	4.0	0.21528524
ATCGCCTGTGCCGGTT-1	Con1	Con	1141	1729.0	0.0	0.0	11.0	0.6362059
ATCGCCTTCCCGAGGT-1	Con1	Con	1179	1743.0	3.0	0.17211704	6.0	0.34423408
ATCGCCTTCCGACATA-1	Con1	Con	1141	1888.0	1.0	0.052966103	4.0	0.21186441
ATCGCCTTCCGCTAGG-1	Con1	Con	935	1379.0	0.0	0.0	0.0	0.0
ATCGGATAGGCATCAG-1	Con1	Con	1054	1423.0	2.0	0.14054814	6.0	0.42164442
ATCGGATCACCTGCTT-1	Con1	Con	845	1100.0	0.0	0.0	2.0	0.18181819
ATCGGATCATACCATG-1	Con1	Con	1305	2254.0	0.0	0.0	9.0	0.39929017
ATCGGATGTCCGTTTC-1	Con1	Con	893	1347.0	2.0	0.1484781	5.0	0.37119526
ATCGGATTCCACATAG-1	Con1	Con	1886	4701.0	1.0	0.021272069	12.0	0.25526482
ATCGGATTCCTGGTCT-1	Con1	Con	2320	5685.0	11.0	0.19349165	17.0	0.29903254
ATCGGATTCGAGTGAG-1	Con1	Con	710	981.0	6.0	0.61162084	2.0	0.20387359
ATCGGATTCGGCATCG-1	Con1	Con	681	905.0	7.0	0.77348065	3.0	0.3314917
ATCGGCGAGAAGCTGC-1	Con1	Con	1548	2299.0	3.0	0.13049152	7.0	0.3044802
ATCGGCGAGATAACAC-1	Con1	Con	1218	2011.0	14.0	0.69617105	1.0	0.0497265
ATCGGCGAGCCAAGCA-1	Con1	Con	1126	1836.0	0.0	0.0	1.0	0.05446623
ATCGGCGCAGTGAGCA-1	Con1	Con	2127	4428.0	4.0	0.09033424	12.0	0.2710027
ATCGGCGGTCTCGACG-1	Con1	Con	830	1100.0	3.0	0.27272728	5.0	0.45454544
ATCGGCGGTGATACTC-1	Con1	Con	1084	1869.0	1.0	0.053504545	7.0	0.37453184
ATCGGCGTCACCGGGT-1	Con1	Con	894	1170.0	0.0	0.0	3.0	0.25641027
ATCGGCGTCCTTATCA-1	Con1	Con	931	1366.0	4.0	0.29282576	4.0	0.29282576
ATCGGCGTCTACTATC-1	Con1	Con	665	925.0	18.0	1.945946	2.0	0.21621622
ATCGTAGAGCCGCACT-1	Con1	Con	1463	2735.0	9.0	0.32906765	7.0	0.2559415
ATCGTAGAGCTTGTTG-1	Con1	Con	578	714.0	0.0	0.0	0.0	0.0
ATCGTAGCAATACAGA-1	Con1	Con	833	1059.0	11.0	1.0387158	3.0	0.28328612
ATCGTAGCACAGTCCG-1	Con1	Con	754	1017.0	3.0	0.29498523	4.0	0.39331368
ATCGTAGCAGTCAGAG-1	Con1	Con	483	562.0	0.0	0.0	2.0	0.3558719
ATCGTAGCAGTTGCGC-1	Con1	Con	959	1356.0	0.0	0.0	4.0	0.29498523
ATCGTAGCATTGCCTC-1	Con1	Con	1277	2162.0	1.0	0.04625347	5.0	0.23126735
ATCGTAGGTCTACAAC-1	Con1	Con	1055	1477.0	1.0	0.067704804	1.0	0.067704804
ATCGTAGTCTACAGGT-1	Con1	Con	873	1146.0	0.0	0.0	3.0	0.2617801
ATCGTAGTCTGGCCTT-1	Con1	Con	1328	2609.0	6.0	0.22997317	6.0	0.22997317
ATCGTCCAGACATGCG-1	Con1	Con	824	1089.0	0.0	0.0	1.0	0.09182736
ATCGTCCAGCGCAATG-1	Con1	Con	912	1278.0	22.0	1.7214397	11.0	0.86071986
ATCGTCCAGCTGTGCC-1	Con1	Con	1177	1936.0	1.0	0.05165289	2.0	0.10330578
ATCGTCCGTATACAGA-1	Con1	Con	1319	1978.0	4.0	0.20222448	8.0	0.40444896
ATCGTCCGTGGATGAC-1	Con1	Con	912	1319.0	0.0	0.0	2.0	0.15163003
ATCGTCCTCTGGAAGG-1	Con1	Con	831	1019.0	1.0	0.09813543	10.0	0.98135424
ATCGTGACAGGCATTT-1	Con1	Con	596	702.0	0.0	0.0	7.0	0.99715096
ATCGTGAGTACAGAGC-1	Con1	Con	705	935.0	5.0	0.53475934	3.0	0.32085562
ATCGTGAGTACCTGTA-1	Con1	Con	1183	1843.0	7.0	0.37981552	8.0	0.43407488
ATCGTGAGTCCGGACT-1	Con1	Con	1014	1508.0	6.0	0.397878	5.0	0.331565
ATCGTGAGTGAGTAAT-1	Con1	Con	1895	3645.0	1.0	0.027434843	5.0	0.1371742
ATCGTGAGTGCTGATT-1	Con1	Con	922	1246.0	26.0	2.0866773	5.0	0.40128413
ATCGTGAGTTGCATAC-1	Con1	Con	839	1242.0	0.0	0.0	3.0	0.24154589
ATCGTGATCGACATCA-1	Con1	Con	660	863.0	0.0	0.0	2.0	0.2317497
ATCGTGATCGGTCAGC-1	Con1	Con	904	1384.0	3.0	0.216763	6.0	0.433526
ATCGTGATCTACACAG-1	Con1	Con	1357	2204.0	4.0	0.1814882	3.0	0.13611615
ATCTCTAAGTAGAATC-1	Con1	Con	837	1168.0	1.0	0.08561644	1.0	0.08561644
ATCTCTACAATCTCTT-1	Con1	Con	956	1484.0	0.0	0.0	4.0	0.26954177
ATCTCTACACGGTAGA-1	Con1	Con	1257	2139.0	0.0	0.0	5.0	0.2337541
ATCTCTACAGGTCTCG-1	Con1	Con	2362	6135.0	4.0	0.06519967	15.0	0.24449879
ATCTCTAGTATCATGC-1	Con1	Con	2516	5541.0	3.0	0.05414185	19.0	0.3428984
ATCTCTAGTCTGTGAT-1	Con1	Con	1030	1758.0	1.0	0.05688282	2.0	0.11376564
ATCTCTAGTGCTCGTG-1	Con1	Con	1295	2323.0	0.0	0.0	9.0	0.38743004
ATCTTCAAGAAAGTCT-1	Con1	Con	1316	2093.0	14.0	0.6688963	7.0	0.33444816
ATCTTCAAGCACGATG-1	Con1	Con	1216	1934.0	1.0	0.051706307	3.0	0.15511893
ATCTTCAAGGATACAT-1	Con1	Con	1197	2095.0	0.0	0.0	5.0	0.2386635
ATCTTCACAAAGGGCT-1	Con1	Con	940	1398.0	3.0	0.21459228	6.0	0.42918456
ATCTTCACACACAGCC-1	Con1	Con	2789	9083.0	4.0	0.044038314	30.0	0.33028737
ATCTTCATCGCAGAGA-1	Con1	Con	3398	7643.0	1.0	0.013083867	28.0	0.3663483
ATCTTCATCGTTGTGA-1	Con1	Con	1317	1912.0	2.0	0.10460251	5.0	0.2615063
ATCTTCATCTTCCGTG-1	Con1	Con	1103	1855.0	0.0	0.0	10.0	0.53908354
ATGAAAGCACTGTTCC-1	Con1	Con	2284	3814.0	7.0	0.18353434	13.0	0.34084952
ATGAAAGCATGTCTAG-1	Con1	Con	1255	1652.0	2.0	0.12106538	8.0	0.4842615
ATGAAAGGTAACCCTA-1	Con1	Con	1109	1793.0	1.0	0.05577245	4.0	0.2230898
ATGAAAGGTTCTATCT-1	Con1	Con	1158	2030.0	0.0	0.0	5.0	0.24630542
ATGAAAGTCTAGAACC-1	Con1	Con	2089	4063.0	0.0	0.0	4.0	0.098449424
ATGACCAAGGCTGAAC-1	Con1	Con	2630	5910.0	7.0	0.11844331	11.0	0.18612522
ATGACCACAAATAGCA-1	Con1	Con	1007	1526.0	0.0	0.0	12.0	0.78636956
ATGACCACAGAATGTA-1	Con1	Con	946	1453.0	6.0	0.41293874	3.0	0.20646937
ATGACCACAGCCCACA-1	Con1	Con	1465	2687.0	1.0	0.037216228	7.0	0.26051357
ATGACCAGTCACTGAT-1	Con1	Con	807	1035.0	2.0	0.19323671	5.0	0.48309177
ATGACCAGTCTACGTA-1	Con1	Con	1014	1461.0	26.0	1.779603	7.0	0.4791239
ATGACCAGTGTAAATG-1	Con1	Con	924	1267.0	7.0	0.5524862	8.0	0.63141274
ATGACCATCTGTGCAA-1	Con1	Con	1272	2271.0	0.0	0.0	2.0	0.088066936
ATGAGGGAGCTTCATG-1	Con1	Con	1867	3050.0	14.0	0.45901638	14.0	0.45901638
ATGAGGGAGCTTGTGT-1	Con1	Con	725	969.0	2.0	0.20639835	8.0	0.8255934
ATGAGGGAGGCCATAG-1	Con1	Con	1153	1741.0	0.0	0.0	5.0	0.28719127
ATGAGGGCAAATACGA-1	Con1	Con	1039	1541.0	0.0	0.0	2.0	0.12978585
ATGAGGGCACCCAAGC-1	Con1	Con	729	1108.0	3.0	0.27075812	4.0	0.36101082
ATGAGGGCAGGCACTC-1	Con1	Con	784	981.0	1.0	0.101936795	4.0	0.40774718
ATGAGGGCATGGAACG-1	Con1	Con	2202	5301.0	11.0	0.20750801	9.0	0.16977929
ATGAGGGGTCTTTATC-1	Con1	Con	1532	2822.0	2.0	0.07087172	4.0	0.14174344
ATGAGGGGTTATGGTC-1	Con1	Con	858	1280.0	4.0	0.3125	6.0	0.46875003
ATGAGGGGTTCGGCCA-1	Con1	Con	1845	3500.0	0.0	0.0	13.0	0.37142858
ATGAGGGGTTGGACTT-1	Con1	Con	986	1491.0	1.0	0.067069076	3.0	0.20120724
ATGAGGGTCTAGCCTC-1	Con1	Con	1386	2292.0	0.0	0.0	5.0	0.2181501
ATGAGGGTCTCACTCG-1	Con1	Con	1475	2724.0	12.0	0.44052863	5.0	0.18355359
ATGAGGGTCTGACCCT-1	Con1	Con	743	1021.0	21.0	2.056807	2.0	0.19588637
ATGAGGGTCTGCTTTA-1	Con1	Con	1234	1778.0	4.0	0.22497189	8.0	0.44994378
ATGAGTCAGCCGGAAT-1	Con1	Con	432	529.0	18.0	3.4026465	0.0	0.0
ATGAGTCAGTCTCGTA-1	Con1	Con	698	914.0	0.0	0.0	2.0	0.21881838
ATGAGTCAGTGAGGCT-1	Con1	Con	455	572.0	0.0	0.0	3.0	0.5244755
ATGAGTCCACCGTCTT-1	Con1	Con	3838	14047.0	2.0	0.014237915	33.0	0.23492561
ATGAGTCGTACTCCGG-1	Con1	Con	512	631.0	2.0	0.31695724	2.0	0.31695724
ATGAGTCGTTGGACCC-1	Con1	Con	1494	2625.0	0.0	0.0	1.0	0.038095236
ATGAGTCTCGATTCCC-1	Con1	Con	544	649.0	0.0	0.0	3.0	0.4622496
ATGAGTCTCTCTATGT-1	Con1	Con	2051	4249.0	5.0	0.11767475	17.0	0.40009412
ATGATCGAGCAAACAT-1	Con1	Con	1818	3027.0	7.0	0.23125207	17.0	0.5616121
ATGATCGCAGCTACAT-1	Con1	Con	731	903.0	2.0	0.22148395	6.0	0.66445184
ATGATCGCATCGCTAA-1	Con1	Con	1498	3159.0	0.0	0.0	4.0	0.12662235
ATGATCGTCATCGCCT-1	Con1	Con	969	1531.0	0.0	0.0	6.0	0.39190072
ATGATCGTCCATTTGT-1	Con1	Con	1529	2887.0	0.0	0.0	5.0	0.17319016
ATGCATGAGTCATAGA-1	Con1	Con	1398	2462.0	0.0	0.0	9.0	0.36555645
ATGCATGCAAGCTCTA-1	Con1	Con	2634	5899.0	0.0	0.0	11.0	0.18647228
ATGCATGCACCAAATC-1	Con1	Con	1013	1521.0	2.0	0.13149245	4.0	0.2629849
ATGCATGCAGCTCTGG-1	Con1	Con	723	937.0	0.0	0.0	5.0	0.5336179
ATGCATGCAGTTACCA-1	Con1	Con	2175	4681.0	18.0	0.38453323	11.0	0.23499252
ATGCATGCATCAGCGC-1	Con1	Con	1097	1771.0	0.0	0.0	5.0	0.28232637
ATGCATGGTCATCAGT-1	Con1	Con	1920	3984.0	5.0	0.125502	9.0	0.2259036
ATGCATGGTGCAAGAC-1	Con1	Con	1058	1708.0	17.0	0.99531615	4.0	0.23419203
ATGCATGGTTGAGAGC-1	Con1	Con	867	1158.0	0.0	0.0	4.0	0.34542313
ATGCATGTCACGGGAA-1	Con1	Con	1037	1649.0	0.0	0.0	3.0	0.18192844
ATGCATGTCAGCTTCC-1	Con1	Con	1788	3851.0	1.0	0.025967281	9.0	0.23370552
ATGCATGTCTATCACT-1	Con1	Con	3030	9175.0	5.0	0.054495916	17.0	0.1852861
ATGCCTCAGGGTTAGC-1	Con1	Con	1051	1599.0	0.0	0.0	8.0	0.5003127
ATGCCTCAGGTCTTTG-1	Con1	Con	1546	2322.0	28.0	1.205857	9.0	0.3875969
ATGCCTCAGTGGATAT-1	Con1	Con	1225	2016.0	9.0	0.4464286	6.0	0.29761904
ATGCCTCCAAGCAATA-1	Con1	Con	1688	3105.0	11.0	0.3542673	6.0	0.19323671
ATGCCTCCACCTATCC-1	Con1	Con	2813	8729.0	0.0	0.0	19.0	0.21766524
ATGCCTCCAGTAACGG-1	Con1	Con	660	838.0	6.0	0.7159905	3.0	0.35799524
ATGCCTCTCTACTTCA-1	Con1	Con	965	1482.0	0.0	0.0	1.0	0.067476384
ATGCCTCTCTGTGCAA-1	Con1	Con	1479	2982.0	9.0	0.30181086	11.0	0.36887994
ATGCGATAGGATTTGA-1	Con1	Con	741	934.0	14.0	1.4989293	4.0	0.4282655
ATGCGATAGGTATTGA-1	Con1	Con	871	1359.0	0.0	0.0	6.0	0.4415011
ATGCGATCATGACCCG-1	Con1	Con	1065	1678.0	0.0	0.0	1.0	0.059594754
ATGCGATGTACGACAG-1	Con1	Con	980	1329.0	25.0	1.8811136	1.0	0.075244546
ATGCGATGTCAGTCCG-1	Con1	Con	891	1446.0	8.0	0.5532504	1.0	0.0691563
ATGCGATGTCTCAGGC-1	Con1	Con	1061	1839.0	0.0	0.0	5.0	0.2718869
ATGCGATGTGCCAAGA-1	Con1	Con	688	915.0	3.0	0.32786885	6.0	0.6557377
ATGCGATGTGTCTCCT-1	Con1	Con	1015	1301.0	1.0	0.07686395	6.0	0.46118373
ATGCGATGTTCTTAGG-1	Con1	Con	1276	2061.0	0.0	0.0	6.0	0.29112083
ATGGAGGAGGTAGTCG-1	Con1	Con	1098	1786.0	2.0	0.111982085	10.0	0.5599104
ATGGAGGCACAGTACT-1	Con1	Con	604	786.0	1.0	0.12722646	2.0	0.2544529
ATGGAGGCACTAACGT-1	Con1	Con	1726	3308.0	0.0	0.0	11.0	0.33252722
ATGGAGGCAGAAATTG-1	Con1	Con	1020	1505.0	4.0	0.26578072	3.0	0.19933556
ATGGAGGCAGTTTCAG-1	Con1	Con	953	1340.0	6.0	0.44776118	8.0	0.5970149
ATGGAGGGTCAACGCC-1	Con1	Con	1368	2331.0	1.0	0.042900044	13.0	0.5577005
ATGGAGGGTCGCAACC-1	Con1	Con	1045	1637.0	0.0	0.0	1.0	0.061087355
ATGGAGGGTTAAGGGC-1	Con1	Con	546	633.0	0.0	0.0	3.0	0.47393367
ATGGAGGGTTCACCGG-1	Con1	Con	1260	1664.0	13.0	0.78125	11.0	0.6610577
ATGGAGGGTTTGAAAG-1	Con1	Con	1803	3231.0	8.0	0.24760137	6.0	0.18570101
ATGGAGGTCGCAAGAG-1	Con1	Con	1151	1844.0	0.0	0.0	7.0	0.37960956
ATGGATCAGTTGAAGT-1	Con1	Con	1374	2374.0	1.0	0.042122997	3.0	0.126369
ATGGATCCATTCAGCA-1	Con1	Con	3274	9532.0	4.0	0.041963913	24.0	0.2517835
ATGGATCGTAGTTAGA-1	Con1	Con	844	1126.0	0.0	0.0	3.0	0.26642984
ATGGATCGTTCCGCTT-1	Con1	Con	2130	4497.0	46.0	1.0229042	11.0	0.24460752
ATGGATCGTTGGGATG-1	Con1	Con	1589	3425.0	0.0	0.0	12.0	0.35036498
ATGGATCTCATGACAC-1	Con1	Con	1263	2186.0	1.0	0.045745652	5.0	0.22872826
ATGGATCTCCGTCACT-1	Con1	Con	1322	2136.0	8.0	0.37453184	2.0	0.09363296
ATGGATCTCGAATGCT-1	Con1	Con	1787	2872.0	1.0	0.03481894	7.0	0.24373259
ATGGATCTCGGTAGAG-1	Con1	Con	1164	1716.0	25.0	1.4568765	7.0	0.4079254
ATGGGAGAGATCCTAC-1	Con1	Con	1139	1734.0	4.0	0.2306805	3.0	0.17301038
ATGGGAGAGGCGCTTC-1	Con1	Con	1406	2563.0	7.0	0.27311745	8.0	0.31213424
ATGGGAGAGGGCTGAT-1	Con1	Con	1114	1707.0	4.0	0.23432924	3.0	0.17574693
ATGGGAGAGTTTAGGA-1	Con1	Con	1275	2231.0	0.0	0.0	7.0	0.31376064
ATGGGAGCAAACGGCA-1	Con1	Con	726	893.0	0.0	0.0	7.0	0.7838746
ATGGGAGCAAGCGCAA-1	Con1	Con	583	741.0	0.0	0.0	2.0	0.26990554
ATGGGAGCAAGTCCCG-1	Con1	Con	671	907.0	2.0	0.22050717	3.0	0.33076075
ATGGGAGCACTTCAAG-1	Con1	Con	827	1101.0	1.0	0.09082653	6.0	0.5449591
ATGGGAGCAGAGATGC-1	Con1	Con	906	1324.0	0.0	0.0	3.0	0.2265861
ATGGGAGCAGGCGATA-1	Con1	Con	962	1276.0	0.0	0.0	2.0	0.1567398
ATGGGAGGTCGAACGA-1	Con1	Con	1211	1956.0	0.0	0.0	2.0	0.10224949
ATGGGAGGTCGGCTAC-1	Con1	Con	1442	2856.0	3.0	0.105042025	6.0	0.21008405
ATGGGAGGTCTGATCA-1	Con1	Con	1061	1607.0	4.0	0.24891102	13.0	0.80896074
ATGGGAGGTGGAAGTC-1	Con1	Con	1085	1675.0	9.0	0.5373134	2.0	0.11940298
ATGGGAGTCACCTTGC-1	Con1	Con	1160	2010.0	2.0	0.09950249	8.0	0.39800996
ATGGGAGTCGGTGTTA-1	Con1	Con	923	1328.0	0.0	0.0	5.0	0.37650603
ATGGGAGTCGTGCAGC-1	Con1	Con	928	1271.0	0.0	0.0	4.0	0.31471282
ATGGGAGTCTAGGAAA-1	Con1	Con	745	1043.0	6.0	0.5752637	3.0	0.28763184
ATGGGAGTCTGCATAG-1	Con1	Con	1059	1510.0	3.0	0.19867551	6.0	0.39735103
[truncated: 68,458 more rows]
