# Supplementary material for: Single-cell RNA sequencing identifies microglial state changes associated with iTBS after ischemia–reperfusion injury
Source: PLoS One. 2026 Apr 20;21(4):e0346888. doi: 10.1371/journal.pone.0346888 (PMC13095131; doi:10.1371/journal.pone.0346888)
Supplement: S1 File — These materials provide additional support for the results presented in this study. (ZIP) [file pone.0346888.s005.zip › single-cell RNA sequencing/standard analysis/04-Dimension_reduction_cluster/cluster_cells_statistics.xls]

cluster	Con1	Con2	GY1-1	GY1-2	GY1-3	MCAO1	MCAO2	MCAO3
0	1981	2561	588	2716	2214	1533	485	1759
1	1264	1640	423	1290	1115	937	748	1421
2	1986	2503	200	692	530	1142	537	1207
3	1018	1359	465	1641	868	571	369	1183
4	708	724	433	1143	723	1655	986	1028
5	13	11	510	677	1240	1185	949	1586
6	393	226	587	590	715	146	14	153
7	772	631	9	37	22	33	483	436
8	133	64	67	133	169	394	655	280
9	20	29	253	149	355	344	392	310
10	106	87	257	343	275	95	74	229
11	155	115	25	75	94	253	274	199
12	187	200	89	146	133	102	59	197
13	54	92	28	186	156	48	7	89
14	67	80	22	55	72	79	83	106
15	3	2	16	13	190	66	99	85
16	16	44	2	3	2	3	10	62
