# Supplementary material for: Single-cell RNA sequencing identifies microglial state changes associated with iTBS after ischemia–reperfusion injury
Source: PLoS One. 2026 Apr 20;21(4):e0346888. doi: 10.1371/journal.pone.0346888 (PMC13095131; doi:10.1371/journal.pone.0346888)
Supplement: S1 File — These materials provide additional support for the results presented in this study. (ZIP) [file pone.0346888.s005.zip › single-cell RNA sequencing/standard analysis/05-Marker_gene_analysis/all_cluster_marker.xls]

Symbol	scores	logfoldchanges	pvals	pvals_adj	pct_nz_group	pct_nz_reference	cluster
Mbp	165.96347	4.439882	0.0	0.0	0.995157909951579	0.3265394215791153	0
Plp1	162.53557	3.450884	0.0	0.0	0.9937847799378478	0.5628624514385451	0
Mog	161.79077	4.699613	0.0	0.0	0.95663799956638	0.14856520841544207	0
Pde4b	160.03894	3.534579	0.0	0.0	0.9931343499313435	0.5528217255034439	0
Fnbp1	156.56311	3.2361112	0.0	0.0	0.9765845197658451	0.46806673798397236	0
Tmeff2	154.97807	3.620332	0.0	0.0	0.9730432897304329	0.4235121896289623	0
Frmd5	154.83734	3.2335534	0.0	0.0	0.97831899978319	0.45911453934650825	0
Mast4	154.72342	3.2974691	0.0	0.0	0.9695743296957433	0.533866336354935	0
Ano4	149.67172	3.512543	0.0	0.0	0.9527354195273542	0.34553234615168066	0
Rnf220	148.49738	4.1747737	0.0	0.0	0.9099515790995157	0.15592215153050692	0
Nkain2	145.70087	3.4490674	0.0	0.0	0.9945074799450748	0.4791209203685979	0
Pak5	143.93694	3.3506773	0.0	0.0	0.9207198092071981	0.32389317418313535	0
Mobp	143.86864	4.1182075	0.0	0.0	0.877863698778637	0.15472101796070042	0
Grm3	143.7271	3.2709842	0.0	0.0	0.9553371395533714	0.4105249329054295	0
Pcdh9	141.69608	2.517037	0.0	0.0	0.9981209799812099	0.7761574986393409	0
Slc24a2	137.82729	3.3546312	0.0	0.0	0.8858856688588567	0.260270630407447	0
Map7	137.54788	3.28185	0.0	0.0	0.8808267688082677	0.27479683951729444	0
Pex5l	137.42815	3.7386136	0.0	0.0	0.8717207487172075	0.23958861175234128	0
St6galnac3	136.17442	3.4414947	0.0	0.0	0.8657223386572234	0.24039562336955503	0
Usp54	131.93329	2.5987246	0.0	0.0	0.9116137891161379	0.45038755325338287	0
Magi2	130.97935	2.2421873	0.0	0.0	0.9678398496783985	0.6469605690370287	0
Ttll5	130.39081	3.2361555	0.0	0.0	0.8454867384548674	0.2915188709344444	0
Septin7	129.62054	2.5940924	0.0	0.0	0.8878369588783696	0.4448323104930278	0
Zfp536	129.54256	3.3198626	0.0	0.0	0.8413673484136734	0.19925679860368223	0
Edil3	128.59718	2.748846	0.0	0.0	0.8924622389246224	0.3772685471914119	0
Ttll7	128.45668	3.1592877	0.0	0.0	0.8238057382380574	0.26852842369986674	0
LOC103691527	128.26907	2.9262817	0.0	0.0	0.8618197586181976	0.29579790927688004	0
Slain1	127.92854	3.6590517	0.0	0.0	0.7970658379706583	0.171330443105681	0
Plcl1	125.660255	2.7298338	0.0	0.0	0.8738888487388885	0.3940281140326183	0
Ncam2	124.36593	2.4792066	0.0	0.0	0.9375587193755872	0.5059212131449055	0
Ctnna3	121.49566	2.4864075	0.0	0.0	0.9049649490496495	0.4309817390161965	0
Enpp2	121.19411	2.8889427	0.0	0.0	0.8177350581773506	0.27937616125218173	0
Phlpp1	118.069016	2.2043803	0.0	0.0	0.880754498807545	0.5125462154908695	0
Cfap20dc	118.02902	3.279034	0.0	0.0	0.7592686275926863	0.18673873468085506	0
Plekhh1	117.51023	3.6078722	0.0	0.0	0.7315169473151695	0.13542780999568343	0
Lig3	117.503944	2.6541023	0.0	0.0	0.834501698345017	0.3695174821237543	0
Trim2	116.87613	2.8096273	0.0	0.0	0.7990171279901713	0.32689600810765157	0
Ptprd	115.83354	2.1814384	0.0	0.0	0.9834501698345017	0.6266539046224875	0
Spock1	115.51452	3.0715954	0.0	0.0	0.7604972176049721	0.22789632715875607	0
Septin4	115.40539	3.311686	0.0	0.0	0.7437305774373058	0.1749338438151005	0
Qki	115.290016	1.5967932	0.0	0.0	0.9895931198959312	0.8356136103447629	0
Ppp1r16b	113.148926	3.1109736	0.0	0.0	0.743441497434415	0.21076140607698515	0
Mag	112.99227	3.3109274	0.0	0.0	0.724145407241454	0.15016046393784133	0
LOC100302465	109.37818	3.8429615	0.0	0.0	0.6718219267182193	0.08985980519114915	0
Unc5c	109.2223	2.3359797	0.0	0.0	0.8217821782178217	0.3658577782782501	0
Tf	109.11032	2.8158426	0.0	0.0	0.7620148876201489	0.2748156072293227	0
Ncam1	108.63523	1.8074703	0.0	0.0	0.9126978391269784	0.5801850496405984	0
Anks1b	108.56882	2.046203	0.0	0.0	0.9801980198019802	0.5562937522286658	0
Dnm3	108.03849	2.1424854	0.0	0.0	0.8556045385560453	0.4127019875007038	0
Apod	107.84091	2.9669092	0.0	0.0	0.7287706872877069	0.2104423549725053	0
Dock10	107.34658	2.013573	0.0	0.0	0.8725157187251572	0.4673160295028433	0
Arhgap23	106.36574	3.1232097	0.0	0.0	0.6969718869697189	0.19126175327965766	0
Tspan2	106.04882	3.130679	0.0	0.0	0.6989231769892318	0.16834637689319296	0
Erbb4	105.29398	2.1630437	0.0	0.0	0.9309098793090987	0.41850121051742584	0
Eml6	105.10566	2.1971195	0.0	0.0	0.8102189781021898	0.46367509336936735	0
Car2	104.03266	3.303049	0.0	0.0	0.6746404567464046	0.15397030947957135	0
Slc44a1	103.45739	2.116569	0.0	0.0	0.8129652381296524	0.42640241728130923	0
Samd12	102.54013	2.0983162	0.0	0.0	0.8045096480450965	0.4308128296079425	0
Bcas1	102.051384	2.118717	0.0	0.0	0.825829298258293	0.2903177373646379	0
Mapt	100.457634	2.0881395	0.0	0.0	0.7722772277227723	0.4041814462398889	0
Tubb4a	100.37853	3.3813143	0.0	0.0	0.6405290164052901	0.13567179025205037	0
Rsrp1	100.35181	1.4724973	0.0	0.0	0.9088675290886753	0.7156128596362817	0
Zeb2	98.94324	1.5825043	0.0	0.0	0.938570499385705	0.6749619953831428	0
Ankrd28	98.68883	1.8539102	0.0	0.0	0.8376815783768158	0.488242028414316	0
Mfn1	96.61285	2.3956206	0.0	0.0	0.704415697044157	0.31212581874143724	0
Spock3	96.31421	2.692624	0.0	0.0	0.6838910168389102	0.23219413321321997	0
LOC108352541	96.04565	2.0989761	0.0	0.0	0.7544988075449881	0.3856201790439727	0
Plxna4	94.45883	2.332644	0.0	0.0	0.7173520271735203	0.3088602368485258	0
Hapln2	94.395515	3.9461288	0.0	0.0	0.5763532557635326	0.08051348460109228	0
Ank3	93.941124	1.7629787	0.0	0.0	0.8555322685553227	0.45537976465289115	0
Creb5	93.18951	2.7852113	0.0	0.0	0.6395895063958951	0.17215622243492296	0
Mast3	92.60209	2.6025953	0.0	0.0	0.6563561465635614	0.23363924703939343	0
Lrrtm3	91.003	2.2220962	0.0	0.0	0.7107031871070318	0.33382129384606724	0
Otud7b	90.1773	2.4904768	0.0	0.0	0.6518754065187541	0.2494041251431038	0
Eya4	89.36654	3.2780344	0.0	0.0	0.5730288357302884	0.09665371694536719	0
Opalin	88.27646	3.4086096	0.0	0.0	0.5602370456023704	0.09351950903665335	0
Cdc37l1	87.72403	2.0691695	0.0	0.0	0.7009467370094674	0.38582662387628325	0
Sik3	87.27949	1.6496463	0.0	0.0	0.7722772277227723	0.5138974907569018	0
Aspa	86.73655	2.0994911	0.0	0.0	0.6978391269783912	0.2754537094382824	0
Pak1	86.72992	2.7253098	0.0	0.0	0.60706800607068	0.19383292982752473	0
Gpd1	85.90045	3.627418	0.0	0.0	0.5540218255402183	0.11711052305613423	0
Kcnq3	85.22131	1.8223556	0.0	0.0	0.749945797499458	0.41065630688962707	0
Myo1d	85.161964	2.826966	0.0	0.0	0.5849533858495338	0.17281309235591089	0
Kndc1	84.84723	3.1793597	0.0	0.0	0.5605261256052613	0.12979749638721544	0
Eml1	84.755745	2.7584717	0.0	0.0	0.5929030859290308	0.19360771728318601	0
Rtn4	83.95886	2.0353818	0.0	0.0	0.6796993567969936	0.3505057898391607	0
Rnf43	83.589355	2.4818964	0.0	0.0	0.6076461660764617	0.20134001463881537	0
Bin1	83.26861	2.1911454	0.0	0.0	0.6471778564717786	0.29754330649550514	0
St18	83.177284	3.4954474	0.0	0.0	0.520849895208499	0.0791809770470882	0
Elapor2	83.157555	2.3630219	0.0	0.0	0.6201488762014887	0.2541898917103016	0
Fa2h	82.44529	2.937714	0.0	0.0	0.5493242754932428	0.1277330480641105	0
Ugt8	82.33153	2.8789034	0.0	0.0	0.5558285755582858	0.13687292382185687	0
Cldn11	82.283485	2.590481	0.0	0.0	0.5831466358314663	0.17384531651746335	0
Cab39l	81.91831	2.1566076	0.0	0.0	0.6426971164269711	0.3123697989978042	0
Plekhg3	81.64313	3.2429864	0.0	0.0	0.5263424152634242	0.10596250211136761	0
Prickle2	81.06454	1.487034	0.0	0.0	0.7874539278745393	0.538670870634161	0
Gab1	78.20748	2.1401834	0.0	0.0	0.6120546361205463	0.24882232607022878	0
Kcna1	78.0317	2.8358767	0.0	0.0	0.539856905398569	0.17116153369742695	0
Erbin	77.47047	1.8849252	0.0	0.0	0.6504300065043	0.3262203704746354	0
Rffl	77.394104	2.38446	0.0	0.0	0.5730288357302884	0.20533753730082765	0
Slc12a2	76.65175	2.477406	0.0	0.0	0.562260605622606	0.20484957678809376	0
Psd3	76.24356	1.5965683	0.0	0.0	0.7192310471923105	0.44573316067038266	0
Lpar1	75.46927	3.0712068	0.0	0.0	0.4935318349353183	0.0951147645590526	0
Agap1	75.2652	1.4755344	0.0	0.0	0.7357086073570861	0.4849952142334328	0
Enox1	74.56106	1.7245061	0.0	0.0	0.6600419166004192	0.3482348966837453	0
Limch1	74.279106	1.9183205	0.0	0.0	0.6209438462094384	0.30150329373346096	0
Kif13b	74.03234	2.074304	0.0	0.0	0.594565295945653	0.2818910346639641	0
Btd	73.448425	1.6799407	0.0	0.0	0.6754354267543543	0.3854512696357187	0
Auts2	72.821045	1.2213953	0.0	0.0	0.876418298764183	0.640110354146726	0
Ninj2	72.61294	2.7366886	0.0	0.0	0.5021319650213196	0.1325375823433365	0
Elmo1	72.11458	1.2932512	0.0	0.0	0.8179518681795187	0.532289848544564	0
Il1rapl1	71.37535	1.4361517	0.0	0.0	0.9231047192310472	0.5588836964885611	0
Ppp1r14a	71.20417	3.5020382	0.0	0.0	0.44814627448146277	0.07287502580560404	0
Zfhx2	70.79694	2.2323387	0.0	0.0	0.5536604755366048	0.22849689394365932	0
Agpat4	70.714134	2.5016022	0.0	0.0	0.5178868251788683	0.1889533247001858	0
Atp8a1	70.61912	1.3690118	0.0	0.0	0.7130158271301583	0.493872342022784	0
Sytl2	70.57904	2.8457422	0.0	0.0	0.48652164486521643	0.13407653472965111	0
AABR07043389.1	70.474686	3.1558273	0.0	0.0	0.46173303461733034	0.09485201659065744	0
Tacc1	70.3231	2.0920382	0.0	0.0	0.565657295656573	0.271531257624383	0
Emc10	70.188255	2.1496868	0.0	0.0	0.5571294355712944	0.25051142015276917	0
Grik2	69.94217	1.2175416	0.0	0.0	0.8262629182626292	0.5611170542199201	0
Arap2	69.05174	1.6370345	0.0	0.0	0.648767796487678	0.3545596156372577	0
Apbb2	67.97712	1.7850785	0.0	0.0	0.5863265158632651	0.31383368053600585	0
Gpm6b	67.71858	1.1745178	0.0	0.0	0.811375298113753	0.5711765478670495	0
Ppp2r2a	67.47324	1.5467744	0.0	0.0	0.6435643564356436	0.4064335716832761	0
Abca8a	67.33308	2.325418	0.0	0.0	0.5069017850690178	0.17735487866674174	0
Slc25a13	66.89755	1.9215747	0.0	0.0	0.558647105586471	0.2443368428954826	0
Scd2	66.89388	1.6812508	0.0	0.0	0.6206547662065477	0.36202916502449184	0
Rab3c	66.70623	2.6315613	0.0	0.0	0.48232998482329986	0.1564664151793255	0
Inpp5f	66.34031	2.3227046	0.0	0.0	0.5021319650213196	0.18820261621905673	0
Ermn	65.95124	3.467892	0.0	0.0	0.41439618414396184	0.06289060300658747	0
Tcf12	65.76293	0.9679826	0.0	0.0	0.8356580183565802	0.7014057016309142	0
Pde8a	65.727585	2.7187562	0.0	0.0	0.45407241454072417	0.117091755344106	0
Clmn	64.18998	2.6538267	0.0	0.0	0.4497362144973621	0.1206200852054126	0
Hecw2	63.620003	1.9061513	0.0	0.0	0.5370383753703838	0.27213182440928624	0
Dennd5a	63.17547	1.7353672	0.0	0.0	0.564428705644287	0.3042058442655256	0
Plekha1	62.535908	2.0117586	0.0	0.0	0.5186095251860953	0.23568492765047014	0
Fgfr2	62.432728	2.234411	0.0	0.0	0.47423574474235747	0.1584557926543175	0
Cyp2j10	62.270397	3.5743566	0.0	0.0	0.38874033388740337	0.055252144211099224	0
Trpv3	61.748177	2.2903893	0.0	0.0	0.46686420466864204	0.14490550456993787	0
Pacs2	61.445206	2.5537646	0.0	0.0	0.44222013442220137	0.13839310849614322	0
Clasp2	60.78208	1.0879294	0.0	0.0	0.7077401170774011	0.5574385826623877	0
Elovl7	60.409817	3.1024017	0.0	0.0	0.398930403989304	0.08364769250980612	0
Aplp1	59.948658	2.260895	0.0	0.0	0.46888776468887766	0.1921250680329561	0
Dpysl2	59.795113	1.549886	0.0	0.0	0.5795331357953314	0.3597958072931329	0
Kif13a	59.611107	1.5501094	0.0	0.0	0.5760641757606417	0.3296548617758009	0
LOC120093688	58.59344	2.0853195	0.0	0.0	0.46079352460793527	0.15982583563237807	0
Dock5	58.530556	3.0936818	0.0	0.0	0.38245284382452843	0.07364450199876132	0
Wipi1	58.264576	2.6635077	0.0	0.0	0.41042133410421333	0.11544019668562205	0
Rab6b	58.15868	2.0934484	0.0	0.0	0.49201416492014166	0.25066156184899496	0
Rcan2	58.122337	1.5995663	0.0	0.0	0.5539495555394955	0.30009571533134394	0
Snx24	57.850323	1.3987442	0.0	0.0	0.6016477560164776	0.3914944729088077	0
Bcl2l1	57.822956	1.8305839	0.0	0.0	0.501553805015538	0.23776814368560328	0
Bcas3	57.81272	1.2251816	0.0	0.0	0.6438534364385343	0.47069421766792413	0
Dnaaf9	57.712605	1.1679736	0.0	0.0	0.6655344366553444	0.4864966311956909	0
Cdc42bpa	57.349884	1.2707133	0.0	0.0	0.6197875261978752	0.4477413058574029	0
Dst	56.968708	0.8106047	0.0	0.0	0.8156392281563922	0.7021751778240715	0
Kif1b	56.71205	0.95932204	0.0	0.0	0.7302160873021609	0.587523225043635	0
Frmd4b	56.18539	1.2861719	0.0	0.0	0.6111151261111513	0.3689544507629075	0
Mbnl2	55.997208	1.1365595	0.0	0.0	0.6472501264725012	0.48435711202447307	0
Adarb2	55.69812	1.0959927	0.0	0.0	0.7740117077401171	0.4559990991498226	0
Msl2	55.393406	1.3699908	0.0	0.0	0.5929753559297536	0.41176360189929245	0
Phldb1	55.3888	2.138055	0.0	0.0	0.43593264435932644	0.16648837340239853	0
Insc	55.20277	3.313307	0.0	0.0	0.35195490351954906	0.059230899161083275	0
Atrn	55.17949	1.4020444	0.0	0.0	0.5723061357230613	0.3808156447647467	0
LOC120101775	55.167274	3.0700855	0.0	0.0	0.37074510370745106	0.08809564026049584	0
Vmp1	55.146744	1.3943893	0.0	0.0	0.5782322757823227	0.36510706979712104	0
Strn	55.010826	1.6424766	0.0	0.0	0.5170195851701959	0.29058048533303305	0
Zfp57	54.75026	3.5989406	0.0	0.0	0.34480017344800173	0.05602162040425652	0
App	54.36993	1.1153082	0.0	0.0	0.6460215364602153	0.4818047031886343	0
Dnajb2	54.22326	2.3595848	0.0	0.0	0.41107176411071766	0.14680104348478876	0
Stmn4	53.737083	2.3736963	0.0	0.0	0.40926501409265015	0.14940975545671228	0
ENSRNOG00000066282	53.350246	2.8533766	0.0	0.0	0.36337356363373563	0.08582474710508042	0
Nfasc	53.344624	1.48105	0.0	0.0	0.5184649851846499	0.29694273971060187	0
Pik3c2b	52.932213	2.5401702	0.0	0.0	0.38613861386138615	0.12217780530375542	0
Secisbp2l	52.913193	1.8120133	0.0	0.0	0.47199537471995373	0.24606347240207946	0
Il1rap	52.79489	1.9607239	0.0	0.0	0.4440991544409915	0.19858116097066605	0
Mettl7a	52.69256	2.7455645	0.0	0.0	0.36857700368577	0.09742319313852449	0
Rpe65	52.56501	3.1470158	0.0	0.0	0.34321023343210233	0.06422311056059156	0
Tmem98	52.295166	3.5038934	0.0	0.0	0.329551203295512	0.050691590188240154	0
Mal	52.021942	2.6581304	0.0	0.0	0.36387945363879454	0.09216823377062103	0
Dip2a	52.021126	2.605666	0.0	0.0	0.37782756377827564	0.1200570538445658	0
Serinc5	51.901375	1.7454332	0.0	0.0	0.46108260461082606	0.2146838578908845	0
Pafah1b1	51.563362	0.936342	0.0	0.0	0.6862036568620365	0.5690745641198881	0
Myo6	51.032135	1.4820158	0.0	0.0	0.5046614150466141	0.275922902238988	0
Eml2	50.806587	2.5512006	0.0	0.0	0.3790561537905615	0.1329317042959293	0
Cmtm5	50.435547	1.97272	0.0	0.0	0.4094095540940955	0.15586584839442225	0
Letm2	50.04248	2.4540658	0.0	0.0	0.37385271373852713	0.12579997372520316	0
Rnf13	49.834805	1.1721375	0.0	0.0	0.58538700585387	0.39322110241540453	0
Baz2b	49.710945	1.0461354	0.0	0.0	0.6419021464190214	0.4950734755925905	0
Grid2	49.709908	0.91961545	0.0	0.0	0.7815277878152779	0.5160745453521761	0
Atp10b	49.543594	2.8181386	0.0	0.0	0.33771771337717715	0.07749188296454779	0
Nbea	49.40847	0.93206716	0.0	0.0	0.6879381368793813	0.5011729820017642	0
Picalm	48.99001	0.9238657	0.0	0.0	0.7050661270506613	0.5420865942232982	0
Ptgds	48.15031	1.5246754	0.0	0.0	0.44120835441208356	0.20636976146238012	0
Plekhg1	48.12613	2.2456741	0.0	0.0	0.36416853364168533	0.11643488542311807	0
Ywhaq	48.06664	1.9720726	0.0	0.0	0.40557924405579243	0.1791565790214515	0
Abca2	47.90786	2.1830287	0.0	0.0	0.38563272385632724	0.15729219450856746	0
Hs3st1	47.90305	2.6158028	0.0	0.0	0.34429428344294283	0.09871816526847212	0
Cttnbp2	47.798855	1.1341344	0.0	0.0	0.5704271157042712	0.38740311168665426	0
Dpy19l1	47.636566	1.981778	0.0	0.0	0.396762303967623	0.16748306213989453	0
Stxbp3	47.12581	1.7572243	0.0	0.0	0.42718797427187977	0.21402698796989658	0
Dock9	47.055492	1.5346103	0.0	0.0	0.46281708462817084	0.26593847943997145	0
Sh3gl3	46.810215	2.0452662	0.0	0.0	0.3943773939437739	0.176960756714149	0
Adgrg6	46.69449	2.5411303	0.0	0.0	0.3279612632796126	0.07961263442373741	0
Ppp2r3a	46.61457	0.9987239	0.0	0.0	0.6190648261906483	0.47897077867237203	0
Prr5l	46.557434	3.214452	0.0	0.0	0.301365903013659	0.05361935326464351	0
Stard13	46.53338	1.4979645	0.0	0.0	0.45826407458264073	0.24352983127826885	0
Snx15	46.394096	2.3140903	0.0	0.0	0.36387945363879454	0.1382241990878892	0
Epb41l4b	46.39328	2.3109226	0.0	0.0	0.36496350364963503	0.14432370549706286	0
Piga	46.134743	3.0050519	0.0	0.0	0.30765339307653394	0.06508642531388999	0
Ank2	45.881115	0.754879	0.0	0.0	0.8403555684035556	0.6280051798885198	0
ENSRNOG00000067598	45.668087	2.9925299	0.0	0.0	0.3034617330346173	0.06127657977215997	0
Dlg2	45.613323	0.84449804	0.0	0.0	0.8817662788176628	0.5718897209241222	0
Jam3	45.022476	2.3075073	0.0	0.0	0.35072631350726313	0.13073588198862676	0
Pip4k2a	44.450783	1.0128446	0.0	0.0	0.5871214858712148	0.4031492220783364	0
Zswim5	44.151222	1.2078114	0.0	0.0	0.5243911252439113	0.3667773961676332	0
Thrb	43.993496	1.5736079	0.0	0.0	0.42993423429934235	0.24097742244243003	0
LOC685989	43.95802	2.4524913	0.0	0.0	0.327383103273831	0.10442354972505302	0
Lpgat1	43.899326	1.9795389	0.0	0.0	0.37645443376454435	0.17088001801700356	0
Tmem117	43.881474	1.5241138	0.0	0.0	0.44063019440630197	0.2466640391869827	0
Sbf1	43.7608	1.7783556	0.0	0.0	0.4072414540724145	0.21725503443875158	0
Lgi3	43.758156	2.7766	0.0	0.0	0.3099660330996603	0.0858810502411651	0
Myh6	43.5403	1.8071522	0.0	0.0	0.37002240370022405	0.14835876358313158	0
Cdh19	42.94287	3.289678	0.0	0.0	0.27455373274553735	0.04350355648142935	0
Daam1	42.818214	1.3895118	0.0	0.0	0.46975500469755005	0.3071148396299007	0
Tra2a	42.70323	0.9070592	0.0	0.0	0.6109705861097059	0.5067469924741475	0
Carns1	42.44942	3.518706	0.0	0.0	0.2683385126833851	0.04153294671846555	0
Clic4	42.399574	2.1770747	0.0	0.0	0.32622678326226784	0.10733254508942815	0
Tsc22d3	42.338745	2.3447618	0.0	0.0	0.31249548312495484	0.09062928138430644	0
Tfdp2	42.32776	1.6155255	0.0	0.0	0.41866011418660115	0.24688925173132142	0
Mtmr2	42.31911	2.2166097	0.0	0.0	0.33829587338295874	0.13133644877353	0
Pls1	42.226204	3.3748775	0.0	0.0	0.271012502710125	0.04577444963684477	0
Ak3	42.192074	1.8309017	0.0	0.0	0.38230830382308306	0.19069872191881088	0
Neo1	42.175076	1.4204262	0.0	0.0	0.45204885452048854	0.28947319032336766	0
Rmdn1	42.087135	0.9623187	0.0	0.0	0.5924694659246946	0.4776570388303962	0
Dlg1	41.987103	1.0226496	0.0	0.0	0.5484570354845704	0.41979618264737345	0
RGD1310951	41.845272	1.3302045	0.0	0.0	0.45450603454506033	0.2752472646059719	0
Lap3	41.605907	1.7770817	0.0	0.0	0.36807111368071116	0.16265976014864028	0
Hipk2	41.5384	1.1080868	0.0	0.0	0.5235961552359616	0.3801587748437588	0
Ptn	41.536823	1.176604	0.0	0.0	0.4941099949411	0.32150967475555053	0
Mfsd6	41.502426	2.2830815	0.0	0.0	0.33244200332442003	0.1332132199763527	0
Hhip	41.427513	3.084614	0.0	0.0	0.2712293127122931	0.049077566953812664	0
Sntg1	41.1301	0.9708615	0.0	0.0	0.5802558358025584	0.39153200833286417	0
Dcps	41.127754	1.5947899	0.0	0.0	0.3983522439835224	0.21141827599797308	0
Rap1a	40.78409	1.299349	0.0	0.0	0.4647683746476837	0.3039430962971304	0
Impact	40.65847	1.2422019	0.0	0.0	0.48059550480595503	0.348047219563463	0
St3gal3	40.489494	1.3576969	0.0	0.0	0.4483630844836308	0.30079012067638833	0
Pard3	40.331604	1.1160272	0.0	0.0	0.4935318349353183	0.3311187433140026	0
Arrdc3	40.262703	2.048815	0.0	0.0	0.3282503432825034	0.1239982733704934	0
RGD1563888	40.178265	2.724921	0.0	0.0	0.28055214280552143	0.06970328247283374	0
Rab40c	40.139736	1.470733	0.0	0.0	0.42082821420828215	0.2544151042546403	0
Igsf11	40.072594	1.1340266	0.0	0.0	0.48341403483414036	0.3037554191768482	0
Pkp4	40.01932	0.85902184	0.0	0.0	0.6153790561537905	0.49156391344331213	0
Fryl	40.01787	1.099914	0.0	0.0	0.5056731950567319	0.3662894356548993	0
Fmnl2	39.936474	0.73238546	0.0	0.0	0.7186528871865289	0.617176210048233	0
Sorcs1	39.86812	0.89207137	0.0	0.0	0.597456095974561	0.4466340108477376	0
Gsn	39.840904	2.2924926	0.0	0.0	0.30476259304762593	0.1008201490156335	0
Tbc1d5	39.79034	0.6381215	0.0	0.0	0.7317337573173376	0.6560253739466622	0
Agmo	39.78246	1.6168108	0.0	0.0	0.3612777336127773	0.1557532421222529	0
Gjc3	39.712524	2.6497812	0.0	0.0	0.27917901279179014	0.07086688061858379	0
Sec11c	39.454155	2.0106413	0.0	0.0	0.3262990532629905	0.12906555561811459	0
Gpr37	39.395615	2.6172898	0.0	0.0	0.2784563127845631	0.07118593172306364	0
Adap1	38.885487	2.4239237	0.0	0.0	0.3046180530461805	0.11450181108421073	0
Dusp3	38.860832	2.5279696	0.0	0.0	0.28828503288285035	0.08910909671002008	0
Zfp608	38.457962	1.3487833	0.0	0.0	0.41569704415697045	0.24583825985774074	0
Luc7l2	38.452133	0.63340384	0.0	0.0	0.6937197369371974	0.6347427885066531	0
Gsta6	38.23105	1.8925774	0.0	0.0	0.3220351232203512	0.1287840399376912	0
Zdhhc20	38.21319	1.4711542	0.0	0.0	0.41432391414323916	0.26496255841450367	0
Mapk1ip1	37.924374	1.654632	0.0	0.0	0.37117872371178723	0.20359214008220258	0
Zfp106	37.91225	1.6183898	0.0	0.0	0.380862903808629	0.2197323724264775	0
AABR07031491.2	37.86996	1.3850284	0.0	0.0	0.43137963431379633	0.2931891973049566	0
Tesk2	37.6975	1.6501994	0.0	0.0	0.35954325359543254	0.1828913537150686	0
Gpatch4	37.45411	2.596615	5.149277464667195e-307	1.9209920164450605e-305	0.2684830526848305	0.07257474241315241	0
Rnf130	37.419975	1.0233493	1.8496710473681763e-306	6.875922549489572e-305	0.5053118450531184	0.38693391888594864	0
Gprc5b	37.13284	2.1153214	8.296559095016058e-302	3.0570414408806095e-300	0.2962347329623473	0.10735131280145638	0
Exoc6b	37.050983	0.7897031	1.7315437489624086e-300	6.335697424213937e-299	0.588783695887837	0.5126025186269542	0
Fah	36.82552	2.5961518	7.211355431810144e-297	2.634029233159085e-295	0.2642913926429139	0.07189910478013625	0
Vps13c	36.513813	0.78288484	6.695302339710623e-292	2.407782313111028e-290	0.5941316759413168	0.5024304187076554	0
Csrp1	36.469254	2.3720255	3.407482820035208e-291	1.2233096713160647e-289	0.2698561826985618	0.0795375635756245	0
Ccdc88a	36.424046	0.77022976	1.7724441698605056e-290	6.341478577695454e-289	0.5892895858928958	0.5046450087269861	0
Kcna6	36.32143	2.6829414	7.425721308184605e-289	2.64325420963325e-287	0.2650863626508636	0.079331118743314	0
ENSRNOG00000065844	36.027767	2.6593108	3.075191678046131e-284	1.0817863879515972e-282	0.2583652525836525	0.07007863671339827	0
LOC685203	35.57956	2.6814682	2.9012574743281193e-277	1.000456648137555e-275	0.25663077256630773	0.07221815588461611	0
Luzp2	35.3484	0.60427076	1.0610453042452917e-273	3.634947034118756e-272	0.6951651369516514	0.46945554867406114	0
Cpeb2	35.332573	1.2780263	1.8569261851129073e-273	6.351111647157784e-272	0.41295078412950786	0.2747217686691815	0
Stxbp6	35.22634	1.2513299	7.902161594198867e-272	2.6939304062434705e-270	0.41107176411071766	0.2645684364619109	0
Daam2	35.218834	1.6124941	1.029623326808141e-271	3.5043965373148513e-270	0.31755438317554385	0.1346395660904979	0
Stk39	35.154182	1.5490077	1.0034257068792553e-270	3.398679058227862e-269	0.3639517236395172	0.2186063097047839	0
Hibch	34.851856	2.0709155	3.990974585381654e-266	1.338796370513788e-264	0.30678615306786156	0.1432914813355104	0
Tjp1	34.829914	0.7754713	8.577215676929846e-266	2.8726821706471427e-264	0.5613933656139336	0.45352176116209675	0
Ppp2r2b	34.414318	0.61610854	1.5399886645902424e-259	5.068665987723551e-258	0.7151839271518393	0.5600285269222829	0
Fign	34.19962	1.6574092	2.4496392562649765e-256	7.975021218455202e-255	0.315819903158199	0.1449242722819661	0
Adipor2	34.181988	1.9851551	4.478703350814948e-256	1.4558216194292433e-254	0.2871287128712871	0.11525251956533979	0
Grik4	34.175953	1.5971795	5.505538548942602e-256	1.786828501813167e-254	0.34870275348702756	0.20257868363267834	0
Zfand6	34.14742	1.0709239	1.4604402147709793e-255	4.710706083521285e-254	0.45009756450097566	0.3188071242234859	0
Kdelr3	33.988174	0.593395	3.331188245448037e-253	1.0598132436124968e-251	0.6771699067716991	0.6341609894337781	0
Ccp110	33.961205	2.5612364	8.334558139279066e-253	2.647611302244317e-251	0.2513550625135506	0.0763658202428542	0
Synj2	33.84592	2.2629762	4.16703581146768e-251	1.315754108783605e-249	0.2768663727686637	0.11072950096653716	0
Slc22a23	33.304005	1.1561095	3.378497781919988e-243	1.0416703602313892e-241	0.4190937341909373	0.2913874969502468	0
Tmcc1	33.299065	0.7480151	3.9830925305868554e-243	1.2262777973022615e-241	0.5691262556912625	0.5024116509956271	0
Cpd	33.19605	1.8597785	1.2275393052529166e-241	3.751689369377937e-240	0.30606345306063454	0.15092994013099864	0
Setd7	33.02936	1.4387194	3.0781540591936006e-239	9.312637518766671e-238	0.36387945363879454	0.22541898917103015	0
Kirrel3	33.00845	0.6924862	6.143783439664462e-239	1.8533894042590662e-237	0.6212329262123293	0.46733479721487153	0
Ube2d1	32.757195	2.2279973	2.3983880511603446e-235	7.132567926330183e-234	0.26523090265230903	0.10128934181633917	0
Arhgap21	32.721294	1.1110595	7.777338506363462e-235	2.309627183065387e-233	0.43622172436221723	0.3328266051085712	0
Pde1c	32.713108	1.6083401	1.0168237120910423e-234	3.015378493309872e-233	0.30230541302305414	0.13636619559709476	0
Gatm	32.2704	1.7696111	1.8205403461151882e-228	5.286627271004299e-227	0.2874177928741779	0.12471144642756601	0
Ulk2	32.20552	1.0238211	1.4772043625849365e-227	4.2777716389441686e-226	0.45096480450964804	0.34701499540191055	0
Zdhhc14	32.137966	0.9657568	1.3008168301821077e-226	3.751434066244576e-225	0.46353978463539786	0.351688155696939	0
Apbb1	32.05916	2.0430317	1.636296497142508e-225	4.699533199875318e-224	0.28640601286406014	0.1369479946699698	0
Ell2	31.91303	1.2931153	1.7611047759781593e-223	5.0235813242391954e-222	0.37276866372768663	0.2427791227971398	0
Dixdc1	31.747467	2.0781882	3.4413536239903764e-221	9.723911062073078e-220	0.28127484281274845	0.13298800743201397	0
Crybg3	30.954174	1.6545521	2.23240931426059e-210	6.070647689077502e-209	0.29825829298258294	0.14954112944090986	0
Tjp2	30.728586	1.9283328	2.3633411374229822e-207	6.320128863164572e-206	0.26248464262484644	0.10776420246607736	0
Srcin1	30.724909	1.7274613	2.646300210120605e-207	7.067812765017656e-206	0.3062079930620799	0.17206238387478182	0
Acsl1	30.490961	1.9805487	3.4339833594117805e-204	9.056213221814765e-203	0.27383103273831033	0.12887787849783233	0
Adpgk	30.430391	1.9878516	2.1773393823808597e-203	5.727741215934392e-202	0.27758907277589073	0.13296923971998573	0
Foxn3	30.289757	0.6193197	1.5639424437792016e-201	4.0681907290663455e-200	0.6056948760569487	0.5242948032205393	0
Kctd8	30.191961	1.28513	3.020087952239829e-200	7.807541801067849e-199	0.3416925634169256	0.19813073588198862	0
Add3	30.058298	0.9592149	1.700887846208187e-198	4.375560071607466e-197	0.43405362434053624	0.31646116021995757	0
Tanc1	29.96568	1.9314187	2.74936634321275e-197	7.046847769168522e-196	0.25713666257136664	0.10665690745641199	0
ENSRNOG00000070982	29.928652	1.1579936	8.343151784168294e-197	2.1280111959473537e-195	0.39734046397340467	0.2882345213295047	0
Sgk1	29.56335	1.4481467	4.423950422912949e-192	1.1108089169675794e-190	0.33670593336705934	0.21301353152037236	0
St3gal6	29.511776	1.696918	2.0331480067725016e-191	5.080689047674883e-190	0.2715183927151839	0.12262823039243285	0
Map4k5	29.344677	0.9556972	2.7940609035555988e-189	6.90805199338994e-188	0.44315964443159644	0.35656776082427794	0
Chd7	29.319729	0.8795601	5.8131731310348965e-189	1.4338704454738546e-187	0.43781166437811664	0.31861944710320367	0
Sox10	28.936968	1.539389	4.0939177307468735e-184	9.888603587884671e-183	0.2762882127628821	0.12989133494735658	0
Ppp1r9a	28.501827	1.2312692	1.1118977763861028e-178	2.652110213846534e-177	0.36012141360121414	0.25642324944166056	0
Tmod2	28.10423	1.661333	8.696573995472983e-174	2.0236667079809828e-172	0.29312712293127124	0.17003547097573335	0
Sema3e	27.933628	1.7398853	1.0422281744834347e-171	2.3986120643490333e-170	0.2535231625352316	0.11181802826417432	0
Wipf1	27.814362	0.9059926	2.9080141869765437e-170	6.663325185153028e-169	0.40015899400158994	0.2776682994576131	0
Ube2g1	27.354137	0.94418156	9.641935331053016e-165	2.150561873945293e-163	0.42328539423285394	0.3392451626222247	0
Elf2	27.294395	0.95712143	4.943691289173245e-164	1.0968193816804896e-162	0.3937992339379923	0.284612352908057	0
Ptpn11	27.247753	1.8833518	1.766950203340036e-163	3.907793034095695e-162	0.2512827925128279	0.11930634536343675	0
Xkr4	26.931854	0.6796103	9.306657938859995e-160	2.0115813437746254e-158	0.49526631495266316	0.37608618133363364	0
Tbcb	26.90235	1.3042914	2.0615020123283497e-159	4.442081314540203e-158	0.3182770831827708	0.2007019124298557	0
Coro2b	26.86583	1.6580063	5.510244925447957e-159	1.1824748731519128e-157	0.27838404278384044	0.15776138730927314	0
Ankib1	26.83586	0.97413015	1.2335061202788424e-158	2.6389478895679806e-157	0.41027679410276796	0.33025542856070417	0
Ccnyl1	26.71273	1.7562675	3.348693752101256e-157	7.1061450613922e-156	0.25894341258943415	0.13261265319144944	0
Arhgap32	26.687378	0.6881404	6.595713752088196e-157	1.394009420627834e-155	0.49989159499891594	0.4378694893305557	0
Rnf14	26.671585	1.0853629	1.0057784616766059e-156	2.121443785463956e-155	0.37219050372190504	0.27663607529606066	0
Gnai1	26.6547	1.8168507	1.5787289593011163e-156	3.3232561607135747e-155	0.26111151261111515	0.13831803764803033	0
Ddhd2	26.554312	1.2198496	2.2900517541555196e-155	4.791739029703056e-154	0.34798005347980054	0.25120582549781356	0
Osbpl1a	26.454626	0.6200966	3.227914311270624e-154	6.700638757435634e-153	0.5392064753920648	0.4811853686917028	0
Gnao1	26.296812	0.75368667	2.085686377307298e-152	4.30822665878077e-151	0.45103707451037073	0.3605652834862902	0
Arid4b	26.264307	0.9027267	4.9066212011661606e-152	1.0105326139847712e-150	0.42270723422707235	0.34637689319295084	0
Sh3d19	26.052004	0.95042396	1.2768057637901117e-149	2.5814377669839424e-148	0.3618558936185589	0.24047069421766792	0
Acer3	25.511173	1.0948399	1.4818234225778381e-143	2.922663205810626e-142	0.32803353328033535	0.2119813073588199	0
Kif21a	25.339699	1.0259814	1.1672195763978069e-141	2.280701364282984e-140	0.3645298836452988	0.27387722162791134	0
Atg4c	25.300259	1.40155	3.1734075357787035e-141	6.189177897221982e-140	0.28691190286911905	0.17362010397312463	0
Dennd2a	25.266026	1.1457248	7.550833048065313e-141	1.471289643919492e-139	0.3255040832550408	0.21663569994182008	0
Prorp	25.071419	1.0411632	1.0198222937977794e-138	1.9598161513991058e-137	0.3540507335405073	0.2540397500140758	0
Ikzf2	24.767448	1.1720619	2.0112754368698486e-135	3.8092502989533194e-134	0.31357953313579534	0.20391119118668244	0
AABR07040864.1	24.229845	1.3667934	1.0786298736244142e-129	1.9785261531416858e-128	0.28749006287490064	0.1829101214270968	0
Sort1	24.135954	1.1073209	1.0486801131043747e-128	1.905253661295175e-127	0.3346823733468237	0.24058330048983728	0
Appl2	23.964579	1.2591535	6.5122442065552614e-127	1.1709752318579556e-125	0.27831177278311775	0.16609425144980575	0
Mdm4	23.722542	0.793326	2.1107602285051965e-124	3.763112155683669e-123	0.42754932427549325	0.3656325657339114	0
Prkca	23.587486	0.74631107	5.1806721314751225e-123	9.11224596547881e-122	0.4247307942473079	0.34230429968282566	0
Prtfdc1	23.315424	0.67568177	3.0925575939446426e-120	5.29726817930093e-119	0.45559008455590083	0.3719572846874238	0
Cyth1	23.200058	1.1851028	4.5471770306956715e-119	7.700816932598179e-118	0.29955915299559155	0.20015764878103712	0
ENSRNOG00000067595	23.061024	1.0732567	1.1402326941512061e-117	1.9063890482914026e-116	0.3199392931993929	0.2238988044967438	0
Herc2	23.027876	0.823489	2.4511173205613492e-117	4.0915705209306724e-116	0.41808195418081956	0.36741549837659293	0
Fam13c	22.676228	1.5771637	7.690547849317548e-114	1.2557634439937049e-112	0.26060562260605624	0.16294127582906368	0
Rdx	22.466244	1.3390719	8.879184640517659e-112	1.4320075782545633e-110	0.2671821926718219	0.16688249535499128	0
Tulp4	22.395733	0.8715551	4.3312707444386764e-111	6.947928265332922e-110	0.3859940738599407	0.3212469267871554	0
Csrnp3	21.907366	1.0004336	2.209962552917986e-106	3.4372459113114613e-105	0.338946303389463	0.26471857815813676	0
Pxk	21.767445	0.8483876	4.72229518424503e-105	7.269283467906116e-104	0.3604827636048276	0.2773117129290768	0
Map4k4	21.486769	0.6002676	2.0703029703498485e-102	3.122731804054311e-101	0.48160728481607284	0.43267083309873694	0
Tjap1	21.23085	1.3202348	4.955804566006828e-100	7.359561470115316e-99	0.25294500252945	0.15567817127413996	0
Myo1e	20.703373	0.68623054	3.229615775788219e-95	4.6730244551536093e-94	0.3440774734407747	0.23660454553985324	0
Wdr20	20.560286	0.96407187	6.226632865044432e-94	8.947743978651238e-93	0.33591096335910964	0.2688287070923184	0
Dnajc6	20.192757	1.0879346	1.1336165823146381e-90	1.581331022276028e-89	0.28857411288574114	0.20864065461779555	0
Tns2	19.977955	1.0646615	8.566155757003469e-89	1.1815659315877285e-87	0.2937775529377755	0.21331381491282397	0
Enoph1	19.89233	0.92649883	4.7419344227016854e-88	6.497999810873434e-87	0.34039170340391706	0.2779498151380365	0
Tmem178b	19.716833	0.5416841	1.5461327050727981e-86	2.0846442633155167e-85	0.46166076461660766	0.3922076459658803	0
LOC103690870	19.490606	0.8642171	1.3190949200111368e-84	1.7448671352021133e-83	0.3502926935029269	0.29564776758065425	0
Mtus1	19.2785	0.96791464	8.14046412796687e-83	1.0607394089928738e-81	0.2758545927585459	0.18628830959217763	0
Aopep	19.267925	0.7040815	9.985940222149144e-83	1.2995979062543695e-81	0.39473874394738745	0.3524388641780681	0
Ube2e2	19.230003	0.60798067	2.076120426843048e-82	2.696898442948658e-81	0.4440991544409915	0.4077660792372802	0
Slfnl1	18.710379	0.7706829	4.074660680420231e-78	5.109410037421684e-77	0.37696032376960326	0.3347221440234221	0
Stard9	18.495441	1.0910697	2.2469539734335313e-76	2.751731133586882e-75	0.2655922526559225	0.18767712028226638	0
Itch	18.402868	0.73237264	1.245912383644877e-75	1.515185558903625e-74	0.37385271373852713	0.3219413321321998	0
Meis1	18.354923	0.95090145	3.015121635264645e-75	3.647723035485202e-74	0.26327961263279615	0.1776739297712216	0
Ephb1	17.842024	0.83776855	3.33398633293624e-71	3.892002085542383e-70	0.30599118305991185	0.23386445958373214	0
Phyhipl	17.470558	0.92338574	2.401359668547459e-68	2.7258747596516527e-67	0.28987497289874975	0.22033293921138075	0
Gng12	17.418941	0.76733434	5.926390210198236e-68	6.673077182976166e-67	0.32348052323480525	0.2560854306251525	0
Srpk2	17.304955	0.5363642	4.3161949714531306e-67	4.816037454576175e-66	0.45602370456023705	0.4425801850496406	0
Cdc42se2-ps1	17.170343	0.8645096	4.427961556035944e-66	4.899031239253277e-65	0.31791573317915733	0.26233507873055195	0
Slc6a6	16.973766	0.91362554	1.284230120809499e-64	1.3943639934175015e-63	0.2890077328900773	0.22585064654767936	0
Otud7a	16.898502	0.7358048	4.614831714745344e-64	4.974527595442205e-63	0.34255980342559805	0.2896984028677064	0
Cd9	16.64609	0.7955776	3.2303473220426446e-62	3.3982670323103904e-61	0.27809496278094964	0.20250361278456544	0
Bcat1	16.633484	1.0415175	3.987222733847368e-62	4.18398958147367e-61	0.27751680277516805	0.22250999380665504	0
Eps15	16.401068	0.50643826	1.8790642228479573e-60	1.9330942343586984e-59	0.4096986340969863	0.3486665540603945	0
Arfgef3	16.24176	1.0853043	2.5548945169670217e-59	2.5902281645420975e-58	0.2542458625424586	0.19443349661242798	0
Mical3	16.234715	1.03884	2.865754087154617e-59	2.902579719385686e-58	0.2691334826913348	0.21312613779254172	0
Dock1	16.213467	0.5044716	4.050628097972357e-59	4.094767054102625e-58	0.41511888415118886	0.3616162753598709	0
Lmbrd1	16.201002	0.9967062	4.961188230783969e-59	5.012832407065865e-58	0.27267471272674715	0.21430850365031998	0
Abhd17b	15.986256	0.83634806	1.59323300807369e-57	1.5891400212784483e-56	0.29045313290453134	0.22999831090591746	0
Apc	15.837724	0.5992536	1.7089676533575132e-56	1.6845423516828217e-55	0.40529016405290164	0.3858453915883115	0
Wwp1	15.722085	0.5498173	1.0675212970291574e-55	1.0405230829155423e-54	0.41634747416347473	0.3823545971510613	0
Kat2b	15.676221	0.8073265	2.1995776599429645e-55	2.1369946811104816e-54	0.2723133627231336	0.20516862789257362	0
Ak5	15.632224	0.7441569	4.392037291755294e-55	4.2473917831615074e-54	0.313651803136518	0.25908826454966877	0
Gtf2i	15.233775	0.64783305	2.110448225729399e-52	1.9788755590627272e-51	0.37291320372913206	0.350862376367697	0
Akap2	14.952941	0.7366351	1.490200749026057e-50	1.363751589003942e-49	0.31524174315241743	0.2681718371713304	0
Ankrd12	14.841801	0.6876986	7.861688085898812e-50	7.11079173463997e-49	0.3497145334971453	0.3218287258600304	0
Prkacb	14.557401	0.81028193	5.241328772702825e-48	4.624987333690549e-47	0.3050516730505167	0.2658821763038868	0
Brd9	14.537707	0.76148754	6.98947954143384e-48	6.154616886421751e-47	0.331719303317193	0.30285456899949326	0
Fam168a	14.38281	0.52222973	6.634562355145596e-47	5.750319732864099e-46	0.41873238418732384	0.41309610945329656	0
Insyn2a	13.7745	0.51743406	3.628850221216605e-43	2.9604075384446436e-42	0.35918190359181906	0.3095734099055984	0
Fnip1	13.134822	0.65245485	2.0798109723915737e-39	1.617407894924397e-38	0.33077979330779794	0.3020475573822795	0
Nova1	12.853172	0.51216763	8.255387229685292e-38	6.255238476963565e-37	0.3975572739755727	0.3848882382748719	0
Clk1	12.406825	0.57336336	2.399820748125713e-35	1.7440083814628666e-34	0.3588928235889282	0.34102809526490624	0
Ppp3cb	12.239896	0.70669067	1.9027589720251451e-34	1.3624742010751089e-33	0.33742863337428636	0.3255635005536475	0
Mtch1	12.042266	0.7585034	2.1302186655425672e-33	1.4937178776510187e-32	0.28532196285321965	0.25584145036878553	0
Mitf	11.97232	0.555048	4.962168534336618e-33	3.4586710602028434e-32	0.3182770831827708	0.2802582437175084	0
Srebf2	11.9579	0.79428804	5.903593667368346e-33	4.1134843745445247e-32	0.2676880826768808	0.23307621567854664	0
Krit1	11.744286	0.7223417	7.555843603032147e-32	5.158444056697232e-31	0.29609019296090194	0.2718127733048064	0
Apba1	11.321937	0.56851214	1.0218924877949109e-29	6.63929281038367e-29	0.32911758329117585	0.30899161083272336	0
Acaca	10.824199	0.51963425	2.6438063215291182e-27	1.6394570640987724e-26	0.36778203367782036	0.3678096203291857	0
Far1	9.991803	0.68360597	1.6554230939609718e-23	9.45711187683535e-23	0.27513189275131894	0.2538145374697371	0
Gas7	9.968342	0.67260593	2.097008120941481e-23	1.1947247897733448e-22	0.2567753125677531	0.22667642587692136	0
Trak2	9.672708	0.7176263	3.938177795965914e-22	2.177421826746344e-21	0.2636409626364096	0.2431357093256761	0
Sema6a	9.544784	0.5295806	1.3639208911791284e-21	7.429453209784778e-21	0.25294500252945	0.21577238518852165	0
Mon2	9.183214	0.64841527	4.1841164392085773e-20	2.1952999315427186e-19	0.2788176627881766	0.26432445620554396	0
Lin52	9.125531	0.52795523	7.138507629457921e-20	3.7221077085106883e-19	0.33258654332586546	0.3289041532946718	0
Hnrnpdl	8.986992	0.60795873	2.5408851244965363e-19	1.3101868548990257e-18	0.2844547228445472	0.2695606478614192	0
Pals1	8.641773	0.569779	5.5347225526831404e-18	2.730376306813052e-17	0.2900917829009178	0.2777246025936978	0
Add1	8.291341	0.5240642	1.1197877686171863e-16	5.302048409401068e-16	0.3153140131531401	0.31227596043766304	0
Arhgap39	7.7050395	0.6056395	1.3080299715660144e-14	5.77959038648115e-14	0.2642191226421912	0.25302629356455153	0
Phf3	7.669433	0.5723769	1.7275789490163385e-14	7.594971743568159e-14	0.28019079280190795	0.2744027175647017	0
Mpped2	7.126524	0.5449121	1.0293527621869855e-12	4.235801768795356e-12	0.2663872226638722	0.25754931216335414	0
Grk4	6.472237	0.54405713	9.656249692201823e-11	3.663643341417e-10	0.2606778926067789	0.25465908451100727	0
FAM120C	6.074178	0.60819274	1.246242229428926e-09	4.508837719103859e-09	0.2550408325504083	0.255710076384588	0
Gtf3c2	5.2939887	0.5043706	1.196769641063702e-07	3.9168704799471713e-07	0.2626291826262918	0.2656006606234634	0
Myo18a	5.076609	0.51932687	3.842301168069249e-07	1.2222376921520236e-06	0.26841078268410784	0.2769363586885123	0
Mcu	4.904281	0.5279504	9.377021695378842e-07	2.917759526050947e-06	0.25092144250921444	0.2538333051817653	0
Mprip	4.399792	0.5173536	1.0835461572662738e-05	3.1578577610848896e-05	0.27000072270000725	0.28523168740498844	0
Csmd3	-20.49964	-0.78140974	2.168963701221547e-93	3.0935029224361193e-92	0.3956782539567825	0.4465214045755682	0
AY172581.24	-22.4594	-0.91367906	1.0357677547665051e-111	1.6691703878888967e-110	0.2836597528365975	0.4156109828650789	0
Grid1	-22.495066	-0.53252214	4.638851130788672e-112	7.487155720409183e-111	0.35715834357158344	0.48270555336598914	0
Mbnl1	-22.640793	-0.634054	1.719232604814594e-113	2.8029106370562036e-112	0.37883934378839346	0.4995777264793649	0
Robo1	-23.263546	-0.74528164	1.0375302874274046e-119	1.769964199040111e-118	0.36966105369661056	0.47198918979787174	0
Fgf12	-23.41829	-0.5618095	2.7830804163257243e-121	4.81833724266599e-120	0.45125388451253884	0.5316892817596607	0
Plxdc2	-24.074072	-0.72339374	4.672842618013088e-128	8.445760200798483e-127	0.40789188407891885	0.5208790796314021	0
Tnip2	-24.89849	-0.5089069	7.725329589555167e-137	1.4684429752911482e-135	0.262340102623401	0.4319013569055796	0
Smg6	-24.939735	-0.55267835	2.759690385006534e-137	5.264756015654868e-136	0.26140059261400594	0.42704051949026894	0
Wapl	-26.606018	-0.7187618	5.782431346105889e-156	1.2147741042330267e-154	0.2606778926067789	0.41882026162190567	0
Snx29	-27.176748	-0.8009042	1.223192160080125e-162	2.691022752176275e-161	0.2625569126255691	0.4161552465138975	0
Hnrnpa2b1	-27.334446	-0.51081115	1.6532368027263224e-164	3.6795926545605176e-163	0.46874322468743224	0.6377268547191411	0
Mt-co3	-27.857824	-0.894385	8.659802138525864e-171	1.9886244428952163e-169	0.2946447929464479	0.4507441397819192	0
Syne1	-27.970438	-0.78308606	3.7200287981465183e-172	8.580211637177108e-171	0.26732673267326734	0.42542649625584145	0
Fut9	-28.056503	-0.7575304	3.3276694860810415e-173	7.700653250019329e-172	0.313651803136518	0.465964754236811	0
Dennd4a	-28.170212	-0.6603745	1.355401241240113e-174	3.1786736491991287e-173	0.2739755727397557	0.45402848938685886	0
Alcam	-30.240406	-0.6851326	6.975818959015245e-201	1.8078494474006627e-199	0.39734046397340467	0.5584520391119119	0
Cst3	-30.733248	-0.81637484	2.0475869184577523e-207	5.482721242961077e-206	0.4354990243549902	0.5964378882570426	0
Zfand3	-31.5815	-0.71590286	6.627322490061356e-219	1.8501790056807774e-217	0.2679771626797716	0.4696432257943434	0
Tmcc3	-32.02339	-1.1938034	5.1530824694583994e-225	1.4779689063565638e-223	0.32723856327238565	0.4570876264474598	0
Lsamp	-32.0649	-0.61290044	1.3609999819670514e-225	3.919605167846319e-224	0.8198308881983088	0.7694761931572922	0
Gab2	-32.440647	-0.8669654	7.339089384927469e-231	2.14904117380432e-229	0.2938498229384982	0.47382842557663796	0
Ube3a	-33.082733	-0.9150206	5.265324896168653e-240	1.602217732555471e-238	0.31191732311917325	0.481204136403731	0
Ttc3	-34.331566	-0.7463932	2.6539426026280906e-258	8.68058667811241e-257	0.3325142733251427	0.5368128671433665	0
Mdga2	-35.919716	-0.7837996	1.5040128326140633e-282	5.255522174764409e-281	0.5293054852930549	0.6174389580166282	0
LOC103692025	-36.534836	-1.7041126	3.104796710895318e-292	1.120398758014307e-290	0.26790489267904893	0.43710001313739844	0
Cadm1	-37.444695	-0.91805446	7.327474186760644e-307	2.728735769087454e-305	0.3706728337067283	0.5634630182234484	0
Cadm2	-37.47715	-0.6722965	2.1705141974542606e-307	8.111764824211413e-306	0.7237117872371178	0.7002045680611076	0
Camk2d	-38.453144	-1.0482783	0.0	0.0	0.2505600925056009	0.46684683670213767	0
Trps1	-38.481873	-0.9721508	0.0	0.0	0.3384404133844041	0.5335472852504551	0
Macf1	-39.29956	-0.72353804	0.0	0.0	0.538194695381947	0.7354127958260609	0
Maml3	-39.51444	-1.0897981	0.0	0.0	0.27007299270072993	0.48480753711315056	0
Mycbp2	-40.401703	-0.85341877	0.0	0.0	0.34234299342342994	0.5835632378056791	0
Sbf2	-40.89933	-0.8895436	0.0	0.0	0.322324203223242	0.566822438676501	0
Exoc4	-41.768185	-0.8330052	0.0	0.0	0.40998771409987717	0.6442580185049641	0
Mef2a	-43.075584	-1.1656373	0.0	0.0	0.28850184288501846	0.5235065593153538	0
Eif4g3	-43.62891	-0.9557506	0.0	0.0	0.315097203150972	0.5726216616932229	0
Srrm2	-49.122684	-1.0086373	0.0	0.0	0.3739249837392498	0.6475423681099037	0
Dpp10	-49.46766	-2.0331266	0.0	0.0	0.26327961263279615	0.48754762306927163	0
Ctnna2	-50.791077	-1.6414663	0.0	0.0	0.26378550263785505	0.49242722819661056	0
Dock4	-51.01913	-1.1530317	0.0	0.0	0.5696321456963215	0.7555693185443763	0
Opcml	-52.81918	-2.3669448	0.0	0.0	0.2664594926645949	0.4805472664827431	0
Chd9	-53.070744	-1.2658101	0.0	0.0	0.26920575269205754	0.5702756976896947	0
Pbx1	-58.058414	-1.4585336	0.0	0.0	0.2779504227795042	0.579171593191074	0
Csmd1	-61.093197	-2.2926686	0.0	0.0	0.31495266314952663	0.549931497851097	0
Apoe	-68.11577	-1.5268863	0.0	0.0	0.43586037435860375	0.7398232081526941	0
Nlgn1	-69.45327	-1.8869627	0.0	0.0	0.39481101394811013	0.6327909464557175	0
Tanc2	-72.35969	-1.6653894	0.0	0.0	0.26197875261978754	0.6489687142240489	0
Nrxn1	-80.85333	-2.3992903	0.0	0.0	0.44894124448941247	0.6834450012199013	0
LOC103692025	147.96884	5.3738527	0.0	0.0	0.9968318624123105	0.3120517483957311	1
Pcdh15	145.12033	5.5967054	0.0	0.0	0.9780493324281512	0.17598915617171682	1
Nxph1	141.41689	5.9397516	0.0	0.0	0.9584747680470694	0.10596753714697506	1
Opcml	138.52219	4.2726784	0.0	0.0	0.9904955872369314	0.352390103290896	1
Ptprz1	131.1699	3.860217	0.0	0.0	0.9473862864901561	0.2709584434302186	1
Sox6	129.43861	3.8460839	0.0	0.0	0.9521384928716904	0.20402525651144435	1
Dscam	127.14995	3.7676451	0.0	0.0	0.9235121068114958	0.2641124189286572	1
Csmd3	126.997894	3.3003414	0.0	0.0	0.951459606245757	0.3578806492570605	1
Dcc	126.66821	3.7483385	0.0	0.0	0.9418420457116995	0.24764078103016368	1
Brinp3	125.98833	4.052187	0.0	0.0	0.9069925322471147	0.19156858035070862	1
Slc35f1	124.77752	4.0262566	0.0	0.0	0.8963566417741571	0.1839847637349439	1
AABR07021536.1	124.08595	4.423631	0.0	0.0	0.8821000226295542	0.16804502247692255	1
Xylt1	121.090004	3.9443285	0.0	0.0	0.8651278569812175	0.2188154147078	1
Nlgn1	120.80186	2.7302861	0.0	0.0	0.9818963566417741	0.5233519783123435	1
Vcan	120.5661	4.5179663	0.0	0.0	0.8470242136229916	0.10605332692769637	1
Lrp1b	120.3531	3.33476	0.0	0.0	0.9532699705815796	0.30618372739439276	1
Csmd1	118.03204	3.2188778	0.0	0.0	0.9816700610997964	0.42867437630829414	1
Zeb1	116.20707	3.3602023	0.0	0.0	0.8742928264313193	0.25678597165505646	1
Megf11	116.05756	5.0251656	0.0	0.0	0.7985969676397375	0.0834391407295563	1
Ppp2r2b	115.2866	2.463831	0.0	0.0	0.9563249603982802	0.536769500017158	1
Dpp6	114.331665	3.2920396	0.0	0.0	0.8758768952251641	0.24927078686386878	1
Adgrl3	113.15073	2.1319857	0.0	0.0	0.9699026929169495	0.606293538313716	1
Arhgap31	113.063416	3.891844	0.0	0.0	0.8233763294863091	0.13204763048625648	1
Ctnna2	111.18948	2.7043765	0.0	0.0	0.9324507807196198	0.37141827665488486	1
ENSRNOG00000069140	111.18128	4.566259	0.0	0.0	0.7804933242815116	0.08011049723756906	1
Lrrtm4	108.394646	3.1368024	0.0	0.0	0.892622765331523	0.2609210390858241	1
Grid2	107.799385	2.3642602	0.0	0.0	0.950214980764879	0.5132631000995161	1
Pdgfra	106.49173	5.3934035	0.0	0.0	0.7277664630006789	0.039754984386259906	1
Adarb2	106.344154	2.5033069	0.0	0.0	0.961642905634759	0.45482310147215266	1
Il1rapl1	106.008804	2.309338	0.0	0.0	0.9798596967639738	0.5815174496413987	1
Gria4	105.92301	3.039209	0.0	0.0	0.8461190314550804	0.22720565526234515	1
Ptprt	105.119064	2.6676176	0.0	0.0	0.8833446481104322	0.3407741669812292	1
Mmp16	103.40109	3.7401206	0.0	0.0	0.7597872821905408	0.1632407947565286	1
Nav2	103.06104	3.0677216	0.0	0.0	0.8160217243720299	0.23619642428193954	1
Ptprg	101.45976	2.5326264	0.0	0.0	0.8628649015614392	0.3033869805428777	1
Epn2	100.316895	3.2216022	0.0	0.0	0.7726861280832767	0.23641947771181496	1
Chst11	98.55652	3.57388	0.0	0.0	0.7374971713057252	0.1540612882193473	1
Cntn1	97.021324	3.4446898	0.0	0.0	0.7286716451685902	0.17832263820733674	1
Sox5	96.93429	2.925582	0.0	0.0	0.7754016745870106	0.20359630760783776	1
Cdh13	96.65009	3.3245203	0.0	0.0	0.7373840235347363	0.13405511135513537	1
Mdga2	96.38622	1.9751872	0.0	0.0	0.9443312966734555	0.5469441680107066	1
Lsamp	95.787994	2.2350988	0.0	0.0	0.997510749038244	0.7468515150475276	1
Dlgap1	94.85756	2.4094524	0.0	0.0	0.8495134645847476	0.29993823135788067	1
Dscaml1	94.556046	2.9542227	0.0	0.0	0.7534510070151618	0.20407673037987714	1
Kcnd2	93.4361	2.420994	0.0	0.0	0.8678434034849514	0.35125767818537457	1
Maml2	93.319336	2.0942614	0.0	0.0	0.8970355284000905	0.4294808002470746	1
Marchf1	92.97808	2.403901	0.0	0.0	0.8293731613487214	0.35446621598435196	1
Sntg1	91.21566	2.2192664	0.0	0.0	0.8480425435618918	0.3671116296626746	1
Cntn6	89.753944	4.652365	0.0	0.0	0.6279701289884589	0.058388524758930714	1
Pstpip2	89.55859	4.110653	0.0	0.0	0.642000452591084	0.07074225318280086	1
Gria2	89.36366	1.9678992	0.0	0.0	0.9275854265670966	0.44204042414467587	1
Nalf1	88.76589	2.3828855	0.0	0.0	0.8242815116542204	0.26133283003328645	1
Chl1	88.37245	3.4651616	0.0	0.0	0.6676849966055669	0.142411035997392	1
ENSRNOG00000067970	88.218	3.7189515	0.0	0.0	0.649581353247341	0.10879859991077863	1
Sorcs3	87.872635	3.2464998	0.0	0.0	0.6744738628649015	0.12225043752788167	1
Anks1b	87.83157	1.8939861	0.0	0.0	0.973183978275628	0.5937167564599705	1
Nrg3	87.68477	2.1730487	0.0	0.0	0.8973749717130572	0.37052606293538315	1
Kazn	87.62046	2.375939	0.0	0.0	0.7876216338538131	0.31640986925637415	1
Dmd	87.09272	2.211397	0.0	0.0	0.8039149128762163	0.3393500566212553	1
Tmem132d	85.98419	2.9186409	0.0	0.0	0.6898619597193936	0.14898253320064514	1
Spon1	85.83038	3.6246395	0.0	0.0	0.6360036207286717	0.09907003877698088	1
Nrxn1	85.520744	2.107389	0.0	0.0	0.9720525005657389	0.5840053532823171	1
ENSRNOG00000070379	84.70353	3.2161362	0.0	0.0	0.6586331749264539	0.13963144710202122	1
Erbb4	84.45944	1.9977187	0.0	0.0	0.9517990495587237	0.4592841700696613	1
Cask	83.55322	2.1178296	0.0	0.0	0.7677076261597646	0.3705946947599602	1
Csmd2	83.48944	2.361278	0.0	0.0	0.7290110884815569	0.2561339693215744	1
Cdh20	82.74918	2.1292465	0.0	0.0	0.7984838198687486	0.32742527710099173	1
Tox	82.30026	2.6454625	0.0	0.0	0.6916723240552161	0.18945815174496414	1
Sema3d	82.1269	4.6146584	0.0	0.0	0.5743380855397149	0.046309323633368794	1
Myt1	82.03818	5.297218	0.0	0.0	0.5615523874179679	0.030901479015819636	1
Ctnnd2	81.862465	1.8276691	0.0	0.0	0.9118578863996379	0.4343021859236128	1
Ntm	81.84157	2.0300398	0.0	0.0	0.9443312966734555	0.42253182800864764	1
Bcas1	81.519806	2.1970491	0.0	0.0	0.8262050237610319	0.3361929926907107	1
Nrxn3	80.33445	2.0192363	0.0	0.0	0.8854944557592216	0.40865104148793796	1
Kcnq5	78.99222	2.138688	0.0	0.0	0.7593346911065852	0.23370852064102124	1
Sema5a	78.76127	3.2799973	0.0	0.0	0.6026250282869428	0.10519542912048317	1
Ryr3	78.73356	3.486028	0.0	0.0	0.5916496945010183	0.10545279846264713	1
Col5a3	78.36937	4.056303	0.0	0.0	0.5656257071735686	0.06602381524312824	1
Sgcd	78.27861	4.0635624	0.0	0.0	0.5624575695858791	0.06279811948800659	1
Lrrc4c	77.8679	1.9510701	0.0	0.0	0.7682733650147092	0.3270478020658179	1
Grid1	76.43882	1.7364544	0.0	0.0	0.7948630911971034	0.4055626093819704	1
Sulf2	76.3196	2.7716055	0.0	0.0	0.622765331522969	0.15425002573693422	1
Npas3	75.85243	1.6362795	0.0	0.0	0.9123104774835936	0.5281047321643045	1
Tnr	75.720345	3.806538	0.0	0.0	0.5586105453722562	0.08819189458151745	1
Emid1	75.43924	4.152912	0.0	0.0	0.5427698574338086	0.07022751449847295	1
Gria3	74.70936	2.2894914	0.0	0.0	0.6663272233537	0.18950962561339693	1
Trio	74.19942	1.9254316	0.0	0.0	0.7251640642679339	0.32509179506537184	1
Pcdh11x	74.171135	3.2202063	0.0	0.0	0.5779588142113601	0.11888747812360592	1
Fgf14	73.63498	1.89206	0.0	0.0	0.7888662593346911	0.27801036340551116	1
Robo1	72.98452	1.8056877	0.0	0.0	0.7731387191672324	0.402028070416252	1
Sh3d19	72.5936	2.2820992	0.0	0.0	0.6494682054763521	0.20726811022271027	1
AABR07025986.2	72.25563	2.006638	0.0	0.0	0.721203892283322	0.27452729830822553	1
Neto1	71.989456	2.7766194	0.0	0.0	0.5855397148676171	0.14103839950585087	1
Plppr1	71.9835	3.585436	0.0	0.0	0.5400543109300747	0.09119453690676367	1
Abtb2	71.68748	2.9659944	0.0	0.0	0.5684544014482915	0.11569609828077279	1
Luzp2	71.650955	1.5481071	0.0	0.0	0.881081692690654	0.4606224906489139	1
Grm7	71.2741	1.8898621	0.0	0.0	0.7381760579316587	0.2578669228921451	1
Nrxn2	71.0834	3.2461364	0.0	0.0	0.5494455759221544	0.11905905768504856	1
Lama4	70.05042	4.138193	0.0	0.0	0.5010183299389002	0.048591331800555915	1
B9d1	70.04028	3.5546868	0.0	0.0	0.5282869427472279	0.09153769602964895	1
Pcmtd2	70.011566	2.4806764	0.0	0.0	0.6052274270196877	0.19896365944888644	1
Plppr5	69.99278	3.0263429	0.0	0.0	0.5586105453722562	0.14215366665522802	1
Ppfia2	69.43083	1.8461753	0.0	0.0	0.7049106132609188	0.28751587110943344	1
Sema5b	69.15799	3.3537633	0.0	0.0	0.5209323376329487	0.0734017363851618	1
Ntrk3	68.895615	2.0868924	0.0	0.0	0.6439239646978955	0.21701382931265228	1
Map2	68.35508	1.6275371	0.0	0.0	0.7465489929848382	0.36951374352287153	1
Nckap5	68.060646	1.9161558	0.0	0.0	0.6704005431093008	0.21468034727703236	1
Ankrd28	67.959984	1.4032378	0.0	0.0	0.8538130798823264	0.5157681616965787	1
Ncam2	67.39411	1.4562371	0.0	0.0	0.9267933921701742	0.5445763700627981	1
Rora	67.03827	1.5075709	0.0	0.0	0.8694274722787961	0.4059572423732885	1
Klf12	66.58963	1.9234161	0.0	0.0	0.6576148449875537	0.2746817199135239	1
Grip1	66.44705	1.8892065	0.0	0.0	0.6504865354152524	0.23130640678082426	1
Tmem132b	66.14215	2.1833546	0.0	0.0	0.6088481556913329	0.21445729384715692	1
Tpm1	66.08268	3.2529652	0.0	0.0	0.5145960624575696	0.11063450121821489	1
Srgap1	65.923584	2.385287	0.0	0.0	0.5755827110205929	0.17616073573315946	1
Galnt13	65.77108	2.2591739	0.0	0.0	0.5940257976917854	0.1941594317284925	1
Pcdh7	65.39554	1.4153477	0.0	0.0	0.8359357320660783	0.4486462372602176	1
Alcam	65.32628	1.3517027	0.0	0.0	0.8071961982348947	0.48248172677670637	1
Fgf12	64.84238	1.3811207	0.0	0.0	0.8332201855623445	0.466867986685426	1
Arhgap42	64.09014	3.075163	0.0	0.0	0.49841593120615524	0.08618441371263855	1
Rims2	63.41042	1.6743053	0.0	0.0	0.680357546956325	0.29077588277684363	1
Grik2	63.375164	1.2493402	0.0	0.0	0.8866259334691107	0.5747057410521259	1
Cadps	63.24481	1.8562839	0.0	0.0	0.6307988232631817	0.21166054699564188	1
Dnm3	62.99148	1.3552538	0.0	0.0	0.837632948630912	0.453416149068323	1
Zfp827	62.449837	1.9731996	0.0	0.0	0.6130346232179226	0.2604406163137847	1
Cadm2	62.137913	1.2864441	0.0	0.0	0.9636795655125594	0.6658316461343124	1
Grin3a	62.108078	4.6642666	0.0	0.0	0.43256392849060876	0.028619470848632513	1
Cdh10	61.676014	1.743063	0.0	0.0	0.6421136003620729	0.25175869050478705	1
Grik1	61.599525	2.8686457	0.0	0.0	0.49241909934374295	0.0974915068117086	1
Usp24	61.564907	1.892899	0.0	0.0	0.6183525684544015	0.2873786074602793	1
Gpc5	61.503666	1.2895393	0.0	0.0	0.755827110205929	0.321660203836519	1
Fyn	61.27711	2.0777404	0.0	0.0	0.595949309798597	0.25639133866373837	1
Dpp10	61.24267	1.0095717	0.0	0.0	0.7963340122199593	0.38747812360591605	1
Rlbp1	61.09562	5.0053644	0.0	0.0	0.42023082145281737	0.02065817919769397	1
Adgrb3	60.892056	1.2605114	0.0	0.0	0.9351663272233537	0.6066710133488898	1
Pcdh17	60.80299	2.402902	0.0	0.0	0.5079203439692238	0.12315980920352768	1
Brinp1	60.41069	2.4424767	0.0	0.0	0.5193482688391039	0.14459009642771353	1
Dgkb	60.180218	1.447324	0.0	0.0	0.7174700158406879	0.30295803163927115	1
Itga9	60.110935	2.442899	0.0	0.0	0.5124462548087803	0.1245839195635016	1
ENSRNOG00000068287	59.209423	3.454126	0.0	0.0	0.4410500113147771	0.05693009848666827	1
Pde7b	59.171825	1.6937459	0.0	0.0	0.6192577506223127	0.24616519680175697	1
Astn2	59.09247	1.5967915	0.0	0.0	0.645847476804707	0.2635290484197522	1
Rims1	59.074284	1.5794384	0.0	0.0	0.6414347137361394	0.2324903057547785	1
Zfp462	58.99768	2.228321	0.0	0.0	0.5349626612355737	0.18383034212964552	1
Ccbe1	58.941208	4.712373	0.0	0.0	0.41310251188051594	0.0315877972615902	1
Cacng4	58.779808	3.5407155	0.0	0.0	0.43675039601719845	0.05789094403074706	1
Tshz2	58.76221	2.3709078	0.0	0.0	0.4900429961529758	0.10752891115610308	1
Thsd7a	58.63333	2.0136213	0.0	0.0	0.5502376103190767	0.18266360111183555	1
Dpyd	58.09452	2.225035	0.0	0.0	0.5173116089613035	0.14616862839298583	1
Mtss2	57.938263	2.7653234	0.0	0.0	0.4649241909934374	0.08990769019594386	1
Calcrl	57.83955	2.562598	0.0	0.0	0.48008599230595156	0.10323942212003706	1
Tcf4	57.776672	0.9198574	0.0	0.0	0.925888210002263	0.7548814385230431	1
Nav1	57.691925	1.4549335	0.0	0.0	0.6830730934600588	0.379156514875948	1
Zbtb20	57.436436	1.084546	0.0	0.0	0.909255487666893	0.6567550873339968	1
Agmo	56.86905	2.1573007	0.0	0.0	0.5173116089613035	0.1497203253148485	1
Parp8	56.57478	2.2172472	0.0	0.0	0.5117673681828468	0.17003534538965717	1
Btd	56.37167	1.3720766	0.0	0.0	0.7153202081918986	0.4042757626711506	1
Ppargc1a	55.95744	1.5335511	0.0	0.0	0.6294410500113148	0.26637726913970006	1
Armh4	55.882504	4.2549405	0.0	0.0	0.39613034623217924	0.03272022236711163	1
Gpc6	55.813797	1.7893777	0.0	0.0	0.5695858791581806	0.21267286640815347	1
Tmtc2	55.775993	1.7143574	0.0	0.0	0.5883684091423399	0.25299406334717406	1
Dok6	55.769176	1.8816025	0.0	0.0	0.5457116994795203	0.1929069009299612	1
Ntn1	55.452957	3.857932	0.0	0.0	0.4035980991174474	0.045897532685906454	1
Tacc2	55.053814	3.06474	0.0	0.0	0.43561891830730937	0.09265296317902612	1
C1ql1	54.113335	4.3568277	0.0	0.0	0.37961077166779816	0.024861878453038673	1
Plce1	53.618332	3.584236	0.0	0.0	0.3936410952704232	0.043478260869565216	1
Ccser1	53.054634	1.3244128	0.0	0.0	0.6698348042543562	0.34134037953398993	1
Arhgap35	52.823677	1.582287	0.0	0.0	0.6007015161801312	0.3228441028104732	1
ENSRNOG00000038987	52.676666	1.4325463	0.0	0.0	0.6134872143018782	0.2824714320030198	1
Cspg4	52.425526	3.418968	0.0	0.0	0.38945462774383344	0.04632648158951306	1
Dlg2	52.14279	1.1245502	0.0	0.0	0.9112921475446933	0.5939912837582787	1
Rev3l	52.09731	1.6075445	0.0	0.0	0.5770536320434487	0.29393294670738823	1
Slc24a3	51.975082	2.2338884	0.0	0.0	0.45904050690201403	0.1303146769156858	1
Myo16	51.825787	3.4305487	0.0	0.0	0.3923964697895451	0.06360454342678701	1
Macrod2	51.24068	1.091989	0.0	0.0	0.7989364109527042	0.5191311211008545	1
ENSRNOG00000067560	50.934425	3.124515	0.0	0.0	0.3929622086444897	0.06557770838337737	1
Tmem117	50.825184	1.5356251	0.0	0.0	0.560081466395112	0.24518719330153393	1
Kcnq1	50.82177	2.149159	0.0	0.0	0.4780493324281512	0.1818228612607666	1
Zfpm2	50.763744	1.6270255	0.0	0.0	0.5346232179226069	0.19910092309804056	1
Rit2	50.67071	2.2788622	0.0	0.0	0.45553292600135775	0.14896537524450087	1
Lnx1	50.36917	2.8594756	0.0	0.0	0.41106585200271556	0.09857245804879723	1
Agap1	50.078663	1.0513052	0.0	0.0	0.7618239420683413	0.5025393775093511	1
Ncald	49.83792	1.5032092	0.0	0.0	0.5713962434940032	0.28089290003774753	1
Gpm6b	49.834793	0.972616	0.0	0.0	0.8615071283095723	0.5841769328437596	1
Glcci1	49.538982	1.3401623	0.0	0.0	0.6250282869427473	0.3791050410075152	1
Nalcn	49.476547	1.9229976	0.0	0.0	0.48585652862638606	0.19618407055351567	1
Pid1	49.38396	1.4198039	0.0	0.0	0.5674360715093912	0.2517415325486428	1
Nmnat2	49.346077	2.1250238	0.0	0.0	0.45508033491740213	0.15340928588586528	1
Pde3a	49.342957	3.2249765	0.0	0.0	0.3727087576374745	0.05157681616965787	1
Shc4	49.14346	4.3420234	0.0	0.0	0.3455532926001358	0.02371229539137298	1
Vxn	48.58428	4.1950145	0.0	0.0	0.3524553066304594	0.04243162554476511	1
Jazf1	48.43932	1.8751384	0.0	0.0	0.48449875537451914	0.20339041213410658	1
Zcchc24	48.38041	1.9489298	0.0	0.0	0.4598325412989364	0.14877663772691396	1
Adcy2	48.085102	1.4417717	0.0	0.0	0.5452591083955646	0.23609347654507395	1
Ncam1	47.848362	0.9332319	0.0	0.0	0.8750848608282417	0.614409251569953	1
Fchsd2	47.81293	0.92439866	0.0	0.0	0.7947499434261145	0.49004838543632684	1
Pde1a	47.762066	1.6761466	0.0	0.0	0.47137361393980537	0.15205380735046842	1
Rbfox1	47.507862	0.93578047	0.0	0.0	0.8445349626612356	0.5146528945472015	1
Stk32a	47.341408	4.9968534	0.0	0.0	0.32699705815795427	0.018084485776054357	1
Xkr4	46.91361	1.1904347	0.0	0.0	0.6482235799954741	0.36311382588106106	1
Kctd8	46.58931	1.7799513	0.0	0.0	0.4789545145960625	0.18962973130640678	1
Arhgef28	46.292812	1.6827016	0.0	0.0	0.49581353247341026	0.21545245530352425	1
Pdzrn4	45.71213	4.044438	0.0	0.0	0.3293731613487214	0.032994749665419855	1
Fam89a	45.63265	5.4861736	0.0	0.0	0.3095723014256619	0.00976287704608627	1
Gramd1b	45.623657	1.4651794	0.0	0.0	0.5362072867164517	0.2760200404927765	1
Rbms3	44.46285	1.38606	0.0	0.0	0.5228558497397602	0.2321471466318932	1
Tanc2	44.462505	0.8812077	0.0	0.0	0.7894319981896357	0.5357914965169349	1
Ehbp1	44.400383	1.5684882	0.0	0.0	0.4920796560307762	0.2330050444391064	1
Tnk2	44.279346	1.6390232	0.0	0.0	0.4812174700158407	0.2164304588037473	1
Khdrbs2	44.194523	1.6200051	0.0	0.0	0.46130346232179226	0.17300367180261486	1
Galnt10	43.888752	2.6116064	0.0	0.0	0.35505770536320436	0.06767097903297759	1
Gmds	43.73251	1.2658778	0.0	0.0	0.5669834804254357	0.3262413781270375	1
Smoc1	43.622524	4.429848	0.0	0.0	0.3057252772120389	0.020091966644933255	1
Afap1l2	43.55713	3.6321964	0.0	0.0	0.31681375876895224	0.031244638138704917	1
Nfib	43.362015	1.0792539	0.0	0.0	0.6255940257976917	0.3592532857486016	1
Ctnna3	43.195843	0.90781796	0.0	0.0	0.8309572301425662	0.4828592018118802	1
Nkain3	43.102303	2.7816167	0.0	0.0	0.35675492192803804	0.08572114889674343	1
Sez6l	43.04003	2.2544668	0.0	0.0	0.387531115637022	0.12348581037026869	1
Fign	43.02151	1.7517052	0.0	0.0	0.42543561891830733	0.14296009059400844	1
Gfra1	42.658535	3.344397	0.0	0.0	0.3194161575016972	0.041419306132253524	1
Sox10	42.427082	1.8864585	0.0	0.0	0.4024666214075583	0.12331423080882606	1
Usp29	42.05446	2.0789123	0.0	0.0	0.3978275627970129	0.14050650286537866	1
Kcnn2	41.82945	1.4711045	0.0	0.0	0.4745417515274949	0.21778593733914417	1
Adam22	41.66378	1.643705	0.0	0.0	0.44342611450554426	0.19059057685048558	1
Agfg1	41.65173	1.5341746	0.0	0.0	0.4703552840009052	0.2271884973062009	1
Gucy1a2	41.643234	1.7467993	0.0	0.0	0.4229463679565513	0.16631206890635186	1
Lrp1	41.62181	1.4341899	0.0	0.0	0.48359357320660784	0.22983082255241755	1
Akap6	41.59642	1.0433502	0.0	0.0	0.6148449875537452	0.3574173844411654	1
Cyfip2	41.56658	1.5725565	0.0	0.0	0.4662819642453044	0.2272742870869222	1
Cntn4	41.421345	1.6338379	0.0	0.0	0.43595836162027607	0.17116777049517862	1
Zfp521	41.191387	2.2695575	0.0	0.0	0.35369993211133743	0.08484609313338595	1
Dab1	40.950783	1.3335373	0.0	0.0	0.4882326318171532	0.227651762122096	1
Kif13a	40.80489	1.0434257	0.0	0.0	0.6003620728671645	0.34710545279846267	1
Ppfibp1	40.76999	2.1554487	0.0	0.0	0.3702195066757185	0.11276208778010363	1
Gabrg1	40.72925	1.6805861	0.0	0.0	0.4035980991174474	0.1312240485913318	1
Lamc1	40.408447	1.7260231	0.0	0.0	0.42204118578863997	0.17811674273360556	1
Kcnh7	40.386612	1.3242182	0.0	0.0	0.46311382665761486	0.1877080402182492	1
Nova1	40.152596	1.1059502	0.0	0.0	0.5801086218601493	0.35829244020452283	1
Meis2	39.425068	1.1700637	0.0	0.0	0.4803122878479294	0.21224391750454685	1
Lrfn5	39.246407	1.3543376	0.0	0.0	0.4575695858791582	0.19446827493908925	1
Mpzl1	39.20672	2.1592915	0.0	0.0	0.35279474994342613	0.10020246388250231	1
Prkn	39.14317	0.7708417	0.0	0.0	0.7836614618692012	0.5690264575683744	1
Prkd1	39.127018	1.3382186	0.0	0.0	0.4755600814663951	0.23092893174565046	1
Dennd2a	39.11684	1.4656109	0.0	0.0	0.4487440597420231	0.20728526817885454	1
RGD1309104	38.834156	1.1406184	0.0	0.0	0.5349626612355737	0.3063038330874026	1
Tgfa	38.776386	3.1093698	0.0	0.0	0.29769178547182623	0.045108266703270304	1
Shisal1	38.587795	3.2484286	0.0	0.0	0.2974654899298484	0.049792388730654405	1
Lrrtm3	38.420174	0.8295269	0.0	0.0	0.6464132156596515	0.3758965032085378	1
Itih5	38.387615	2.8140612	0.0	0.0	0.3045937995021498	0.0540475618544319	1
Tspan7	38.201492	1.1416767	0.0	0.0	0.5170853134193256	0.28712123811811535	1
Cspg5	38.022858	1.9899193	0.0	0.0	0.35811269517990496	0.11458083113139562	1
Shc3	37.78943	2.3805735	0.0	0.0	0.33095723014256617	0.09303043821419993	1
Cacna1e	37.74399	1.5662267	0.0	0.0	0.4077845666440371	0.1678219690470471	1
Kcnma1	37.63413	0.8401965	5.94851382757305e-310	4.1572180302965514e-308	0.5943652410047522	0.30098486668268076	1
Thsd4	37.283665	3.1020412	3.0189838816710987e-304	2.095894571626366e-302	0.28716904276985744	0.045828900861329395	1
RGD1310951	37.26419	1.1417333	6.242352392224603e-304	4.3051697452427967e-302	0.5124462548087803	0.28183658762568203	1
Prss48	37.045097	2.178116	2.153962280876315e-300	1.475816117021334e-298	0.33050463905861055	0.09067979822243574	1
Olfm2	37.020683	2.7492425	5.3231925612006105e-300	3.6353763921215634e-298	0.3144376555781851	0.08608146597577297	1
6330411D24Rik	36.973217	1.7687206	3.0858010143323453e-299	2.09375094066317e-297	0.34442181489024665	0.10044267526852202	1
Cox16	36.78822	1.1094285	2.8489918275002354e-296	1.9268375050119336e-294	0.5394885720751301	0.3415291170515768	1
Snx25	36.781506	1.5507442	3.647645211176552e-296	2.4511708172284485e-294	0.40495587236931435	0.1776706358738547	1
Pcdhga5	36.74401	1.0476241	1.449141595757282e-295	9.70693376889686e-294	0.5425435618918307	0.33200645139151025	1
Sh3bp4	36.586926	3.6928325	4.616499892722224e-293	3.0726837063750525e-291	0.26793392170174246	0.02944305274355719	1
Pcdha5	36.406593	1.4808433	3.3479121640649535e-290	2.2212761529046146e-288	0.4177415704910613	0.19714491609759446	1
Lcorl	36.400326	1.0883714	4.207067271574279e-290	2.7825038616979918e-288	0.5261371350984385	0.3160323942212004	1
Nol4	36.400173	1.4212531	4.2300175532329625e-290	2.7888851578956696e-288	0.41966508259787283	0.19541196252702378	1
Rab27b	36.384804	2.841643	7.40339355359355e-290	4.86581659074114e-288	0.2975786377008373	0.06729350399780379	1
Pde4b	36.202393	0.6620957	5.582757515546414e-287	3.657752939717066e-285	0.9160443539262276	0.6022785765759583	1
Fat3	35.966084	1.1880343	2.8371877345612227e-283	1.8416247072077585e-281	0.45609866485630235	0.22099447513812154	1
Cracd	35.943882	1.6542516	6.307794187822196e-283	4.069206552057851e-281	0.3869653767820774	0.16960639648605058	1
Pde4d	35.583614	0.68852234	2.5113376317518743e-277	1.6151136437825092e-275	0.7559402579769179	0.5004461068597509	1
Cd9	35.49998	1.3989633	4.918435301626563e-276	3.1248458949667435e-274	0.41581805838424984	0.18810267320956728	1
Asap1	35.48027	0.80133533	9.906057276392518e-276	6.255734845085709e-274	0.6507128309572301	0.44941834528670943	1
Nrcam	35.48027	0.8301515	9.906057276392518e-276	6.255734845085709e-274	0.6275175379045033	0.36182697917024126	1
Cobll1	35.4699	1.9892162	1.431525486332027e-275	9.01302202595714e-274	0.31862412310477484	0.08441714422977935	1
Neto2	35.435555	2.0888755	4.8420679227860005e-275	3.03948491224944e-273	0.3340122199592668	0.11343124806972993	1
Phactr3	35.233288	1.077114	6.186207700449969e-272	3.825959606124898e-270	0.5074677528852681	0.3036443498850417	1
Rnf144a	35.208176	1.5107945	1.4991091600974308e-271	9.244212544294923e-270	0.3901335143697669	0.16814797021378813	1
Klhl5	34.89764	1.3003072	8.073635159909513e-267	4.9206928710076415e-265	0.42272007241457343	0.2009025084931883	1
Slc22a17	34.634613	0.97850734	7.615167862001535e-263	4.587919810193224e-261	0.5488798370672098	0.3574002264850211	1
Cdh18	34.39368	1.5724012	3.134189678978365e-259	1.872120250981778e-257	0.3551708531341933	0.13209910435468927	1
Unc79	34.393566	0.90051085	3.1466404066852584e-259	1.874217692231907e-257	0.5514822357999547	0.32202052091554856	1
Bche	34.229435	2.2328525	8.824129148061604e-257	5.226177732154226e-255	0.31307988232631817	0.09795477162760372	1
Cdh2	34.224518	1.1238598	1.0442828694131006e-256	6.167446377497201e-255	0.47273138719167235	0.26888233073676265	1
Itpr2	34.18526	0.94228894	4.004046832123938e-256	2.3581136483795077e-254	0.5253451007015162	0.2982395936995985	1
Nebl	34.06876	1.2658203	2.1411234448310754e-254	1.257445214126844e-252	0.41219732971260464	0.19910092309804056	1
Mapk10	34.06474	1.0533897	2.4557604131855078e-254	1.4381975648840043e-252	0.4676397374971713	0.23600768676435263	1
Prrx1	33.98375	2.154369	3.872660356082084e-253	2.2616767973709462e-251	0.2970128988458927	0.07376205346419135	1
Slc1a1	33.961445	2.5132272	8.267135342753791e-253	4.814687766560445e-251	0.2974654899298484	0.08693936378298617	1
Tmem196	33.610584	3.495325	1.1750236873109366e-247	6.712683004948528e-246	0.25786377008372935	0.04332383926426684	1
Slc9a7	33.58309	2.3905158	2.961672017731413e-247	1.6873482479281742e-245	0.3004073319755601	0.09291033252119008	1
Ptprk	33.352116	1.797265	6.788307199360918e-244	3.836216947218356e-242	0.3340122199592668	0.1241034967914622	1
ENSRNOG00000066115	33.097076	0.74137515	3.2739174876062104e-240	1.8451869366976293e-238	0.6770762615976466	0.47198105761641673	1
Jakmip2	33.037792	1.3493202	2.3293609692495627e-239	1.3093131925277837e-237	0.40518216791129213	0.21162623108335335	1
Ptpn9	33.029827	1.0739874	3.0314218500964634e-239	1.6993794253776056e-237	0.49943426114505546	0.3164956590370955	1
Pbx1	32.960014	0.66350144	3.040314347047856e-238	1.6818794353616185e-236	0.6961982348947726	0.4899111217871727	1
Scn3a	32.952984	2.0758498	3.8336805012263635e-238	2.1151827733871566e-236	0.3163611676849966	0.11629662674582204	1
Gpt2	32.639862	1.7521263	1.1160620449344775e-233	6.0777550218431836e-232	0.3292600135777325	0.12122096015922583	1
Unc5c	32.53201	0.66665715	3.762165457624245e-232	2.0381798704018067e-230	0.6809232858112695	0.42632373631653	1
Epha5	32.22826	1.0021807	7.095373760626366e-228	3.824205816588493e-226	0.4554197782303689	0.24151539068666142	1
Thsd7b	31.809433	1.5012534	4.7937986590623246e-222	2.5509335707081395e-220	0.3336727766463001	0.12523592189698363	1
Pde10a	31.70124	0.6855586	1.4936555449270458e-220	7.908076301752636e-219	0.4902692916949536	0.2570604989533647	1
Fam110b	31.62834	2.1356478	1.5058072921274453e-219	7.952331407240308e-218	0.2973523421588595	0.10114615147043685	1
Cdk14	31.518902	1.1521397	4.785343893695427e-218	2.514524312662113e-216	0.42011767368182845	0.21919288974297382	1
Tns3	31.434738	0.9009297	6.785899275132332e-217	3.530351469042791e-215	0.5082597872821906	0.30247760886723174	1
Cacna1a	31.393755	1.0225794	2.4621288435457343e-216	1.2777473597470263e-214	0.4223806291016067	0.2066847397138053	1
Mpped2	31.137154	1.1726906	7.570375685285418e-213	3.861812569773578e-211	0.419438787055895	0.23509831508870663	1
Ryr2	31.118744	0.9651483	1.343546450329724e-212	6.837086135342959e-211	0.42147544693369543	0.19719638996602726	1
Sh3rf1	31.021568	1.0325215	2.759624252533429e-211	1.397543045377195e-209	0.44863091197103416	0.2523249030575478	1
Farp1	30.957445	0.961109	2.0171886175120564e-210	1.0166436671816773e-208	0.4508938673908124	0.2534230122507807	1
Shisa6	30.75142	2.5718553	1.1705410654977054e-207	5.843229518863069e-206	0.2562797012898846	0.05831989293435366	1
Setbp1	30.654303	0.8958965	2.3158628897847985e-206	1.1533107208367717e-204	0.4830278343516633	0.28441028104732163	1
Lima1	30.62684	1.6310316	5.376903976712158e-206	2.6713784070082252e-204	0.3298257524326771	0.1370062798119488	1
Negr1	30.591145	0.57545567	1.6052787226324132e-205	7.956565886220136e-204	0.7183751980085993	0.4304244878350091	1
Tnik	30.549427	0.6809518	5.754504986165071e-205	2.83879885976322e-203	0.576601040959493	0.36287361449504135	1
Ak5	30.405737	1.0367777	4.6129005712675166e-203	2.264966589629854e-201	0.43595836162027607	0.24522150921382244	1
Cpe	30.289442	0.67905307	1.5790149968474453e-201	7.698983354396172e-200	0.540846345326997	0.3309426581105659	1
Glce	30.20553	1.7910475	2.0038330509535348e-200	9.7026244217764e-199	0.31873727087576376	0.13621701382931264	1
Zfp608	30.178923	0.95993286	4.478672640732155e-200	2.16359102731775e-198	0.45134645847476806	0.255001544216053	1
Tmem100	30.136593	2.080899	1.6075579906072148e-199	7.730289181438271e-198	0.262163385381308	0.0622662228475344	1
Dzip1	30.091051	2.382587	6.3447587829685605e-199	3.044032325943223e-197	0.27268612808327675	0.08615009780035002	1
Gpr137c	30.036732	1.7034019	3.254020520721671e-198	1.5576208730011543e-196	0.3181715320208192	0.132991318074191	1
Stard9	29.871368	1.2944249	4.63460897513765e-196	2.2134216804723455e-194	0.36716451685901785	0.1789574825846745	1
Arhgef3	29.789455	2.3391566	5.350610508224039e-195	2.5437845785810704e-193	0.2743833446481104	0.09059400844171442	1
Grm5	29.725723	0.68612254	3.57256746683919e-194	1.6908002146670531e-192	0.5070151618013126	0.27416698122919597	1
Mllt3	29.613556	0.788554	9.998030825998e-193	4.7105329055702036e-191	0.5371124688843629	0.36395456573213	1
Nckap1	29.48493	0.8290692	4.49228174279659e-191	2.111775314337966e-189	0.5238741796786603	0.3607460279331526	1
AABR07019403.1	29.373634	1.740349	1.192841865520231e-189	5.54525998946722e-188	0.3142113600362073	0.13765828214543083	1
Ptpn4	29.266148	0.93876857	2.7979960577823023e-188	1.2892919856585438e-186	0.47205250056573883	0.30958100271095707	1
Bicd1	29.157572	1.1889471	6.697515856312586e-187	3.079388540426528e-185	0.39431998189635664	0.2244089084108301	1
Fam222b	29.063234	1.0103978	1.0470774649272303e-185	4.793237146214915e-184	0.4498755374519122	0.2859544971003054	1
Fmn2	28.979605	0.5495343	1.1892746636849252e-184	5.43231647033075e-183	0.5417515274949084	0.3229470505473388	1
Tmem178b	28.91821	0.68097806	7.048352541264113e-184	3.212516508263987e-182	0.583050463905861	0.37975704334099725	1
Tmem163	28.767439	1.7821318	5.482082545207192e-182	2.4824480052443626e-180	0.27540167458701065	0.08757420816032394	1
Kcnip1	28.347046	1.3843578	9.102172713471506e-177	4.086427261469884e-175	0.3150033944331297	0.12789540509934458	1
Etv1	28.14108	1.3531934	3.081159570128856e-174	1.3657418931780466e-172	0.3194161575016972	0.13395216361826978	1
Cacnb2	27.923622	0.9347456	1.3787654017344813e-171	6.047530421080572e-170	0.38357094365241007	0.19419374764078104	1
Fhit	27.9092	0.6147614	2.0632706671238968e-171	9.031008936726434e-170	0.6930300973070831	0.569455406471981	1
Cacna1c	27.780626	0.7818971	7.436976707578075e-170	3.228232994846417e-168	0.4571169947952025	0.2614529357262963	1
Ptprj	27.754005	0.90427494	1.5589418767726374e-169	6.75305276620147e-168	0.43686354378818737	0.26527915994646717	1
Tenm1	27.677616	1.3183407	1.2987031331873832e-168	5.602594627655695e-167	0.3281285358678434	0.15093854020109124	1
Pclo	27.520561	0.9188092	9.964398896936944e-167	4.2810161326471305e-165	0.43720298710115413	0.2666517964380083	1
Bmerb1	27.379906	1.6050988	4.75883729280896e-165	2.036199646551687e-163	0.3054989816700611	0.1407810301636869	1
Arl15	27.16426	0.69680786	1.7180879814018457e-162	7.262385608482076e-161	0.5228558497397602	0.3492158814042071	1
Elavl4	27.081446	2.1891932	1.628780285037551e-161	6.84348846815577e-160	0.25571396243494005	0.08817473662537319	1
Tcf7l2	27.043482	0.77885014	4.556886655642924e-161	1.9069797529383144e-159	0.436071509391265	0.2451014035208126	1
Sorcs1	26.80328	0.5688448	2.9588915161022316e-158	1.2211834552480194e-156	0.6446028513238289	0.45242098761195565	1
Sez6	26.758707	1.6657321	9.77879028501731e-158	4.0200415120720184e-156	0.2890925548766689	0.12418928657218352	1
Xrcc4	26.694376	1.349737	5.4705255896811576e-157	2.2401374904932645e-155	0.33050463905861055	0.1684053395559521	1
LOC120093688	26.400126	0.9651988	1.365643544701798e-153	5.485073287014923e-152	0.3789318850418647	0.19805428777324044	1
LOC361346	26.368612	1.7285124	3.1401645980831565e-153	1.2564254000651042e-151	0.2612582032133967	0.08987337428365533	1
Naaladl2	26.366268	1.0789217	3.340678461580868e-153	1.3341078976286565e-151	0.37214301878253	0.2147661370577537	1
Pcsk2	26.212929	0.8025593	1.8927597575066627e-151	7.47337120073158e-150	0.3840235347363657	0.1927353213685186	1
Rgs20	26.209244	1.4138789	2.084993111510427e-151	8.216910822542783e-150	0.28151165422041186	0.10682543495418825	1
Evi5l	26.136316	1.3005577	1.4101029818586147e-150	5.526022264980881e-149	0.3307309346005884	0.171648193267218	1
Chd7	25.826466	0.705827	4.4734840290251163e-147	1.7115158057032954e-145	0.49637927132835485	0.31996156617823684	1
Insyn2a	25.815231	0.7746587	5.98159637948481e-147	2.284337881462268e-145	0.46741344195519346	0.2974160118046738	1
Grk4	25.80417	0.9970713	7.961282121498976e-147	3.0348407447154097e-145	0.3919438787055895	0.23526989465014927	1
Septin8	25.79785	1.426702	9.373589895448749e-147	3.566727509037722e-145	0.29769178547182623	0.13446690230259772	1
ENSRNOG00000070250	25.715876	2.0653946	7.766862408503996e-146	2.950000674940123e-144	0.2525458248472505	0.0918980131086785	1
Ntrk2	25.696274	0.5425918	1.2865020516590607e-145	4.8687368258274126e-144	0.5188956777551482	0.315877972615902	1
Sorbs2	25.650318	0.7854864	4.1936407755638856e-145	1.584213918927431e-143	0.4107264086897488	0.23223293641261453	1
Gabrb3	25.609266	0.7991164	1.2028919560836228e-144	4.519683288754344e-143	0.3901335143697669	0.20332178030952952	1
Dclk2	25.555231	1.1982528	4.802686872517335e-144	1.7948865056898116e-142	0.3412536773025571	0.18552897978792765	1
Abca8a	25.458984	0.7691682	5.614431512312047e-143	2.0760524001258268e-141	0.4029192124915139	0.22138910812943963	1
Filip1l	25.425718	0.95983005	1.3104997716490902e-142	4.837313065562469e-141	0.43188504186467525	0.2900552486187845	1
Reck	25.273842	1.8787742	6.195615606417388e-141	2.274908525466672e-139	0.2507354605114279	0.0909371675645997	1
Camsap2	25.162758	1.032946	1.024684299177306e-139	3.7362662637480685e-138	0.3867390812400996	0.2460107751964586	1
Slc44a1	25.039	0.51848096	2.300648544742494e-138	8.345224461777012e-137	0.6525231952930527	0.483888679180536	1
Cttnbp2	25.02858	0.5763729	2.9875697237268314e-138	1.0818201524638471e-136	0.5763747454175153	0.40219964997769464	1
Dock1	25.023441	0.65466195	3.398123109993122e-138	1.228362915933031e-136	0.5168590178773478	0.35077725541333515	1
AABR07035338.1	24.971497	1.2638016	1.2475830540539063e-137	4.478908614947636e-136	0.3307309346005884	0.18297244432243231	1
Ncoa1	24.846907	0.5721643	2.7928499145522164e-136	9.975279609625515e-135	0.5900656257071736	0.4545657321299887	1
Magi2	24.694536	0.51515454	1.2242889115828998e-134	4.3432218815984905e-133	0.9213622991627065	0.6815311760063141	1
Atp9a	24.557009	1.0780172	3.640263558368345e-133	1.278421537098002e-131	0.3636569359583616	0.22238426958580693	1
Ankrd11	24.441473	0.6493708	6.20083577695356e-132	2.163173425950222e-130	0.5272686128083277	0.3960914175903366	1
Scn8a	24.268515	1.1783128	4.216436853079702e-130	1.4660334172747767e-128	0.3206607829825752	0.1692632373631653	1
Dner	24.193384	1.4146544	2.6116373592360095e-129	9.050510557643335e-128	0.27856981217470017	0.1247726570810885	1
Nedd4	24.193073	0.67856264	2.63141831516598e-129	9.104012606562697e-128	0.5020366598778004	0.3680553172506091	1
Scfd2	24.130762	1.3545598	1.188924517961165e-128	4.099834119008846e-127	0.3181715320208192	0.17899179849696303	1
Scn1a	24.116371	1.1890453	1.683414776831815e-128	5.785979378861613e-127	0.3096854491966508	0.1565491918602656	1
Epb41	24.078594	0.8658098	4.1901004873822194e-128	1.4354517453996016e-126	0.37157727992758544	0.21378813355753062	1
LOC120094123	23.98036	0.6459945	4.458152061749091e-127	1.522306451573802e-125	0.4851776420004526	0.33409972204111044	1
Large1	23.882206	0.67866534	4.6886816972480906e-126	1.598421145764284e-124	0.46300067888662594	0.3068528876840191	1
Pcdh9	23.495302	0.72589546	4.555630840278775e-122	1.5282136991565566e-120	0.9831409821226522	0.7974674856731067	1
Syt16	23.218586	1.5156085	2.955508493018496e-119	9.75829780545288e-118	0.2748359357320661	0.1354792217151093	1
Cobl	23.185184	1.3430576	6.424354321610935e-119	2.1078718733473374e-117	0.27856981217470017	0.13209910435468927	1
Helz	22.707884	0.92191845	3.744401544145925e-114	1.2022224008355812e-112	0.36591989137813985	0.23206135685117188	1
Enah	22.598299	0.7409463	4.503950362748764e-113	1.4307548985665241e-111	0.36388323150033947	0.21318760509248139	1
Tut4	22.454805	0.9126746	1.1485907685055185e-111	3.599604492150478e-110	0.3696537678207739	0.24081191448474656	1
Sgip1	22.442411	0.5842266	1.5178483573957133e-111	4.742654047862672e-110	0.4920796560307762	0.3490271438866202	1
Pde1c	22.356865	1.041872	1.0353310784154738e-110	3.215815020749455e-109	0.2995021498076488	0.15102432998181256	1
Kcnd3	22.131985	1.5131419	1.5557817429882002e-108	4.775771599339766e-107	0.25514822357999545	0.1193679008956453	1
Camta1	22.043627	0.6202539	1.0996587081421108e-107	3.365758317504744e-106	0.5033944331296674	0.3774750351738101	1
Apba2	21.983042	1.2307074	4.184623507230609e-107	1.2733645348707828e-105	0.29508938673908125	0.16394427095844344	1
Rtn1	21.733366	0.72813755	9.925377283364593e-105	2.9770452091991713e-103	0.4247567322923738	0.30108781441954635	1
Kank1	21.677242	0.8824567	3.364411146322064e-104	1.0005424694154382e-102	0.3368409142339896	0.1927353213685186	1
Mpdz	21.309465	1.3228604	9.2748025087147e-101	2.712071260777021e-99	0.2730255713962435	0.14440135891012662	1
Samd4a	21.28064	0.5908438	1.7158807569384372e-100	4.9965494374960104e-99	0.46130346232179226	0.31937819566933184	1
RT1-T24-3	21.17837	0.66233826	1.5117565039719196e-99	4.3778296771098433e-98	0.47499434261145057	0.36213582238083797	1
Msantd2	21.14776	1.1809375	2.8935902752319637e-99	8.333381004191395e-98	0.2870558949988685	0.1574242476236231	1
Phldb1	21.05903	0.7389015	1.8900068014445214e-98	5.413371939765824e-97	0.34883457795881423	0.2028070416252016	1
Bcan	20.333923	0.7655107	6.443716851951633e-92	1.7683110931677742e-90	0.2948630911971034	0.15169349027143886	1
Map4k4	20.313679	0.5187823	9.733263167568192e-92	2.664067827300714e-90	0.5440144829146866	0.4274046875536186	1
Mboat2	20.310131	0.95698756	1.0462374307120343e-91	2.8598975192058034e-90	0.32869427472278795	0.20918980131086784	1
Astn1	20.25015	0.52281165	3.5415829142675794e-91	9.643224335134295e-90	0.49977370445802216	0.3763254521121444	1
Gabrg3	19.99743	0.75936	5.798345155020478e-89	1.5585654425661456e-87	0.30515953835709436	0.16876565663498164	1
Prkce	19.982689	0.7522573	7.791285398421134e-89	2.088901402343958e-87	0.3594704684317719	0.23472084005353283	1
Pde4dip	19.945452	0.6281958	1.6415757910636961e-88	4.362139167990045e-87	0.4511201629327902	0.34159774887615385	1
Plcb4	19.82843	0.75329614	1.692380523922172e-87	4.4744577634996544e-86	0.34498755374519124	0.21957036477814762	1
LOC103690870	19.791168	0.6623058	3.54729710371105e-87	9.366830110378574e-86	0.4090291921249151	0.29142788511032564	1
Ikzf2	19.742071	0.76244706	9.385084106594853e-87	2.4657603180309233e-85	0.33921701742475674	0.20943001269688755	1
Ust	19.548014	0.73531926	4.2890387478621376e-85	1.112920623609871e-83	0.3546051142792487	0.22588449263923682	1
Tmlhe	19.490562	1.1479036	1.3202402860688524e-84	3.417303436755501e-83	0.2614844987553745	0.13879070725095227	1
Abhd17b	19.383139	0.78468084	1.0710967433054145e-83	2.75203606864477e-82	0.34792939579090293	0.2264678631481418	1
Rasa3	19.377832	0.76831895	1.1874621213340814e-83	3.0472865160208507e-82	0.33933016519574566	0.2161387735492948	1
Syn3	19.343143	0.8192159	2.3283578530189822e-83	5.967769039901709e-82	0.3437429282643132	0.23104903743866032	1
Ptpro	19.286802	0.8408062	6.933145060977963e-83	1.7683737147015082e-81	0.3066304593799502	0.1794893792251467	1
Tns2	19.282589	0.8612345	7.521620147857363e-83	1.9138141749997266e-81	0.33163611676849963	0.21447445180330119	1
Rin2	19.237488	0.7665708	1.797123884064401e-82	4.561561665047728e-81	0.31783208870785246	0.1878453038674033	1
Pcdh10	19.206997	1.1812102	3.234460284042721e-82	8.1900596999081745e-81	0.25831636116768497	0.13997460622490648	1
P2ry14	19.184278	0.98098314	5.0084513330755454e-82	1.2636244362125377e-80	0.3084408237157728	0.19450259085137778	1
Ttc28	19.154219	0.6395573	8.925345679169447e-82	2.2383827453285483e-80	0.3771215207060421	0.2517758484609313	1
Prex1	19.136068	0.64490235	1.2645948838924838e-81	3.167681760536418e-80	0.3566417741570491	0.224597645928417	1
P3h3	18.926834	0.93224573	6.856051413037565e-80	1.6911055755970068e-78	0.3045937995021498	0.1901959438591675	1
Gria1	18.888836	0.5459032	1.4091900843161128e-79	3.4636669762921005e-78	0.327336501470921	0.18817130503414434	1
Ptn	18.77256	0.5076031	1.2663268016917778e-78	3.1052406695052413e-77	0.4650373387644263	0.3407226931127964	1
Tafa5	18.442646	0.81656426	5.974512300979403e-76	1.4234275557083428e-74	0.31262729124236255	0.19800281390480767	1
Fip1l1	18.371128	0.8804158	2.2371461577259035e-75	5.2819826962704155e-74	0.3122878479293958	0.20337325417796231	1
Hip1	18.36321	0.5500947	2.588398794919437e-75	6.097569565649541e-74	0.428377460964019	0.3110909028516523	1
Caln1	18.00447	0.7673133	1.7970899711812275e-72	4.149536160328813e-71	0.3004073319755601	0.18122233279571737	1
LOC120100659	17.873814	1.066263	1.886450634894755e-71	4.308423094902335e-70	0.26171079429735233	0.15268865172780618	1
Sema6a	17.7445	0.6394625	1.900852742269348e-70	4.2991670544141477e-69	0.3280153880968545	0.20757695343330704	1
Snap91	17.542791	0.92865205	6.752693747001153e-69	1.5093494360301298e-67	0.2973523421588595	0.19762533886963385	1
Pdlim5	17.468391	0.6324576	2.4942509032454788e-68	5.5279560716114914e-67	0.2819642453043675	0.1566006657286984	1
Zc3h12b	17.284777	1.1058136	6.125785784162334e-67	1.3448505209502353e-65	0.262163385381308	0.16162794687896778	1
Slc4a10	17.110111	0.66459376	1.2475957022187452e-65	2.6993902469265443e-64	0.29316587463226973	0.17336398888164442	1
Grik4	16.93104	0.66904294	2.6564161941341487e-64	5.660002228274041e-63	0.3262050237610319	0.21852372945334753	1
Gpr34	16.801249	0.7936438	2.3896413162147705e-63	5.045440064024056e-62	0.2852455306630459	0.17701863354037267	1
Tmem108	16.583199	0.93169886	9.218755622686802e-62	1.9023664407997194e-60	0.25005657388549446	0.1462372602175629	1
RGD1560883	16.40886	0.56545585	1.6528349928555393e-60	3.377518368441446e-59	0.41231047748359356	0.31881198311657116	1
AABR07049554.2	16.30067	0.74292356	9.761495811487731e-60	1.9869856425597256e-58	0.33265444670739985	0.23882159157201194	1
Zfyve9	16.285704	0.7426531	1.2468782779392738e-59	2.5356013555067715e-58	0.3259787282190541	0.23437768093064754	1
Cdh11	15.801471	0.62220275	3.039421740846783e-56	5.9444511397941844e-55	0.3419325639284906	0.24535877286297655	1
Elavl1	15.690226	0.7783019	1.764261421564736e-55	3.4249541633820605e-54	0.2890925548766689	0.19369616691259736	1
Sfmbt1	15.679012	0.62687784	2.10501654955016e-55	4.0789072992484896e-54	0.3600362072867164	0.27322329364126147	1
Rftn2	15.227844	0.6040426	2.3108749176450465e-52	4.283802256706105e-51	0.3320887078524553	0.23657389931711334	1
Cstpp1	15.059213	0.6147018	3.003446061519283e-51	5.494786223892956e-50	0.3585652862638606	0.27787309975635704	1
Dock9	15.041694	0.5079473	3.9140509026581435e-51	7.148257075359811e-50	0.384928716904277	0.29463642290930303	1
Dmxl2	15.025894	0.7113923	4.9686156786861353e-51	9.0663182175225e-50	0.3170400543109301	0.23324525582512612	1
Peg3	15.012311	0.8696738	6.098539337346865e-51	1.1099129839133193e-49	0.27144150260239874	0.18443087059469476	1
Elovl6	14.925712	0.81134087	2.2423024644631624e-50	4.052768402580575e-49	0.264652636343064	0.17346693661851	1
Hecw1	14.749739	0.58407015	3.088564397887887e-49	5.487698403908257e-48	0.2739307535641548	0.17037850451254247	1
Scn2a	14.640669	0.7527051	1.5453947261614088e-48	2.71135948357323e-47	0.2731387191672324	0.18329844548917332	1
ENSRNOG00000066171	14.304054	0.73520195	2.0642580883881243e-46	3.521500006602556e-45	0.27845666440371125	0.19029889159603308	1
Myef2	14.227899	0.7694971	6.150239744734766e-46	1.0432518324280671e-44	0.2873953383118353	0.2079715864246251	1
Terf1	14.093256	0.7764538	4.17843884145117e-45	6.991631983229467e-44	0.2694048427245983	0.18547750591949486	1
Srek1	14.019056	0.63421714	1.191885258404804e-44	1.9707465558134952e-43	0.3293731613487214	0.25254795648742323	1
AABR07046707.1	14.017797	0.6107162	1.2132255525984567e-44	2.0044512951756695e-43	0.3320887078524553	0.2547098589616005	1
Sobp	13.95677	0.64224476	2.8610963431614143e-44	4.6973959225311054e-43	0.3045937995021498	0.2222641638927971	1
Zfp609	13.758816	0.558672	4.5085382572606305e-43	7.310596527589047e-42	0.3448744059742023	0.266308637315123	1
Arsb	13.715794	0.58233804	8.16682545568101e-43	1.3211856674676547e-41	0.35188956777551483	0.2733948732027041	1
Pde8b	13.671749	0.5511234	1.4975258227996242e-42	2.411453640615739e-41	0.2704231726634985	0.18075906797982225	1
Plekha6	13.660233	0.81674635	1.75423389407124e-42	2.81833469908794e-41	0.26929169495360944	0.19278679523695139	1
Kif2a	13.399633	0.58200854	6.076252027449977e-41	9.556991748500842e-40	0.3200950441276307	0.2427164476167599	1
Grk5	13.238129	0.649701	5.284914355132983e-40	8.225947614678405e-39	0.266010409594931	0.18201159877835352	1
ENSRNOG00000070982	12.844257	0.51094264	9.263639346531646e-38	1.3803941900453625e-36	0.3714641321565965	0.30151676332315297	1
Ptprs	12.7167425	0.5808013	4.77347303125242e-37	7.028134520592572e-36	0.32348947725729804	0.25440101575100377	1
Xkr6	12.43292	0.6665513	1.7318896648536807e-35	2.4617490653099843e-34	0.27766463000678887	0.2054836827837068	1
Zfp182	12.23556	0.5832333	2.0071512550328516e-34	2.8054622142012513e-33	0.31126951799049557	0.24439792731889778	1
Nell2	12.12354	0.51030976	7.926009286665823e-34	1.0932678335804978e-32	0.2668024439918534	0.1852201365773309	1
Ago3	11.673911	0.58617884	1.7326993077215647e-31	2.302140284264279e-30	0.300520479746549	0.23738032325589375	1
Lrp6	10.887256	0.55328894	1.325752912309145e-27	1.622634883798805e-26	0.2837746096401901	0.22300195600700046	1
Chpt1	10.455654	0.58055943	1.3804249522937584e-25	1.6141656190625174e-24	0.2620502376103191	0.2022923029408737	1
Cbx3	10.389375	0.575026	2.771636460007195e-25	3.2211823736425086e-24	0.25118805159538354	0.18841151642016404	1
Dennd1b	9.705474	0.5119045	2.857456053231623e-22	3.0628539678964317e-21	0.25435618918307307	0.19681891493085343	1
Cdk4	8.498739	0.52614856	1.9166121187520713e-17	1.773331406961868e-16	0.27053632043448744	0.2273772348237878	1
Enpp2	-6.0932064	-0.5440698	1.1067119562301478e-09	7.298937676728933e-09	0.41683638832315	0.38634569850039463	1
Tmeff2	-6.3808374	-0.6924646	1.7612239592939067e-10	1.2114770843358283e-09	0.6341932563928491	0.5220308156892352	1
Ophn1	-6.542447	-0.6259186	6.052016732405886e-11	4.279480027373417e-10	0.36591989137813985	0.36692289214508766	1
Fry	-6.9738197	-0.51561975	3.084495737436439e-12	2.3096263439675855e-11	0.2973523421588595	0.32178030952952885	1
Slc1a2	-7.566426	-1.6087009	3.83633235242708e-14	3.1127145549917247e-13	0.2722335369993211	0.28612607666174805	1
Gab1	-7.9435043	-0.5524793	1.9654792317810096e-15	1.6771769464192367e-14	0.3095723014256619	0.32584674513571943	1
Cntnap2	-8.315157	-0.6201024	9.163080410618849e-17	8.231068718467643e-16	0.3022176963113827	0.33205792525994304	1
Ldlrad4	-8.809521	-0.7360293	1.2568180251135799e-18	1.2043165774465866e-17	0.3893414799728445	0.3916131910366837	1
Gabrb1	-9.439526	-0.81147444	3.744698504866624e-21	3.9021545155583325e-20	0.3113826657614845	0.3311657115404413	1
Spock3	-9.735205	-0.75661486	2.1338710654648604e-22	2.295471562777643e-21	0.3035754695632496	0.32860917607494594	1
Tsc22d4	-9.925018	-0.50376165	3.240435681714186e-23	3.5795033984625727e-22	0.25582711020592896	0.30987268796540957	1
Arhgap24	-10.487701	-0.80858296	9.83925483634022e-26	1.1543918125277506e-24	0.25401674587010636	0.2938128410143784	1
Smurf2	-11.591903	-0.50502497	4.529560815710747e-31	5.980275318777804e-30	0.27845666440371125	0.34604165951751825	1
Kirrel3	-11.65712	-0.5458928	2.110614008459255e-31	2.7989331626411595e-30	0.5157275401674587	0.49653409285885863	1
Msi2	-11.966792	-0.6019666	5.3039683444573866e-33	7.206934563181696e-32	0.3684091423398959	0.4125458975326859	1
Nptn	-12.280491	-0.50658107	1.152965712592368e-34	1.6169283699138184e-33	0.2663498529078977	0.3388010020246388	1
Pde3b	-12.591493	-0.7902064	2.3518221134999237e-36	3.412339268625564e-35	0.3360488798370672	0.38272536975395494	1
Plcl1	-12.848608	-0.7056838	8.757147477799201e-38	1.3067783204237583e-36	0.5035075809006563	0.4913523901032909	1
Smarca2	-12.916982	-0.514834	3.610294553156309e-38	5.4144088413072375e-37	0.3049332428151165	0.37668576919117397	1
Fbxw4	-13.561242	-0.50820404	6.797554538853344e-42	1.0846082835738145e-40	0.28841366825073544	0.3723619642428194	1
Septin7	-14.024869	-0.58662796	1.0981468857720388e-44	1.817186077908174e-43	0.5272686128083277	0.5375072921313613	1
Fcho2	-14.067844	-0.5796238	5.986686190481389e-45	9.953755961112832e-44	0.317153202081919	0.39432414810747746	1
Eml6	-14.259984	-0.52512056	3.885415355102733e-46	6.606781697898126e-45	0.49626612355736593	0.5410075151847912	1
St3gal3	-14.277433	-0.5969555	3.0253852383653806e-46	5.15273979752791e-45	0.2550350758090066	0.34276448989396385	1
Tenm3	-14.316922	-0.8426139	1.7155496393547164e-46	2.9313947627311313e-45	0.2892057026476578	0.3512062043169418	1
Mapt	-14.392047	-0.5415755	5.805188138810181e-47	9.959308123066791e-46	0.4453496266123557	0.4853299474966542	1
Snx24	-14.406758	-0.52275276	4.692196335590965e-47	8.05705064471746e-46	0.3751980085992306	0.4438591674959679	1
Arid4b	-14.433987	-0.5286305	3.1625978769220996e-47	5.443926690274938e-46	0.283887757411179	0.3739748121203802	1
Ulk2	-14.447579	-0.5370682	2.596512868416516e-47	4.4805340575490275e-46	0.29203439692238065	0.3800315706393054	1
Snd1	-14.4691725	-0.5487064	1.8974161603327396e-47	3.2822794733940776e-46	0.3004073319755601	0.38557359047390277	1
Tbl1x	-14.6841135	-0.58017236	8.149300741878543e-49	1.436991079514092e-47	0.27234668477031004	0.36071171202086405	1
Trps1	-14.782196	-0.54168814	1.9083961613984437e-49	3.405228418713172e-48	0.4571169947952025	0.4988161010260458	1
Leng8	-14.809174	-0.54043305	1.2780281107255635e-49	2.2862745195795364e-48	0.263408010862186	0.3606773961085755	1
Map4k5	-15.014162	-0.5478742	5.930639427322067e-51	1.0802935380819676e-49	0.2947499434261145	0.386500120105693	1
Itsn2	-15.249346	-0.537474	1.6629119036892321e-52	3.093576838753189e-51	0.30414120841819414	0.39837342575752377	1
Itch	-15.268136	-0.6338031	1.2468717522264137e-52	2.3237256139714657e-51	0.25209323376329484	0.34485776054356404	1
Chd2	-15.477383	-0.5217859	4.93130077967072e-54	9.356529606025006e-53	0.3203213396696085	0.4146048522699976	1
Srsf5	-15.647138	-0.51282084	3.4750137634581884e-55	6.678014533883078e-54	0.3135324734102738	0.4131121100854466	1
Wwp1	-16.005478	-0.5907047	1.1701156783164644e-57	2.325369223846729e-56	0.3076487893188504	0.4017535431179438	1
Zdhhc14	-16.049826	-0.6360445	5.732479086752666e-58	1.1424634651412206e-56	0.29814437655578185	0.3863628564565389	1
Kpna4	-16.055595	-0.63391453	5.2235208871949284e-58	1.042020351293329e-56	0.2729124236252546	0.3694622696544388	1
Celf1	-16.20617	-0.6069209	4.5613132797267065e-59	9.204282408349387e-58	0.29508938673908125	0.39176761264198207	1
Kcnip4	-16.225496	-1.5974797	3.330110435001677e-59	6.726309766882962e-58	0.2790224032586558	0.3405339555952095	1
Wdfy3	-16.260254	-0.5805493	1.8895358778216683e-59	3.8387605827915796e-58	0.3104774835935732	0.4073985106894067	1
Atp2b1	-16.565643	-0.77418697	1.234526580281825e-61	2.540047525239327e-60	0.2700837293505318	0.3555814831337291	1
Rb1	-16.626122	-0.6590495	4.508564579804622e-62	9.331348961518629e-61	0.2682733650147092	0.368244054768196	1
Apoe	-16.925348	-0.5379203	2.9261174643512895e-64	6.22200595918754e-63	0.6709662819642453	0.6780995847774614	1
Strn	-16.994478	-0.7393988	9.023013782387142e-65	1.926441007754876e-63	0.25084860828241684	0.3503654644658728	1
Apbb2	-17.049295	-0.72867405	3.5376643147692397e-65	7.59945389584548e-64	0.28852681602172436	0.3823650526749254	1
Rims3	-17.09086	-0.71030176	1.7359637529088647e-65	3.7483229704930236e-64	0.25888210002262957	0.3654816238289695	1
Add3	-17.521809	-0.7944756	9.767123403418056e-69	2.1761690677583735e-67	0.25526137135098437	0.3536597920455715	1
Atf7	-17.657541	-0.6616202	8.903365174967995e-70	2.0007283414617255e-68	0.2694048427245983	0.37835009093716754	1
Aopep	-17.751358	-0.6633897	1.6823825693259344e-70	3.8091612255386115e-69	0.26567096628196424	0.3756391338663738	1
Atrn	-17.90985	-0.63935864	9.880366290464377e-72	2.2689130300753136e-70	0.3359357320660783	0.43308397103737	1
Syne1	-17.96247	-0.74801695	3.833726860814124e-72	8.823042520727653e-71	0.3202081918986196	0.403846813767544	1
Cyrib	-18.042858	-0.68267125	8.9778572837197e-73	2.075300505076816e-71	0.3024439918533605	0.40731272090868537	1
Ptpra	-18.385937	-0.6147701	1.702723748010054e-75	4.029267054263973e-74	0.3262050237610319	0.4343708177481898	1
Kdm6a	-18.544832	-0.6671501	8.977890731463184e-77	2.148749509998369e-75	0.33220185562344423	0.4347654507395079	1
Ube3a	-18.570223	-0.7450388	5.597042259799786e-77	1.3457292204009439e-75	0.39250961756053404	0.4544627843931231	1
Usp9x	-18.678257	-0.52335006	7.440898067203789e-78	1.8056234823726232e-76	0.41050011314777096	0.510981091932329	1
Zfp622	-18.710972	-0.850052	4.0296160384676784e-78	9.812419263938831e-77	0.29418420457116995	0.38939981469407364	1
Phactr1	-18.912792	-0.6924966	8.94916854568148e-80	2.2022097151262663e-78	0.5590631364562119	0.5706393054459353	1
Dennd5a	-19.301874	-0.8451328	5.179542074939477e-83	1.324320477355867e-81	0.2662367051369088	0.3717442778216259	1
Tmcc1	-19.409449	-0.54715	6.421326742375824e-84	1.6579992177420136e-82	0.4304141208418194	0.529168525445249	1
Herc2	-19.980978	-0.735809	8.0628356722036e-89	2.158945245254415e-87	0.2713283548314098	0.3940153048968807	1
Map4	-20.288578	-0.7454205	1.622168219839566e-91	4.428434752233899e-90	0.3268839103869654	0.43394186884458325	1
Leng9	-21.311174	-0.67438614	8.942366030278571e-101	2.6185146116036385e-99	0.3428377460964019	0.4688926255104492	1
Impact	-21.334364	-0.79775196	5.4481088422384e-101	1.5997906160556066e-99	0.2610319076714189	0.3927113002299166	1
Elmo1	-21.376682	-0.57200944	2.2024087380134585e-101	6.476255484037892e-100	0.5675492192803802	0.5947633917847706	1
Chn2	-21.701801	-0.9715709	1.9727924975150344e-104	5.900366262895893e-103	0.25695858791581805	0.3752445008750558	1
Kif1b	-22.204363	-0.5215496	3.116791303888206e-109	9.595689644246713e-108	0.5510296447159991	0.6269345595552658	1
Diaph2	-22.402498	-0.8876234	3.721223499649458e-111	1.1592744709309145e-109	0.41593120615523876	0.4979925191311211	1
Ssbp2	-22.446543	-0.86467415	1.3831978481149222e-111	4.3283770273996204e-110	0.2576374745417515	0.3927799320544937	1
Sik3	-22.93359	-0.6692245	2.148601602533979e-116	6.9625318699733235e-115	0.4908350305498982	0.578737860746028	1
Epb41l2	-23.265495	-0.8089223	9.914097335428662e-120	3.2889076698512237e-118	0.3022176963113827	0.43651556226622285	1
Wapl	-23.51379	-0.98952734	2.9477673828035885e-122	9.904309446772442e-121	0.2703100248925096	0.4037953398991112	1
Srgap2	-23.668024	-1.3392106	7.699713327677517e-124	2.5912068961169634e-122	0.4238515501244626	0.5049586493256923	1
Cux1	-23.715368	-1.0796835	2.503086205076374e-124	8.450838224739333e-123	0.33831183525684544	0.44698191551422395	1
Scd2	-23.738274	-0.9044192	1.452194938113374e-124	4.910761140723387e-123	0.3018782529984159	0.43255207439689786	1
Bcas3	-24.672262	-0.7272564	2.1234129107515724e-134	7.507500014640382e-133	0.3942068341253677	0.5234034521807762	1
Rnf130	-25.33271	-0.90444237	1.393704389040235e-141	5.135396523834371e-140	0.28139850644942294	0.4310421742562026	1
Sat1	-26.108076	-1.2130505	2.951897243457723e-150	1.1546544329540042e-148	0.2970128988458927	0.42318383034212964	1
Rtn4	-26.207344	-1.0416685	2.1915851546642326e-151	8.620783180617317e-150	0.29497623896809233	0.4370817748189836	1
Luc7l2	-26.274994	-0.58112127	3.704112854241958e-152	1.4708414792052442e-150	0.5617786829599457	0.6598092035276758	1
Camk1d	-26.449186	-1.212232	3.728244694988545e-154	1.5060959205227328e-152	0.25390359809911744	0.39552520503757593	1
St6galnac3	-26.61324	-1.5376005	4.770348646683111e-156	1.9496126652311523e-154	0.2628422720072415	0.3854534847808929	1
Map7	-27.22676	-1.3316959	3.132314613502915e-163	1.3293949025648202e-161	0.28818737270875766	0.41664664905116505	1
Mbnl2	-27.300386	-0.79416615	4.1969668855085876e-164	1.7848601971921512e-162	0.40042996152975785	0.5357571806046464	1
Cst3	-28.285412	-0.9837232	5.224215941336793e-176	2.335413889681603e-174	0.4601719846119032	0.5788922823513263	1
Dock4	-29.355247	-0.84527135	2.0480307612493193e-189	9.499781623971953e-188	0.6784340348495135	0.7231220617000103	1
Erbin	-29.46151	-1.2565608	8.966106081105447e-191	4.205444744887177e-189	0.25616655351889567	0.4138155862873614	1
Osbpl1a	-30.338049	-0.9330856	3.612185034421901e-202	1.7694642857871395e-200	0.35403937542430414	0.5142411035997392	1
Wnk1	-30.461798	-0.8681053	8.360228933203168e-204	4.114567131773183e-202	0.4230595157275402	0.5661267629799939	1
Zeb2	-30.5691	-0.6828641	3.152398011113759e-205	1.5588013372879968e-203	0.7038922833220186	0.7331594660444047	1
Acap2	-30.924555	-1.0548437	5.5869174375464743e-210	2.802280167358837e-208	0.28026702873953385	0.46223533852647475	1
Son	-31.324041	-0.7586281	2.1963608574419428e-215	1.1342094023923096e-213	0.5021498076487894	0.6468721045949006	1
Mef2a	-31.378038	-1.193769	4.0342823372972605e-216	2.088463295895663e-214	0.3358225842950894	0.49617377577982913	1
Prickle2	-31.626217	-0.8818905	1.6105218175541984e-219	8.483969956492795e-218	0.48540393754243044	0.6058131155416767	1
Rnf13	-31.742619	-1.1520323	4.014549805778596e-221	2.1308620564038997e-219	0.2777777777777778	0.45635015956899216	1
Foxp1	-32.0403	-1.165369	2.9967735078964106e-225	1.6069144083518196e-223	0.2777777777777778	0.4594385916749597	1
Rapgef6	-32.656273	-1.1062585	6.527627317112681e-234	3.564016519025638e-232	0.28354831409821224	0.47685391716138775	1
Ppp3ca	-32.733395	-0.72196907	5.232294968917671e-235	2.864237501784018e-233	0.5700384702421363	0.6649222744586665	1
Baz2b	-32.971718	-0.9859011	2.0664225203309162e-238	1.1491940201925196e-236	0.38243946594252093	0.5470127998352836	1
Lig3	-32.97306	-1.305646	1.9767604357922354e-238	1.1022542366175533e-236	0.31862412310477484	0.48762911361998557	1
Celf2	-33.666294	-0.93000764	1.800797554170172e-248	1.0343978498830637e-246	0.5254582484725051	0.5991729865138464	1
Trim2	-33.932716	-1.5616373	2.1940616424485056e-252	1.2707374694910322e-250	0.26974428603756506	0.4476510758038502	1
Rasal2	-34.47324	-1.2459372	2.020224242909664e-260	1.2101720421955436e-258	0.30991174473862865	0.4885899591640644	1
Pak5	-35.164158	-1.7783777	7.063760731670682e-271	4.3430735337304255e-269	0.3221317040054311	0.46585566727291444	1
Foxn3	-35.433487	-1.031915	5.2101655939876076e-275	3.260786025180423e-273	0.3937542430414121	0.5634158059092002	1
Ssh2	-36.667107	-1.0347832	2.443034209246541e-294	1.6312310583141075e-292	0.5792034396922381	0.6804502247692255	1
B3galt1	-36.994923	-1.2195226	1.382040783584629e-299	9.407749048258225e-298	0.41717583163611677	0.553018084485776	1
Ddx5	-37.721764	-0.7868354	0.0	0.0	0.5980991174473863	0.7435915033801174	1
Fmnl2	-39.173004	-1.0813185	0.0	0.0	0.5157275401674587	0.6566521395971312	1
Atp8a1	-40.02989	-1.1993755	0.0	0.0	0.3655804480651731	0.5653546549535019	1
Mbnl1	-41.14918	-1.6327931	0.0	0.0	0.2843403484951346	0.5035516969218626	1
Pkp4	-42.268147	-1.3892246	0.0	0.0	0.329938900203666	0.5454685837822999	1
Plxdc2	-43.336926	-1.6993331	0.0	0.0	0.3084408237157728	0.5262688308568684	1
Plp1	-43.931557	-1.589073	0.0	0.0	0.5416383797239195	0.6683881815998078	1
Dip2b	-47.46734	-1.5593755	0.0	0.0	0.2712152070604209	0.5451940564839917	1
AABR07028615.1	-51.02848	-1.6348569	0.0	0.0	0.4688843629780493	0.6209807487732061	1
Ptprd	-51.617535	-1.6131955	0.0	0.0	0.6725503507580901	0.7044027315466181	1
Picalm	-55.479275	-1.7639021	0.0	0.0	0.33570943652410046	0.6120757695343331	1
Oxr1	-57.900978	-2.133032	0.0	0.0	0.2514143471373614	0.5658693936378298	1
Rsrp1	-61.173157	-1.3298264	0.0	0.0	0.5698121747001584	0.7836038571085412	1
Nkain2	-67.82588	-3.073461	0.0	0.0	0.3276759447838878	0.6244466559143474	1
Mast4	-71.414215	-2.6795883	0.0	0.0	0.32756279701289887	0.668594077073539	1
Slc1a2	149.5615	6.6618137	0.0	0.0	0.9935205183585313	0.177322840045951	2
Gpc5	149.46242	6.0043573	0.0	0.0	0.9954529953393202	0.2858220599077551	2
Ntm	146.17134	4.3684845	0.0	0.0	0.9945435944071843	0.41532500042864734	2
Gpm6a	141.44696	4.4839063	0.0	0.0	0.9663521655109697	0.30192205476398676	2
Rora	139.57666	3.9352708	0.0	0.0	0.9864726611344776	0.3886288428235859	2
Ctnnd2	134.77258	3.3340724	0.0	0.0	0.9763555757644652	0.4249095554069578	2
Rorb	132.7187	5.1649756	0.0	0.0	0.9105376833011254	0.09632563482674074	2
Gabrb1	132.65703	4.1204147	0.0	0.0	0.938274411731272	0.23659619704061863	2
Nrxn1	131.64096	3.2005322	0.0	0.0	0.9949982948732522	0.5808171733278467	2
ENSRNOG00000062419	130.2989	4.901196	0.0	0.0	0.896555643969535	0.12907429316050273	2
Prex2	128.73091	4.145419	0.0	0.0	0.9194043423894509	0.209454246180752	2
Fmn2	126.95416	3.7194986	0.0	0.0	0.9063317039899966	0.2681103509764587	2
Lsamp	126.200066	2.8405025	0.0	0.0	0.9974991474366262	0.7470294737925004	2
Zbtb20	125.30889	2.4844656	0.0	0.0	0.978629078094805	0.6464688030451109	2
Slc1a3	124.29916	3.2094407	0.0	0.0	0.9404342389450949	0.3688767724568352	2
Atp1a2	121.22143	4.3090954	0.0	0.0	0.8594975559849949	0.13030879755842464	2
Npas3	119.01889	2.6196218	0.0	0.0	0.9681709673752416	0.5199492481525299	2
Tenm3	114.80631	3.220123	0.0	0.0	0.8900761623280664	0.2605318656447714	2
Cpe	113.829094	3.3046772	0.0	0.0	0.8581334545867909	0.2832330298510022	2
Cadm1	112.94077	2.604542	0.0	0.0	0.9058770035239286	0.46607684789877063	2
Dtna	112.89977	2.6312895	0.0	0.0	0.9004205979311128	0.42526961918968503	2
Itih3	112.69402	5.9307394	0.0	0.0	0.7640104581107195	0.03826963633557945	2
Slc4a4	112.08519	4.324291	0.0	0.0	0.796976241900648	0.13262349330452822	2
Msi2	111.37315	2.9439542	0.0	0.0	0.8637035352961236	0.3378084117758003	2
Nckap5	109.742256	3.4494576	0.0	0.0	0.8326702284869842	0.1905251787459493	2
B3galt1	109.35993	2.4462857	0.0	0.0	0.9117881095828123	0.47831901651149633	2
Plcb1	108.7743	2.8641126	0.0	0.0	0.8936000909400932	0.32223993964645165	2
Negr1	107.83098	2.5399377	0.0	0.0	0.9241786972831647	0.39958506935514293	2
Cadm2	107.575455	2.1007261	0.0	0.0	0.9856769353188587	0.6627231109510827	2
Macf1	106.02026	1.9036908	0.0	0.0	0.9312265545072184	0.6590881813349794	2
Nwd1	104.29957	5.300673	0.0	0.0	0.714561782425827	0.04267613120038407	2
Ttyh1	103.81002	3.6373558	0.0	0.0	0.7662839604410594	0.18016905851893764	2
Nrcam	102.38827	2.5876431	0.0	0.0	0.8576787541207229	0.3272979784990484	2
Fut9	101.6994	2.567327	0.0	0.0	0.8433556894395817	0.372906057644497	2
Tnik	100.5837	2.6232393	0.0	0.0	0.8239172445151757	0.3257205562128148	2
Dgkb	100.50089	2.6991405	0.0	0.0	0.8479026941002614	0.2835759477393138	2
Pitpnc1	100.355385	2.685074	0.0	0.0	0.856769353188587	0.2913944755928193	2
Gramd2b	100.33328	4.1732626	0.0	0.0	0.7166079345231329	0.09274214289388406	2
Col11a2	99.60075	5.037941	0.0	0.0	0.6888712060929862	0.05190062239596729	2
Fry	98.83775	3.0102406	0.0	0.0	0.773331817665113	0.24996999468477274	2
Trps1	98.76697	2.2914522	0.0	0.0	0.8633625099465727	0.43751178780241073	2
Luzp2	98.53838	2.6115286	0.0	0.0	0.8677958394907355	0.4629220033263035	2
Ntrk2	98.447754	2.7774348	0.0	0.0	0.8039104240081846	0.27303122267373076	2
Cdh10	97.97383	2.9645836	0.0	0.0	0.7804933500056838	0.23116094851087907	2
Rgs7	97.41383	3.0083113	0.0	0.0	0.7883369330453563	0.267235910361264	2
Gli3	97.349815	4.76126	0.0	0.0	0.6787541207229737	0.07132692076882191	2
Nfia	95.953094	1.8883806	0.0	0.0	0.9062180288734796	0.572878624213432	2
Plpp3	95.704735	3.9632885	0.0	0.0	0.6927361600545641	0.09942904171596112	2
Ston2	95.18277	3.7682104	0.0	0.0	0.7014891440263726	0.11758654390206265	2
Sat1	92.9359	2.554814	0.0	0.0	0.8080027282027964	0.34602129520086417	2
Sparcl1	92.69816	3.8799577	0.0	0.0	0.6793224963055587	0.11544330710011488	2
LOC120100068	92.67665	5.5681343	0.0	0.0	0.631806297601455	0.030039607016099996	2
Cyp7b1	92.2837	4.501391	0.0	0.0	0.652267818574514	0.07376163777583458	2
AABR07028615.1	91.095116	1.9484037	0.0	0.0	0.9278163010117085	0.5516520069269414	2
Sfxn5	89.5598	4.663592	0.0	0.0	0.6293054450380812	0.07348730346518526	2
Nhsl1	89.39094	3.5085375	0.0	0.0	0.6715925883824031	0.13164617732284004	2
Cacna2d3	88.435715	2.3639846	0.0	0.0	0.8020916221439127	0.27078511050528953	2
Camk2g	88.28603	3.2137706	0.0	0.0	0.6863703535296124	0.19275414501997495	2
Sox6	87.71816	2.3566606	0.0	0.0	0.8309651017392293	0.22282804382490612	2
Ptprz1	87.65656	2.2205646	0.0	0.0	0.8532454245765602	0.2856334550691837	2
Enah	87.19912	3.2983253	0.0	0.0	0.6688643855859953	0.16729249181283543	2
Prkn	86.5362	1.7698698	0.0	0.0	0.8746163464817551	0.5554583954872006	2
Bcan	86.38942	3.6631987	0.0	0.0	0.6404456064567466	0.09966908423777926	2
Apoe	84.55298	1.711348	0.0	0.0	0.9358872342844151	0.6381358983591379	2
Paqr8	83.71279	3.378732	0.0	0.0	0.6374900534273048	0.12864564580011317	2
Syne1	82.63681	2.1559858	0.0	0.0	0.7483232920313744	0.339214375117878	2
ENSRNOG00000066115	82.42889	1.8518581	0.0	0.0	0.8213027168352848	0.45037120861409735	2
Farp1	82.14519	2.7436614	0.0	0.0	0.6761395930430829	0.2195874697803611	2
Ccdc141	82.131386	5.1968546	0.0	0.0	0.5626918267591224	0.024227148809217634	2
ENSRNOG00000038987	81.9519	2.5557346	0.0	0.0	0.714220757076276	0.2675102446719133	2
Adgrb3	81.45143	1.6405871	0.0	0.0	0.9472547459361146	0.6050786139258955	2
Samd5	80.57221	2.6270893	0.0	0.0	0.6880754802773673	0.19085095073984534	2
Ildr1	80.07079	6.0725937	0.0	0.0	0.5402978288052745	0.014591156147660442	2
Trpm3	79.72412	2.6183672	0.0	0.0	0.6952370126179379	0.25051866330607137	2
Carmil1	79.38411	3.1279337	0.0	0.0	0.6212345117653746	0.1561305145482914	2
Gldc	79.25865	5.1644673	0.0	0.0	0.5443901329998864	0.029319479450645544	2
Gja1	78.56123	4.0096154	0.0	0.0	0.5672388314198022	0.05930764878349879	2
Kirrel3	78.466835	1.7819066	0.0	0.0	0.8533590996930772	0.4456217958609811	2
Mapk4	78.44085	3.7211106	0.0	0.0	0.5824712970330794	0.10443564288531111	2
Grin2c	78.195175	6.1272326	0.0	0.0	0.5268841650562692	0.013408089432985272	2
Clybl	77.65467	3.779353	0.0	0.0	0.5747413891099238	0.09015311283713115	2
Sash1	77.60457	2.2099469	0.0	0.0	0.7044446970558145	0.28973132383450784	2
Psd2	77.203575	4.6167107	0.0	0.0	0.5429123564851654	0.050066011693499994	2
Pdzrn3	76.78383	2.7341177	0.0	0.0	0.6345345003978629	0.14435128508478645	2
Bmpr1b	76.7699	5.08657	0.0	0.0	0.5300670683187451	0.034017454520515064	2
Astn2	76.56867	2.2465007	0.0	0.0	0.7013754689098556	0.2554223891089279	2
Gnao1	76.097855	2.1474276	0.0	0.0	0.7041036717062635	0.3302127805496974	2
Tspan7	75.82568	2.388664	0.0	0.0	0.6670455837217233	0.26466402619892665	2
ENSRNOG00000065957	75.77295	5.234726	0.0	0.0	0.5199499829487325	0.026490406872074483	2
Mertk	75.725525	2.0810692	0.0	0.0	0.7287711719904513	0.2302693620012688	2
Spire1	75.29236	2.3189158	0.0	0.0	0.6687507104694782	0.2718995936423024	2
Igsf11	75.01166	2.1169255	0.0	0.0	0.7063771740366034	0.2856506009635993	2
Cdh4	74.566795	3.5640163	0.0	0.0	0.5605319995452995	0.09972052192102601	2
Glis3	74.42911	4.0818496	0.0	0.0	0.5354097987950438	0.054781132657785093	2
Aifm3	74.23444	4.935812	0.0	0.0	0.5168807548027736	0.03885259674570924	2
Prdm16	73.96557	6.167499	0.0	0.0	0.4980106854609526	0.011796375357920545	2
Rgs6	73.61581	2.8514931	0.0	0.0	0.6000909400932136	0.13426949916842412	2
Plxnb1	73.576836	3.8352625	0.0	0.0	0.5366602250767307	0.06434854174167995	2
Asap2	73.08022	2.9801526	0.0	0.0	0.5867909514607252	0.15841091850556385	2
Arhgef26	72.858696	5.478336	0.0	0.0	0.49687393429578264	0.021038012447919346	2
Vwa8	72.69285	2.7202673	0.0	0.0	0.6036148687052404	0.19254839428698797	2
Arhgef12	72.65078	2.0660915	0.0	0.0	0.6861430032965784	0.32127976955917903	2
Nlgn1	72.22459	1.6288631	0.0	0.0	0.9345231328862112	0.530819745212009	2
Ndrg2	72.124054	4.76233	0.0	0.0	0.5017619643060134	0.031685612879995884	2
Prodh	71.80602	5.069018	0.0	0.0	0.4953961577810617	0.027622035903502908	2
Eya1	70.25491	4.871246	0.0	0.0	0.48698419915880414	0.028942269773502734	2
Sgip1	70.05554	1.9569633	0.0	0.0	0.673752415596226	0.3217255628139842	2
Cpq	69.91696	4.556712	0.0	0.0	0.4922132545185859	0.04104727123090376	2
Ank2	69.75204	1.305551	0.0	0.0	0.9045129021257247	0.6366784973338134	2
Acsl6	69.564575	3.9062943	0.0	0.0	0.5127884506081619	0.08420348747492414	2
Gpm6b	69.41515	1.3806466	0.0	0.0	0.8706377174036604	0.5829947019186256	2
Acsl3	69.15584	2.3440897	0.0	0.0	0.6269182675912243	0.24312878281295544	2
LOC120094123	68.45529	2.0440817	0.0	0.0	0.6646584062748664	0.30713440666632374	2
Npas2	68.43629	3.2760863	0.0	0.0	0.530521768784813	0.11729506369699776	2
Hnrnpa2b1	67.85195	1.3767288	0.0	0.0	0.8144822098442651	0.5709754299333025	2
Adcy2	67.43923	2.2923782	0.0	0.0	0.611344776628396	0.22634295218010048	2
Zfpm2	67.157036	2.303261	0.0	0.0	0.5996362396271456	0.18953071686984552	2
Phkb	67.10893	2.1121843	0.0	0.0	0.6280550187563942	0.2728083260463282	2
Stox2	67.00448	1.9961505	0.0	0.0	0.6551096964874389	0.3250518663306071	2
Grin2b	66.63781	2.0384402	0.0	0.0	0.6423780834375356	0.20662517360218097	2
Pard3b	66.589745	3.2388585	0.0	0.0	0.510855973627373	0.08648389143219656	2
Rgs20	66.57591	3.5332816	0.0	0.0	0.4981243605774696	0.07427601460830205	2
RGD1359290	66.41565	2.566664	0.0	0.0	0.5621234511765375	0.1396876018037481	2
Hlcs	66.148346	2.5951097	0.0	0.0	0.5648516539729453	0.192342643554001	2
Fgf13	65.97951	3.3840828	0.0	0.0	0.5077867454814141	0.09589698746635118	2
Ncoa1	64.797905	1.5836799	0.0	0.0	0.7088780265999772	0.43674022255370953	2
S100b	63.964615	3.8966963	0.0	0.0	0.46402182562237126	0.04883150729557807	2
ENSRNOG00000066171	63.54642	2.6610703	0.0	0.0	0.5334773218142549	0.1518954786276426	2
Fam163a	63.492542	3.463252	0.0	0.0	0.47629873820620666	0.06760626168064057	2
Lix1	63.073868	5.6754704	0.0	0.0	0.429123564851654	0.016477204533374482	2
Gabrg1	62.85694	2.7986274	0.0	0.0	0.510401273161305	0.11530613994479022	2
Ttyh3	62.763847	3.3040533	0.0	0.0	0.48891667613959305	0.10392126605284364	2
Sybu	62.01043	2.710794	0.0	0.0	0.5217687848130045	0.16568077773777068	2
Shisa9	61.925266	2.5847	0.0	0.0	0.531090144367398	0.15784510398984963	2
Fam107a	61.417934	4.700171	0.0	0.0	0.4299192906672729	0.03053683795415188	2
Rfx4	61.39867	4.522742	0.0	0.0	0.4323064681141298	0.03472043619155393	2
Col27a1	61.230473	3.748734	0.0	0.0	0.44878936000909403	0.053683795415187835	2
Meis2	60.909153	2.0019524	0.0	0.0	0.5754234398090258	0.19808651818322104	2
Folh1	60.85299	3.3111815	0.0	0.0	0.46265772422416734	0.0733501363098606	2
Arap2	60.743073	1.5109557	0.0	0.0	0.7126293054450381	0.3703513193765753	2
Acsbg1	60.54304	4.4814515	0.0	0.0	0.42423553484142323	0.027450576959347085	2
Pnp	60.517612	2.8403559	0.0	0.0	0.48743889962487214	0.10104075579102584	2
Bach2	60.296207	1.8594159	0.0	0.0	0.6110037512788451	0.2841246163606124	2
Slco1c1	60.13282	4.801226	0.0	0.0	0.41514152552006367	0.01918625585103647	2
Rabep1	59.853455	1.8628752	0.0	0.0	0.6055473456860293	0.30807743085918077	2
Ptk2b	59.6631	2.4807124	0.0	0.0	0.5172217801523247	0.16184009738868027	2
Grm3	59.34919	1.3714768	0.0	0.0	0.8825736046379448	0.46858014848344565	2
Pdlim5	58.519066	2.5062733	0.0	0.0	0.4942594066158918	0.1246677982956981	2
Aldh1l1	58.28056	6.2809215	0.0	0.0	0.3918381266340798	0.00829861289714178	2
Son	58.22426	1.1670107	0.0	0.0	0.8002728202796408	0.6018037480925192	2
Sorbs1	58.185402	1.6800915	0.0	0.0	0.6230533136296464	0.31272396824580356	2
Mdga2	57.984158	1.2426096	0.0	0.0	0.8482437194498125	0.5617166469488881	2
Pnpla7	57.65305	2.0840786	0.0	0.0	0.5431397067181993	0.18226085763763866	2
Tox	57.589985	1.913289	0.0	0.0	0.5682619074684552	0.2084254925158171	2
Acss1	57.57199	3.0308223	0.0	0.0	0.45197226327156986	0.08468357251856043	2
Add3	56.201694	1.6916658	0.0	0.0	0.6056610208025464	0.3007389880493116	2
ENSRNOG00000063779	55.6134	2.5605626	0.0	0.0	0.47243378424462884	0.12213020592219193	2
Nfib	55.370388	1.4488506	0.0	0.0	0.6539729453222689	0.35516005692436947	2
Srrm2	55.292385	1.138994	0.0	0.0	0.7640104581107195	0.5650600963599266	2
Slc15a2	55.285908	5.1667233	0.0	0.0	0.3787654882346254	0.015294137818699313	2
Per3	55.20429	2.0092115	0.0	0.0	0.5372286006593157	0.22001611714075064	2
Nim1k	54.887978	4.483611	0.0	0.0	0.38922359895418895	0.03453183135298253	2
Ahcyl1	54.394394	1.9645138	0.0	0.0	0.5391610776401046	0.24398607753373455	2
Lhfpl6	54.337074	1.6837367	0.0	0.0	0.5903148800727521	0.28743377398281983	2
Lpp	54.283836	1.694378	0.0	0.0	0.5747413891099238	0.2446204756271111	2
Car12	54.14196	3.999947	0.0	0.0	0.39456632943048764	0.04737410627025359	2
Pde7b	54.0358	1.7720613	0.0	0.0	0.5722405365465499	0.25351919482879826	2
Sv2c	53.82377	3.1304097	0.0	0.0	0.42469023530749117	0.08452925946882019	2
Insyn2a	53.813038	1.6655664	0.0	0.0	0.591224281004888	0.2788608267750287	2
Fermt2	53.597355	2.176634	0.0	0.0	0.5021029896555644	0.19134818167789722	2
Vegfa	53.387337	3.0376718	0.0	0.0	0.42605433670569515	0.09179911870102704	2
Mmd2	53.255707	3.225186	0.0	0.0	0.41195862225758784	0.07424172281947088	2
Dio2	53.11024	5.6545825	0.0	0.0	0.36080481982494034	0.011573478730517978	2
Rapgef3	53.106064	3.5096931	0.0	0.0	0.39638513129475955	0.05296366784973338	2
Tcf4	52.941654	0.8342481	0.0	0.0	0.9041718767761737	0.7582771805291223	2
Gpc6	52.67801	1.7179242	0.0	0.0	0.551096964874389	0.21571249764243952	2
Tom1l2	52.636906	1.5097421	0.0	0.0	0.6071387973172673	0.3568232086826809	2
Gria2	52.609505	1.2146865	0.0	0.0	0.7882232579288394	0.4634020883699398	2
Tnfrsf19	52.521645	2.6774087	0.0	0.0	0.4342389450949187	0.1030125336488178	2
Atp1b2	52.308407	3.8972569	0.0	0.0	0.37865181311810847	0.03751521698129383	2
Srgap3	52.217754	1.5148087	0.0	0.0	0.5992952142775947	0.33439637878709944	2
Bcar3	52.111607	2.5201786	0.0	0.0	0.43708082300784357	0.09903468614440272	2
Sdk2	52.00669	3.1558113	0.0	0.0	0.4144594748209617	0.09217632837816984	2
Gabbr1	51.944283	2.023297	0.0	0.0	0.508355121063999	0.22022186787373763	2
Daam2	51.931644	2.216336	0.0	0.0	0.46254404910765035	0.12857706222245083	2
Htra1	51.554474	3.0273063	0.0	0.0	0.4046834148005002	0.0740359720864839	2
Pcdh7	51.523647	1.1366926	0.0	0.0	0.7652608843924065	0.459578553915265	2
Nfs1	51.332302	3.0848224	0.0	0.0	0.4044560645674662	0.08007132692076882	2
Cbs	51.216343	5.5191298	0.0	0.0	0.34875525747413894	0.012276460401556848	2
Mgat4c	51.163506	3.0987515	0.0	0.0	0.4068432420143231	0.08696397647583286	2
Glud1	51.02576	2.294999	0.0	0.0	0.46254404910765035	0.15405586132400598	2
Maml2	50.981308	1.147603	0.0	0.0	0.7662839604410594	0.44953105978773383	2
Grid1	50.85158	1.2332346	0.0	0.0	0.6754575423439809	0.42384650995319173	2
Pcdhga5	50.535236	1.5494019	0.0	0.0	0.5846311242469023	0.3258062856848927	2
Tcf7l2	50.381443	1.5158529	0.0	0.0	0.55030123905877	0.22800610393841195	2
Dock1	50.291023	1.4010923	0.0	0.0	0.610890076162328	0.33671107453320304	2
Sugct	50.230396	2.1140444	0.0	0.0	0.4709560077299079	0.16521783858854996	2
Wasf3	50.229607	2.5907063	0.0	0.0	0.4345799704444697	0.13740719784647565	2
Pamr1	50.016163	4.412613	0.0	0.0	0.35841764237808343	0.03669221404934588	2
Bcl2	49.96104	2.8724532	0.0	0.0	0.4016141866545413	0.0837405483257034	2
Myo6	49.86949	1.501189	0.0	0.0	0.5771285665567807	0.284759014453989	2
Zhx3	49.840805	2.1670134	0.0	0.0	0.468796180516085	0.1814378547056907	2
Dpf3	49.741745	3.6095283	0.0	0.0	0.3696714789132659	0.04943161360012345	2
Sntb1	49.424454	3.7773914	0.0	0.0	0.35773559167898145	0.033434494110385266	2
Abhd3	48.917545	2.4779418	0.0	0.0	0.428668864385586	0.1314918642730998	2
Dnaaf9	48.85224	1.0787843	0.0	0.0	0.7103558031146981	0.49520772251084477	2
Dmd	48.761997	1.1949269	0.0	0.0	0.6718199386154371	0.35960084357800526	2
Adk	48.665455	1.6744096	0.0	0.0	0.5333636466977378	0.2722253656361984	2
Gli2	48.549557	4.370722	0.0	0.0	0.3405706490849153	0.02114088781441284	2
Igdcc4	48.304977	3.4482586	0.0	0.0	0.37069455496191883	0.06606313118323817	2
Cyp2d4	48.102856	4.646245	0.0	0.0	0.33500056837558256	0.019066234590127393	2
Leng9	47.4485	1.2533249	0.0	0.0	0.6401045811071956	0.4239665312141008	2
Rcan2	47.40587	1.4611864	0.0	0.0	0.5765601909741958	0.31862215592476384	2
Gfap	47.317997	4.0985913	0.0	0.0	0.3405706490849153	0.031394132674930984	2
Asap1	47.191704	1.1198863	0.0	0.0	0.6694327611685802	0.44673627899799395	2
Znrf3	46.9181	2.0465412	0.0	0.0	0.4534500397862908	0.1788488246489378	2
Plcd4	46.888233	5.140264	0.0	0.0	0.32204160509264523	0.014145362892855305	2
Elovl2	46.881718	4.913639	0.0	0.0	0.3282937365010799	0.023609896610256673	2
ENSRNOG00000064615	46.740204	2.7626467	0.0	0.0	0.38865522337160396	0.09872606004492224	2
Cntnap2	46.734535	1.4516141	0.0	0.0	0.5708764351483461	0.2915144968537284	2
Phactr3	46.65554	1.524847	0.0	0.0	0.5427986813686484	0.2984585840920392	2
Cachd1	46.58182	3.1383195	0.0	0.0	0.3629646470387632	0.06529156593453697	2
Slc7a10	46.54223	4.942374	0.0	0.0	0.32090485392747525	0.014985511719218834	2
Map3k20	46.496983	3.0004218	0.0	0.0	0.36421507332045017	0.06431424995284879	2
Arhgap26	46.084354	1.6921252	0.0	0.0	0.4942594066158918	0.22828043824906127	2
Wwc1	45.975197	3.2383945	0.0	0.0	0.36648857565079	0.08379198600895016	2
Cldn10	45.696304	4.4413066	0.0	0.0	0.32158690462657724	0.02264972652298407	2
Pld2	45.6822	3.0797503	0.0	0.0	0.3543253381834716	0.0579531231246678	2
Glul	45.488102	1.9731514	0.0	0.0	0.4311697169489599	0.14037343758037138	2
Egfr	45.263035	3.6909318	0.0	0.0	0.3284074116175969	0.03072544279272328	2
Ttll8	45.254856	6.332588	0.0	0.0	0.3040809366829601	0.006018208939869348	2
Atl2	45.082123	2.5672085	0.0	0.0	0.38626804592474706	0.10579016854414211	2
AABR07007032.1	45.07774	2.171636	0.0	0.0	0.4162782766852336	0.14532860106647463	2
Myh6	45.038677	1.8308742	0.0	0.0	0.4449244060475162	0.15621624402036932	2
Scg3	44.624092	3.2170305	0.0	0.0	0.34943730817324087	0.06724619789791335	2
Clu	44.444782	2.718816	0.0	0.0	0.3629646470387632	0.07789379832998988	2
Slc38a3	44.2095	3.9187903	0.0	0.0	0.3176082755484824	0.027553452325840576	2
Slc7a11	44.11753	2.9792392	0.0	0.0	0.33340911674434465	0.04363630128765667	2
Fgd6	43.741386	3.4767315	0.0	0.0	0.327384335568944	0.043139070349604784	2
Tafa5	43.70355	1.971435	0.0	0.0	0.4324201432306468	0.1800147454691974	2
Pbx1	43.687077	0.94338244	0.0	0.0	0.7071728998522223	0.48840080242785866	2
Ubr5	43.644367	1.3188666	0.0	0.0	0.5604183244287826	0.35207379592956467	2
Arhgap5	43.468063	1.6199192	0.0	0.0	0.4853927475275662	0.24283730260789055	2
Dab1	43.45924	1.5998061	0.0	0.0	0.4822098442650904	0.228743377398282	2
Sdccag8	43.37132	0.7892682	0.0	0.0	0.878481300443333	0.7312723968245803	2
Map2	43.34955	1.0907443	0.0	0.0	0.6274866431738092	0.3877372563139756	2
ENSRNOG00000066491	43.11947	1.5834509	0.0	0.0	0.490053427304763	0.25783996022152494	2
Csgalnact1	43.004917	3.416337	0.0	0.0	0.3309082641809708	0.05836462459064177	2
Atp13a4	43.002045	5.296367	0.0	0.0	0.2935091508468796	0.010527579171167464	2
Sorcs1	42.658348	1.0113121	0.0	0.0	0.674434466295328	0.44805651286799375	2
Klf12	42.621346	1.2865791	0.0	0.0	0.5416619302034784	0.2924403751521698	2
Epha5	42.603252	1.4892577	0.0	0.0	0.4918722291690349	0.23616754968022907	2
Utrn	42.572178	1.3456652	0.0	0.0	0.5180175059679436	0.2732026816178866	2
Arhgef4	42.45858	3.0944297	0.0	0.0	0.3431851767648062	0.07917974041115855	2
Mtss2	42.42396	2.26608	0.0	0.0	0.37490053427304765	0.10374980710868782	2
Gulp1	42.226284	3.4758046	0.0	0.0	0.3169262248493805	0.043310529293760607	2
Kcnma1	42.177113	1.1445267	0.0	0.0	0.5792883937706036	0.30346518526138916	2
Mras	41.95814	3.6813102	0.0	0.0	0.3176082755484824	0.050546096737136295	2
Itsn1	41.896873	1.6066666	0.0	0.0	0.4710696828464249	0.2420142996759426	2
Tmtc2	41.87488	1.3987572	0.0	0.0	0.510401273161305	0.2649897981928227	2
Gabra2	41.19069	2.3079698	0.0	0.0	0.3770603614868705	0.13099463333504793	2
Spag9	41.03695	0.9424727	0.0	0.0	0.6629532795271115	0.510793340534609	2
Nxn	40.89708	2.8681605	0.0	0.0	0.3285210867341139	0.06611456886648492	2
Cspg5	40.799656	2.216854	0.0	0.0	0.3697851540297829	0.11299144419868662	2
Zhx2	40.425823	1.8684037	0.0	0.0	0.4041150392179152	0.15654201601426537	2
Meis1	40.34181	1.756653	0.0	0.0	0.41377742412185975	0.16237162011556333	2
Dpyd	39.449528	1.7849001	0.0	0.0	0.4068432420143231	0.16309174768101778	2
Cdh20	39.242233	1.0648372	0.0	0.0	0.5940661589178129	0.3585892358074859	2
Ptprg	39.184708	0.9368641	0.0	0.0	0.610890076162328	0.34178625928021533	2
Pitpnm2	39.16994	2.5649762	0.0	0.0	0.34716380584290096	0.11275140167686848	2
Zeb1	38.98506	0.9999683	0.0	0.0	0.5649653290894623	0.3038766867273631	2
Foxo1	38.95273	2.263334	0.0	0.0	0.35000568375582586	0.10438420520206436	2
Gsta1	38.91749	4.6501904	0.0	0.0	0.27043310219392974	0.01426538415376438	2
Gpd2	38.820175	2.0583136	0.0	0.0	0.37319540752529273	0.1364984654424498	2
Aldoc	38.74484	3.6180506	0.0	0.0	0.28543821757417304	0.032234281501294516	2
Maob	38.59595	4.4127088	0.0	0.0	0.27077412754348074	0.017094456732335443	2
Tcf7l1	38.54355	2.7064924	0.0	0.0	0.3121518699556667	0.06213672136206985	2
Camk1d	38.452423	1.0870864	0.0	0.0	0.5621234511765375	0.34893609725151314	2
Slc39a12	38.31449	5.6817904	0.0	0.0	0.25997499147436626	0.007784236064674314	2
Eps8	38.176437	2.7491415	0.0	0.0	0.30999204274184383	0.06386845669804365	2
Slc25a18	38.165737	4.7193694	0.0	0.0	0.26474934636808	0.013836736793374826	2
Ctxnd1	38.014248	4.004935	0.0	0.0	0.27418438103899057	0.02609605130051609	2
Lypd6	37.96108	4.6961	0.0	0.0	0.265431397067182	0.016854414210517293	2
Cdh2	37.806816	1.3669935	0.0	0.0	0.4734568602932818	0.2689162080139911	2
Aqp4	37.72942	4.4827905	0.0	0.0	0.2633852449698761	0.014985511719218834	2
Nol4	37.587452	1.6376553	3.44637696981044e-309	1.6534723008934933e-307	0.4144594748209617	0.19635478284724722	2
Klhl5	37.388046	1.5855166	6.111450391657493e-306	2.918739610740114e-304	0.42173468227804933	0.201207070966857	2
Pygb	37.24123	2.7347558	1.469324534895737e-303	6.985455373837647e-302	0.3082869159940889	0.07105258645817258	2
Megf10	36.92311	1.9991714	1.9677886709142897e-298	9.271158938064944e-297	0.3417074002500853	0.10145225725699981	2
Kalrn	36.799072	0.87489504	1.9102947117282627e-296	8.98009841392259e-295	0.5902012049562351	0.3199766815835948	2
Arrb1	36.651184	2.563904	4.381455027478199e-294	2.0413685801357313e-292	0.3188587018301694	0.09155907617920889	2
Tmem100	36.585297	2.8189087	4.900244513790976e-293	2.2729762494721593e-291	0.29441855177901555	0.05754162165869382	2
Sox5	36.574924	1.0490656	7.16316452551727e-293	3.3152959700219666e-291	0.49948846197567354	0.24561493750321486	2
Mlc1	36.56014	4.5086985	1.2304876320040077e-292	5.682467773699565e-291	0.2545185858815505	0.013648131954803423	2
Chst11	36.474144	1.245189	2.8507217224415246e-291	1.3135875084111868e-289	0.43935432533818347	0.19944104384205202	2
Cmtm5	36.43066	1.4463946	1.3927119523793432e-290	6.389408926386282e-289	0.4122996476071388	0.17733998594036657	2
Prrx1	36.13718	2.4123292	5.915499353669803e-286	2.684509944784439e-284	0.30692281459588494	0.07242425801141916	2
Rbms3	36.03435	1.2388414	2.425236354084222e-284	1.0888116787950706e-282	0.4668637035352961	0.24079694117243625	2
Cabcoco1	35.8672	4.5728874	9.92110742780955e-282	4.444571331868696e-280	0.2525861089007616	0.018003189136361297	2
Hdac4	35.762894	1.6746374	4.170708397313461e-280	1.864457830662559e-278	0.40695691713084003	0.21041441626802462	2
Ckb	35.60887	1.8904167	1.0213014764597589e-277	4.5462010096508074e-276	0.3548937137660566	0.13384085180803457	2
ENSRNOG00000067595	35.393776	1.4154135	2.1286105067489167e-274	9.37572434548273e-273	0.42503126065704216	0.21634689573581606	2
Igfbp7	35.21885	2.8520393	1.029129414696687e-271	4.4764994416038875e-270	0.2777083096510174	0.0479399207859678	2
Zfp423	35.107666	2.8649027	5.149533396353161e-270	2.2215044688876622e-268	0.2835057405933841	0.05831318690739502	2
Kif1b	34.92435	0.6845995	3.174897486315424e-267	1.3584673611854935e-265	0.7326361259520291	0.5994890523464157	2
Prkd1	34.914906	1.2822423	4.41671677035461e-267	1.8859650469909317e-265	0.44583380697965214	0.2355845892700993	2
St6galnac5	34.773796	2.8403044	6.056498173206981e-265	2.5704562894627037e-263	0.2878253950210299	0.06782915830804313	2
Ddhd1	34.758636	1.7931027	1.0263002661495302e-264	4.338187778244163e-263	0.3636466977378652	0.1549131560447851	2
Rgma	34.71111	3.4382834	5.3559107052615715e-264	2.2503411592487796e-262	0.2613390928725702	0.03556058501791746	2
Ttc28	34.650307	1.2764972	4.419705221618105e-263	1.8495716502284467e-261	0.4442423553484142	0.24173996536529327	2
Rftn2	34.564934	1.4021574	8.5036628559608e-262	3.5515497099217955e-260	0.42343980902580425	0.22286233561373728	2
Sorcs2	34.554207	3.5231223	1.2324479176746096e-261	5.137078139555838e-260	0.2666818233488689	0.04685972943778612	2
Etv4	34.523403	3.243969	3.5744686287760878e-261	1.4840061241766229e-259	0.26474934636808	0.04070435334259211	2
Mgll	34.237415	2.2651303	6.713048003705388e-257	2.754320243555522e-255	0.31931340229623734	0.11062531076933628	2
Lgr4	34.213192	2.1526172	1.5391271279567877e-256	6.302605344676174e-255	0.32590655905422306	0.11700358349193285	2
Ehbp1	34.018757	1.3728133	1.176511721090066e-253	4.780376888444636e-252	0.427986813686484	0.24285444850230611	2
Tead1	34.01617	2.3824956	1.2848641865616271e-253	5.210534339545662e-252	0.29839718085711037	0.08235173087804125	2
Abcd2	33.981785	3.8351436	4.139894052061552e-253	1.6723895702412812e-251	0.2530408093668296	0.03393172504843715	2
Kcnd2	33.958	0.78759634	9.293769821727101e-253	3.747176501583277e-251	0.6482891894964192	0.38473672479124876	2
Mat2a	33.950817	1.7899134	1.1862745266851285e-252	4.77378727955478e-251	0.3589860179606684	0.15685064211374586	2
Pde9a	33.818523	3.4196754	1.0536971585833714e-250	4.2240563340074503e-249	0.26270319427077415	0.04723693911492893	2
Ptk2	33.818424	0.8530326	1.0572506404501556e-250	4.230213154137016e-249	0.5966806865977038	0.4418325531951374	2
Pde8b	33.768555	1.6401699	5.711275648924506e-250	2.280811528673356e-248	0.368080027282028	0.16609227920374467	2
Ptprm	33.690353	0.9535867	8.003214205951622e-249	3.1839732266030684e-247	0.5317721950665	0.33888860312398195	2
Smarca2	33.653233	1.0316978	2.796235269808623e-248	1.1082394833044913e-246	0.5192679322496305	0.34430670575930594	2
Micu1	33.53298	1.766292	1.593992725052093e-246	6.27010346593662e-245	0.3663749005342731	0.17709994341854843	2
Tulp3	33.40725	2.4844549	1.0758428742507907e-244	4.2082316607354627e-243	0.2936228259633966	0.08463213483531369	2
Hdac8	33.366833	1.1868286	4.15270206834342e-244	1.621332431375943e-242	0.47652608843924066	0.3105978773382714	2
Spry2	33.239456	2.251011	2.899374104250939e-242	1.1277973556535286e-240	0.2956689780607025	0.08238602266687242	2
Osbpl6	32.939243	1.7036916	6.031338514612424e-238	2.3075372864482494e-236	0.366943276116858	0.18200366922140493	2
Pou6f1	32.93838	2.1071734	6.205534010958261e-238	2.3698583984289783e-236	0.32283733090826416	0.12550794712206162	2
Wnk2	32.754593	2.3122005	2.6119949949150887e-235	9.885033765954828e-234	0.30999204274184383	0.11612914287673816	2
Nudt3	32.695126	1.6457577	1.8318297302808928e-234	6.907579518897338e-233	0.3691031033306809	0.18095776966205443	2
Tjp1	32.51323	0.8161055	6.932918502111833e-232	2.5956351663442265e-230	0.6053199954529953	0.4562179586098109	2
Dock7	32.41211	1.52801	1.8530307614043581e-230	6.912925790676828e-229	0.3775150619529385	0.1905937623236116	2
Leng8	32.04666	1.0908276	2.4435770749574602e-225	8.988076658518967e-224	0.48755257474138913	0.32680074756099653	2
Arhgef28	31.972366	1.2632229	2.641493555257867e-224	9.682089839079796e-223	0.41559622598613166	0.2277489155221782	2
Kcnn2	31.96702	1.4244399	3.1342963434165103e-224	1.1468352030727846e-222	0.4055928157326361	0.22836616772113918	2
Cpeb3	31.95668	1.160404	4.363070670235273e-224	1.593660969898131e-222	0.4549278163010117	0.29208031136944257	2
Slc3a2	31.932352	2.045123	9.498134657487392e-224	3.46326767354575e-222	0.3044219620325111	0.10313255490972686	2
Lrig1	31.67772	2.9001253	3.149938729853213e-220	1.1289165027367942e-218	0.2548596112311015	0.05061468031479862	2
LOC120100659	31.628107	1.8797501	1.5169555536506965e-219	5.418141420415758e-218	0.3295441627827668	0.14253382027673472	2
Hacd2	31.627506	1.4121677	1.54614966645064e-219	5.513022773266007e-218	0.4001364101398204	0.22668587006841212	2
Pde10a	31.45066	1.4539912	4.1113091681085294e-217	1.4535869817632957e-215	0.429123564851654	0.2664471992181472	2
Setbp1	31.348654	1.0444348	1.0148651085060348e-215	3.564097464813656e-214	0.4676594293509151	0.2868679594671056	2
P3h3	31.239088	1.583666	3.140520650927184e-214	1.0919428850305032e-212	0.36182789587359326	0.18164360543867772	2
Adgrg1	31.157387	2.3392105	4.028377094116206e-213	1.396015771160998e-211	0.27247925429123565	0.07213277780635427	2
Car11	30.834766	1.3506168	8.965753892461652e-209	3.051558378398555e-207	0.39718085711037854	0.22349673370711384	2
Epb41l5	30.69174	2.343851	7.336378081823748e-207	2.4768841040823942e-205	0.27645788336933047	0.083551943487132	2
P4ha2	30.599031	2.4646318	1.2608286588712227e-205	4.236303471457381e-204	0.2769125838353984	0.08800987603518337	2
Pou2f1	30.51189	1.0935025	1.8124346238094848e-204	6.060527005229611e-203	0.46254404910765035	0.31325549097268657	2
Ssbp2	30.487219	0.92884725	3.8493991729066284e-204	1.2830922584922158e-202	0.5093781971126521	0.3547142636695643	2
Limch1	30.313738	0.8138269	7.556007123935997e-202	2.4947912655187733e-200	0.531999545299534	0.3425235327400854	2
Efr3b	30.21194	2.5301561	1.6507216637440967e-200	5.407661000321677e-199	0.27179720359213366	0.08636387017128748	2
Cables1	30.131138	1.493204	1.8950537965650455e-199	6.1791132035431954e-198	0.34864158235762194	0.16382902114088782	2
Cdc14a	30.111938	2.205394	3.3810790614386114e-199	1.1007407391633839e-197	0.2614527679890872	0.06433139584726437	2
Chd9	30.04937	0.70291376	2.2250636443015993e-198	7.177028364065743e-197	0.6153234057064908	0.49205287793837765	2
Ext1	29.887503	0.7957121	2.860238639822834e-196	9.16938277102837e-195	0.5616687507104695	0.40707782521475233	2
Syne2	29.76608	1.402667	1.0740807302451857e-194	3.432801309500086e-193	0.3573945663294305	0.17552252113231487	2
Dennd2b	29.528105	1.6655524	1.2548190435483393e-191	3.968104987486347e-190	0.31965442764578833	0.1389160365550469	2
Mfhas1	29.486774	2.0856583	4.2544143698366036e-191	1.3433441517770215e-189	0.28032283733090824	0.09481679611816951	2
Dclk2	29.376112	1.4768403	1.1090477567721228e-189	3.4808825252222046e-188	0.3539843128339207	0.18371825866296315	2
Klf9	29.36769	1.5147302	1.4206803150332075e-189	4.445669176863616e-188	0.34602705467773104	0.1722133635101075	2
Clec16a	29.30054	1.5425395	1.0208106539189004e-188	3.180136132253145e-187	0.35966806865977036	0.1995610651029611	2
Tnrc6a	29.255417	0.83439726	3.8314863411005245e-188	1.1900880389261274e-186	0.5400704785722406	0.4183426778457898	2
Chka	29.065952	1.1622268	9.674440620089604e-186	2.978477563007322e-184	0.42378083437535524	0.274540061382302	2
Usp53	28.870436	2.127488	2.8073587413683494e-183	8.567552164705795e-182	0.27088780265999773	0.0886614200229755	2
Ifnar2	28.753098	1.7309235	8.285095158129916e-182	2.510192270019535e-180	0.30760486529498693	0.13036023524167137	2
Phlpp1	28.735611	0.55440223	1.3704099944593662e-181	4.140059934270184e-180	0.7333181766511311	0.566603226857329	2
ENSRNOG00000070363	28.173973	1.4843231	1.218908609482529e-174	3.5642451752316186e-173	0.3297715130158008	0.15640484885894074	2
Sorl1	28.153927	2.2262168	2.1453272426146116e-174	6.264475065272694e-173	0.2631578947368421	0.08869571181180666	2
Kcnip1	28.08256	1.5801276	1.5999155562101599e-173	4.6524035438976715e-172	0.306581789246334	0.12929718978790528	2
Uckl1	27.847155	1.4444077	1.1660942087943043e-170	3.349086463230326e-169	0.3525065363191997	0.19405723299555921	2
Ptar1	27.80351	1.6567543	3.933871888733636e-170	1.1267425958905656e-168	0.3035125611003751	0.13270922277660613	2
Prkca	27.766413	0.8825526	1.1042123480131097e-169	3.1540757613682368e-168	0.48709787427532114	0.3400202321554104	2
Adgrl3	27.749336	0.52858603	1.7749477479744287e-169	5.056189467939113e-168	0.816642037058088	0.6296658265178403	2
Kif5b	27.744425	1.361959	2.0344577332564553e-169	5.787576775502693e-168	0.3565988405138115	0.19700632683503935	2
Bend5	27.724182	1.3890876	3.5691941648572284e-169	1.012607914213757e-167	0.3386381721041264	0.169607187558939	2
Ephb1	27.716639	1.1210414	4.4006131279991845e-169	1.2451181490098636e-167	0.3921791519836308	0.22709737153438608	2
Mical2	27.570362	1.6923645	2.5229120718323912e-167	7.090532774535913e-166	0.30908264180970785	0.1476604427069938	2
Wwp1	27.488312	0.8840278	2.422106575500688e-166	6.779958139111805e-165	0.5048311924519723	0.3719458875572244	2
Atp2a2	27.35636	0.93000185	9.07259381676554e-165	2.5261089238022088e-163	0.47379788564283276	0.34295218010047496	2
Mib1	27.244476	0.9676111	1.9321951760449014e-163	5.372732634079232e-162	0.46163464817551436	0.33597380107333297	2
Marchf3	27.189909	1.947327	8.549139467968856e-163	2.3646603969054754e-161	0.2687279754461748	0.09821168321245478	2
Fgfr2	26.95192	0.98654854	5.416362603521195e-160	1.488328418681853e-158	0.3810389905649653	0.19980110762477923	2
Arhgef10l	26.75376	1.975563	1.1164580941194003e-157	3.036013022218852e-156	0.2637262703194271	0.09659996913739005	2
Cecr2	26.653185	1.6498178	1.6438661549329665e-156	4.4414043562273935e-155	0.27441173127202456	0.10182946693414262	2
Osbpl9	26.521532	1.1599357	5.472393370900207e-155	1.4671892508221707e-153	0.38854154825508697	0.2465408158016563	2
Pnisr	26.50209	0.5496788	9.169179628206975e-155	2.455185441698435e-153	0.6652267818574514	0.5940023661334294	2
Arhgap32	26.415384	0.7057915	9.122013213417565e-154	2.423981356559096e-152	0.5489371376605661	0.43583149014968364	2
Smox	26.230148	1.6624959	1.2042590353850312e-151	3.1799112009927664e-150	0.27293395475730364	0.1045385182518046	2
Map3k5	26.195353	1.383562	3.0019498868762155e-151	7.916840418647387e-150	0.31317494600431967	0.15048951528556487	2
Ptpn4	26.135132	0.95424265	1.454548245198847e-150	3.831163129251134e-149	0.4412868023189724	0.3143356823208683	2
Rbfox2	25.995455	0.7888313	5.574124927587694e-149	1.4571958008953067e-147	0.4941457314993748	0.36337294034943335	2
Bckdhb	25.976858	1.4141026	9.044007908228567e-149	2.3613532976826918e-147	0.3284074116175969	0.17939749327023644	2
Kank1	25.904758	1.1253676	5.886450662322348e-148	1.5312075010701038e-146	0.3531885870183017	0.19037086569620904	2
Rev3l	25.712837	0.9021287	8.399232720946786e-146	2.1633699413681856e-144	0.4448107309309992	0.31407849390463455	2
Pcdh10	25.550682	1.657201	5.3957916131613e-144	1.374582830638394e-142	0.28850744572013187	0.13550400356634604	2
Cap2	25.533627	1.5831552	8.3469100351826e-144	2.123802376184932e-142	0.2943048766624986	0.14174510913361796	2
Rab30	25.46439	1.373212	4.89153321389287e-143	1.2341261776471472e-141	0.3246561327725361	0.17595116849270442	2
Apc	25.01932	0.7986541	3.7680430066545114e-138	9.239858441815026e-137	0.48675684892577015	0.3752378992850162	2
Nr3c2	24.88783	1.134446	1.0077632366607808e-136	2.45683302556162e-135	0.3525065363191997	0.2070709668569861	2
Mcc	24.840492	0.9224059	3.2761449605076257e-136	7.977660306852832e-135	0.4312833920654769	0.3023507021243763	2
Ganc	24.3258	1.2982466	1.0458046058016062e-130	2.4608686156269894e-129	0.305331362964647	0.15445021689556435	2
Ccdc88a	23.989183	0.5517259	3.606434272213325e-127	8.382760637608046e-126	0.6044105945208594	0.5096788573975961	2
Slc25a12	23.94191	1.0471762	1.121935541708736e-126	2.5934399743622224e-125	0.38626804592474706	0.2661728649074979	2
Afg1l	23.929375	1.6150049	1.515276336898363e-126	3.491130074660558e-125	0.2750937819711265	0.13075459081322977	2
Wwox	23.882748	0.63845634	4.628431114220823e-126	1.0628662293620347e-124	0.5648516539729453	0.46084735010201805	2
Tssc4	23.836658	0.9899604	1.392676880578014e-125	3.194624012932018e-124	0.3753552347391156	0.2348816075990604	2
Oxct1	23.820759	1.2942113	2.0355456225549395e-125	4.6641802756816236e-124	0.3172672501989314	0.1784030313941327	2
Afdn	23.752142	0.85749507	1.0441550634330432e-124	2.3873233435046003e-123	0.44185517790155737	0.3258062856848927	2
Hmgn3	23.74706	1.2882873	1.178316189021493e-124	2.691130416015754e-123	0.3178356257815164	0.17883167875452222	2
Gtf2ird1	23.730227	1.5276195	1.758393959421163e-124	4.007226929698272e-123	0.28396044105945206	0.14330538552543592	2
Kif21a	23.610209	0.98389995	3.027458015895475e-123	6.83983671996385e-122	0.39854495850858246	0.2765804228177563	2
Hepacam	23.366768	1.399775	9.30871116901015e-121	2.0784498228910202e-119	0.2669091735819029	0.11640347718738749	2
Lrp4	23.356403	0.85513145	1.1864022745010517e-120	2.646181924169048e-119	0.34852790724110494	0.188279066577508	2
Gpt2	23.328104	1.5856199	2.29954514806545e-120	5.123513663585572e-119	0.27122882800954873	0.13012019271985323	2
Tsc22d4	23.273752	0.8177254	8.17816641635328e-120	1.8105959565497662e-118	0.4205979311128794	0.28498191108139154	2
Acyp2	22.871387	1.3595783	8.953936619337088e-116	1.947388331545865e-114	0.306013413663749	0.17864307391595083	2
Idh2	22.677301	1.4331092	7.505329709299084e-114	1.6222344606718e-112	0.2528134591337956	0.10555012602232396	2
Dennd4c	22.570616	0.8750004	8.426335589552156e-113	1.8156891261104882e-111	0.39945435944071844	0.2765289851345095	2
Pcca	22.56569	0.92182565	9.4196545958188e-113	2.0276435139213242e-111	0.3941116289644197	0.278192136892821	2
Nxf1	22.33424	1.3631372	1.718245086972228e-110	3.664773804014215e-109	0.2921450494486757	0.16151432539478422	2
Nedd4	22.321045	0.714883	2.308363354254846e-110	4.918409155010884e-109	0.4735705354097988	0.3724431184952763	2
Sh3bgrl	22.27338	1.0059705	6.6954009521233e-110	1.41793713497189e-108	0.3161304990337615	0.17120175573958815	2
Samd4a	21.34202	0.67402977	4.6251698752234314e-101	9.174201665462107e-100	0.4467432079117881	0.32167412513073745	2
Carhsp1	21.200127	0.98762137	9.524011565284933e-100	1.8696669145858042e-98	0.367284301466409	0.25720556212814843	2
Nedd4l	20.917902	0.68994474	3.6794864354343493e-97	7.0904515262239495e-96	0.42423553484142323	0.306671467517103	2
Usp6nl	20.904186	0.9877016	4.904962113637594e-97	9.434627126103283e-96	0.31954075252927133	0.19124530631140374	2
Itga6	20.773546	0.7295733	7.5104280578533e-96	1.4224357241278434e-94	0.3120381948391497	0.16331464430842035	2
Kmt2c	20.64663	0.5305688	1.0467307851669781e-94	1.9682293849157727e-93	0.5650790042059793	0.4922071909881179	2
Aco2	20.497227	1.2495798	2.279212840935416e-93	4.240104385363969e-92	0.28486984199158805	0.16562934005452395	2
Cd63	20.331886	1.0279093	6.716887742334206e-92	1.2385775585380736e-90	0.28407411617596906	0.15371294343569433	2
Tle4	20.308973	0.82395256	1.0712126326479781e-91	1.971821251632793e-90	0.3818347163805843	0.27066508924438043	2
Lrp1	20.02581	0.84567654	3.2812916133860395e-89	5.920444059057806e-88	0.36171422075707627	0.24839257239853918	2
Xpr1	19.988539	1.0105743	6.929444785789699e-89	1.2427950331810679e-87	0.3311356144140048	0.22282804382490612	2
Chpt1	19.247913	1.1303782	1.469632129840762e-82	2.5443688880463593e-81	0.30089803342048427	0.1964748041081563	2
Eps15	19.172846	0.56596375	6.239928112178084e-82	1.0741078226594886e-80	0.46220302375809935	0.34602129520086417	2
Kidins220	19.097956	0.7416091	2.6256509220807455e-81	4.4974997738843885e-80	0.41536887575309767	0.3300070298167104	2
Mboat2	18.954245	1.0108416	4.073673869997068e-80	6.89335321697809e-79	0.3151074229851086	0.2113231486720505	2
Hibadh	18.863356	1.0469097	2.2826015694902425e-79	3.8346974764368927e-78	0.29816983062407637	0.18966788402517018	2
Dcps	18.320179	0.7592981	5.7123772929778e-75	9.284162970897098e-74	0.34659543026031603	0.23537883853711228	2
Gramd1b	18.314074	0.695514	6.390465704800552e-75	1.0378195504790734e-73	0.39513470501307263	0.29748126811035097	2
Rasa2	18.227852	0.8710006	3.102740813548278e-74	5.011715246290694e-73	0.3509150846879618	0.2612348473158102	2
Sptan1	18.077784	0.8588834	4.768633289406567e-73	7.591432463606537e-72	0.3421621007161532	0.24943847195788968	2
Cep85l	17.978235	1.0204787	2.885303237741424e-72	4.5552159399462875e-71	0.2816869387291122	0.1752996245049123	2
Chchd3	17.87034	0.64608693	2.007660542103143e-71	3.143585580712061e-70	0.428327839036035	0.3530168201224217	2
Pkn2	17.857723	0.7154145	2.516992081652808e-71	3.935216702754121e-70	0.4035466636353302	0.3183649675085301	2
Suclg2	17.817942	0.9857014	5.128885498512829e-71	8.00090873227827e-70	0.2694100261452768	0.15810229240608337	2
Cc2d2a	17.668993	1.0699062	7.268238093122231e-70	1.1213089025783714e-68	0.28623394338979197	0.18845052552166383	2
Stard13	17.265896	0.5687921	8.497347153982402e-67	1.2826161298084597e-65	0.38592702057519607	0.2729969308848996	2
Arhgef40	17.251947	0.865572	1.0818889403146459e-66	1.6295174944423035e-65	0.2761168580197795	0.16492635838348507	2
Nebl	17.146656	0.95282465	6.657380144861536e-66	9.94149801404323e-65	0.30669546436285094	0.2151638290211409	2
Naaladl2	17.067953	0.80561024	2.5705505362028816e-65	3.808774737952623e-64	0.3182903262475844	0.22299950276906194	2
Lrba	16.944693	0.5287132	2.106302439999424e-64	3.090324489645061e-63	0.47379788564283276	0.4069406580594277	2
Gabbr2	16.852943	1.0011265	9.9820970791556e-64	1.4523570254099674e-62	0.2634989200863931	0.16127428287296608	2
Zcchc24	16.461817	0.76387954	6.899844091399901e-61	9.761277410276e-60	0.28327839036035013	0.17562539649880837	2
Nfyc	16.325798	0.8655537	6.468906541566011e-60	9.06598225604766e-59	0.31078776855746276	0.22310237813555545	2
ENSRNOG00000070388	16.3007	1.1351808	9.757011272737668e-60	1.3610478931751028e-58	0.2540638854154825	0.16237162011556333	2
Irf2	16.292616	0.6682106	1.1136398464066707e-59	1.5514002006486551e-58	0.35227918608616576	0.2600346347067195	2
Gsta6	16.252584	0.819406	2.1414528092419156e-59	2.9733575893090067e-58	0.2615664431056042	0.1546045299453046	2
Nt5c2	16.246262	0.7429841	2.3740374025163614e-59	3.2941143733393805e-58	0.35853131749460043	0.28069543747749603	2
AABR07048271.1	16.238697	0.78914565	2.685666506624561e-59	3.724053173140909e-58	0.27168352847561666	0.1662465922534849	2
Raph1	16.184061	0.9607764	6.533833635881907e-59	9.024265876805012e-58	0.29282710014777763	0.2053220856265967	2
Chd4	15.989939	1.0785044	1.5017910664943202e-57	2.0499056966223906e-56	0.2514493577355917	0.15808514651166777	2
Fat3	15.954232	0.6322376	2.662269558977262e-57	3.622137804900537e-56	0.33795612140502446	0.23897947636438455	2
Rin2	15.927317	0.675801	4.0955931163352696e-57	5.550627361156125e-56	0.29691940434238945	0.19109099326166348	2
Wsb1	15.851947	0.76496345	1.3629278043033696e-56	1.834091421375125e-55	0.3307945890644538	0.24666083706256536	2
AABR07053185.1	15.68777	0.72350997	1.8338537573094253e-55	2.450514842303978e-54	0.3593270433102194	0.28575347633009274	2
Appl2	15.631641	0.7727428	4.432400377555663e-55	5.900298813703621e-54	0.2757758326702285	0.176174065120107	2
Rnpc3	15.598232	0.87648576	7.48378569954832e-55	9.924418151595829e-54	0.29635102875980446	0.21084306362841418	2
Acaca	15.570553	0.56466305	1.15405802953108e-54	1.5265602931954968e-53	0.42548596112311016	0.3591036126399534	2
Psme4	15.394505	0.50695693	1.7818490146958293e-53	2.3160723150720867e-52	0.4678867795839491	0.4137647240368294	2
Abi1	15.230715	0.54189783	2.2115878097443455e-52	2.83250763708613e-51	0.42775946345345006	0.36308146014436843	2
Atp6v1h	15.179377	0.76695853	4.843648066038036e-52	6.192190570277652e-51	0.3410253495509833	0.27008212883425065	2
Rgl1	15.030216	0.95384276	4.6548376475845655e-51	5.875576527348465e-50	0.25770148914402635	0.17216192582686077	2
Tbl1x	14.997572	0.56433916	7.61545917331146e-51	9.572285193504082e-50	0.40923041946117994	0.3400030862609948	2
Cracd	14.921411	0.908305	2.391623396712219e-50	2.990028392097101e-49	0.27066045242696374	0.18730175059581983	2
Apba2	14.798854	1.059537	1.4900048672424285e-49	1.840862819481718e-48	0.2511083323860407	0.17067023301270512	2
Gpr158	14.68045	0.7840565	8.601662827771454e-49	1.0558692204160205e-47	0.2665681482323519	0.17547108344906812	2
Vgll4	14.371395	0.64785665	7.823956749815327e-47	9.362846873095214e-46	0.33647834489030354	0.2587658385199664	2
Lonp2	14.171139	0.8331697	1.382406815710569e-45	1.6319561541772405e-44	0.28486984199158805	0.20952282975841435	2
Map4	14.091637	0.5166657	4.275361313691969e-45	5.01607304436854e-44	0.47027395703080593	0.4122387394338426	2
Caln1	13.822302	0.7810363	1.869934580237589e-43	2.129551787575301e-42	0.2691826759122428	0.18601580851465116	2
Gng2	13.820376	0.56326973	1.9206259087512373e-43	2.1860935289293398e-42	0.2940775264294646	0.20372751744594758	2
Npepps	13.790673	0.5251169	2.9004207839159625e-43	3.290596436990371e-42	0.40957144481073093	0.3545256588309929	2
Spred1	13.571957	0.5406688	5.873282470050388e-42	6.553445463921045e-41	0.40059111060588837	0.3424035114791763	2
Gse1	13.318308	0.8779138	1.8116632324097225e-40	1.9700897993102823e-39	0.2628168693872911	0.1912795981002349	2
Kat6b	13.232936	0.7094171	5.663131653977858e-40	6.107675836280853e-39	0.3157894736842105	0.25399927987243454	2
Septin11	12.994758	0.6484954	1.310218203182926e-38	1.385975522095521e-37	0.3148800727520746	0.2492155753304871	2
Trim37	12.971864	0.6623332	1.7668179112095431e-38	1.8633352276870866e-37	0.3286347618506309	0.2698249404180169	2
Mindy2	12.91051	0.6948607	3.926932513070598e-38	4.118662684794305e-37	0.30692281459588494	0.24266584366373473	2
Trim24	12.867113	0.65944684	6.89307491790032e-38	7.19722155023397e-37	0.31306127088780267	0.24722665157827958	2
Phyhipl	12.829755	0.61520517	1.1171705564484543e-37	1.161259191199717e-36	0.29907923155621235	0.2249541347324383	2
Pfn1	12.726845	0.6340586	4.19448968026918e-37	4.3257093279155746e-36	0.3310219392974878	0.26860758191451056	2
Dcaf6	12.657176	0.6226047	1.0210631732067353e-36	1.0458041274769131e-35	0.3555757644651586	0.30646571678411605	2
Ctif	12.595071	0.8661668	2.247570122108344e-36	2.2886136561497592e-35	0.2524724337842446	0.1847298664334825	2
Aplp2	12.457035	0.7660976	1.280426846946238e-35	1.287550564655867e-34	0.2789587359327043	0.2159182483754265	2
Mtrex	12.387415	0.5454487	3.0574019020759506e-35	3.058277112544102e-34	0.3812663407979993	0.32834387805839893	2
Atxn7l1	12.231642	0.5481104	2.10637677877594e-34	2.0617318181053388e-33	0.34682278049335	0.2910172659156765	2
Xpo1	12.190736	0.7980467	3.482607163331031e-34	3.389802311346258e-33	0.2538365351824486	0.18591293314815768	2
Arid5b	11.950783	0.54086477	6.431667274759094e-33	6.129378912845417e-32	0.32204160509264523	0.258577233681395	2
Nmt1	11.630608	0.73306996	2.880409337426335e-31	2.6615540841110858e-30	0.27111515289303173	0.21122027330555698	2
Pik3c2a	11.326387	0.55513155	9.712821018531666e-30	8.70996601687489e-29	0.34000227350233037	0.2902628465613909	2
Rfxank	11.221594	0.5122659	3.194589714946408e-29	2.8344379163591366e-28	0.37319540752529273	0.33089861632632067	2
Trappc9	11.044121	0.6411491	2.340482329665818e-28	2.0403556142941184e-27	0.28509719222462204	0.2295149426469832	2
Arhgef11	10.798089	0.56285506	3.5144003717917614e-27	2.9952405770319537e-26	0.32397408207343414	0.27642610976801607	2
Mprip	10.795309	0.5412908	3.622425066308004e-27	3.0822956144567213e-26	0.32363305672388315	0.2758260034634707	2
Uqcrc2	10.427763	0.7122208	1.8519698540529333e-25	1.5262735833362344e-24	0.2530408093668296	0.199646794575039	2
Pigf	10.301182	0.60705525	6.960107008249184e-25	5.669215366548267e-24	0.2511083323860407	0.1905937623236116	2
Inpp5b	10.299487	0.70914155	7.083817658671939e-25	5.763264300803876e-24	0.2537228600659316	0.20103561202270118	2
Mlxip	10.114061	0.5440519	4.785845565947322e-24	3.8326981717208386e-23	0.2674775491644879	0.20893986934828454	2
Dgkd	9.58393	0.6364007	9.34209815884052e-22	7.101755982532645e-21	0.25008525633738776	0.19892666700958456	2
Dhx30	9.582302	0.6179	9.490519419913409e-22	7.211969197459388e-21	0.28680231897237696	0.244706205099189	2
Tmem161b	9.263549	0.6324673	1.9774784955421293e-20	1.445096344982094e-19	0.264976696601114	0.22195360320971144	2
Ppp6r2	8.453031	0.5341708	2.8383769208895067e-17	1.883805334706217e-16	0.2961236785267705	0.2644582754659397	2
ENSRNOG00000068238	8.074491	0.5556705	6.775883288890399e-16	4.315406106770234e-15	0.26588609753325	0.23136669924386605	2
Mapk8ip3	6.5665593	0.5200691	5.149117920068219e-11	2.717935707758063e-10	0.26202114357167217	0.23870514205373522	2
LOC103692025	-8.1890335	-0.83746624	2.6333217655488605e-16	1.6977313695109905e-15	0.38672274639081505	0.4045573787356617	2
Hdac9	-8.415559	-0.53814036	3.910259381456096e-17	2.5886485062080365e-16	0.4221893827441173	0.42929890437734686	2
Etv6	-12.172309	-0.54347664	4.36555374590238e-34	4.23545579993472e-33	0.2930544503808116	0.35970371894449876	2
Med12l	-12.957369	-0.66803426	2.1344345009572095e-38	2.2453865402442977e-37	0.3426168011822212	0.4085523721344924	2
Nav2	-13.407849	-0.7549479	5.4393396915059e-41	5.9644976972862286e-40	0.2544049107650335	0.3213140613480102	2
Pcmtd1	-13.671021	-0.5210599	1.5125662797939632e-42	1.6949473341614234e-41	0.2786177105831533	0.3689796478233287	2
Dlgap1	-14.309664	-0.7447193	1.9043219101149827e-46	2.2685234754244732e-45	0.33500056837558256	0.3779298047082626	2
AY172581.24	-15.322665	-0.7851538	5.395843008489459e-53	6.987600031870908e-52	0.3029441855177902	0.40129965879670115	2
Ppm1e	-15.644586	-0.5238778	3.617159271914384e-55	4.827330445255059e-54	0.29942025690576335	0.40399156421994753	2
Kpna4	-16.1479	-0.5572687	1.1749506623053845e-58	1.6164052221715676e-57	0.26168011822212117	0.3710885928364453	2
Cnot2	-16.381403	-0.5127574	2.5968022801927307e-60	3.653997087685959e-59	0.26861430032965783	0.3848738919465734	2
Mt-co1	-16.711092	-0.8322049	1.0882360553553282e-62	1.5691854977015e-61	0.2537228600659316	0.35711468888774583	2
Unc79	-16.981037	-0.66750443	1.134625490708639e-64	1.6705448060531828e-63	0.2637262703194271	0.36558476072904345	2
Cmip	-17.06877	-0.6297412	2.534846624589694e-65	3.758528594847774e-64	0.2509946572695237	0.36644205544982256	2
AABR07028902.1	-17.09254	-0.5378901	1.6866068116429478e-65	2.511462955462077e-64	0.2691826759122428	0.3906520583646246	2
Rabgap1l	-17.437466	-0.5100657	4.286635085097047e-68	6.531510987946562e-67	0.34602705467773104	0.45999005538123894	2
Cdc37l1	-17.755154	-0.6139222	1.572377617840322e-70	2.4437708773639877e-69	0.36080481982494034	0.4643622584572124	2
Mt-co2	-18.362387	-0.84868467	2.6279468524819624e-75	4.281082650282582e-74	0.2796407866318063	0.3903262863707285	2
Aopep	-18.398079	-0.6150348	1.3610414946199804e-75	2.2206689475643976e-74	0.25031260657042176	0.37787836702501587	2
Zfp638	-18.44462	-0.50456434	5.760137425681064e-76	9.449690239970985e-75	0.3409116744344663	0.4703976132914974	2
Cdk13	-18.46282	-0.55421597	4.112886283405877e-76	6.75789763463069e-75	0.2931681254973286	0.4213603552629323	2
Mfn1	-18.705149	-0.735348	4.494717576895218e-78	7.479067358506757e-77	0.29816983062407637	0.4073007218421549	2
Btd	-18.785265	-0.64545345	9.968765138149498e-79	1.6667075748520126e-77	0.35227918608616576	0.4592527819213689	2
Ptbp2	-18.909182	-0.56576717	9.583247385481167e-80	1.617732404863109e-78	0.28543821757417304	0.4181026353239717	2
R3hdm1	-19.024284	-0.5878226	1.0734242648258233e-80	1.8297083850681473e-79	0.33500056837558256	0.45577216535500575	2
Nrg3	-19.99236	-1.0840374	6.418824987901485e-89	1.1531883864296703e-87	0.3926338524496988	0.4470277592030588	2
Wdfy3	-20.036226	-0.6510341	2.6620509439883852e-89	4.807283384294616e-88	0.2761168580197795	0.41251307374449186	2
Cdc42bpa	-20.17114	-0.5746502	1.755433470339557e-90	3.19482796346694e-89	0.3712629305445038	0.5000943024192857	2
Vps13b	-20.185047	-0.5111795	1.32499513364853e-90	2.4135402234643858e-89	0.39092872570194387	0.5264818339248667	2
Kif13a	-20.196484	-0.8016206	1.0512323100329966e-90	1.918201619856554e-89	0.28259633966124814	0.39521286627916946	2
Rbm25	-20.375242	-0.60170394	2.7733548118711176e-92	5.132052690705194e-91	0.3046493122655451	0.44519314850059155	2
Mt-co3	-20.558952	-0.9066302	6.39987984958567e-94	1.1948342023723344e-92	0.31533477321814257	0.434134046602541	2
Tnrc6c	-20.611895	-0.5403809	2.1466618913893552e-94	4.018474394184752e-93	0.3779697624190065	0.5157142122318811	2
Osbpl1a	-20.681183	-0.58003545	5.117089592506082e-95	9.656606696353063e-94	0.38501761964306014	0.5094559607701936	2
Tmem97	-20.809145	-0.54802054	3.576683986489986e-96	6.786312801877742e-95	0.3778560873024895	0.5119764072492842	2
Apbb2	-21.506168	-0.8344413	1.3631175765592891e-102	2.7322297428434088e-101	0.2523587586677276	0.3877544022083912	2
Fcho2	-21.741123	-0.8057431	8.38234865941783e-105	1.7079137219956678e-103	0.2633852449698761	0.4023798501448828	2
Myo9a	-21.76313	-0.69182366	5.188275227279866e-105	1.0591760313062285e-103	0.2775946345345004	0.4249952848790357	2
Fus	-21.833113	-0.577007	1.124936642909363e-105	2.3077711991426328e-104	0.367170626349892	0.5170173002074653	2
Ophn1	-22.007122	-1.1858983	2.4612829059962164e-107	5.109233406645215e-106	0.2667954984653859	0.3818733604238465	2
Mapt	-22.173811	-0.74083215	6.147772815752434e-109	1.2941185226412202e-107	0.3813800159145163	0.49495053409461104	2
Cers2	-22.176485	-0.6817651	5.793087307262021e-109	1.2206820953171413e-107	0.2713425031260657	0.42552680760591877	2
Arl15	-22.27629	-0.85118353	6.274495729436641e-110	1.3301423403778425e-108	0.25031260657042176	0.3904463076316376	2
Ppp2r3a	-22.711338	-0.5908743	3.46141395243299e-114	7.489370993468532e-113	0.3755825849721496	0.5278020677948665	2
Dlg1	-22.956558	-0.7036226	1.267189994170626e-116	2.7674901476855567e-115	0.31954075252927133	0.4654424498053941	2
Kdm6a	-23.297926	-0.7754133	4.6530717487202724e-120	1.0334354055473435e-118	0.2908946231669887	0.4409238207911116	2
Ppp3ca	-23.436176	-0.5114117	1.828894260704537e-121	4.109817478020506e-120	0.5750824144594748	0.6640947825043293	2
Exoc6b	-23.797653	-0.6350645	3.5320235603595166e-125	8.084323795469174e-124	0.4017278617710583	0.547399825111877	2
Wapl	-24.204224	-0.943419	2.008209111252979e-129	4.699119668139504e-128	0.2556553370467205	0.40591190439449276	2
Pan3	-24.208708	-0.72445834	1.8012663026169388e-129	4.2195921006331547e-128	0.32158690462657724	0.4801707731083792	2
Samd12	-24.378157	-0.77918833	2.916090077018933e-131	6.892755868633478e-130	0.4002500852563374	0.5240814087066852	2
Ankrd11	-24.46949	-0.8062032	3.121659830550428e-132	7.437354546286396e-131	0.27418438103899057	0.4343569432299436	2
Abcc5	-24.506002	-0.8089243	1.2747741585284082e-132	3.0406046652681006e-131	0.2540638854154825	0.4188570546782573	2
Gatad2b	-25.088615	-0.7648312	6.620913316413511e-139	1.6331066893167726e-137	0.29691940434238945	0.4622361675496802	2
Cux1	-25.23655	-1.0675248	1.5912925549181757e-140	3.9482887226526e-139	0.3149937478685916	0.4504226462973441	2
Plcl1	-25.60083	-1.0260752	1.493400585308398e-144	3.8230325606319746e-143	0.4027509378197113	0.5065583046139602	2
Pip4k2a	-25.852737	-0.90457654	2.2666642713399422e-147	5.881544939716984e-146	0.31942707741275433	0.45942424086552475	2
Slc9a9	-26.002464	-1.1342111	4.6444093237091735e-149	1.2156639935191825e-147	0.3121518699556667	0.4513999622790323	2
Ctnna2	-26.793026	-1.0565971	3.896130876329549e-158	1.0622403114840744e-156	0.3427304762987382	0.46076162062994014	2
Grik2	-26.81183	-0.7116187	2.3520928559715383e-158	6.421090991966052e-157	0.5764465158576788	0.6217101315090102	2
Sik3	-27.22531	-0.75884557	3.258765640308453e-163	9.04944111453073e-162	0.44594748209616913	0.5854465648200539	2
Tbc1d5	-28.224834	-0.62696123	2.8993653224360604e-175	8.525679291752376e-174	0.5575764465158577	0.6888363081460145	2
Baz2b	-28.396627	-0.80079556	2.225636234631251e-177	6.600097495796153e-176	0.38717744685688305	0.5461824666083707	2
Erbin	-28.399538	-1.1496438	2.0488700249670942e-177	6.0845055160708345e-176	0.2517903830851427	0.4143648303413748	2
Luc7l2	-28.424652	-0.6314362	1.0028581816700177e-177	2.9908854391029288e-176	0.5075593952483801	0.6679183169590042	2
Nbea	-28.608515	-0.7938258	5.264907893885117e-180	1.5814335086417673e-178	0.44810730930999204	0.5534866176294087	2
Sbf2	-28.627815	-0.79641056	3.0283571831418823e-180	9.109402683178294e-179	0.3658065249516881	0.5391355040035664	2
Ube3a	-28.70273	-1.054636	3.527391273667677e-181	1.064104826528295e-179	0.3146527225190406	0.46616257737084854	2
Ttc3	-29.055128	-0.81620944	1.3255383595809365e-185	4.074961473163331e-184	0.3412526997840173	0.5178403031394133	2
Septin7	-29.174553	-0.9835323	4.079035776629682e-187	1.2632358063931746e-185	0.42150733204501534	0.5534523258405775	2
Snx24	-29.612001	-1.0227948	1.0470058652135123e-192	3.315940327804607e-191	0.2786177105831533	0.4583783413061742	2
Zswim6	-29.70979	-0.8740928	5.7392512465764e-194	1.8231688126624367e-192	0.3558031146981926	0.5291051557704508	2
Tanc2	-30.090881	-0.7915383	6.377419890566066e-199	2.0665994656199093e-197	0.4714107081959759	0.5839377261114826	2
Ppp2r2a	-30.229073	-0.96373546	9.83088409666173e-201	3.2357035474193066e-199	0.2904399227009208	0.4801879190027948	2
Vps13c	-31.106007	-0.85972834	1.9977355023786924e-212	6.888901734024945e-211	0.3540979879504377	0.5465596762855134	2
Trim2	-31.288456	-1.3505802	6.69934692949757e-215	2.3409751287307677e-213	0.27168352847561666	0.4472335099360458	2
Msl2	-31.347292	-1.0137442	1.0591742140129473e-215	3.713486048661447e-214	0.2735023303398886	0.47560996519383436	2
Ankrd28	-31.445238	-0.95131856	4.876381025205972e-217	1.721181895193071e-215	0.4433329544162783	0.5779195171716133	2
Rnf13	-32.535664	-1.1457536	3.3401685009594825e-232	1.257270606662774e-230	0.26224849380470616	0.45856694614474564	2
Foxp1	-33.537525	-1.1697806	1.3685304970366302e-246	5.393347819712403e-245	0.2553143116971695	0.46269910669890096	2
LOC108352541	-33.901985	-1.2092993	6.227864104415698e-252	2.5014061075321745e-250	0.29737410480845744	0.4864461704644823	2
Pafah1b1	-34.010143	-0.844431	1.5773500150392956e-253	6.384308960485303e-252	0.42423553484142323	0.6187095999862833	2
Dip2b	-34.71756	-1.0309993	4.280760189420871e-264	1.8022172315541762e-262	0.326474934636808	0.5366664952077225	2
LOC103691527	-34.890804	-1.6165901	1.0249437249474835e-266	4.367676857164418e-265	0.25804251449357735	0.4357800524664369	2
Plxdc2	-35.059875	-1.294029	2.75738023958028e-269	1.184656436537708e-267	0.33511424349209956	0.5220924849544777	2
Pkp4	-35.084404	-1.0788702	1.1656801507709407e-269	5.018408632661918e-268	0.34989200863930886	0.542307494470449	2
Tra2a	-36.781807	-1.0257103	3.6073482587486045e-296	1.6919835255687526e-294	0.3320450153461407	0.5578245289165509	2
Kcnq3	-36.99797	-1.2369068	1.2344394765363822e-299	5.84227044358054e-298	0.29271342503126063	0.5089415839377261	2
Eml6	-38.868954	-1.2378316	0.0	0.0	0.3417074002500853	0.5642885311112255	2
Wnk1	-39.291317	-1.116762	0.0	0.0	0.3531885870183017	0.5765649915127823	2
Grid2	-39.438744	-1.2399824	0.0	0.0	0.43389791974536773	0.5914476278655076	2
Nav3	-39.688095	-1.4474056	0.0	0.0	0.47277480959417983	0.592459235636027	2
Csmd1	-41.940086	-1.9303877	0.0	0.0	0.34852790724110494	0.5245614937503215	2
Mast4	-43.05873	-1.5541171	0.0	0.0	0.4933500056837558	0.6433482502614749	2
Ptprd	-43.17666	-1.3302866	0.0	0.0	0.6864840286461293	0.7022786893678309	2
Tcf12	-44.874622	-0.9358513	0.0	0.0	0.5724678867795839	0.7527047648440581	2
Phactr1	-45.28546	-1.4842552	0.0	0.0	0.3936569284983517	0.5955797884196629	2
Fmnl2	-46.105434	-1.2582754	0.0	0.0	0.4436739797658293	0.6674210860209523	2
Srgap2	-46.14559	-2.1658375	0.0	0.0	0.27486643173809255	0.527373420434477	2
Rsrp1	-46.223103	-0.9832649	0.0	0.0	0.6020234170740025	0.7785950654115872	2
Plp1	-47.217583	-1.6788515	0.0	0.0	0.5030123905877003	0.674125130737445	2
Dip2c	-51.16581	-1.4145094	0.0	0.0	0.32135955439354325	0.613840165972258	2
Picalm	-52.57248	-1.6089596	0.0	0.0	0.33193134022962373	0.6124513485245958	2
Ncam2	-52.6938	-1.7814109	0.0	0.0	0.4158235762191656	0.6219158822419971	2
Dst	-53.146	-1.1283454	0.0	0.0	0.5163123792201887	0.7571284056032783	2
Agap1	-55.54577	-1.8343204	0.0	0.0	0.25781516426054335	0.5787425201035612	2
Adarb2	-59.171646	-2.4292278	0.0	0.0	0.2532681595998636	0.5620252730483686	2
Pde4b	-66.26655	-2.5014434	0.0	0.0	0.4183244287825395	0.6775714555149769	2
Prickle2	-67.95796	-2.2065613	0.0	0.0	0.2631578947368421	0.6392503814961508	2
Zeb2	-80.71318	-2.1835606	0.0	0.0	0.4326474934636808	0.774051403391458	2
Dlg2	-82.89546	-2.9825916	0.0	0.0	0.2778219847675344	0.6897621864444559	2
Srgap2	133.11653	4.2595305	0.0	0.0	0.9884934439389885	0.43235087013378937	3
Dock4	121.25436	2.8167627	0.0	0.0	0.9765854963874766	0.6847399657982094	3
Rapgef5	117.039154	3.5513735	0.0	0.0	0.9293550976719294	0.35031686953022834	3
Ctss	116.31297	4.0703754	0.0	0.0	0.8996521273748996	0.23022499413204572	3
Nav3	114.747505	3.0153441	0.0	0.0	0.9704308268664704	0.5274452603695134	3
Arhgap15	113.359116	4.0264983	0.0	0.0	0.8993845330478993	0.1910605908191664	3
Ldlrad4	112.375336	3.5141275	0.0	0.0	0.8948354294888948	0.32821983033229385	3
Tmcc3	107.70042	3.1103704	0.0	0.0	0.9007225046829007	0.371374442544345	3
Plxdc2	106.87194	2.8965044	0.0	0.0	0.8947016323253947	0.4478255038057875	3
Cst3	105.64555	2.8347754	0.0	0.0	0.9072785656944072	0.5201522314991784	3
Mef2c	105.39661	3.021794	0.0	0.0	0.8905539202568905	0.3379271032424639	3
Ssh2	105.35323	2.42797	0.0	0.0	0.9289537061814289	0.6343090902994333	3
Inpp5d	103.57926	3.909576	0.0	0.0	0.8172330746588172	0.14244039835026656	3
Ophn1	101.13406	3.2359898	0.0	0.0	0.8377040406743377	0.30778258391174595	3
Lyn	98.957344	3.350195	0.0	0.0	0.8306127910088306	0.20938537370485866	3
Ifngr1	98.5884	3.7336164	0.0	0.0	0.7840513781107841	0.1600442611407303	3
Golm1	98.11156	3.789697	0.0	0.0	0.7738827936847739	0.16453743754820105	3
Fchsd2	97.03834	2.5242834	0.0	0.0	0.8722237088573722	0.48730845320725613	3
Slco2b1	96.67068	4.0527487	0.0	0.0	0.7508696815627509	0.10662911175938035	3
Zfhx3	96.66078	3.5273614	0.0	0.0	0.7821782178217822	0.18269456459779365	3
Oxr1	96.53266	2.417923	0.0	0.0	0.8711533315493711	0.4810213593535191	3
Slc9a9	96.388985	2.8316998	0.0	0.0	0.8367674605298367	0.3825738523958019	3
Pde3b	94.928444	3.0267906	0.0	0.0	0.8023815895103024	0.32322368641652416	3
Cfh	94.22332	3.3731406	0.0	0.0	0.7876639015252876	0.1584515306977836	3
Cx3cr1	90.83622	4.047962	0.0	0.0	0.7047096601552048	0.10525433390336318	3
Mef2a	89.65434	2.4604113	0.0	0.0	0.8122825796093123	0.43280354089125844	3
Arhgap24	89.59497	2.976171	0.0	0.0	0.7923468022477923	0.2254468028032056	3
Csf1r	89.59465	3.4934032	0.0	0.0	0.7261172063152261	0.15075612782080944	3
ENSRNOG00000067004	88.847694	3.2632082	0.0	0.0	0.7346802247792347	0.22586594239345473	3
Tgfbr1	86.65073	3.0572739	0.0	0.0	0.7447150120417447	0.22143982832042383	3
Mbnl1	86.46489	2.3938258	0.0	0.0	0.8098742306663099	0.43268618180598867	3
Apbb1ip	86.43328	3.5893888	0.0	0.0	0.6934706984211935	0.13784662844113604	3
Diaph2	85.40221	2.3244174	0.0	0.0	0.81000802782981	0.4467357408711397	3
Anxa3	84.79486	3.5570807	0.0	0.0	0.6883864062081884	0.11199409851456929	3
Ltc4s	84.16128	4.3345428	0.0	0.0	0.6453037195611453	0.07733963719277068	3
Mertk	83.86648	2.8714015	0.0	0.0	0.7416376772812416	0.23971431445528618	3
Eeig2	82.321815	3.6281645	0.0	0.0	0.6605565962001606	0.1489286792073232	3
Plcl2	81.078255	2.814839	0.0	0.0	0.7099277495317099	0.27540824196090263	3
LOC498368	80.56321	2.9942029	0.0	0.0	0.6875836232271876	0.21133018140361465	3
Med12l	80.388176	2.559281	0.0	0.0	0.7473909553117474	0.3563692452134259	3
Blnk	80.30274	3.3180525	0.0	0.0	0.664971902595665	0.12279113435938704	3
Dock8	79.807915	3.0743678	0.0	0.0	0.6846400856301846	0.1425745230191463	3
Arhgap22	78.60072	3.4884512	0.0	0.0	0.6382124698956382	0.11744291318780807	3
Numb	78.177765	2.7637289	0.0	0.0	0.6914637409686915	0.2971699694866378	3
Maml3	77.47256	2.217771	0.0	0.0	0.7597002943537597	0.4005465580256849	3
Ikzf1	76.97332	3.4895363	0.0	0.0	0.6238961734011239	0.10175032692888039	3
Sdk1	75.48376	2.600408	0.0	0.0	0.706047631790206	0.2792810917748047	3
Wasf2	74.69291	2.9141688	0.0	0.0	0.6486486486486487	0.20477483821211817	3
Dock2	74.20133	2.7736404	0.0	0.0	0.6586834359111586	0.18274486134862356	3
P2ry12	74.0826	3.079956	0.0	0.0	0.6345999464811346	0.16968447171646045	3
Slc2a5	72.61318	3.9247024	0.0	0.0	0.5674337704040674	0.07230996210978104	3
AABR07028615.1	71.90486	1.5848143	0.0	0.0	0.9078137543484078	0.5625020956979513	3
Hdac9	70.3304	2.095918	0.0	0.0	0.7365533850682365	0.3897495221808671	3
ENSRNOG00000069031	70.267944	3.5839846	0.0	0.0	0.5643564356435643	0.08785165811621902	3
Snx29	69.17189	2.195973	0.0	0.0	0.685978057265186	0.34671226905408575	3
Cela1	69.00257	3.7935944	0.0	0.0	0.5441530639550441	0.07467390939878617	3
Epb41l2	68.807785	2.0167346	0.0	0.0	0.706984211934707	0.3827247426482916	3
Rad51b	68.387054	2.8477943	0.0	0.0	0.6039603960396039	0.16624752707641752	3
ENSRNOG00000071072	68.23046	3.2081263	0.0	0.0	0.5738560342520739	0.12857526070482514	3
Selplg	67.15681	4.75659	0.0	0.0	0.5045491035590045	0.04177983435603393	3
Pla2g4a	66.05349	2.9033043	0.0	0.0	0.5735884399250736	0.14262481976997618	3
Magi1	65.85776	1.7604694	0.0	0.0	0.7267861921327268	0.4523186802132582	3
Chn2	64.64827	2.1001465	0.0	0.0	0.6572116671126572	0.3223854072360259	3
Camk1d	64.59289	2.0572135	0.0	0.0	0.6597538132191597	0.34143111021694666	3
C1qa	63.48481	2.6769865	0.0	0.0	0.5757291945410757	0.1790731985380411	3
Cdh23	63.347855	3.750807	0.0	0.0	0.5030773347605031	0.07579720350065386	3
Skap2	63.136528	2.8111656	0.0	0.0	0.5571313888145571	0.13880226670690407	3
Atm	62.81169	2.226634	0.0	0.0	0.6276424939791276	0.2804546826275023	3
Bmp2k	62.414143	2.18737	0.0	0.0	0.6192132726786193	0.27207189082251954	3
Tmem176b	62.035168	3.1530008	0.0	0.0	0.521006154669521	0.1128156121114576	3
Arhgap45	61.558807	3.2880423	0.0	0.0	0.5062884666845063	0.08521946148945445	3
RGD1359108	60.67611	3.0780175	0.0	0.0	0.5188654000535189	0.12867585420648492	3
Fcgr2a-ps1	60.512024	3.5915182	0.0	0.0	0.48354294888948357	0.06620728967575361	3
P2rx7	60.483852	2.7371306	0.0	0.0	0.5442868611185443	0.17469738121584014	3
Elmo1	60.24288	1.3769255	0.0	0.0	0.808001070377308	0.5640109982228482	3
Fyb1	59.346447	2.8225484	0.0	0.0	0.516992239764517	0.11085403882909164	3
Zfp622	58.848774	1.9704201	0.0	0.0	0.6288466684506289	0.3452871944472387	3
Rab37	58.779327	3.935043	0.0	0.0	0.4587904736419588	0.05366663313549944	3
Ptprc	58.522022	2.483698	0.0	0.0	0.5381321915975381	0.13224692351540757	3
Pcmtd1	58.161747	2.082757	0.0	0.0	0.6018196414236018	0.3264762096368575	3
Oprm1	57.78225	2.8784642	0.0	0.0	0.512978324859513	0.1458773429903095	3
Oplah	57.43544	3.0255365	0.0	0.0	0.4880920524484881	0.09913489588572579	3
Prkcb	57.164078	1.7298205	0.0	0.0	0.6514583890821515	0.36565737853334673	3
Runx1	57.077377	3.0771809	0.0	0.0	0.48166978860048165	0.09331723837306777	3
Wdfy1	57.023827	2.5023792	0.0	0.0	0.5421461065025421	0.21144754048888442	3
Man1c1	56.904385	2.7506983	0.0	0.0	0.5117741503880118	0.15028669147973042	3
Abr	56.587765	1.9293766	0.0	0.0	0.6292480599411292	0.31779163732689536	3
Apoe	55.693794	1.2343086	0.0	0.0	0.8366336633663366	0.6571773463434262	3
Hs3st2	55.134876	3.5959377	0.0	0.0	0.45303719561145306	0.0900479495691245	3
Lgmn	54.98626	2.1056094	0.0	0.0	0.5672999732405672	0.2347181705395165	3
Lpcat2	54.833138	2.5206497	0.0	0.0	0.5183302113995183	0.19166415182912516	3
Disc1	54.788574	2.8711884	0.0	0.0	0.4793952368209794	0.12314321161519633	3
Depdc5	54.49403	2.531436	0.0	0.0	0.5264918383730265	0.2255306307212554	3
Il6r	54.25037	3.1029472	0.0	0.0	0.46026224244046027	0.09673741742950072	3
Rgs10	53.862442	3.535848	0.0	0.0	0.43631255017393633	0.07254468028032056	3
Lrmda	53.839	1.6972305	0.0	0.0	0.6494514316296495	0.3377259162391443	3
Cped1	53.33952	3.8047352	0.0	0.0	0.42025689055392024	0.051118264426784694	3
Adrb2	53.261555	4.1086206	0.0	0.0	0.41463740968691465	0.049911142406867184	3
Ly86	53.10283	3.2109766	0.0	0.0	0.4392560877709393	0.07475773731683599	3
Ptpre	52.85257	2.1826396	0.0	0.0	0.5341182766925341	0.2289843409449083	3
Ywhah	52.614666	2.5263271	0.0	0.0	0.4995986085094996	0.1877074740971733	3
Gpr63	52.426125	3.412898	0.0	0.0	0.4344393898849344	0.08706367568655064	3
Cd84	52.383522	3.2702208	0.0	0.0	0.43002408348943	0.06964423431579653	3
Atp8a2	52.365158	2.547205	0.0	0.0	0.5001337971635001	0.20663581799282432	3
Fli1	52.35815	2.8403728	0.0	0.0	0.4525020069574525	0.0928142708647688	3
Slit2	52.11964	2.6797006	0.0	0.0	0.47966283114797964	0.14998491097475103	3
Nckap1l	51.921146	3.2758183	0.0	0.0	0.42654535723842657	0.07116990242430339	3
Kcnk13	51.82938	3.0044491	0.0	0.0	0.4426010168584426	0.09169097676290111	3
Mgat5	51.709717	1.8204867	0.0	0.0	0.5781375434840781	0.3312208697984777	3
Filip1	51.70428	2.9776535	0.0	0.0	0.44474177147444477	0.10176709251249036	3
C1qb	50.992687	2.444963	0.0	0.0	0.48354294888948357	0.15996043322268047	3
Lrp4	50.945168	2.3659332	0.0	0.0	0.4896976184104897	0.17414411695671125	3
Itga6	50.916435	2.5097842	0.0	0.0	0.47404335028097405	0.1463132481641686	3
Sall1	50.826454	3.395743	0.0	0.0	0.41677816430291675	0.07507628340542534	3
Dip2b	50.452637	1.3845127	0.0	0.0	0.6573454642761574	0.4905442108439795	3
Trpc6	49.680378	3.5894034	0.0	0.0	0.4025956649719026	0.0659725715052141	3
Ncoa3	49.48198	2.2411923	0.0	0.0	0.5024083489430025	0.22308285551420046	3
Fmnl3	49.39889	3.051418	0.0	0.0	0.4209258763714209	0.09234483452368977	3
Rims3	49.058887	1.9141084	0.0	0.0	0.5564624029970565	0.32575528954162897	3
Mctp1	48.406677	2.4373856	0.0	0.0	0.4662831147979663	0.15831740602890387	3
Aspa	48.23958	1.4974502	0.0	0.0	0.6176077067166176	0.330567012037689	3
Pip4k2a	47.378838	1.3975476	0.0	0.0	0.6285790741236286	0.41758039097340977	3
Abhd12	47.0561	2.043177	0.0	0.0	0.5082954241370083	0.2550883546256245	3
Entpd1	46.363533	3.010063	0.0	0.0	0.4011238961734011	0.09318311370418804	3
Chd9	45.94502	1.3023735	0.0	0.0	0.6279100883061279	0.493209938637964	3
Ankrd44	45.77169	1.4124117	0.0	0.0	0.6006154669521007	0.38545753277671596	3
Cyth4	45.758904	3.123496	0.0	0.0	0.381990901792882	0.06761559869899071	3
Slc10a6	45.59628	3.2967308	0.0	0.0	0.373963071982874	0.05831069979545988	3
Hexb	45.24077	2.641701	0.0	0.0	0.4223976451699224	0.13861784528719445	3
Alpk1	44.908894	3.1536558	0.0	0.0	0.386004816697886	0.08899171780169668	3
Tsc22d1	44.51648	1.9252427	0.0	0.0	0.49745785389349745	0.27094859672065186	3
Ccr5	44.376328	3.4716518	0.0	0.0	0.35937918116135936	0.05370016430271938	3
Rasgrp3	44.34362	2.7593296	0.0	0.0	0.3908215145838908	0.0914562585923616	3
Ppm1e	44.26627	1.6017972	0.0	0.0	0.5525822852555525	0.3699493679374979	3
Picalm	44.223198	1.1061041	0.0	0.0	0.6977522076531978	0.5603896321630956	3
Tbxas1	43.42881	2.4405236	0.0	0.0	0.40206047631790204	0.10600878516581162	3
Tifa	43.329258	3.23148	0.0	0.0	0.3647310677013647	0.0720417127720216	3
Camk2d	43.049843	1.3674204	0.0	0.0	0.5817500668985818	0.4022734131375113	3
Maf	43.038483	2.2612994	0.0	0.0	0.4173133529569173	0.13115716058075982	3
Rps6ka2	42.899643	2.2005792	0.0	0.0	0.44661493176344663	0.18804278576937264	3
Etv6	42.889732	1.5548201	0.0	0.0	0.5367942199625368	0.327683331656775	3
ENSRNOG00000066793	42.25847	3.0638087	0.0	0.0	0.36767460529836765	0.08874023404754719	3
Gng2	42.11718	2.1071124	0.0	0.0	0.44086165373294084	0.18733863125775407	3
Lcp2	41.296482	2.811884	0.0	0.0	0.3568370350548568	0.07185729135231197	3
Il18	41.089966	2.8146832	0.0	0.0	0.35871019534385873	0.07958622539650605	3
Eml4	41.037846	1.7979031	0.0	0.0	0.4811345999464811	0.2721892499077893	3
Erp29	40.86205	1.9881637	0.0	0.0	0.4454107572919454	0.2092680146195889	3
Klhl32	40.433693	2.1339886	0.0	0.0	0.4268129515654268	0.19360895952788115	3
Eya3	40.317	2.043947	0.0	0.0	0.4405940594059406	0.21371089427622975	3
Qki	40.08318	0.7973119	0.0	0.0	0.9597270537864597	0.8557824497870771	3
Dmtf1	40.05476	1.841248	0.0	0.0	0.4666845062884667	0.2571505214096503	3
Ankrd6	39.765053	2.349326	0.0	0.0	0.39644099545089645	0.15182912517184724	3
Grxcr1	39.564713	3.2109582	0.0	0.0	0.33114797966283116	0.061144083425544046	3
Zswim6	39.506207	1.1280155	0.0	0.0	0.6143965747926144	0.4928578613821547	3
Lrch1	39.119865	1.9447536	0.0	0.0	0.42975648916242976	0.20229353183784327	3
Exoc4	38.944923	0.9150508	0.0	0.0	0.6616269735081616	0.5877342990309493	3
Tlr7	38.832977	3.1232705	0.0	0.0	0.3239229328338239	0.055695268752305266	3
Pacsin2	38.74619	2.1873548	0.0	0.0	0.39818035857639816	0.159708949468531	3
Fggy	38.609585	2.150026	0.0	0.0	0.41423601819641426	0.18948462595982965	3
Tmsb4x	38.562927	1.4195808	0.0	0.0	0.49986620283649985	0.28270127083123764	3
Cd33	38.55788	2.7092817	0.0	0.0	0.34011238961734014	0.07527747040874493	3
Cyrib	38.492317	1.3973057	0.0	0.0	0.5321113192400321	0.3761358682895752	3
Myo1f	38.415142	2.3668118	0.0	0.0	0.3647310677013647	0.10753445327431847	3
Siglec5	38.194817	4.3003435	0.0	0.0	0.2912764249397913	0.02379036314254099	3
Atg7	38.168594	1.8021773	0.0	0.0	0.44755151190794756	0.24082084297354392	3
Npc2	38.123943	1.9837811	0.0	0.0	0.4028632592989029	0.1582000469436341	3
Gna15	38.0759	3.0688076	0.0	0.0	0.3195076264383195	0.05655031351641351	3
Ocln	37.977566	2.6614535	0.0	0.0	0.33783783783783783	0.07584750025148375	3
Dapp1	37.93823	3.1184702	0.0	0.0	0.3162964945143163	0.05415283506018845	3
Cdyl2	37.785995	2.3897147	0.0	0.0	0.38025153866738026	0.1507225966535895	3
Gab2	37.599422	1.1810558	2.19688438450641e-309	1.0837618354249748e-307	0.5786727321380787	0.418938403245817	3
Ptbp3	37.356987	1.5781983	1.9526404232843301e-305	9.520711421995179e-304	0.46855766657746856	0.2666733729001107	3
Apobec1	37.340126	1.6538045	3.667065376801164e-305	1.7838443779585432e-303	0.4015252876639015	0.12857526070482514	3
Ehd4	36.85789	2.5033982	2.1860720283896585e-297	1.036949912832977e-295	0.34185175274284185	0.0937866747141468	3
Fam169b	36.09196	4.2043695	3.0322936900597973e-285	1.403423167898316e-283	0.27762911426277764	0.025818998759346814	3
Havcr2	36.041115	4.2669463	1.9001890987905428e-284	8.736702773079501e-283	0.276023548300776	0.024293330650839957	3
Tmem156	35.851852	2.9479551	1.7208065392458077e-281	7.826123622956096e-280	0.3045223441263045	0.05609764275894444	3
C1qc	35.78397	2.1480975	1.961205477011014e-280	8.880914477540588e-279	0.35897778967085897	0.12250611943801763	3
Maml2	35.682285	0.9561701	7.442912919171424e-279	3.3415013332622716e-277	0.6581482472571581	0.4701069644234316	3
Cmip	35.676105	1.4606118	9.280187465186479e-279	4.148580178999994e-277	0.487021675140487	0.33430573718271134	3
Rbms1	35.60455	1.8011482	1.191359669394513e-277	5.280770999688238e-276	0.41196146641691195	0.20180732991315428	3
Rnaset2	35.37716	2.2942483	3.834067537815686e-274	1.6852213836025926e-272	0.34252073856034254	0.10748415652348858	3
Specc1	35.19248	1.0486466	2.6060596031400863e-271	1.1359385787824334e-269	0.5871019534385871	0.48056868859605	3
Rnf13	35.164772	1.1545097	6.912769168709278e-271	3.000685680976371e-269	0.5580679689590581	0.41714448579955066	3
LOC102553576	35.009834	2.851063	1.594197380739179e-268	6.849168500938038e-267	0.3097404335028097	0.0751936424906951	3
Rapgef6	34.90307	1.1098024	6.67885283627755e-267	2.8519109687453176e-265	0.5646240299705646	0.4372128893806793	3
AABR07004891.1	34.767544	2.3521147	7.528206687229367e-265	3.182185108960704e-263	0.34466149317634465	0.12106427924756061	3
Ptafr	34.726784	3.5450659	3.1066229943890412e-264	1.3105323480957875e-262	0.2795022745517795	0.03857760788653053	3
P2ry6	34.64858	3.1317415	4.692857752750829e-263	1.975711960726383e-261	0.289001873160289	0.04924051906246856	3
Lrrk1	34.599865	2.9301755	2.5383960380665517e-262	1.0665332932686036e-260	0.2960931228257961	0.058193340710190125	3
Il6st	34.549103	2.7621462	1.4703382255415888e-261	6.1654222473409904e-260	0.31616269735081615	0.08895818663447674	3
Cd37	34.451214	3.054648	4.318137719908214e-260	1.803467638159275e-258	0.2908750334492909	0.05311336887637059	3
RGD1563400	34.363255	3.333415	8.92854726146851e-259	3.721588904253455e-257	0.28244581214878245	0.04471381148777789	3
ENSRNOG00000065287	34.359474	4.599559	1.0168052289402997e-258	4.2214531544479846e-257	0.25916510569975915	0.018224189384032457	3
Il17ra	34.285816	2.679908	1.276934268811772e-257	5.280513585780594e-256	0.31134599946481134	0.08102806558696309	3
Pkp4	34.27443	0.9534893	1.887245920539693e-257	7.788975978353387e-256	0.6133261974846134	0.5050296750829897	3
Fermt3	34.234013	2.5011618	7.543906554413984e-257	3.0952161412885244e-255	0.31201498528231203	0.07697079435335144	3
LOC689770	34.11632	5.0484734	4.2252118376128303e-255	1.716778902856407e-253	0.2538132191597538	0.014233980484860678	3
Il7r	34.110214	4.2551727	5.204840813436356e-255	2.1107290617892966e-253	0.2613058603157613	0.022784428125943064	3
Wapl	33.942886	1.2645154	1.553271272748766e-252	6.214863645887525e-251	0.5117741503880118	0.3704858666130168	3
Pik3ap1	33.680233	2.8784633	1.1257133342535417e-248	4.4364108582631113e-247	0.2891356703237891	0.056114408342554406	3
Dennd2c	33.60211	3.1089387	1.5624213317728037e-247	6.14591475458698e-246	0.28244581214878245	0.05071589042014552	3
Prkcq	33.42002	1.7714155	7.019077309186587e-245	2.7353526926469514e-243	0.38546962804388546	0.18477349696542936	3
Tmem176a	33.389416	2.6828866	1.952835442386248e-244	7.59613133303712e-243	0.30198019801980197	0.07663548268115213	3
Klra2	33.355713	2.8830185	6.019505305487718e-244	2.3371286710158427e-242	0.2864597270537865	0.0552425979948362	3
Fgd2	33.29788	2.776336	4.1440877241231486e-243	1.6030432329145005e-241	0.2894032646507894	0.05888072963819871	3
Cux1	33.256138	1.0767941	1.6642122981022183e-242	6.413947618016748e-241	0.5552582285255553	0.41731214163565034	3
Ccdc93	33.24131	2.8525379	2.7256880880385413e-242	1.0485647055746065e-240	0.297029702970297	0.07438889447741676	3
Jmjd1c	33.202183	1.0878546	1.0012447843549911e-241	3.844706620656913e-240	0.5473641958790474	0.45528618851222213	3
Foxn3	33.16936	0.91356	2.9785873141586747e-241	1.1395814165812184e-239	0.6123896173401124	0.5321396237803038	3
Ptgs1	33.1065	4.547464	2.396100145956209e-240	9.150571158491417e-239	0.25127107305325125	0.01973309190892935	3
Klhl6	33.051384	3.3128555	1.4859110946398646e-239	5.6642930927671635e-238	0.2704040674337704	0.041008617509975524	3
Ivns1abp	32.97983	2.1799855	1.5809197657598006e-238	6.01552882194555e-237	0.34947819106234945	0.14847600844985415	3
Naip5	32.770645	3.166993	1.5427968855698158e-235	5.786454293892086e-234	0.27415038801177416	0.048016631458941084	3
Gpr34	32.7219	1.9854245	7.623824238006851e-235	2.8492174505178547e-233	0.36553385068236555	0.16943298796231096	3
Lhfpl2	32.70238	2.0613956	1.444633077850031e-234	5.3893553576875005e-233	0.3417179555793417	0.13192837742681823	3
Otulinl	32.605015	2.1004605	3.4819418730853555e-233	1.2943686757288575e-231	0.32204977254482203	0.09755893102638903	3
Tmem50b	32.521915	2.5688584	5.2257369277013315e-232	1.93573852343085e-230	0.31201498528231203	0.10144854642390101	3
Akap13	32.48034	1.3233393	2.0209821980591138e-231	7.473000487567439e-230	0.457051110516457	0.28711061932065857	3
Pik3r6	32.41917	2.9971719	1.4737906860465402e-230	5.430491304683965e-229	0.2742841851752743	0.04955906515105791	3
Epsti1	32.315495	2.8766057	4.238023332961161e-229	1.5506875601895934e-227	0.2784318972437784	0.055091707742346514	3
Pld4	32.151318	2.5631263	8.465440915474245e-227	3.076021390534368e-225	0.29207920792079206	0.0719914160211917	3
ENSRNOG00000062316	32.026962	2.9874082	4.595693331653596e-225	1.6641330982979153e-223	0.2774953170992775	0.05931663481205781	3
Tmem164	31.97918	1.8402425	2.1239095858781316e-224	7.638059756007016e-223	0.3700829542413701	0.1787378868658418	3
Hck	31.903526	2.6992052	2.3856322622164135e-223	8.535352561370193e-222	0.28043885469628044	0.05965194648425712	3
Arhgef40	31.83487	1.9213623	2.1320343373108163e-222	7.602080257833091e-221	0.3534921059673535	0.15769707943533515	3
Sgms1	31.772646	1.5554651	1.5455503552698537e-221	5.501529498911333e-220	0.4215948621889216	0.26269992958454885	3
Cyp2r1	31.3803	2.6902273	3.757547521392373e-216	1.3108276428205072e-214	0.2993042547497993	0.09630151225564162	3
Ppm1l	31.26288	1.5932858	1.4920377834461818e-214	5.1705891186334954e-213	0.41423601819641426	0.2609060121382825	3
Arhgap25	31.142597	2.6444564	6.388884144789705e-213	2.2067437393683848e-211	0.28311479796628314	0.07132079267679307	3
Ets1	30.444124	2.7373157	1.4328513923814225e-203	4.79890771448385e-202	0.26933369012576935	0.06067464708446501	3
Lims1	30.366428	1.3679086	1.5250028406381445e-202	5.0831811696056184e-201	0.43805191329943804	0.2932971196727358	3
Mylip	30.365242	2.4320462	1.580977658885557e-202	5.261393269237236e-201	0.29033984479529035	0.08721456593904034	3
Wnk1	30.306787	0.83960354	9.329949477843698e-202	3.1000272702451816e-200	0.6015520470966016	0.5404888844180666	3
Dennd4a	30.271193	1.0979941	2.7454705166664534e-201	9.079106443600767e-200	0.5053518865400054	0.405827716862824	3
Galnt7	30.270315	1.8355339	2.8195021638195204e-201	9.309241317581113e-200	0.36044955846936044	0.1873218656741441	3
Nuak1	30.232487	2.478684	8.86547451468372e-201	2.922539916271366e-199	0.30104361787530104	0.10833920128759682	3
ENSRNOG00000070383	30.184065	2.9386432	3.834058415381542e-200	1.2579791664614932e-198	0.2712068504147712	0.06996278040438587	3
Vsir	30.181648	3.001041	4.12441486509844e-200	1.3511325322133421e-198	0.2572919454107573	0.04924051906246856	3
Sparc	29.983833	2.9995785	1.594528380146268e-197	5.18308248343359e-196	0.2576933369012577	0.051554169600643796	3
Ipcef1	29.982393	2.7679849	1.6649328768667783e-197	5.403557692939454e-196	0.2757559539737758	0.0755792509137243	3
Ski	29.929934	1.8821833	8.028725434041044e-197	2.5976891581806255e-195	0.3518865400053519	0.17758106159675419	3
Lamp2	29.88914	1.4292535	2.7235759529621696e-196	8.784998989200746e-195	0.424003211131924	0.27787278275156757	3
St8sia4	29.409126	2.6145146	4.1978805484974994e-190	1.321512966663642e-188	0.26732673267326734	0.06662642926600275	3
Osbpl11	29.162088	1.9993985	5.870227602310594e-187	1.8369431628364762e-185	0.32566229595932566	0.14654796633470812	3
Smurf2	29.15686	1.284899	6.838096953376651e-187	2.1366250480550653e-185	0.4474177147444474	0.32332427991818397	3
Pan3	28.95488	1.0067737	2.436098143074812e-184	7.5221257242572185e-183	0.5208723575060209	0.45168158803607955	3
Marchf1	28.784353	0.80237544	3.3674459541314414e-182	1.029181805748102e-180	0.5813486754080813	0.3964054588740234	3
Plekha5	28.760044	1.1654537	6.783256111790388e-182	2.0701273310014157e-180	0.4706984211934707	0.37211212822318346	3
Pros1	28.627985	2.5379832	3.0137089593725637e-180	9.091427631971966e-179	0.2675943270002676	0.07554571974650437	3
Gna12	28.328089	1.4086987	1.5586076801038123e-176	4.668252660150933e-175	0.39644099545089645	0.24526372263018476	3
Dse	28.262707	2.166963	9.93555780232727e-176	2.9547362394835966e-174	0.2867273213807867	0.09933608288904537	3
Itpr2	28.222647	1.1381975	3.084371989963641e-175	9.159623674444432e-174	0.4495584693604496	0.31292961808000536	3
Trpv3	28.13746	1.4203185	3.4119645031705603e-174	1.010384855557542e-172	0.37142092587637143	0.19121148107165611	3
Ubash3b	28.025757	1.7765532	7.889412374982426e-173	2.326433471925198e-171	0.32633128177682635	0.1509237836569091	3
Mycbp2	27.956533	0.79170597	5.490624068609295e-172	1.6055289291835771e-170	0.5710462938185711	0.5291721154813399	3
Git2	27.714117	1.5509346	4.7196410595398836e-169	1.3648550959215615e-167	0.37985014717687987	0.2374341950843309	3
Sipa1l2	27.69629	2.021726	7.739174940532017e-169	2.234979914644549e-167	0.305994112924806	0.1338899507091842	3
Sp100	27.675097	2.2025201	1.3926104778860417e-168	4.010641659252576e-167	0.27134064757827137	0.08337524729235825	3
Celf2	27.668507	0.632966	1.6715545823591046e-168	4.807381807097529e-167	0.6795557934171795	0.578177916373269	3
Clec4a3	27.63103	2.3062513	4.7179022814246785e-168	1.3531537514685337e-166	0.257960931228258	0.06573785333467458	3
Stag1	27.56029	0.7789225	3.331539785138892e-167	9.477484821604073e-166	0.5833556328605833	0.5520403715253328	3
Cbl	27.458841	1.5871046	5.448556684249944e-166	1.539547701374452e-164	0.3658014450093658	0.21632632531938437	3
Lcp1	27.212973	2.091911	4.561283453725622e-163	1.2717003841863216e-161	0.267995718490768	0.08039097340978439	3
Adcy9	26.783558	1.2965226	5.022889307091827e-158	1.3570863042846294e-156	0.41156007492641156	0.288368038091406	3
Susd6	26.716702	1.3734512	3.0110712093411996e-157	8.114411179312029e-156	0.39483542948889483	0.2612413238104818	3
Prex1	26.606352	1.4161962	5.731355831040691e-156	1.5366190070792727e-154	0.3706181428953706	0.22586594239345473	3
Irf2	26.555801	1.4430577	2.2010254669069112e-155	5.878560501805134e-154	0.38654000535188654	0.25778761358682895	3
Rab31	26.54168	1.0346353	3.204035985753082e-155	8.546541791004976e-154	0.4831415573989831	0.39124165912215403	3
Eef2k	26.495674	2.40467	1.0871033082404593e-154	2.888746256092455e-153	0.26732673267326734	0.09625121550481172	3
Cyfip1	26.484812	1.6859391	1.4501914687862646e-154	3.8438324063935303e-153	0.3417179555793417	0.19565436072829695	3
Stx7	26.381124	1.9822482	2.2564829353710876e-153	5.95087059408682e-152	0.30171260369280173	0.14031116923180095	3
Tbc1d5	26.195831	0.5666712	2.9645533869547708e-151	7.769353288861716e-150	0.6734011238961733	0.6714113268282869	3
Tgfbr2	25.699915	1.7412	1.1714436285558291e-145	2.9951813556465263e-144	0.2942199625367942	0.12758609127183718	3
Pid1	25.620163	1.145203	9.095268227218387e-145	2.319846638100495e-143	0.4147712068504148	0.27809073533849715	3
Slc29a3	25.436962	1.7109189	9.841605222871393e-143	2.4740898693371897e-141	0.3018464008563018	0.1419374308419676	3
Slc12a6	25.321898	1.3576906	1.8335168240397432e-141	4.576370682478245e-140	0.39095531174739095	0.276196224390571	3
Kdm6a	25.30618	1.0265985	2.7312840502913107e-141	6.809048917765472e-140	0.4804656141289805	0.4138416658283875	3
Smap2	25.198551	1.9751356	4.154811793726578e-140	1.030885018547591e-138	0.29796628311479795	0.14879455453844348	3
Nr6a1	25.197678	1.6832887	4.247535383183057e-140	1.0526457073737114e-138	0.3371688520203372	0.20073433256211648	3
[truncated: 10,251 more rows]
