# Supplementary material for: Single-cell RNA sequencing identifies microglial state changes associated with iTBS after ischemia–reperfusion injury
Source: PLoS One. 2026 Apr 20;21(4):e0346888. doi: 10.1371/journal.pone.0346888 (PMC13095131; doi:10.1371/journal.pone.0346888)
Supplement: S1 File — These materials provide additional support for the results presented in this study. (ZIP) [file pone.0346888.s005.zip › single-cell RNA sequencing/standard analysis/05-Marker_gene_analysis/cluster0/differentially_expressed_genes.xls]

names	scores	logfoldchanges	pvals	pvals_adj	pct_nz_group	pct_nz_reference
Mbp	165.96347	4.439882	0.0	0.0	0.995157909951579	0.3265394215791153
Plp1	162.53557	3.450884	0.0	0.0	0.9937847799378478	0.5628624514385451
Mog	161.79077	4.699613	0.0	0.0	0.95663799956638	0.14856520841544207
Pde4b	160.03894	3.534579	0.0	0.0	0.9931343499313435	0.5528217255034439
Fnbp1	156.56311	3.2361112	0.0	0.0	0.9765845197658451	0.46806673798397236
Tmeff2	154.97807	3.620332	0.0	0.0	0.9730432897304329	0.4235121896289623
Frmd5	154.83734	3.2335534	0.0	0.0	0.97831899978319	0.45911453934650825
Mast4	154.72342	3.2974691	0.0	0.0	0.9695743296957433	0.533866336354935
Ano4	149.67172	3.512543	0.0	0.0	0.9527354195273542	0.34553234615168066
Rnf220	148.49738	4.1747737	0.0	0.0	0.9099515790995157	0.15592215153050692
Nkain2	145.70087	3.4490674	0.0	0.0	0.9945074799450748	0.4791209203685979
Pak5	143.93694	3.3506773	0.0	0.0	0.9207198092071981	0.32389317418313535
Mobp	143.86864	4.1182075	0.0	0.0	0.877863698778637	0.15472101796070042
Grm3	143.7271	3.2709842	0.0	0.0	0.9553371395533714	0.4105249329054295
Pcdh9	141.69608	2.517037	0.0	0.0	0.9981209799812099	0.7761574986393409
Slc24a2	137.82729	3.3546312	0.0	0.0	0.8858856688588567	0.260270630407447
Map7	137.54788	3.28185	0.0	0.0	0.8808267688082677	0.27479683951729444
Pex5l	137.42815	3.7386136	0.0	0.0	0.8717207487172075	0.23958861175234128
St6galnac3	136.17442	3.4414947	0.0	0.0	0.8657223386572234	0.24039562336955503
Usp54	131.93329	2.5987246	0.0	0.0	0.9116137891161379	0.45038755325338287
Magi2	130.97935	2.2421873	0.0	0.0	0.9678398496783985	0.6469605690370287
Ttll5	130.39081	3.2361555	0.0	0.0	0.8454867384548674	0.2915188709344444
Septin7	129.62054	2.5940924	0.0	0.0	0.8878369588783696	0.4448323104930278
Zfp536	129.54256	3.3198626	0.0	0.0	0.8413673484136734	0.19925679860368223
Edil3	128.59718	2.748846	0.0	0.0	0.8924622389246224	0.3772685471914119
Ttll7	128.45668	3.1592877	0.0	0.0	0.8238057382380574	0.26852842369986674
LOC103691527	128.26907	2.9262817	0.0	0.0	0.8618197586181976	0.29579790927688004
Slain1	127.92854	3.6590517	0.0	0.0	0.7970658379706583	0.171330443105681
Plcl1	125.660255	2.7298338	0.0	0.0	0.8738888487388885	0.3940281140326183
Ncam2	124.36593	2.4792066	0.0	0.0	0.9375587193755872	0.5059212131449055
Ctnna3	121.49566	2.4864075	0.0	0.0	0.9049649490496495	0.4309817390161965
Enpp2	121.19411	2.8889427	0.0	0.0	0.8177350581773506	0.27937616125218173
Phlpp1	118.069016	2.2043803	0.0	0.0	0.880754498807545	0.5125462154908695
Cfap20dc	118.02902	3.279034	0.0	0.0	0.7592686275926863	0.18673873468085506
Plekhh1	117.51023	3.6078722	0.0	0.0	0.7315169473151695	0.13542780999568343
Lig3	117.503944	2.6541023	0.0	0.0	0.834501698345017	0.3695174821237543
Trim2	116.87613	2.8096273	0.0	0.0	0.7990171279901713	0.32689600810765157
Ptprd	115.83354	2.1814384	0.0	0.0	0.9834501698345017	0.6266539046224875
Spock1	115.51452	3.0715954	0.0	0.0	0.7604972176049721	0.22789632715875607
Septin4	115.40539	3.311686	0.0	0.0	0.7437305774373058	0.1749338438151005
Qki	115.290016	1.5967932	0.0	0.0	0.9895931198959312	0.8356136103447629
Ppp1r16b	113.148926	3.1109736	0.0	0.0	0.743441497434415	0.21076140607698515
Mag	112.99227	3.3109274	0.0	0.0	0.724145407241454	0.15016046393784133
LOC100302465	109.37818	3.8429615	0.0	0.0	0.6718219267182193	0.08985980519114915
Unc5c	109.2223	2.3359797	0.0	0.0	0.8217821782178217	0.3658577782782501
Tf	109.11032	2.8158426	0.0	0.0	0.7620148876201489	0.2748156072293227
Ncam1	108.63523	1.8074703	0.0	0.0	0.9126978391269784	0.5801850496405984
Anks1b	108.56882	2.046203	0.0	0.0	0.9801980198019802	0.5562937522286658
Dnm3	108.03849	2.1424854	0.0	0.0	0.8556045385560453	0.4127019875007038
Apod	107.84091	2.9669092	0.0	0.0	0.7287706872877069	0.2104423549725053
Dock10	107.34658	2.013573	0.0	0.0	0.8725157187251572	0.4673160295028433
Arhgap23	106.36574	3.1232097	0.0	0.0	0.6969718869697189	0.19126175327965766
Tspan2	106.04882	3.130679	0.0	0.0	0.6989231769892318	0.16834637689319296
Erbb4	105.29398	2.1630437	0.0	0.0	0.9309098793090987	0.41850121051742584
Eml6	105.10566	2.1971195	0.0	0.0	0.8102189781021898	0.46367509336936735
Car2	104.03266	3.303049	0.0	0.0	0.6746404567464046	0.15397030947957135
Slc44a1	103.45739	2.116569	0.0	0.0	0.8129652381296524	0.42640241728130923
Samd12	102.54013	2.0983162	0.0	0.0	0.8045096480450965	0.4308128296079425
Bcas1	102.051384	2.118717	0.0	0.0	0.825829298258293	0.2903177373646379
Mapt	100.457634	2.0881395	0.0	0.0	0.7722772277227723	0.4041814462398889
Tubb4a	100.37853	3.3813143	0.0	0.0	0.6405290164052901	0.13567179025205037
Rsrp1	100.35181	1.4724973	0.0	0.0	0.9088675290886753	0.7156128596362817
Zeb2	98.94324	1.5825043	0.0	0.0	0.938570499385705	0.6749619953831428
Ankrd28	98.68883	1.8539102	0.0	0.0	0.8376815783768158	0.488242028414316
Mfn1	96.61285	2.3956206	0.0	0.0	0.704415697044157	0.31212581874143724
Spock3	96.31421	2.692624	0.0	0.0	0.6838910168389102	0.23219413321321997
LOC108352541	96.04565	2.0989761	0.0	0.0	0.7544988075449881	0.3856201790439727
Plxna4	94.45883	2.332644	0.0	0.0	0.7173520271735203	0.3088602368485258
Hapln2	94.395515	3.9461288	0.0	0.0	0.5763532557635326	0.08051348460109228
Ank3	93.941124	1.7629787	0.0	0.0	0.8555322685553227	0.45537976465289115
Creb5	93.18951	2.7852113	0.0	0.0	0.6395895063958951	0.17215622243492296
Mast3	92.60209	2.6025953	0.0	0.0	0.6563561465635614	0.23363924703939343
Lrrtm3	91.003	2.2220962	0.0	0.0	0.7107031871070318	0.33382129384606724
Otud7b	90.1773	2.4904768	0.0	0.0	0.6518754065187541	0.2494041251431038
Eya4	89.36654	3.2780344	0.0	0.0	0.5730288357302884	0.09665371694536719
Opalin	88.27646	3.4086096	0.0	0.0	0.5602370456023704	0.09351950903665335
Cdc37l1	87.72403	2.0691695	0.0	0.0	0.7009467370094674	0.38582662387628325
Sik3	87.27949	1.6496463	0.0	0.0	0.7722772277227723	0.5138974907569018
Aspa	86.73655	2.0994911	0.0	0.0	0.6978391269783912	0.2754537094382824
Pak1	86.72992	2.7253098	0.0	0.0	0.60706800607068	0.19383292982752473
Gpd1	85.90045	3.627418	0.0	0.0	0.5540218255402183	0.11711052305613423
Kcnq3	85.22131	1.8223556	0.0	0.0	0.749945797499458	0.41065630688962707
Myo1d	85.161964	2.826966	0.0	0.0	0.5849533858495338	0.17281309235591089
Kndc1	84.84723	3.1793597	0.0	0.0	0.5605261256052613	0.12979749638721544
Eml1	84.755745	2.7584717	0.0	0.0	0.5929030859290308	0.19360771728318601
Rtn4	83.95886	2.0353818	0.0	0.0	0.6796993567969936	0.3505057898391607
Rnf43	83.589355	2.4818964	0.0	0.0	0.6076461660764617	0.20134001463881537
Bin1	83.26861	2.1911454	0.0	0.0	0.6471778564717786	0.29754330649550514
St18	83.177284	3.4954474	0.0	0.0	0.520849895208499	0.0791809770470882
Elapor2	83.157555	2.3630219	0.0	0.0	0.6201488762014887	0.2541898917103016
Fa2h	82.44529	2.937714	0.0	0.0	0.5493242754932428	0.1277330480641105
Ugt8	82.33153	2.8789034	0.0	0.0	0.5558285755582858	0.13687292382185687
Cldn11	82.283485	2.590481	0.0	0.0	0.5831466358314663	0.17384531651746335
Cab39l	81.91831	2.1566076	0.0	0.0	0.6426971164269711	0.3123697989978042
Plekhg3	81.64313	3.2429864	0.0	0.0	0.5263424152634242	0.10596250211136761
Prickle2	81.06454	1.487034	0.0	0.0	0.7874539278745393	0.538670870634161
Gab1	78.20748	2.1401834	0.0	0.0	0.6120546361205463	0.24882232607022878
Kcna1	78.0317	2.8358767	0.0	0.0	0.539856905398569	0.17116153369742695
Erbin	77.47047	1.8849252	0.0	0.0	0.6504300065043	0.3262203704746354
Rffl	77.394104	2.38446	0.0	0.0	0.5730288357302884	0.20533753730082765
Slc12a2	76.65175	2.477406	0.0	0.0	0.562260605622606	0.20484957678809376
Psd3	76.24356	1.5965683	0.0	0.0	0.7192310471923105	0.44573316067038266
Lpar1	75.46927	3.0712068	0.0	0.0	0.4935318349353183	0.0951147645590526
Agap1	75.2652	1.4755344	0.0	0.0	0.7357086073570861	0.4849952142334328
Enox1	74.56106	1.7245061	0.0	0.0	0.6600419166004192	0.3482348966837453
Limch1	74.279106	1.9183205	0.0	0.0	0.6209438462094384	0.30150329373346096
Kif13b	74.03234	2.074304	0.0	0.0	0.594565295945653	0.2818910346639641
Btd	73.448425	1.6799407	0.0	0.0	0.6754354267543543	0.3854512696357187
Auts2	72.821045	1.2213953	0.0	0.0	0.876418298764183	0.640110354146726
Ninj2	72.61294	2.7366886	0.0	0.0	0.5021319650213196	0.1325375823433365
Elmo1	72.11458	1.2932512	0.0	0.0	0.8179518681795187	0.532289848544564
Il1rapl1	71.37535	1.4361517	0.0	0.0	0.9231047192310472	0.5588836964885611
Ppp1r14a	71.20417	3.5020382	0.0	0.0	0.44814627448146277	0.07287502580560404
Zfhx2	70.79694	2.2323387	0.0	0.0	0.5536604755366048	0.22849689394365932
Agpat4	70.714134	2.5016022	0.0	0.0	0.5178868251788683	0.1889533247001858
Atp8a1	70.61912	1.3690118	0.0	0.0	0.7130158271301583	0.493872342022784
Sytl2	70.57904	2.8457422	0.0	0.0	0.48652164486521643	0.13407653472965111
AABR07043389.1	70.474686	3.1558273	0.0	0.0	0.46173303461733034	0.09485201659065744
Tacc1	70.3231	2.0920382	0.0	0.0	0.565657295656573	0.271531257624383
Emc10	70.188255	2.1496868	0.0	0.0	0.5571294355712944	0.25051142015276917
Grik2	69.94217	1.2175416	0.0	0.0	0.8262629182626292	0.5611170542199201
Arap2	69.05174	1.6370345	0.0	0.0	0.648767796487678	0.3545596156372577
Apbb2	67.97712	1.7850785	0.0	0.0	0.5863265158632651	0.31383368053600585
Gpm6b	67.71858	1.1745178	0.0	0.0	0.811375298113753	0.5711765478670495
Ppp2r2a	67.47324	1.5467744	0.0	0.0	0.6435643564356436	0.4064335716832761
Abca8a	67.33308	2.325418	0.0	0.0	0.5069017850690178	0.17735487866674174
Slc25a13	66.89755	1.9215747	0.0	0.0	0.558647105586471	0.2443368428954826
Scd2	66.89388	1.6812508	0.0	0.0	0.6206547662065477	0.36202916502449184
Rab3c	66.70623	2.6315613	0.0	0.0	0.48232998482329986	0.1564664151793255
Inpp5f	66.34031	2.3227046	0.0	0.0	0.5021319650213196	0.18820261621905673
Ermn	65.95124	3.467892	0.0	0.0	0.41439618414396184	0.06289060300658747
Tcf12	65.76293	0.9679826	0.0	0.0	0.8356580183565802	0.7014057016309142
Pde8a	65.727585	2.7187562	0.0	0.0	0.45407241454072417	0.117091755344106
Clmn	64.18998	2.6538267	0.0	0.0	0.4497362144973621	0.1206200852054126
Hecw2	63.620003	1.9061513	0.0	0.0	0.5370383753703838	0.27213182440928624
Dennd5a	63.17547	1.7353672	0.0	0.0	0.564428705644287	0.3042058442655256
Plekha1	62.535908	2.0117586	0.0	0.0	0.5186095251860953	0.23568492765047014
Fgfr2	62.432728	2.234411	0.0	0.0	0.47423574474235747	0.1584557926543175
Cyp2j10	62.270397	3.5743566	0.0	0.0	0.38874033388740337	0.055252144211099224
Trpv3	61.748177	2.2903893	0.0	0.0	0.46686420466864204	0.14490550456993787
Pacs2	61.445206	2.5537646	0.0	0.0	0.44222013442220137	0.13839310849614322
Clasp2	60.78208	1.0879294	0.0	0.0	0.7077401170774011	0.5574385826623877
Elovl7	60.409817	3.1024017	0.0	0.0	0.398930403989304	0.08364769250980612
Aplp1	59.948658	2.260895	0.0	0.0	0.46888776468887766	0.1921250680329561
Dpysl2	59.795113	1.549886	0.0	0.0	0.5795331357953314	0.3597958072931329
Kif13a	59.611107	1.5501094	0.0	0.0	0.5760641757606417	0.3296548617758009
LOC120093688	58.59344	2.0853195	0.0	0.0	0.46079352460793527	0.15982583563237807
Dock5	58.530556	3.0936818	0.0	0.0	0.38245284382452843	0.07364450199876132
Wipi1	58.264576	2.6635077	0.0	0.0	0.41042133410421333	0.11544019668562205
Rab6b	58.15868	2.0934484	0.0	0.0	0.49201416492014166	0.25066156184899496
Rcan2	58.122337	1.5995663	0.0	0.0	0.5539495555394955	0.30009571533134394
Snx24	57.850323	1.3987442	0.0	0.0	0.6016477560164776	0.3914944729088077
Bcl2l1	57.822956	1.8305839	0.0	0.0	0.501553805015538	0.23776814368560328
Bcas3	57.81272	1.2251816	0.0	0.0	0.6438534364385343	0.47069421766792413
Dnaaf9	57.712605	1.1679736	0.0	0.0	0.6655344366553444	0.4864966311956909
Cdc42bpa	57.349884	1.2707133	0.0	0.0	0.6197875261978752	0.4477413058574029
Dst	56.968708	0.8106047	0.0	0.0	0.8156392281563922	0.7021751778240715
Kif1b	56.71205	0.95932204	0.0	0.0	0.7302160873021609	0.587523225043635
Frmd4b	56.18539	1.2861719	0.0	0.0	0.6111151261111513	0.3689544507629075
Mbnl2	55.997208	1.1365595	0.0	0.0	0.6472501264725012	0.48435711202447307
Adarb2	55.69812	1.0959927	0.0	0.0	0.7740117077401171	0.4559990991498226
Msl2	55.393406	1.3699908	0.0	0.0	0.5929753559297536	0.41176360189929245
Phldb1	55.3888	2.138055	0.0	0.0	0.43593264435932644	0.16648837340239853
Insc	55.20277	3.313307	0.0	0.0	0.35195490351954906	0.059230899161083275
Atrn	55.17949	1.4020444	0.0	0.0	0.5723061357230613	0.3808156447647467
LOC120101775	55.167274	3.0700855	0.0	0.0	0.37074510370745106	0.08809564026049584
Vmp1	55.146744	1.3943893	0.0	0.0	0.5782322757823227	0.36510706979712104
Strn	55.010826	1.6424766	0.0	0.0	0.5170195851701959	0.29058048533303305
Zfp57	54.75026	3.5989406	0.0	0.0	0.34480017344800173	0.05602162040425652
App	54.36993	1.1153082	0.0	0.0	0.6460215364602153	0.4818047031886343
Dnajb2	54.22326	2.3595848	0.0	0.0	0.41107176411071766	0.14680104348478876
Stmn4	53.737083	2.3736963	0.0	0.0	0.40926501409265015	0.14940975545671228
ENSRNOG00000066282	53.350246	2.8533766	0.0	0.0	0.36337356363373563	0.08582474710508042
Nfasc	53.344624	1.48105	0.0	0.0	0.5184649851846499	0.29694273971060187
Pik3c2b	52.932213	2.5401702	0.0	0.0	0.38613861386138615	0.12217780530375542
Secisbp2l	52.913193	1.8120133	0.0	0.0	0.47199537471995373	0.24606347240207946
Il1rap	52.79489	1.9607239	0.0	0.0	0.4440991544409915	0.19858116097066605
Mettl7a	52.69256	2.7455645	0.0	0.0	0.36857700368577	0.09742319313852449
Rpe65	52.56501	3.1470158	0.0	0.0	0.34321023343210233	0.06422311056059156
Tmem98	52.295166	3.5038934	0.0	0.0	0.329551203295512	0.050691590188240154
Mal	52.021942	2.6581304	0.0	0.0	0.36387945363879454	0.09216823377062103
Dip2a	52.021126	2.605666	0.0	0.0	0.37782756377827564	0.1200570538445658
Serinc5	51.901375	1.7454332	0.0	0.0	0.46108260461082606	0.2146838578908845
Pafah1b1	51.563362	0.936342	0.0	0.0	0.6862036568620365	0.5690745641198881
Myo6	51.032135	1.4820158	0.0	0.0	0.5046614150466141	0.275922902238988
Eml2	50.806587	2.5512006	0.0	0.0	0.3790561537905615	0.1329317042959293
Cmtm5	50.435547	1.97272	0.0	0.0	0.4094095540940955	0.15586584839442225
Letm2	50.04248	2.4540658	0.0	0.0	0.37385271373852713	0.12579997372520316
Rnf13	49.834805	1.1721375	0.0	0.0	0.58538700585387	0.39322110241540453
Baz2b	49.710945	1.0461354	0.0	0.0	0.6419021464190214	0.4950734755925905
Grid2	49.709908	0.91961545	0.0	0.0	0.7815277878152779	0.5160745453521761
Atp10b	49.543594	2.8181386	0.0	0.0	0.33771771337717715	0.07749188296454779
Nbea	49.40847	0.93206716	0.0	0.0	0.6879381368793813	0.5011729820017642
Picalm	48.99001	0.9238657	0.0	0.0	0.7050661270506613	0.5420865942232982
Ptgds	48.15031	1.5246754	0.0	0.0	0.44120835441208356	0.20636976146238012
Plekhg1	48.12613	2.2456741	0.0	0.0	0.36416853364168533	0.11643488542311807
Ywhaq	48.06664	1.9720726	0.0	0.0	0.40557924405579243	0.1791565790214515
Abca2	47.90786	2.1830287	0.0	0.0	0.38563272385632724	0.15729219450856746
Hs3st1	47.90305	2.6158028	0.0	0.0	0.34429428344294283	0.09871816526847212
Cttnbp2	47.798855	1.1341344	0.0	0.0	0.5704271157042712	0.38740311168665426
Dpy19l1	47.636566	1.981778	0.0	0.0	0.396762303967623	0.16748306213989453
Stxbp3	47.12581	1.7572243	0.0	0.0	0.42718797427187977	0.21402698796989658
Dock9	47.055492	1.5346103	0.0	0.0	0.46281708462817084	0.26593847943997145
Sh3gl3	46.810215	2.0452662	0.0	0.0	0.3943773939437739	0.176960756714149
Adgrg6	46.69449	2.5411303	0.0	0.0	0.3279612632796126	0.07961263442373741
Ppp2r3a	46.61457	0.9987239	0.0	0.0	0.6190648261906483	0.47897077867237203
Prr5l	46.557434	3.214452	0.0	0.0	0.301365903013659	0.05361935326464351
Stard13	46.53338	1.4979645	0.0	0.0	0.45826407458264073	0.24352983127826885
Snx15	46.394096	2.3140903	0.0	0.0	0.36387945363879454	0.1382241990878892
Epb41l4b	46.39328	2.3109226	0.0	0.0	0.36496350364963503	0.14432370549706286
Piga	46.134743	3.0050519	0.0	0.0	0.30765339307653394	0.06508642531388999
Ank2	45.881115	0.754879	0.0	0.0	0.8403555684035556	0.6280051798885198
ENSRNOG00000067598	45.668087	2.9925299	0.0	0.0	0.3034617330346173	0.06127657977215997
Dlg2	45.613323	0.84449804	0.0	0.0	0.8817662788176628	0.5718897209241222
Jam3	45.022476	2.3075073	0.0	0.0	0.35072631350726313	0.13073588198862676
Pip4k2a	44.450783	1.0128446	0.0	0.0	0.5871214858712148	0.4031492220783364
Zswim5	44.151222	1.2078114	0.0	0.0	0.5243911252439113	0.3667773961676332
Thrb	43.993496	1.5736079	0.0	0.0	0.42993423429934235	0.24097742244243003
LOC685989	43.95802	2.4524913	0.0	0.0	0.327383103273831	0.10442354972505302
Lpgat1	43.899326	1.9795389	0.0	0.0	0.37645443376454435	0.17088001801700356
Tmem117	43.881474	1.5241138	0.0	0.0	0.44063019440630197	0.2466640391869827
Sbf1	43.7608	1.7783556	0.0	0.0	0.4072414540724145	0.21725503443875158
Lgi3	43.758156	2.7766	0.0	0.0	0.3099660330996603	0.0858810502411651
Myh6	43.5403	1.8071522	0.0	0.0	0.37002240370022405	0.14835876358313158
Cdh19	42.94287	3.289678	0.0	0.0	0.27455373274553735	0.04350355648142935
Daam1	42.818214	1.3895118	0.0	0.0	0.46975500469755005	0.3071148396299007
Tra2a	42.70323	0.9070592	0.0	0.0	0.6109705861097059	0.5067469924741475
Carns1	42.44942	3.518706	0.0	0.0	0.2683385126833851	0.04153294671846555
Clic4	42.399574	2.1770747	0.0	0.0	0.32622678326226784	0.10733254508942815
Tsc22d3	42.338745	2.3447618	0.0	0.0	0.31249548312495484	0.09062928138430644
Tfdp2	42.32776	1.6155255	0.0	0.0	0.41866011418660115	0.24688925173132142
Mtmr2	42.31911	2.2166097	0.0	0.0	0.33829587338295874	0.13133644877353
Pls1	42.226204	3.3748775	0.0	0.0	0.271012502710125	0.04577444963684477
Ak3	42.192074	1.8309017	0.0	0.0	0.38230830382308306	0.19069872191881088
Neo1	42.175076	1.4204262	0.0	0.0	0.45204885452048854	0.28947319032336766
Rmdn1	42.087135	0.9623187	0.0	0.0	0.5924694659246946	0.4776570388303962
Dlg1	41.987103	1.0226496	0.0	0.0	0.5484570354845704	0.41979618264737345
RGD1310951	41.845272	1.3302045	0.0	0.0	0.45450603454506033	0.2752472646059719
Lap3	41.605907	1.7770817	0.0	0.0	0.36807111368071116	0.16265976014864028
Hipk2	41.5384	1.1080868	0.0	0.0	0.5235961552359616	0.3801587748437588
Ptn	41.536823	1.176604	0.0	0.0	0.4941099949411	0.32150967475555053
Mfsd6	41.502426	2.2830815	0.0	0.0	0.33244200332442003	0.1332132199763527
Hhip	41.427513	3.084614	0.0	0.0	0.2712293127122931	0.049077566953812664
Sntg1	41.1301	0.9708615	0.0	0.0	0.5802558358025584	0.39153200833286417
Dcps	41.127754	1.5947899	0.0	0.0	0.3983522439835224	0.21141827599797308
Rap1a	40.78409	1.299349	0.0	0.0	0.4647683746476837	0.3039430962971304
Impact	40.65847	1.2422019	0.0	0.0	0.48059550480595503	0.348047219563463
St3gal3	40.489494	1.3576969	0.0	0.0	0.4483630844836308	0.30079012067638833
Pard3	40.331604	1.1160272	0.0	0.0	0.4935318349353183	0.3311187433140026
Arrdc3	40.262703	2.048815	0.0	0.0	0.3282503432825034	0.1239982733704934
RGD1563888	40.178265	2.724921	0.0	0.0	0.28055214280552143	0.06970328247283374
Rab40c	40.139736	1.470733	0.0	0.0	0.42082821420828215	0.2544151042546403
Igsf11	40.072594	1.1340266	0.0	0.0	0.48341403483414036	0.3037554191768482
Pkp4	40.01932	0.85902184	0.0	0.0	0.6153790561537905	0.49156391344331213
Fryl	40.01787	1.099914	0.0	0.0	0.5056731950567319	0.3662894356548993
Fmnl2	39.936474	0.73238546	0.0	0.0	0.7186528871865289	0.617176210048233
Sorcs1	39.86812	0.89207137	0.0	0.0	0.597456095974561	0.4466340108477376
Gsn	39.840904	2.2924926	0.0	0.0	0.30476259304762593	0.1008201490156335
Tbc1d5	39.79034	0.6381215	0.0	0.0	0.7317337573173376	0.6560253739466622
Agmo	39.78246	1.6168108	0.0	0.0	0.3612777336127773	0.1557532421222529
Gjc3	39.712524	2.6497812	0.0	0.0	0.27917901279179014	0.07086688061858379
Sec11c	39.454155	2.0106413	0.0	0.0	0.3262990532629905	0.12906555561811459
Gpr37	39.395615	2.6172898	0.0	0.0	0.2784563127845631	0.07118593172306364
Adap1	38.885487	2.4239237	0.0	0.0	0.3046180530461805	0.11450181108421073
Dusp3	38.860832	2.5279696	0.0	0.0	0.28828503288285035	0.08910909671002008
Zfp608	38.457962	1.3487833	0.0	0.0	0.41569704415697045	0.24583825985774074
Luc7l2	38.452133	0.63340384	0.0	0.0	0.6937197369371974	0.6347427885066531
Gsta6	38.23105	1.8925774	0.0	0.0	0.3220351232203512	0.1287840399376912
Zdhhc20	38.21319	1.4711542	0.0	0.0	0.41432391414323916	0.26496255841450367
Mapk1ip1	37.924374	1.654632	0.0	0.0	0.37117872371178723	0.20359214008220258
Zfp106	37.91225	1.6183898	0.0	0.0	0.380862903808629	0.2197323724264775
AABR07031491.2	37.86996	1.3850284	0.0	0.0	0.43137963431379633	0.2931891973049566
Tesk2	37.6975	1.6501994	0.0	0.0	0.35954325359543254	0.1828913537150686
Gpatch4	37.45411	2.596615	5.149277464667195e-307	1.9209920164450605e-305	0.2684830526848305	0.07257474241315241
Rnf130	37.419975	1.0233493	1.8496710473681763e-306	6.875922549489572e-305	0.5053118450531184	0.38693391888594864
Gprc5b	37.13284	2.1153214	8.296559095016058e-302	3.0570414408806095e-300	0.2962347329623473	0.10735131280145638
Exoc6b	37.050983	0.7897031	1.7315437489624086e-300	6.335697424213937e-299	0.588783695887837	0.5126025186269542
Fah	36.82552	2.5961518	7.211355431810144e-297	2.634029233159085e-295	0.2642913926429139	0.07189910478013625
Vps13c	36.513813	0.78288484	6.695302339710623e-292	2.407782313111028e-290	0.5941316759413168	0.5024304187076554
Csrp1	36.469254	2.3720255	3.407482820035208e-291	1.2233096713160647e-289	0.2698561826985618	0.0795375635756245
Ccdc88a	36.424046	0.77022976	1.7724441698605056e-290	6.341478577695454e-289	0.5892895858928958	0.5046450087269861
Kcna6	36.32143	2.6829414	7.425721308184605e-289	2.64325420963325e-287	0.2650863626508636	0.079331118743314
ENSRNOG00000065844	36.027767	2.6593108	3.075191678046131e-284	1.0817863879515972e-282	0.2583652525836525	0.07007863671339827
LOC685203	35.57956	2.6814682	2.9012574743281193e-277	1.000456648137555e-275	0.25663077256630773	0.07221815588461611
Luzp2	35.3484	0.60427076	1.0610453042452917e-273	3.634947034118756e-272	0.6951651369516514	0.46945554867406114
Cpeb2	35.332573	1.2780263	1.8569261851129073e-273	6.351111647157784e-272	0.41295078412950786	0.2747217686691815
Stxbp6	35.22634	1.2513299	7.902161594198867e-272	2.6939304062434705e-270	0.41107176411071766	0.2645684364619109
Daam2	35.218834	1.6124941	1.029623326808141e-271	3.5043965373148513e-270	0.31755438317554385	0.1346395660904979
Stk39	35.154182	1.5490077	1.0034257068792553e-270	3.398679058227862e-269	0.3639517236395172	0.2186063097047839
Hibch	34.851856	2.0709155	3.990974585381654e-266	1.338796370513788e-264	0.30678615306786156	0.1432914813355104
Tjp1	34.829914	0.7754713	8.577215676929846e-266	2.8726821706471427e-264	0.5613933656139336	0.45352176116209675
Ppp2r2b	34.414318	0.61610854	1.5399886645902424e-259	5.068665987723551e-258	0.7151839271518393	0.5600285269222829
Fign	34.19962	1.6574092	2.4496392562649765e-256	7.975021218455202e-255	0.315819903158199	0.1449242722819661
Adipor2	34.181988	1.9851551	4.478703350814948e-256	1.4558216194292433e-254	0.2871287128712871	0.11525251956533979
Grik4	34.175953	1.5971795	5.505538548942602e-256	1.786828501813167e-254	0.34870275348702756	0.20257868363267834
Zfand6	34.14742	1.0709239	1.4604402147709793e-255	4.710706083521285e-254	0.45009756450097566	0.3188071242234859
Kdelr3	33.988174	0.593395	3.331188245448037e-253	1.0598132436124968e-251	0.6771699067716991	0.6341609894337781
Ccp110	33.961205	2.5612364	8.334558139279066e-253	2.647611302244317e-251	0.2513550625135506	0.0763658202428542
Synj2	33.84592	2.2629762	4.16703581146768e-251	1.315754108783605e-249	0.2768663727686637	0.11072950096653716
Slc22a23	33.304005	1.1561095	3.378497781919988e-243	1.0416703602313892e-241	0.4190937341909373	0.2913874969502468
Tmcc1	33.299065	0.7480151	3.9830925305868554e-243	1.2262777973022615e-241	0.5691262556912625	0.5024116509956271
Cpd	33.19605	1.8597785	1.2275393052529166e-241	3.751689369377937e-240	0.30606345306063454	0.15092994013099864
Setd7	33.02936	1.4387194	3.0781540591936006e-239	9.312637518766671e-238	0.36387945363879454	0.22541898917103015
Kirrel3	33.00845	0.6924862	6.143783439664462e-239	1.8533894042590662e-237	0.6212329262123293	0.46733479721487153
Ube2d1	32.757195	2.2279973	2.3983880511603446e-235	7.132567926330183e-234	0.26523090265230903	0.10128934181633917
Arhgap21	32.721294	1.1110595	7.777338506363462e-235	2.309627183065387e-233	0.43622172436221723	0.3328266051085712
Pde1c	32.713108	1.6083401	1.0168237120910423e-234	3.015378493309872e-233	0.30230541302305414	0.13636619559709476
Gatm	32.2704	1.7696111	1.8205403461151882e-228	5.286627271004299e-227	0.2874177928741779	0.12471144642756601
Ulk2	32.20552	1.0238211	1.4772043625849365e-227	4.2777716389441686e-226	0.45096480450964804	0.34701499540191055
Zdhhc14	32.137966	0.9657568	1.3008168301821077e-226	3.751434066244576e-225	0.46353978463539786	0.351688155696939
Apbb1	32.05916	2.0430317	1.636296497142508e-225	4.699533199875318e-224	0.28640601286406014	0.1369479946699698
Ell2	31.91303	1.2931153	1.7611047759781593e-223	5.0235813242391954e-222	0.37276866372768663	0.2427791227971398
Dixdc1	31.747467	2.0781882	3.4413536239903764e-221	9.723911062073078e-220	0.28127484281274845	0.13298800743201397
Crybg3	30.954174	1.6545521	2.23240931426059e-210	6.070647689077502e-209	0.29825829298258294	0.14954112944090986
Tjp2	30.728586	1.9283328	2.3633411374229822e-207	6.320128863164572e-206	0.26248464262484644	0.10776420246607736
Srcin1	30.724909	1.7274613	2.646300210120605e-207	7.067812765017656e-206	0.3062079930620799	0.17206238387478182
Acsl1	30.490961	1.9805487	3.4339833594117805e-204	9.056213221814765e-203	0.27383103273831033	0.12887787849783233
Adpgk	30.430391	1.9878516	2.1773393823808597e-203	5.727741215934392e-202	0.27758907277589073	0.13296923971998573
Foxn3	30.289757	0.6193197	1.5639424437792016e-201	4.0681907290663455e-200	0.6056948760569487	0.5242948032205393
Kctd8	30.191961	1.28513	3.020087952239829e-200	7.807541801067849e-199	0.3416925634169256	0.19813073588198862
Add3	30.058298	0.9592149	1.700887846208187e-198	4.375560071607466e-197	0.43405362434053624	0.31646116021995757
Tanc1	29.96568	1.9314187	2.74936634321275e-197	7.046847769168522e-196	0.25713666257136664	0.10665690745641199
ENSRNOG00000070982	29.928652	1.1579936	8.343151784168294e-197	2.1280111959473537e-195	0.39734046397340467	0.2882345213295047
Sgk1	29.56335	1.4481467	4.423950422912949e-192	1.1108089169675794e-190	0.33670593336705934	0.21301353152037236
St3gal6	29.511776	1.696918	2.0331480067725016e-191	5.080689047674883e-190	0.2715183927151839	0.12262823039243285
Map4k5	29.344677	0.9556972	2.7940609035555988e-189	6.90805199338994e-188	0.44315964443159644	0.35656776082427794
Chd7	29.319729	0.8795601	5.8131731310348965e-189	1.4338704454738546e-187	0.43781166437811664	0.31861944710320367
Sox10	28.936968	1.539389	4.0939177307468735e-184	9.888603587884671e-183	0.2762882127628821	0.12989133494735658
Ppp1r9a	28.501827	1.2312692	1.1118977763861028e-178	2.652110213846534e-177	0.36012141360121414	0.25642324944166056
Tmod2	28.10423	1.661333	8.696573995472983e-174	2.0236667079809828e-172	0.29312712293127124	0.17003547097573335
Sema3e	27.933628	1.7398853	1.0422281744834347e-171	2.3986120643490333e-170	0.2535231625352316	0.11181802826417432
Wipf1	27.814362	0.9059926	2.9080141869765437e-170	6.663325185153028e-169	0.40015899400158994	0.2776682994576131
Ube2g1	27.354137	0.94418156	9.641935331053016e-165	2.150561873945293e-163	0.42328539423285394	0.3392451626222247
Elf2	27.294395	0.95712143	4.943691289173245e-164	1.0968193816804896e-162	0.3937992339379923	0.284612352908057
Ptpn11	27.247753	1.8833518	1.766950203340036e-163	3.907793034095695e-162	0.2512827925128279	0.11930634536343675
Xkr4	26.931854	0.6796103	9.306657938859995e-160	2.0115813437746254e-158	0.49526631495266316	0.37608618133363364
Tbcb	26.90235	1.3042914	2.0615020123283497e-159	4.442081314540203e-158	0.3182770831827708	0.2007019124298557
Coro2b	26.86583	1.6580063	5.510244925447957e-159	1.1824748731519128e-157	0.27838404278384044	0.15776138730927314
Ankib1	26.83586	0.97413015	1.2335061202788424e-158	2.6389478895679806e-157	0.41027679410276796	0.33025542856070417
Ccnyl1	26.71273	1.7562675	3.348693752101256e-157	7.1061450613922e-156	0.25894341258943415	0.13261265319144944
Arhgap32	26.687378	0.6881404	6.595713752088196e-157	1.394009420627834e-155	0.49989159499891594	0.4378694893305557
Rnf14	26.671585	1.0853629	1.0057784616766059e-156	2.121443785463956e-155	0.37219050372190504	0.27663607529606066
Gnai1	26.6547	1.8168507	1.5787289593011163e-156	3.3232561607135747e-155	0.26111151261111515	0.13831803764803033
Ddhd2	26.554312	1.2198496	2.2900517541555196e-155	4.791739029703056e-154	0.34798005347980054	0.25120582549781356
Osbpl1a	26.454626	0.6200966	3.227914311270624e-154	6.700638757435634e-153	0.5392064753920648	0.4811853686917028
Gnao1	26.296812	0.75368667	2.085686377307298e-152	4.30822665878077e-151	0.45103707451037073	0.3605652834862902
Arid4b	26.264307	0.9027267	4.9066212011661606e-152	1.0105326139847712e-150	0.42270723422707235	0.34637689319295084
Sh3d19	26.052004	0.95042396	1.2768057637901117e-149	2.5814377669839424e-148	0.3618558936185589	0.24047069421766792
Acer3	25.511173	1.0948399	1.4818234225778381e-143	2.922663205810626e-142	0.32803353328033535	0.2119813073588199
Kif21a	25.339699	1.0259814	1.1672195763978069e-141	2.280701364282984e-140	0.3645298836452988	0.27387722162791134
Atg4c	25.300259	1.40155	3.1734075357787035e-141	6.189177897221982e-140	0.28691190286911905	0.17362010397312463
Dennd2a	25.266026	1.1457248	7.550833048065313e-141	1.471289643919492e-139	0.3255040832550408	0.21663569994182008
Prorp	25.071419	1.0411632	1.0198222937977794e-138	1.9598161513991058e-137	0.3540507335405073	0.2540397500140758
Ikzf2	24.767448	1.1720619	2.0112754368698486e-135	3.8092502989533194e-134	0.31357953313579534	0.20391119118668244
AABR07040864.1	24.229845	1.3667934	1.0786298736244142e-129	1.9785261531416858e-128	0.28749006287490064	0.1829101214270968
Sort1	24.135954	1.1073209	1.0486801131043747e-128	1.905253661295175e-127	0.3346823733468237	0.24058330048983728
Appl2	23.964579	1.2591535	6.5122442065552614e-127	1.1709752318579556e-125	0.27831177278311775	0.16609425144980575
Mdm4	23.722542	0.793326	2.1107602285051965e-124	3.763112155683669e-123	0.42754932427549325	0.3656325657339114
Prkca	23.587486	0.74631107	5.1806721314751225e-123	9.11224596547881e-122	0.4247307942473079	0.34230429968282566
Prtfdc1	23.315424	0.67568177	3.0925575939446426e-120	5.29726817930093e-119	0.45559008455590083	0.3719572846874238
Cyth1	23.200058	1.1851028	4.5471770306956715e-119	7.700816932598179e-118	0.29955915299559155	0.20015764878103712
ENSRNOG00000067595	23.061024	1.0732567	1.1402326941512061e-117	1.9063890482914026e-116	0.3199392931993929	0.2238988044967438
Herc2	23.027876	0.823489	2.4511173205613492e-117	4.0915705209306724e-116	0.41808195418081956	0.36741549837659293
Fam13c	22.676228	1.5771637	7.690547849317548e-114	1.2557634439937049e-112	0.26060562260605624	0.16294127582906368
Rdx	22.466244	1.3390719	8.879184640517659e-112	1.4320075782545633e-110	0.2671821926718219	0.16688249535499128
Tulp4	22.395733	0.8715551	4.3312707444386764e-111	6.947928265332922e-110	0.3859940738599407	0.3212469267871554
Csrnp3	21.907366	1.0004336	2.209962552917986e-106	3.4372459113114613e-105	0.338946303389463	0.26471857815813676
Pxk	21.767445	0.8483876	4.72229518424503e-105	7.269283467906116e-104	0.3604827636048276	0.2773117129290768
Map4k4	21.486769	0.6002676	2.0703029703498485e-102	3.122731804054311e-101	0.48160728481607284	0.43267083309873694
Tjap1	21.23085	1.3202348	4.955804566006828e-100	7.359561470115316e-99	0.25294500252945	0.15567817127413996
Myo1e	20.703373	0.68623054	3.229615775788219e-95	4.6730244551536093e-94	0.3440774734407747	0.23660454553985324
Wdr20	20.560286	0.96407187	6.226632865044432e-94	8.947743978651238e-93	0.33591096335910964	0.2688287070923184
Dnajc6	20.192757	1.0879346	1.1336165823146381e-90	1.581331022276028e-89	0.28857411288574114	0.20864065461779555
Tns2	19.977955	1.0646615	8.566155757003469e-89	1.1815659315877285e-87	0.2937775529377755	0.21331381491282397
Enoph1	19.89233	0.92649883	4.7419344227016854e-88	6.497999810873434e-87	0.34039170340391706	0.2779498151380365
Tmem178b	19.716833	0.5416841	1.5461327050727981e-86	2.0846442633155167e-85	0.46166076461660766	0.3922076459658803
LOC103690870	19.490606	0.8642171	1.3190949200111368e-84	1.7448671352021133e-83	0.3502926935029269	0.29564776758065425
Mtus1	19.2785	0.96791464	8.14046412796687e-83	1.0607394089928738e-81	0.2758545927585459	0.18628830959217763
Aopep	19.267925	0.7040815	9.985940222149144e-83	1.2995979062543695e-81	0.39473874394738745	0.3524388641780681
Ube2e2	19.230003	0.60798067	2.076120426843048e-82	2.696898442948658e-81	0.4440991544409915	0.4077660792372802
Slfnl1	18.710379	0.7706829	4.074660680420231e-78	5.109410037421684e-77	0.37696032376960326	0.3347221440234221
Stard9	18.495441	1.0910697	2.2469539734335313e-76	2.751731133586882e-75	0.2655922526559225	0.18767712028226638
Itch	18.402868	0.73237264	1.245912383644877e-75	1.515185558903625e-74	0.37385271373852713	0.3219413321321998
Meis1	18.354923	0.95090145	3.015121635264645e-75	3.647723035485202e-74	0.26327961263279615	0.1776739297712216
Ephb1	17.842024	0.83776855	3.33398633293624e-71	3.892002085542383e-70	0.30599118305991185	0.23386445958373214
Phyhipl	17.470558	0.92338574	2.401359668547459e-68	2.7258747596516527e-67	0.28987497289874975	0.22033293921138075
Gng12	17.418941	0.76733434	5.926390210198236e-68	6.673077182976166e-67	0.32348052323480525	0.2560854306251525
Srpk2	17.304955	0.5363642	4.3161949714531306e-67	4.816037454576175e-66	0.45602370456023705	0.4425801850496406
Cdc42se2-ps1	17.170343	0.8645096	4.427961556035944e-66	4.899031239253277e-65	0.31791573317915733	0.26233507873055195
Slc6a6	16.973766	0.91362554	1.284230120809499e-64	1.3943639934175015e-63	0.2890077328900773	0.22585064654767936
Otud7a	16.898502	0.7358048	4.614831714745344e-64	4.974527595442205e-63	0.34255980342559805	0.2896984028677064
Cd9	16.64609	0.7955776	3.2303473220426446e-62	3.3982670323103904e-61	0.27809496278094964	0.20250361278456544
Bcat1	16.633484	1.0415175	3.987222733847368e-62	4.18398958147367e-61	0.27751680277516805	0.22250999380665504
Eps15	16.401068	0.50643826	1.8790642228479573e-60	1.9330942343586984e-59	0.4096986340969863	0.3486665540603945
Arfgef3	16.24176	1.0853043	2.5548945169670217e-59	2.5902281645420975e-58	0.2542458625424586	0.19443349661242798
Mical3	16.234715	1.03884	2.865754087154617e-59	2.902579719385686e-58	0.2691334826913348	0.21312613779254172
Dock1	16.213467	0.5044716	4.050628097972357e-59	4.094767054102625e-58	0.41511888415118886	0.3616162753598709
Lmbrd1	16.201002	0.9967062	4.961188230783969e-59	5.012832407065865e-58	0.27267471272674715	0.21430850365031998
Abhd17b	15.986256	0.83634806	1.59323300807369e-57	1.5891400212784483e-56	0.29045313290453134	0.22999831090591746
Apc	15.837724	0.5992536	1.7089676533575132e-56	1.6845423516828217e-55	0.40529016405290164	0.3858453915883115
Wwp1	15.722085	0.5498173	1.0675212970291574e-55	1.0405230829155423e-54	0.41634747416347473	0.3823545971510613
Kat2b	15.676221	0.8073265	2.1995776599429645e-55	2.1369946811104816e-54	0.2723133627231336	0.20516862789257362
Ak5	15.632224	0.7441569	4.392037291755294e-55	4.2473917831615074e-54	0.313651803136518	0.25908826454966877
Gtf2i	15.233775	0.64783305	2.110448225729399e-52	1.9788755590627272e-51	0.37291320372913206	0.350862376367697
Akap2	14.952941	0.7366351	1.490200749026057e-50	1.363751589003942e-49	0.31524174315241743	0.2681718371713304
Ankrd12	14.841801	0.6876986	7.861688085898812e-50	7.11079173463997e-49	0.3497145334971453	0.3218287258600304
Prkacb	14.557401	0.81028193	5.241328772702825e-48	4.624987333690549e-47	0.3050516730505167	0.2658821763038868
Brd9	14.537707	0.76148754	6.98947954143384e-48	6.154616886421751e-47	0.331719303317193	0.30285456899949326
Fam168a	14.38281	0.52222973	6.634562355145596e-47	5.750319732864099e-46	0.41873238418732384	0.41309610945329656
Insyn2a	13.7745	0.51743406	3.628850221216605e-43	2.9604075384446436e-42	0.35918190359181906	0.3095734099055984
Fnip1	13.134822	0.65245485	2.0798109723915737e-39	1.617407894924397e-38	0.33077979330779794	0.3020475573822795
Nova1	12.853172	0.51216763	8.255387229685292e-38	6.255238476963565e-37	0.3975572739755727	0.3848882382748719
Clk1	12.406825	0.57336336	2.399820748125713e-35	1.7440083814628666e-34	0.3588928235889282	0.34102809526490624
Ppp3cb	12.239896	0.70669067	1.9027589720251451e-34	1.3624742010751089e-33	0.33742863337428636	0.3255635005536475
Mtch1	12.042266	0.7585034	2.1302186655425672e-33	1.4937178776510187e-32	0.28532196285321965	0.25584145036878553
Mitf	11.97232	0.555048	4.962168534336618e-33	3.4586710602028434e-32	0.3182770831827708	0.2802582437175084
Srebf2	11.9579	0.79428804	5.903593667368346e-33	4.1134843745445247e-32	0.2676880826768808	0.23307621567854664
Krit1	11.744286	0.7223417	7.555843603032147e-32	5.158444056697232e-31	0.29609019296090194	0.2718127733048064
Apba1	11.321937	0.56851214	1.0218924877949109e-29	6.63929281038367e-29	0.32911758329117585	0.30899161083272336
Acaca	10.824199	0.51963425	2.6438063215291182e-27	1.6394570640987724e-26	0.36778203367782036	0.3678096203291857
Far1	9.991803	0.68360597	1.6554230939609718e-23	9.45711187683535e-23	0.27513189275131894	0.2538145374697371
Gas7	9.968342	0.67260593	2.097008120941481e-23	1.1947247897733448e-22	0.2567753125677531	0.22667642587692136
Trak2	9.672708	0.7176263	3.938177795965914e-22	2.177421826746344e-21	0.2636409626364096	0.2431357093256761
Sema6a	9.544784	0.5295806	1.3639208911791284e-21	7.429453209784778e-21	0.25294500252945	0.21577238518852165
Mon2	9.183214	0.64841527	4.1841164392085773e-20	2.1952999315427186e-19	0.2788176627881766	0.26432445620554396
Lin52	9.125531	0.52795523	7.138507629457921e-20	3.7221077085106883e-19	0.33258654332586546	0.3289041532946718
Hnrnpdl	8.986992	0.60795873	2.5408851244965363e-19	1.3101868548990257e-18	0.2844547228445472	0.2695606478614192
Pals1	8.641773	0.569779	5.5347225526831404e-18	2.730376306813052e-17	0.2900917829009178	0.2777246025936978
Add1	8.291341	0.5240642	1.1197877686171863e-16	5.302048409401068e-16	0.3153140131531401	0.31227596043766304
Arhgap39	7.7050395	0.6056395	1.3080299715660144e-14	5.77959038648115e-14	0.2642191226421912	0.25302629356455153
Phf3	7.669433	0.5723769	1.7275789490163385e-14	7.594971743568159e-14	0.28019079280190795	0.2744027175647017
Mpped2	7.126524	0.5449121	1.0293527621869855e-12	4.235801768795356e-12	0.2663872226638722	0.25754931216335414
Grk4	6.472237	0.54405713	9.656249692201823e-11	3.663643341417e-10	0.2606778926067789	0.25465908451100727
FAM120C	6.074178	0.60819274	1.246242229428926e-09	4.508837719103859e-09	0.2550408325504083	0.255710076384588
Gtf3c2	5.2939887	0.5043706	1.196769641063702e-07	3.9168704799471713e-07	0.2626291826262918	0.2656006606234634
Myo18a	5.076609	0.51932687	3.842301168069249e-07	1.2222376921520236e-06	0.26841078268410784	0.2769363586885123
Mcu	4.904281	0.5279504	9.377021695378842e-07	2.917759526050947e-06	0.25092144250921444	0.2538333051817653
Mprip	4.399792	0.5173536	1.0835461572662738e-05	3.1578577610848896e-05	0.27000072270000725	0.28523168740498844
Csmd3	-20.49964	-0.78140974	2.168963701221547e-93	3.0935029224361193e-92	0.3956782539567825	0.4465214045755682
AY172581.24	-22.4594	-0.91367906	1.0357677547665051e-111	1.6691703878888967e-110	0.2836597528365975	0.4156109828650789
Grid1	-22.495066	-0.53252214	4.638851130788672e-112	7.487155720409183e-111	0.35715834357158344	0.48270555336598914
Mbnl1	-22.640793	-0.634054	1.719232604814594e-113	2.8029106370562036e-112	0.37883934378839346	0.4995777264793649
Robo1	-23.263546	-0.74528164	1.0375302874274046e-119	1.769964199040111e-118	0.36966105369661056	0.47198918979787174
Fgf12	-23.41829	-0.5618095	2.7830804163257243e-121	4.81833724266599e-120	0.45125388451253884	0.5316892817596607
Plxdc2	-24.074072	-0.72339374	4.672842618013088e-128	8.445760200798483e-127	0.40789188407891885	0.5208790796314021
Tnip2	-24.89849	-0.5089069	7.725329589555167e-137	1.4684429752911482e-135	0.262340102623401	0.4319013569055796
Smg6	-24.939735	-0.55267835	2.759690385006534e-137	5.264756015654868e-136	0.26140059261400594	0.42704051949026894
Wapl	-26.606018	-0.7187618	5.782431346105889e-156	1.2147741042330267e-154	0.2606778926067789	0.41882026162190567
Snx29	-27.176748	-0.8009042	1.223192160080125e-162	2.691022752176275e-161	0.2625569126255691	0.4161552465138975
Hnrnpa2b1	-27.334446	-0.51081115	1.6532368027263224e-164	3.6795926545605176e-163	0.46874322468743224	0.6377268547191411
Mt-co3	-27.857824	-0.894385	8.659802138525864e-171	1.9886244428952163e-169	0.2946447929464479	0.4507441397819192
Syne1	-27.970438	-0.78308606	3.7200287981465183e-172	8.580211637177108e-171	0.26732673267326734	0.42542649625584145
Fut9	-28.056503	-0.7575304	3.3276694860810415e-173	7.700653250019329e-172	0.313651803136518	0.465964754236811
Dennd4a	-28.170212	-0.6603745	1.355401241240113e-174	3.1786736491991287e-173	0.2739755727397557	0.45402848938685886
Alcam	-30.240406	-0.6851326	6.975818959015245e-201	1.8078494474006627e-199	0.39734046397340467	0.5584520391119119
Cst3	-30.733248	-0.81637484	2.0475869184577523e-207	5.482721242961077e-206	0.4354990243549902	0.5964378882570426
Zfand3	-31.5815	-0.71590286	6.627322490061356e-219	1.8501790056807774e-217	0.2679771626797716	0.4696432257943434
Tmcc3	-32.02339	-1.1938034	5.1530824694583994e-225	1.4779689063565638e-223	0.32723856327238565	0.4570876264474598
Lsamp	-32.0649	-0.61290044	1.3609999819670514e-225	3.919605167846319e-224	0.8198308881983088	0.7694761931572922
Gab2	-32.440647	-0.8669654	7.339089384927469e-231	2.14904117380432e-229	0.2938498229384982	0.47382842557663796
Ube3a	-33.082733	-0.9150206	5.265324896168653e-240	1.602217732555471e-238	0.31191732311917325	0.481204136403731
Ttc3	-34.331566	-0.7463932	2.6539426026280906e-258	8.68058667811241e-257	0.3325142733251427	0.5368128671433665
Mdga2	-35.919716	-0.7837996	1.5040128326140633e-282	5.255522174764409e-281	0.5293054852930549	0.6174389580166282
LOC103692025	-36.534836	-1.7041126	3.104796710895318e-292	1.120398758014307e-290	0.26790489267904893	0.43710001313739844
Cadm1	-37.444695	-0.91805446	7.327474186760644e-307	2.728735769087454e-305	0.3706728337067283	0.5634630182234484
Cadm2	-37.47715	-0.6722965	2.1705141974542606e-307	8.111764824211413e-306	0.7237117872371178	0.7002045680611076
Camk2d	-38.453144	-1.0482783	0.0	0.0	0.2505600925056009	0.46684683670213767
Trps1	-38.481873	-0.9721508	0.0	0.0	0.3384404133844041	0.5335472852504551
Macf1	-39.29956	-0.72353804	0.0	0.0	0.538194695381947	0.7354127958260609
Maml3	-39.51444	-1.0897981	0.0	0.0	0.27007299270072993	0.48480753711315056
Mycbp2	-40.401703	-0.85341877	0.0	0.0	0.34234299342342994	0.5835632378056791
Sbf2	-40.89933	-0.8895436	0.0	0.0	0.322324203223242	0.566822438676501
Exoc4	-41.768185	-0.8330052	0.0	0.0	0.40998771409987717	0.6442580185049641
Mef2a	-43.075584	-1.1656373	0.0	0.0	0.28850184288501846	0.5235065593153538
Eif4g3	-43.62891	-0.9557506	0.0	0.0	0.315097203150972	0.5726216616932229
Srrm2	-49.122684	-1.0086373	0.0	0.0	0.3739249837392498	0.6475423681099037
Dpp10	-49.46766	-2.0331266	0.0	0.0	0.26327961263279615	0.48754762306927163
Ctnna2	-50.791077	-1.6414663	0.0	0.0	0.26378550263785505	0.49242722819661056
Dock4	-51.01913	-1.1530317	0.0	0.0	0.5696321456963215	0.7555693185443763
Opcml	-52.81918	-2.3669448	0.0	0.0	0.2664594926645949	0.4805472664827431
Chd9	-53.070744	-1.2658101	0.0	0.0	0.26920575269205754	0.5702756976896947
Pbx1	-58.058414	-1.4585336	0.0	0.0	0.2779504227795042	0.579171593191074
Csmd1	-61.093197	-2.2926686	0.0	0.0	0.31495266314952663	0.549931497851097
Apoe	-68.11577	-1.5268863	0.0	0.0	0.43586037435860375	0.7398232081526941
Nlgn1	-69.45327	-1.8869627	0.0	0.0	0.39481101394811013	0.6327909464557175
Tanc2	-72.35969	-1.6653894	0.0	0.0	0.26197875261978754	0.6489687142240489
Nrxn1	-80.85333	-2.3992903	0.0	0.0	0.44894124448941247	0.6834450012199013
