# Supplementary material for: Single-cell RNA sequencing identifies microglial state changes associated with iTBS after ischemia–reperfusion injury
Source: PLoS One. 2026 Apr 20;21(4):e0346888. doi: 10.1371/journal.pone.0346888 (PMC13095131; doi:10.1371/journal.pone.0346888)
Supplement: S1 File — These materials provide additional support for the results presented in this study. (ZIP) [file pone.0346888.s005.zip › single-cell RNA sequencing/standard analysis/05-Marker_gene_analysis/cluster1/differentially_expressed_genes.xls]

names	scores	logfoldchanges	pvals	pvals_adj	pct_nz_group	pct_nz_reference
LOC103692025	147.96884	5.3738527	0.0	0.0	0.9968318624123105	0.3120517483957311
Pcdh15	145.12033	5.5967054	0.0	0.0	0.9780493324281512	0.17598915617171682
Nxph1	141.41689	5.9397516	0.0	0.0	0.9584747680470694	0.10596753714697506
Opcml	138.52219	4.2726784	0.0	0.0	0.9904955872369314	0.352390103290896
Ptprz1	131.1699	3.860217	0.0	0.0	0.9473862864901561	0.2709584434302186
Sox6	129.43861	3.8460839	0.0	0.0	0.9521384928716904	0.20402525651144435
Dscam	127.14995	3.7676451	0.0	0.0	0.9235121068114958	0.2641124189286572
Csmd3	126.997894	3.3003414	0.0	0.0	0.951459606245757	0.3578806492570605
Dcc	126.66821	3.7483385	0.0	0.0	0.9418420457116995	0.24764078103016368
Brinp3	125.98833	4.052187	0.0	0.0	0.9069925322471147	0.19156858035070862
Slc35f1	124.77752	4.0262566	0.0	0.0	0.8963566417741571	0.1839847637349439
AABR07021536.1	124.08595	4.423631	0.0	0.0	0.8821000226295542	0.16804502247692255
Xylt1	121.090004	3.9443285	0.0	0.0	0.8651278569812175	0.2188154147078
Nlgn1	120.80186	2.7302861	0.0	0.0	0.9818963566417741	0.5233519783123435
Vcan	120.5661	4.5179663	0.0	0.0	0.8470242136229916	0.10605332692769637
Lrp1b	120.3531	3.33476	0.0	0.0	0.9532699705815796	0.30618372739439276
Csmd1	118.03204	3.2188778	0.0	0.0	0.9816700610997964	0.42867437630829414
Zeb1	116.20707	3.3602023	0.0	0.0	0.8742928264313193	0.25678597165505646
Megf11	116.05756	5.0251656	0.0	0.0	0.7985969676397375	0.0834391407295563
Ppp2r2b	115.2866	2.463831	0.0	0.0	0.9563249603982802	0.536769500017158
Dpp6	114.331665	3.2920396	0.0	0.0	0.8758768952251641	0.24927078686386878
Adgrl3	113.15073	2.1319857	0.0	0.0	0.9699026929169495	0.606293538313716
Arhgap31	113.063416	3.891844	0.0	0.0	0.8233763294863091	0.13204763048625648
Ctnna2	111.18948	2.7043765	0.0	0.0	0.9324507807196198	0.37141827665488486
ENSRNOG00000069140	111.18128	4.566259	0.0	0.0	0.7804933242815116	0.08011049723756906
Lrrtm4	108.394646	3.1368024	0.0	0.0	0.892622765331523	0.2609210390858241
Grid2	107.799385	2.3642602	0.0	0.0	0.950214980764879	0.5132631000995161
Pdgfra	106.49173	5.3934035	0.0	0.0	0.7277664630006789	0.039754984386259906
Adarb2	106.344154	2.5033069	0.0	0.0	0.961642905634759	0.45482310147215266
Il1rapl1	106.008804	2.309338	0.0	0.0	0.9798596967639738	0.5815174496413987
Gria4	105.92301	3.039209	0.0	0.0	0.8461190314550804	0.22720565526234515
Ptprt	105.119064	2.6676176	0.0	0.0	0.8833446481104322	0.3407741669812292
Mmp16	103.40109	3.7401206	0.0	0.0	0.7597872821905408	0.1632407947565286
Nav2	103.06104	3.0677216	0.0	0.0	0.8160217243720299	0.23619642428193954
Ptprg	101.45976	2.5326264	0.0	0.0	0.8628649015614392	0.3033869805428777
Epn2	100.316895	3.2216022	0.0	0.0	0.7726861280832767	0.23641947771181496
Chst11	98.55652	3.57388	0.0	0.0	0.7374971713057252	0.1540612882193473
Cntn1	97.021324	3.4446898	0.0	0.0	0.7286716451685902	0.17832263820733674
Sox5	96.93429	2.925582	0.0	0.0	0.7754016745870106	0.20359630760783776
Cdh13	96.65009	3.3245203	0.0	0.0	0.7373840235347363	0.13405511135513537
Mdga2	96.38622	1.9751872	0.0	0.0	0.9443312966734555	0.5469441680107066
Lsamp	95.787994	2.2350988	0.0	0.0	0.997510749038244	0.7468515150475276
Dlgap1	94.85756	2.4094524	0.0	0.0	0.8495134645847476	0.29993823135788067
Dscaml1	94.556046	2.9542227	0.0	0.0	0.7534510070151618	0.20407673037987714
Kcnd2	93.4361	2.420994	0.0	0.0	0.8678434034849514	0.35125767818537457
Maml2	93.319336	2.0942614	0.0	0.0	0.8970355284000905	0.4294808002470746
Marchf1	92.97808	2.403901	0.0	0.0	0.8293731613487214	0.35446621598435196
Sntg1	91.21566	2.2192664	0.0	0.0	0.8480425435618918	0.3671116296626746
Cntn6	89.753944	4.652365	0.0	0.0	0.6279701289884589	0.058388524758930714
Pstpip2	89.55859	4.110653	0.0	0.0	0.642000452591084	0.07074225318280086
Gria2	89.36366	1.9678992	0.0	0.0	0.9275854265670966	0.44204042414467587
Nalf1	88.76589	2.3828855	0.0	0.0	0.8242815116542204	0.26133283003328645
Chl1	88.37245	3.4651616	0.0	0.0	0.6676849966055669	0.142411035997392
ENSRNOG00000067970	88.218	3.7189515	0.0	0.0	0.649581353247341	0.10879859991077863
Sorcs3	87.872635	3.2464998	0.0	0.0	0.6744738628649015	0.12225043752788167
Anks1b	87.83157	1.8939861	0.0	0.0	0.973183978275628	0.5937167564599705
Nrg3	87.68477	2.1730487	0.0	0.0	0.8973749717130572	0.37052606293538315
Kazn	87.62046	2.375939	0.0	0.0	0.7876216338538131	0.31640986925637415
Dmd	87.09272	2.211397	0.0	0.0	0.8039149128762163	0.3393500566212553
Tmem132d	85.98419	2.9186409	0.0	0.0	0.6898619597193936	0.14898253320064514
Spon1	85.83038	3.6246395	0.0	0.0	0.6360036207286717	0.09907003877698088
Nrxn1	85.520744	2.107389	0.0	0.0	0.9720525005657389	0.5840053532823171
ENSRNOG00000070379	84.70353	3.2161362	0.0	0.0	0.6586331749264539	0.13963144710202122
Erbb4	84.45944	1.9977187	0.0	0.0	0.9517990495587237	0.4592841700696613
Cask	83.55322	2.1178296	0.0	0.0	0.7677076261597646	0.3705946947599602
Csmd2	83.48944	2.361278	0.0	0.0	0.7290110884815569	0.2561339693215744
Cdh20	82.74918	2.1292465	0.0	0.0	0.7984838198687486	0.32742527710099173
Tox	82.30026	2.6454625	0.0	0.0	0.6916723240552161	0.18945815174496414
Sema3d	82.1269	4.6146584	0.0	0.0	0.5743380855397149	0.046309323633368794
Myt1	82.03818	5.297218	0.0	0.0	0.5615523874179679	0.030901479015819636
Ctnnd2	81.862465	1.8276691	0.0	0.0	0.9118578863996379	0.4343021859236128
Ntm	81.84157	2.0300398	0.0	0.0	0.9443312966734555	0.42253182800864764
Bcas1	81.519806	2.1970491	0.0	0.0	0.8262050237610319	0.3361929926907107
Nrxn3	80.33445	2.0192363	0.0	0.0	0.8854944557592216	0.40865104148793796
Kcnq5	78.99222	2.138688	0.0	0.0	0.7593346911065852	0.23370852064102124
Sema5a	78.76127	3.2799973	0.0	0.0	0.6026250282869428	0.10519542912048317
Ryr3	78.73356	3.486028	0.0	0.0	0.5916496945010183	0.10545279846264713
Col5a3	78.36937	4.056303	0.0	0.0	0.5656257071735686	0.06602381524312824
Sgcd	78.27861	4.0635624	0.0	0.0	0.5624575695858791	0.06279811948800659
Lrrc4c	77.8679	1.9510701	0.0	0.0	0.7682733650147092	0.3270478020658179
Grid1	76.43882	1.7364544	0.0	0.0	0.7948630911971034	0.4055626093819704
Sulf2	76.3196	2.7716055	0.0	0.0	0.622765331522969	0.15425002573693422
Npas3	75.85243	1.6362795	0.0	0.0	0.9123104774835936	0.5281047321643045
Tnr	75.720345	3.806538	0.0	0.0	0.5586105453722562	0.08819189458151745
Emid1	75.43924	4.152912	0.0	0.0	0.5427698574338086	0.07022751449847295
Gria3	74.70936	2.2894914	0.0	0.0	0.6663272233537	0.18950962561339693
Trio	74.19942	1.9254316	0.0	0.0	0.7251640642679339	0.32509179506537184
Pcdh11x	74.171135	3.2202063	0.0	0.0	0.5779588142113601	0.11888747812360592
Fgf14	73.63498	1.89206	0.0	0.0	0.7888662593346911	0.27801036340551116
Robo1	72.98452	1.8056877	0.0	0.0	0.7731387191672324	0.402028070416252
Sh3d19	72.5936	2.2820992	0.0	0.0	0.6494682054763521	0.20726811022271027
AABR07025986.2	72.25563	2.006638	0.0	0.0	0.721203892283322	0.27452729830822553
Neto1	71.989456	2.7766194	0.0	0.0	0.5855397148676171	0.14103839950585087
Plppr1	71.9835	3.585436	0.0	0.0	0.5400543109300747	0.09119453690676367
Abtb2	71.68748	2.9659944	0.0	0.0	0.5684544014482915	0.11569609828077279
Luzp2	71.650955	1.5481071	0.0	0.0	0.881081692690654	0.4606224906489139
Grm7	71.2741	1.8898621	0.0	0.0	0.7381760579316587	0.2578669228921451
Nrxn2	71.0834	3.2461364	0.0	0.0	0.5494455759221544	0.11905905768504856
Lama4	70.05042	4.138193	0.0	0.0	0.5010183299389002	0.048591331800555915
B9d1	70.04028	3.5546868	0.0	0.0	0.5282869427472279	0.09153769602964895
Pcmtd2	70.011566	2.4806764	0.0	0.0	0.6052274270196877	0.19896365944888644
Plppr5	69.99278	3.0263429	0.0	0.0	0.5586105453722562	0.14215366665522802
Ppfia2	69.43083	1.8461753	0.0	0.0	0.7049106132609188	0.28751587110943344
Sema5b	69.15799	3.3537633	0.0	0.0	0.5209323376329487	0.0734017363851618
Ntrk3	68.895615	2.0868924	0.0	0.0	0.6439239646978955	0.21701382931265228
Map2	68.35508	1.6275371	0.0	0.0	0.7465489929848382	0.36951374352287153
Nckap5	68.060646	1.9161558	0.0	0.0	0.6704005431093008	0.21468034727703236
Ankrd28	67.959984	1.4032378	0.0	0.0	0.8538130798823264	0.5157681616965787
Ncam2	67.39411	1.4562371	0.0	0.0	0.9267933921701742	0.5445763700627981
Rora	67.03827	1.5075709	0.0	0.0	0.8694274722787961	0.4059572423732885
Klf12	66.58963	1.9234161	0.0	0.0	0.6576148449875537	0.2746817199135239
Grip1	66.44705	1.8892065	0.0	0.0	0.6504865354152524	0.23130640678082426
Tmem132b	66.14215	2.1833546	0.0	0.0	0.6088481556913329	0.21445729384715692
Tpm1	66.08268	3.2529652	0.0	0.0	0.5145960624575696	0.11063450121821489
Srgap1	65.923584	2.385287	0.0	0.0	0.5755827110205929	0.17616073573315946
Galnt13	65.77108	2.2591739	0.0	0.0	0.5940257976917854	0.1941594317284925
Pcdh7	65.39554	1.4153477	0.0	0.0	0.8359357320660783	0.4486462372602176
Alcam	65.32628	1.3517027	0.0	0.0	0.8071961982348947	0.48248172677670637
Fgf12	64.84238	1.3811207	0.0	0.0	0.8332201855623445	0.466867986685426
Arhgap42	64.09014	3.075163	0.0	0.0	0.49841593120615524	0.08618441371263855
Rims2	63.41042	1.6743053	0.0	0.0	0.680357546956325	0.29077588277684363
Grik2	63.375164	1.2493402	0.0	0.0	0.8866259334691107	0.5747057410521259
Cadps	63.24481	1.8562839	0.0	0.0	0.6307988232631817	0.21166054699564188
Dnm3	62.99148	1.3552538	0.0	0.0	0.837632948630912	0.453416149068323
Zfp827	62.449837	1.9731996	0.0	0.0	0.6130346232179226	0.2604406163137847
Cadm2	62.137913	1.2864441	0.0	0.0	0.9636795655125594	0.6658316461343124
Grin3a	62.108078	4.6642666	0.0	0.0	0.43256392849060876	0.028619470848632513
Cdh10	61.676014	1.743063	0.0	0.0	0.6421136003620729	0.25175869050478705
Grik1	61.599525	2.8686457	0.0	0.0	0.49241909934374295	0.0974915068117086
Usp24	61.564907	1.892899	0.0	0.0	0.6183525684544015	0.2873786074602793
Gpc5	61.503666	1.2895393	0.0	0.0	0.755827110205929	0.321660203836519
Fyn	61.27711	2.0777404	0.0	0.0	0.595949309798597	0.25639133866373837
Dpp10	61.24267	1.0095717	0.0	0.0	0.7963340122199593	0.38747812360591605
Rlbp1	61.09562	5.0053644	0.0	0.0	0.42023082145281737	0.02065817919769397
Adgrb3	60.892056	1.2605114	0.0	0.0	0.9351663272233537	0.6066710133488898
Pcdh17	60.80299	2.402902	0.0	0.0	0.5079203439692238	0.12315980920352768
Brinp1	60.41069	2.4424767	0.0	0.0	0.5193482688391039	0.14459009642771353
Dgkb	60.180218	1.447324	0.0	0.0	0.7174700158406879	0.30295803163927115
Itga9	60.110935	2.442899	0.0	0.0	0.5124462548087803	0.1245839195635016
ENSRNOG00000068287	59.209423	3.454126	0.0	0.0	0.4410500113147771	0.05693009848666827
Pde7b	59.171825	1.6937459	0.0	0.0	0.6192577506223127	0.24616519680175697
Astn2	59.09247	1.5967915	0.0	0.0	0.645847476804707	0.2635290484197522
Rims1	59.074284	1.5794384	0.0	0.0	0.6414347137361394	0.2324903057547785
Zfp462	58.99768	2.228321	0.0	0.0	0.5349626612355737	0.18383034212964552
Ccbe1	58.941208	4.712373	0.0	0.0	0.41310251188051594	0.0315877972615902
Cacng4	58.779808	3.5407155	0.0	0.0	0.43675039601719845	0.05789094403074706
Tshz2	58.76221	2.3709078	0.0	0.0	0.4900429961529758	0.10752891115610308
Thsd7a	58.63333	2.0136213	0.0	0.0	0.5502376103190767	0.18266360111183555
Dpyd	58.09452	2.225035	0.0	0.0	0.5173116089613035	0.14616862839298583
Mtss2	57.938263	2.7653234	0.0	0.0	0.4649241909934374	0.08990769019594386
Calcrl	57.83955	2.562598	0.0	0.0	0.48008599230595156	0.10323942212003706
Tcf4	57.776672	0.9198574	0.0	0.0	0.925888210002263	0.7548814385230431
Nav1	57.691925	1.4549335	0.0	0.0	0.6830730934600588	0.379156514875948
Zbtb20	57.436436	1.084546	0.0	0.0	0.909255487666893	0.6567550873339968
Agmo	56.86905	2.1573007	0.0	0.0	0.5173116089613035	0.1497203253148485
Parp8	56.57478	2.2172472	0.0	0.0	0.5117673681828468	0.17003534538965717
Btd	56.37167	1.3720766	0.0	0.0	0.7153202081918986	0.4042757626711506
Ppargc1a	55.95744	1.5335511	0.0	0.0	0.6294410500113148	0.26637726913970006
Armh4	55.882504	4.2549405	0.0	0.0	0.39613034623217924	0.03272022236711163
Gpc6	55.813797	1.7893777	0.0	0.0	0.5695858791581806	0.21267286640815347
Tmtc2	55.775993	1.7143574	0.0	0.0	0.5883684091423399	0.25299406334717406
Dok6	55.769176	1.8816025	0.0	0.0	0.5457116994795203	0.1929069009299612
Ntn1	55.452957	3.857932	0.0	0.0	0.4035980991174474	0.045897532685906454
Tacc2	55.053814	3.06474	0.0	0.0	0.43561891830730937	0.09265296317902612
C1ql1	54.113335	4.3568277	0.0	0.0	0.37961077166779816	0.024861878453038673
Plce1	53.618332	3.584236	0.0	0.0	0.3936410952704232	0.043478260869565216
Ccser1	53.054634	1.3244128	0.0	0.0	0.6698348042543562	0.34134037953398993
Arhgap35	52.823677	1.582287	0.0	0.0	0.6007015161801312	0.3228441028104732
ENSRNOG00000038987	52.676666	1.4325463	0.0	0.0	0.6134872143018782	0.2824714320030198
Cspg4	52.425526	3.418968	0.0	0.0	0.38945462774383344	0.04632648158951306
Dlg2	52.14279	1.1245502	0.0	0.0	0.9112921475446933	0.5939912837582787
Rev3l	52.09731	1.6075445	0.0	0.0	0.5770536320434487	0.29393294670738823
Slc24a3	51.975082	2.2338884	0.0	0.0	0.45904050690201403	0.1303146769156858
Myo16	51.825787	3.4305487	0.0	0.0	0.3923964697895451	0.06360454342678701
Macrod2	51.24068	1.091989	0.0	0.0	0.7989364109527042	0.5191311211008545
ENSRNOG00000067560	50.934425	3.124515	0.0	0.0	0.3929622086444897	0.06557770838337737
Tmem117	50.825184	1.5356251	0.0	0.0	0.560081466395112	0.24518719330153393
Kcnq1	50.82177	2.149159	0.0	0.0	0.4780493324281512	0.1818228612607666
Zfpm2	50.763744	1.6270255	0.0	0.0	0.5346232179226069	0.19910092309804056
Rit2	50.67071	2.2788622	0.0	0.0	0.45553292600135775	0.14896537524450087
Lnx1	50.36917	2.8594756	0.0	0.0	0.41106585200271556	0.09857245804879723
Agap1	50.078663	1.0513052	0.0	0.0	0.7618239420683413	0.5025393775093511
Ncald	49.83792	1.5032092	0.0	0.0	0.5713962434940032	0.28089290003774753
Gpm6b	49.834793	0.972616	0.0	0.0	0.8615071283095723	0.5841769328437596
Glcci1	49.538982	1.3401623	0.0	0.0	0.6250282869427473	0.3791050410075152
Nalcn	49.476547	1.9229976	0.0	0.0	0.48585652862638606	0.19618407055351567
Pid1	49.38396	1.4198039	0.0	0.0	0.5674360715093912	0.2517415325486428
Nmnat2	49.346077	2.1250238	0.0	0.0	0.45508033491740213	0.15340928588586528
Pde3a	49.342957	3.2249765	0.0	0.0	0.3727087576374745	0.05157681616965787
Shc4	49.14346	4.3420234	0.0	0.0	0.3455532926001358	0.02371229539137298
Vxn	48.58428	4.1950145	0.0	0.0	0.3524553066304594	0.04243162554476511
Jazf1	48.43932	1.8751384	0.0	0.0	0.48449875537451914	0.20339041213410658
Zcchc24	48.38041	1.9489298	0.0	0.0	0.4598325412989364	0.14877663772691396
Adcy2	48.085102	1.4417717	0.0	0.0	0.5452591083955646	0.23609347654507395
Ncam1	47.848362	0.9332319	0.0	0.0	0.8750848608282417	0.614409251569953
Fchsd2	47.81293	0.92439866	0.0	0.0	0.7947499434261145	0.49004838543632684
Pde1a	47.762066	1.6761466	0.0	0.0	0.47137361393980537	0.15205380735046842
Rbfox1	47.507862	0.93578047	0.0	0.0	0.8445349626612356	0.5146528945472015
Stk32a	47.341408	4.9968534	0.0	0.0	0.32699705815795427	0.018084485776054357
Xkr4	46.91361	1.1904347	0.0	0.0	0.6482235799954741	0.36311382588106106
Kctd8	46.58931	1.7799513	0.0	0.0	0.4789545145960625	0.18962973130640678
Arhgef28	46.292812	1.6827016	0.0	0.0	0.49581353247341026	0.21545245530352425
Pdzrn4	45.71213	4.044438	0.0	0.0	0.3293731613487214	0.032994749665419855
Fam89a	45.63265	5.4861736	0.0	0.0	0.3095723014256619	0.00976287704608627
Gramd1b	45.623657	1.4651794	0.0	0.0	0.5362072867164517	0.2760200404927765
Rbms3	44.46285	1.38606	0.0	0.0	0.5228558497397602	0.2321471466318932
Tanc2	44.462505	0.8812077	0.0	0.0	0.7894319981896357	0.5357914965169349
Ehbp1	44.400383	1.5684882	0.0	0.0	0.4920796560307762	0.2330050444391064
Tnk2	44.279346	1.6390232	0.0	0.0	0.4812174700158407	0.2164304588037473
Khdrbs2	44.194523	1.6200051	0.0	0.0	0.46130346232179226	0.17300367180261486
Galnt10	43.888752	2.6116064	0.0	0.0	0.35505770536320436	0.06767097903297759
Gmds	43.73251	1.2658778	0.0	0.0	0.5669834804254357	0.3262413781270375
Smoc1	43.622524	4.429848	0.0	0.0	0.3057252772120389	0.020091966644933255
Afap1l2	43.55713	3.6321964	0.0	0.0	0.31681375876895224	0.031244638138704917
Nfib	43.362015	1.0792539	0.0	0.0	0.6255940257976917	0.3592532857486016
Ctnna3	43.195843	0.90781796	0.0	0.0	0.8309572301425662	0.4828592018118802
Nkain3	43.102303	2.7816167	0.0	0.0	0.35675492192803804	0.08572114889674343
Sez6l	43.04003	2.2544668	0.0	0.0	0.387531115637022	0.12348581037026869
Fign	43.02151	1.7517052	0.0	0.0	0.42543561891830733	0.14296009059400844
Gfra1	42.658535	3.344397	0.0	0.0	0.3194161575016972	0.041419306132253524
Sox10	42.427082	1.8864585	0.0	0.0	0.4024666214075583	0.12331423080882606
Usp29	42.05446	2.0789123	0.0	0.0	0.3978275627970129	0.14050650286537866
Kcnn2	41.82945	1.4711045	0.0	0.0	0.4745417515274949	0.21778593733914417
Adam22	41.66378	1.643705	0.0	0.0	0.44342611450554426	0.19059057685048558
Agfg1	41.65173	1.5341746	0.0	0.0	0.4703552840009052	0.2271884973062009
Gucy1a2	41.643234	1.7467993	0.0	0.0	0.4229463679565513	0.16631206890635186
Lrp1	41.62181	1.4341899	0.0	0.0	0.48359357320660784	0.22983082255241755
Akap6	41.59642	1.0433502	0.0	0.0	0.6148449875537452	0.3574173844411654
Cyfip2	41.56658	1.5725565	0.0	0.0	0.4662819642453044	0.2272742870869222
Cntn4	41.421345	1.6338379	0.0	0.0	0.43595836162027607	0.17116777049517862
Zfp521	41.191387	2.2695575	0.0	0.0	0.35369993211133743	0.08484609313338595
Dab1	40.950783	1.3335373	0.0	0.0	0.4882326318171532	0.227651762122096
Kif13a	40.80489	1.0434257	0.0	0.0	0.6003620728671645	0.34710545279846267
Ppfibp1	40.76999	2.1554487	0.0	0.0	0.3702195066757185	0.11276208778010363
Gabrg1	40.72925	1.6805861	0.0	0.0	0.4035980991174474	0.1312240485913318
Lamc1	40.408447	1.7260231	0.0	0.0	0.42204118578863997	0.17811674273360556
Kcnh7	40.386612	1.3242182	0.0	0.0	0.46311382665761486	0.1877080402182492
Nova1	40.152596	1.1059502	0.0	0.0	0.5801086218601493	0.35829244020452283
Meis2	39.425068	1.1700637	0.0	0.0	0.4803122878479294	0.21224391750454685
Lrfn5	39.246407	1.3543376	0.0	0.0	0.4575695858791582	0.19446827493908925
Mpzl1	39.20672	2.1592915	0.0	0.0	0.35279474994342613	0.10020246388250231
Prkn	39.14317	0.7708417	0.0	0.0	0.7836614618692012	0.5690264575683744
Prkd1	39.127018	1.3382186	0.0	0.0	0.4755600814663951	0.23092893174565046
Dennd2a	39.11684	1.4656109	0.0	0.0	0.4487440597420231	0.20728526817885454
RGD1309104	38.834156	1.1406184	0.0	0.0	0.5349626612355737	0.3063038330874026
Tgfa	38.776386	3.1093698	0.0	0.0	0.29769178547182623	0.045108266703270304
Shisal1	38.587795	3.2484286	0.0	0.0	0.2974654899298484	0.049792388730654405
Lrrtm3	38.420174	0.8295269	0.0	0.0	0.6464132156596515	0.3758965032085378
Itih5	38.387615	2.8140612	0.0	0.0	0.3045937995021498	0.0540475618544319
Tspan7	38.201492	1.1416767	0.0	0.0	0.5170853134193256	0.28712123811811535
Cspg5	38.022858	1.9899193	0.0	0.0	0.35811269517990496	0.11458083113139562
Shc3	37.78943	2.3805735	0.0	0.0	0.33095723014256617	0.09303043821419993
Cacna1e	37.74399	1.5662267	0.0	0.0	0.4077845666440371	0.1678219690470471
Kcnma1	37.63413	0.8401965	5.94851382757305e-310	4.1572180302965514e-308	0.5943652410047522	0.30098486668268076
Thsd4	37.283665	3.1020412	3.0189838816710987e-304	2.095894571626366e-302	0.28716904276985744	0.045828900861329395
RGD1310951	37.26419	1.1417333	6.242352392224603e-304	4.3051697452427967e-302	0.5124462548087803	0.28183658762568203
Prss48	37.045097	2.178116	2.153962280876315e-300	1.475816117021334e-298	0.33050463905861055	0.09067979822243574
Olfm2	37.020683	2.7492425	5.3231925612006105e-300	3.6353763921215634e-298	0.3144376555781851	0.08608146597577297
6330411D24Rik	36.973217	1.7687206	3.0858010143323453e-299	2.09375094066317e-297	0.34442181489024665	0.10044267526852202
Cox16	36.78822	1.1094285	2.8489918275002354e-296	1.9268375050119336e-294	0.5394885720751301	0.3415291170515768
Snx25	36.781506	1.5507442	3.647645211176552e-296	2.4511708172284485e-294	0.40495587236931435	0.1776706358738547
Pcdhga5	36.74401	1.0476241	1.449141595757282e-295	9.70693376889686e-294	0.5425435618918307	0.33200645139151025
Sh3bp4	36.586926	3.6928325	4.616499892722224e-293	3.0726837063750525e-291	0.26793392170174246	0.02944305274355719
Pcdha5	36.406593	1.4808433	3.3479121640649535e-290	2.2212761529046146e-288	0.4177415704910613	0.19714491609759446
Lcorl	36.400326	1.0883714	4.207067271574279e-290	2.7825038616979918e-288	0.5261371350984385	0.3160323942212004
Nol4	36.400173	1.4212531	4.2300175532329625e-290	2.7888851578956696e-288	0.41966508259787283	0.19541196252702378
Rab27b	36.384804	2.841643	7.40339355359355e-290	4.86581659074114e-288	0.2975786377008373	0.06729350399780379
Pde4b	36.202393	0.6620957	5.582757515546414e-287	3.657752939717066e-285	0.9160443539262276	0.6022785765759583
Fat3	35.966084	1.1880343	2.8371877345612227e-283	1.8416247072077585e-281	0.45609866485630235	0.22099447513812154
Cracd	35.943882	1.6542516	6.307794187822196e-283	4.069206552057851e-281	0.3869653767820774	0.16960639648605058
Pde4d	35.583614	0.68852234	2.5113376317518743e-277	1.6151136437825092e-275	0.7559402579769179	0.5004461068597509
Cd9	35.49998	1.3989633	4.918435301626563e-276	3.1248458949667435e-274	0.41581805838424984	0.18810267320956728
Asap1	35.48027	0.80133533	9.906057276392518e-276	6.255734845085709e-274	0.6507128309572301	0.44941834528670943
Nrcam	35.48027	0.8301515	9.906057276392518e-276	6.255734845085709e-274	0.6275175379045033	0.36182697917024126
Cobll1	35.4699	1.9892162	1.431525486332027e-275	9.01302202595714e-274	0.31862412310477484	0.08441714422977935
Neto2	35.435555	2.0888755	4.8420679227860005e-275	3.03948491224944e-273	0.3340122199592668	0.11343124806972993
Phactr3	35.233288	1.077114	6.186207700449969e-272	3.825959606124898e-270	0.5074677528852681	0.3036443498850417
Rnf144a	35.208176	1.5107945	1.4991091600974308e-271	9.244212544294923e-270	0.3901335143697669	0.16814797021378813
Klhl5	34.89764	1.3003072	8.073635159909513e-267	4.9206928710076415e-265	0.42272007241457343	0.2009025084931883
Slc22a17	34.634613	0.97850734	7.615167862001535e-263	4.587919810193224e-261	0.5488798370672098	0.3574002264850211
Cdh18	34.39368	1.5724012	3.134189678978365e-259	1.872120250981778e-257	0.3551708531341933	0.13209910435468927
Unc79	34.393566	0.90051085	3.1466404066852584e-259	1.874217692231907e-257	0.5514822357999547	0.32202052091554856
Bche	34.229435	2.2328525	8.824129148061604e-257	5.226177732154226e-255	0.31307988232631817	0.09795477162760372
Cdh2	34.224518	1.1238598	1.0442828694131006e-256	6.167446377497201e-255	0.47273138719167235	0.26888233073676265
Itpr2	34.18526	0.94228894	4.004046832123938e-256	2.3581136483795077e-254	0.5253451007015162	0.2982395936995985
Nebl	34.06876	1.2658203	2.1411234448310754e-254	1.257445214126844e-252	0.41219732971260464	0.19910092309804056
Mapk10	34.06474	1.0533897	2.4557604131855078e-254	1.4381975648840043e-252	0.4676397374971713	0.23600768676435263
Prrx1	33.98375	2.154369	3.872660356082084e-253	2.2616767973709462e-251	0.2970128988458927	0.07376205346419135
Slc1a1	33.961445	2.5132272	8.267135342753791e-253	4.814687766560445e-251	0.2974654899298484	0.08693936378298617
Tmem196	33.610584	3.495325	1.1750236873109366e-247	6.712683004948528e-246	0.25786377008372935	0.04332383926426684
Slc9a7	33.58309	2.3905158	2.961672017731413e-247	1.6873482479281742e-245	0.3004073319755601	0.09291033252119008
Ptprk	33.352116	1.797265	6.788307199360918e-244	3.836216947218356e-242	0.3340122199592668	0.1241034967914622
ENSRNOG00000066115	33.097076	0.74137515	3.2739174876062104e-240	1.8451869366976293e-238	0.6770762615976466	0.47198105761641673
Jakmip2	33.037792	1.3493202	2.3293609692495627e-239	1.3093131925277837e-237	0.40518216791129213	0.21162623108335335
Ptpn9	33.029827	1.0739874	3.0314218500964634e-239	1.6993794253776056e-237	0.49943426114505546	0.3164956590370955
Pbx1	32.960014	0.66350144	3.040314347047856e-238	1.6818794353616185e-236	0.6961982348947726	0.4899111217871727
Scn3a	32.952984	2.0758498	3.8336805012263635e-238	2.1151827733871566e-236	0.3163611676849966	0.11629662674582204
Gpt2	32.639862	1.7521263	1.1160620449344775e-233	6.0777550218431836e-232	0.3292600135777325	0.12122096015922583
Unc5c	32.53201	0.66665715	3.762165457624245e-232	2.0381798704018067e-230	0.6809232858112695	0.42632373631653
Epha5	32.22826	1.0021807	7.095373760626366e-228	3.824205816588493e-226	0.4554197782303689	0.24151539068666142
Thsd7b	31.809433	1.5012534	4.7937986590623246e-222	2.5509335707081395e-220	0.3336727766463001	0.12523592189698363
Pde10a	31.70124	0.6855586	1.4936555449270458e-220	7.908076301752636e-219	0.4902692916949536	0.2570604989533647
Fam110b	31.62834	2.1356478	1.5058072921274453e-219	7.952331407240308e-218	0.2973523421588595	0.10114615147043685
Cdk14	31.518902	1.1521397	4.785343893695427e-218	2.514524312662113e-216	0.42011767368182845	0.21919288974297382
Tns3	31.434738	0.9009297	6.785899275132332e-217	3.530351469042791e-215	0.5082597872821906	0.30247760886723174
Cacna1a	31.393755	1.0225794	2.4621288435457343e-216	1.2777473597470263e-214	0.4223806291016067	0.2066847397138053
Mpped2	31.137154	1.1726906	7.570375685285418e-213	3.861812569773578e-211	0.419438787055895	0.23509831508870663
Ryr2	31.118744	0.9651483	1.343546450329724e-212	6.837086135342959e-211	0.42147544693369543	0.19719638996602726
Sh3rf1	31.021568	1.0325215	2.759624252533429e-211	1.397543045377195e-209	0.44863091197103416	0.2523249030575478
Farp1	30.957445	0.961109	2.0171886175120564e-210	1.0166436671816773e-208	0.4508938673908124	0.2534230122507807
Shisa6	30.75142	2.5718553	1.1705410654977054e-207	5.843229518863069e-206	0.2562797012898846	0.05831989293435366
Setbp1	30.654303	0.8958965	2.3158628897847985e-206	1.1533107208367717e-204	0.4830278343516633	0.28441028104732163
Lima1	30.62684	1.6310316	5.376903976712158e-206	2.6713784070082252e-204	0.3298257524326771	0.1370062798119488
Negr1	30.591145	0.57545567	1.6052787226324132e-205	7.956565886220136e-204	0.7183751980085993	0.4304244878350091
Tnik	30.549427	0.6809518	5.754504986165071e-205	2.83879885976322e-203	0.576601040959493	0.36287361449504135
Ak5	30.405737	1.0367777	4.6129005712675166e-203	2.264966589629854e-201	0.43595836162027607	0.24522150921382244
Cpe	30.289442	0.67905307	1.5790149968474453e-201	7.698983354396172e-200	0.540846345326997	0.3309426581105659
Glce	30.20553	1.7910475	2.0038330509535348e-200	9.7026244217764e-199	0.31873727087576376	0.13621701382931264
Zfp608	30.178923	0.95993286	4.478672640732155e-200	2.16359102731775e-198	0.45134645847476806	0.255001544216053
Tmem100	30.136593	2.080899	1.6075579906072148e-199	7.730289181438271e-198	0.262163385381308	0.0622662228475344
Dzip1	30.091051	2.382587	6.3447587829685605e-199	3.044032325943223e-197	0.27268612808327675	0.08615009780035002
Gpr137c	30.036732	1.7034019	3.254020520721671e-198	1.5576208730011543e-196	0.3181715320208192	0.132991318074191
Stard9	29.871368	1.2944249	4.63460897513765e-196	2.2134216804723455e-194	0.36716451685901785	0.1789574825846745
Arhgef3	29.789455	2.3391566	5.350610508224039e-195	2.5437845785810704e-193	0.2743833446481104	0.09059400844171442
Grm5	29.725723	0.68612254	3.57256746683919e-194	1.6908002146670531e-192	0.5070151618013126	0.27416698122919597
Mllt3	29.613556	0.788554	9.998030825998e-193	4.7105329055702036e-191	0.5371124688843629	0.36395456573213
Nckap1	29.48493	0.8290692	4.49228174279659e-191	2.111775314337966e-189	0.5238741796786603	0.3607460279331526
AABR07019403.1	29.373634	1.740349	1.192841865520231e-189	5.54525998946722e-188	0.3142113600362073	0.13765828214543083
Ptpn4	29.266148	0.93876857	2.7979960577823023e-188	1.2892919856585438e-186	0.47205250056573883	0.30958100271095707
Bicd1	29.157572	1.1889471	6.697515856312586e-187	3.079388540426528e-185	0.39431998189635664	0.2244089084108301
Fam222b	29.063234	1.0103978	1.0470774649272303e-185	4.793237146214915e-184	0.4498755374519122	0.2859544971003054
Fmn2	28.979605	0.5495343	1.1892746636849252e-184	5.43231647033075e-183	0.5417515274949084	0.3229470505473388
Tmem178b	28.91821	0.68097806	7.048352541264113e-184	3.212516508263987e-182	0.583050463905861	0.37975704334099725
Tmem163	28.767439	1.7821318	5.482082545207192e-182	2.4824480052443626e-180	0.27540167458701065	0.08757420816032394
Kcnip1	28.347046	1.3843578	9.102172713471506e-177	4.086427261469884e-175	0.3150033944331297	0.12789540509934458
Etv1	28.14108	1.3531934	3.081159570128856e-174	1.3657418931780466e-172	0.3194161575016972	0.13395216361826978
Cacnb2	27.923622	0.9347456	1.3787654017344813e-171	6.047530421080572e-170	0.38357094365241007	0.19419374764078104
Fhit	27.9092	0.6147614	2.0632706671238968e-171	9.031008936726434e-170	0.6930300973070831	0.569455406471981
Cacna1c	27.780626	0.7818971	7.436976707578075e-170	3.228232994846417e-168	0.4571169947952025	0.2614529357262963
Ptprj	27.754005	0.90427494	1.5589418767726374e-169	6.75305276620147e-168	0.43686354378818737	0.26527915994646717
Tenm1	27.677616	1.3183407	1.2987031331873832e-168	5.602594627655695e-167	0.3281285358678434	0.15093854020109124
Pclo	27.520561	0.9188092	9.964398896936944e-167	4.2810161326471305e-165	0.43720298710115413	0.2666517964380083
Bmerb1	27.379906	1.6050988	4.75883729280896e-165	2.036199646551687e-163	0.3054989816700611	0.1407810301636869
Arl15	27.16426	0.69680786	1.7180879814018457e-162	7.262385608482076e-161	0.5228558497397602	0.3492158814042071
Elavl4	27.081446	2.1891932	1.628780285037551e-161	6.84348846815577e-160	0.25571396243494005	0.08817473662537319
Tcf7l2	27.043482	0.77885014	4.556886655642924e-161	1.9069797529383144e-159	0.436071509391265	0.2451014035208126
Sorcs1	26.80328	0.5688448	2.9588915161022316e-158	1.2211834552480194e-156	0.6446028513238289	0.45242098761195565
Sez6	26.758707	1.6657321	9.77879028501731e-158	4.0200415120720184e-156	0.2890925548766689	0.12418928657218352
Xrcc4	26.694376	1.349737	5.4705255896811576e-157	2.2401374904932645e-155	0.33050463905861055	0.1684053395559521
LOC120093688	26.400126	0.9651988	1.365643544701798e-153	5.485073287014923e-152	0.3789318850418647	0.19805428777324044
LOC361346	26.368612	1.7285124	3.1401645980831565e-153	1.2564254000651042e-151	0.2612582032133967	0.08987337428365533
Naaladl2	26.366268	1.0789217	3.340678461580868e-153	1.3341078976286565e-151	0.37214301878253	0.2147661370577537
Pcsk2	26.212929	0.8025593	1.8927597575066627e-151	7.47337120073158e-150	0.3840235347363657	0.1927353213685186
Rgs20	26.209244	1.4138789	2.084993111510427e-151	8.216910822542783e-150	0.28151165422041186	0.10682543495418825
Evi5l	26.136316	1.3005577	1.4101029818586147e-150	5.526022264980881e-149	0.3307309346005884	0.171648193267218
Chd7	25.826466	0.705827	4.4734840290251163e-147	1.7115158057032954e-145	0.49637927132835485	0.31996156617823684
Insyn2a	25.815231	0.7746587	5.98159637948481e-147	2.284337881462268e-145	0.46741344195519346	0.2974160118046738
Grk4	25.80417	0.9970713	7.961282121498976e-147	3.0348407447154097e-145	0.3919438787055895	0.23526989465014927
Septin8	25.79785	1.426702	9.373589895448749e-147	3.566727509037722e-145	0.29769178547182623	0.13446690230259772
ENSRNOG00000070250	25.715876	2.0653946	7.766862408503996e-146	2.950000674940123e-144	0.2525458248472505	0.0918980131086785
Ntrk2	25.696274	0.5425918	1.2865020516590607e-145	4.8687368258274126e-144	0.5188956777551482	0.315877972615902
Sorbs2	25.650318	0.7854864	4.1936407755638856e-145	1.584213918927431e-143	0.4107264086897488	0.23223293641261453
Gabrb3	25.609266	0.7991164	1.2028919560836228e-144	4.519683288754344e-143	0.3901335143697669	0.20332178030952952
Dclk2	25.555231	1.1982528	4.802686872517335e-144	1.7948865056898116e-142	0.3412536773025571	0.18552897978792765
Abca8a	25.458984	0.7691682	5.614431512312047e-143	2.0760524001258268e-141	0.4029192124915139	0.22138910812943963
Filip1l	25.425718	0.95983005	1.3104997716490902e-142	4.837313065562469e-141	0.43188504186467525	0.2900552486187845
Reck	25.273842	1.8787742	6.195615606417388e-141	2.274908525466672e-139	0.2507354605114279	0.0909371675645997
Camsap2	25.162758	1.032946	1.024684299177306e-139	3.7362662637480685e-138	0.3867390812400996	0.2460107751964586
Slc44a1	25.039	0.51848096	2.300648544742494e-138	8.345224461777012e-137	0.6525231952930527	0.483888679180536
Cttnbp2	25.02858	0.5763729	2.9875697237268314e-138	1.0818201524638471e-136	0.5763747454175153	0.40219964997769464
Dock1	25.023441	0.65466195	3.398123109993122e-138	1.228362915933031e-136	0.5168590178773478	0.35077725541333515
AABR07035338.1	24.971497	1.2638016	1.2475830540539063e-137	4.478908614947636e-136	0.3307309346005884	0.18297244432243231
Ncoa1	24.846907	0.5721643	2.7928499145522164e-136	9.975279609625515e-135	0.5900656257071736	0.4545657321299887
Magi2	24.694536	0.51515454	1.2242889115828998e-134	4.3432218815984905e-133	0.9213622991627065	0.6815311760063141
Atp9a	24.557009	1.0780172	3.640263558368345e-133	1.278421537098002e-131	0.3636569359583616	0.22238426958580693
Ankrd11	24.441473	0.6493708	6.20083577695356e-132	2.163173425950222e-130	0.5272686128083277	0.3960914175903366
Scn8a	24.268515	1.1783128	4.216436853079702e-130	1.4660334172747767e-128	0.3206607829825752	0.1692632373631653
Dner	24.193384	1.4146544	2.6116373592360095e-129	9.050510557643335e-128	0.27856981217470017	0.1247726570810885
Nedd4	24.193073	0.67856264	2.63141831516598e-129	9.104012606562697e-128	0.5020366598778004	0.3680553172506091
Scfd2	24.130762	1.3545598	1.188924517961165e-128	4.099834119008846e-127	0.3181715320208192	0.17899179849696303
Scn1a	24.116371	1.1890453	1.683414776831815e-128	5.785979378861613e-127	0.3096854491966508	0.1565491918602656
Epb41	24.078594	0.8658098	4.1901004873822194e-128	1.4354517453996016e-126	0.37157727992758544	0.21378813355753062
LOC120094123	23.98036	0.6459945	4.458152061749091e-127	1.522306451573802e-125	0.4851776420004526	0.33409972204111044
Large1	23.882206	0.67866534	4.6886816972480906e-126	1.598421145764284e-124	0.46300067888662594	0.3068528876840191
Pcdh9	23.495302	0.72589546	4.555630840278775e-122	1.5282136991565566e-120	0.9831409821226522	0.7974674856731067
Syt16	23.218586	1.5156085	2.955508493018496e-119	9.75829780545288e-118	0.2748359357320661	0.1354792217151093
Cobl	23.185184	1.3430576	6.424354321610935e-119	2.1078718733473374e-117	0.27856981217470017	0.13209910435468927
Helz	22.707884	0.92191845	3.744401544145925e-114	1.2022224008355812e-112	0.36591989137813985	0.23206135685117188
Enah	22.598299	0.7409463	4.503950362748764e-113	1.4307548985665241e-111	0.36388323150033947	0.21318760509248139
Tut4	22.454805	0.9126746	1.1485907685055185e-111	3.599604492150478e-110	0.3696537678207739	0.24081191448474656
Sgip1	22.442411	0.5842266	1.5178483573957133e-111	4.742654047862672e-110	0.4920796560307762	0.3490271438866202
Pde1c	22.356865	1.041872	1.0353310784154738e-110	3.215815020749455e-109	0.2995021498076488	0.15102432998181256
Kcnd3	22.131985	1.5131419	1.5557817429882002e-108	4.775771599339766e-107	0.25514822357999545	0.1193679008956453
Camta1	22.043627	0.6202539	1.0996587081421108e-107	3.365758317504744e-106	0.5033944331296674	0.3774750351738101
Apba2	21.983042	1.2307074	4.184623507230609e-107	1.2733645348707828e-105	0.29508938673908125	0.16394427095844344
Rtn1	21.733366	0.72813755	9.925377283364593e-105	2.9770452091991713e-103	0.4247567322923738	0.30108781441954635
Kank1	21.677242	0.8824567	3.364411146322064e-104	1.0005424694154382e-102	0.3368409142339896	0.1927353213685186
Mpdz	21.309465	1.3228604	9.2748025087147e-101	2.712071260777021e-99	0.2730255713962435	0.14440135891012662
Samd4a	21.28064	0.5908438	1.7158807569384372e-100	4.9965494374960104e-99	0.46130346232179226	0.31937819566933184
RT1-T24-3	21.17837	0.66233826	1.5117565039719196e-99	4.3778296771098433e-98	0.47499434261145057	0.36213582238083797
Msantd2	21.14776	1.1809375	2.8935902752319637e-99	8.333381004191395e-98	0.2870558949988685	0.1574242476236231
Phldb1	21.05903	0.7389015	1.8900068014445214e-98	5.413371939765824e-97	0.34883457795881423	0.2028070416252016
Bcan	20.333923	0.7655107	6.443716851951633e-92	1.7683110931677742e-90	0.2948630911971034	0.15169349027143886
Map4k4	20.313679	0.5187823	9.733263167568192e-92	2.664067827300714e-90	0.5440144829146866	0.4274046875536186
Mboat2	20.310131	0.95698756	1.0462374307120343e-91	2.8598975192058034e-90	0.32869427472278795	0.20918980131086784
Astn1	20.25015	0.52281165	3.5415829142675794e-91	9.643224335134295e-90	0.49977370445802216	0.3763254521121444
Gabrg3	19.99743	0.75936	5.798345155020478e-89	1.5585654425661456e-87	0.30515953835709436	0.16876565663498164
Prkce	19.982689	0.7522573	7.791285398421134e-89	2.088901402343958e-87	0.3594704684317719	0.23472084005353283
Pde4dip	19.945452	0.6281958	1.6415757910636961e-88	4.362139167990045e-87	0.4511201629327902	0.34159774887615385
Plcb4	19.82843	0.75329614	1.692380523922172e-87	4.4744577634996544e-86	0.34498755374519124	0.21957036477814762
LOC103690870	19.791168	0.6623058	3.54729710371105e-87	9.366830110378574e-86	0.4090291921249151	0.29142788511032564
Ikzf2	19.742071	0.76244706	9.385084106594853e-87	2.4657603180309233e-85	0.33921701742475674	0.20943001269688755
Ust	19.548014	0.73531926	4.2890387478621376e-85	1.112920623609871e-83	0.3546051142792487	0.22588449263923682
Tmlhe	19.490562	1.1479036	1.3202402860688524e-84	3.417303436755501e-83	0.2614844987553745	0.13879070725095227
Abhd17b	19.383139	0.78468084	1.0710967433054145e-83	2.75203606864477e-82	0.34792939579090293	0.2264678631481418
Rasa3	19.377832	0.76831895	1.1874621213340814e-83	3.0472865160208507e-82	0.33933016519574566	0.2161387735492948
Syn3	19.343143	0.8192159	2.3283578530189822e-83	5.967769039901709e-82	0.3437429282643132	0.23104903743866032
Ptpro	19.286802	0.8408062	6.933145060977963e-83	1.7683737147015082e-81	0.3066304593799502	0.1794893792251467
Tns2	19.282589	0.8612345	7.521620147857363e-83	1.9138141749997266e-81	0.33163611676849963	0.21447445180330119
Rin2	19.237488	0.7665708	1.797123884064401e-82	4.561561665047728e-81	0.31783208870785246	0.1878453038674033
Pcdh10	19.206997	1.1812102	3.234460284042721e-82	8.1900596999081745e-81	0.25831636116768497	0.13997460622490648
P2ry14	19.184278	0.98098314	5.0084513330755454e-82	1.2636244362125377e-80	0.3084408237157728	0.19450259085137778
Ttc28	19.154219	0.6395573	8.925345679169447e-82	2.2383827453285483e-80	0.3771215207060421	0.2517758484609313
Prex1	19.136068	0.64490235	1.2645948838924838e-81	3.167681760536418e-80	0.3566417741570491	0.224597645928417
P3h3	18.926834	0.93224573	6.856051413037565e-80	1.6911055755970068e-78	0.3045937995021498	0.1901959438591675
Gria1	18.888836	0.5459032	1.4091900843161128e-79	3.4636669762921005e-78	0.327336501470921	0.18817130503414434
Ptn	18.77256	0.5076031	1.2663268016917778e-78	3.1052406695052413e-77	0.4650373387644263	0.3407226931127964
Tafa5	18.442646	0.81656426	5.974512300979403e-76	1.4234275557083428e-74	0.31262729124236255	0.19800281390480767
Fip1l1	18.371128	0.8804158	2.2371461577259035e-75	5.2819826962704155e-74	0.3122878479293958	0.20337325417796231
Hip1	18.36321	0.5500947	2.588398794919437e-75	6.097569565649541e-74	0.428377460964019	0.3110909028516523
Caln1	18.00447	0.7673133	1.7970899711812275e-72	4.149536160328813e-71	0.3004073319755601	0.18122233279571737
LOC120100659	17.873814	1.066263	1.886450634894755e-71	4.308423094902335e-70	0.26171079429735233	0.15268865172780618
Sema6a	17.7445	0.6394625	1.900852742269348e-70	4.2991670544141477e-69	0.3280153880968545	0.20757695343330704
Snap91	17.542791	0.92865205	6.752693747001153e-69	1.5093494360301298e-67	0.2973523421588595	0.19762533886963385
Pdlim5	17.468391	0.6324576	2.4942509032454788e-68	5.5279560716114914e-67	0.2819642453043675	0.1566006657286984
Zc3h12b	17.284777	1.1058136	6.125785784162334e-67	1.3448505209502353e-65	0.262163385381308	0.16162794687896778
Slc4a10	17.110111	0.66459376	1.2475957022187452e-65	2.6993902469265443e-64	0.29316587463226973	0.17336398888164442
Grik4	16.93104	0.66904294	2.6564161941341487e-64	5.660002228274041e-63	0.3262050237610319	0.21852372945334753
Gpr34	16.801249	0.7936438	2.3896413162147705e-63	5.045440064024056e-62	0.2852455306630459	0.17701863354037267
Tmem108	16.583199	0.93169886	9.218755622686802e-62	1.9023664407997194e-60	0.25005657388549446	0.1462372602175629
RGD1560883	16.40886	0.56545585	1.6528349928555393e-60	3.377518368441446e-59	0.41231047748359356	0.31881198311657116
AABR07049554.2	16.30067	0.74292356	9.761495811487731e-60	1.9869856425597256e-58	0.33265444670739985	0.23882159157201194
Zfyve9	16.285704	0.7426531	1.2468782779392738e-59	2.5356013555067715e-58	0.3259787282190541	0.23437768093064754
Cdh11	15.801471	0.62220275	3.039421740846783e-56	5.9444511397941844e-55	0.3419325639284906	0.24535877286297655
Elavl1	15.690226	0.7783019	1.764261421564736e-55	3.4249541633820605e-54	0.2890925548766689	0.19369616691259736
Sfmbt1	15.679012	0.62687784	2.10501654955016e-55	4.0789072992484896e-54	0.3600362072867164	0.27322329364126147
Rftn2	15.227844	0.6040426	2.3108749176450465e-52	4.283802256706105e-51	0.3320887078524553	0.23657389931711334
Cstpp1	15.059213	0.6147018	3.003446061519283e-51	5.494786223892956e-50	0.3585652862638606	0.27787309975635704
Dock9	15.041694	0.5079473	3.9140509026581435e-51	7.148257075359811e-50	0.384928716904277	0.29463642290930303
Dmxl2	15.025894	0.7113923	4.9686156786861353e-51	9.0663182175225e-50	0.3170400543109301	0.23324525582512612
Peg3	15.012311	0.8696738	6.098539337346865e-51	1.1099129839133193e-49	0.27144150260239874	0.18443087059469476
Elovl6	14.925712	0.81134087	2.2423024644631624e-50	4.052768402580575e-49	0.264652636343064	0.17346693661851
Hecw1	14.749739	0.58407015	3.088564397887887e-49	5.487698403908257e-48	0.2739307535641548	0.17037850451254247
Scn2a	14.640669	0.7527051	1.5453947261614088e-48	2.71135948357323e-47	0.2731387191672324	0.18329844548917332
ENSRNOG00000066171	14.304054	0.73520195	2.0642580883881243e-46	3.521500006602556e-45	0.27845666440371125	0.19029889159603308
Myef2	14.227899	0.7694971	6.150239744734766e-46	1.0432518324280671e-44	0.2873953383118353	0.2079715864246251
Terf1	14.093256	0.7764538	4.17843884145117e-45	6.991631983229467e-44	0.2694048427245983	0.18547750591949486
Srek1	14.019056	0.63421714	1.191885258404804e-44	1.9707465558134952e-43	0.3293731613487214	0.25254795648742323
AABR07046707.1	14.017797	0.6107162	1.2132255525984567e-44	2.0044512951756695e-43	0.3320887078524553	0.2547098589616005
Sobp	13.95677	0.64224476	2.8610963431614143e-44	4.6973959225311054e-43	0.3045937995021498	0.2222641638927971
Zfp609	13.758816	0.558672	4.5085382572606305e-43	7.310596527589047e-42	0.3448744059742023	0.266308637315123
Arsb	13.715794	0.58233804	8.16682545568101e-43	1.3211856674676547e-41	0.35188956777551483	0.2733948732027041
Pde8b	13.671749	0.5511234	1.4975258227996242e-42	2.411453640615739e-41	0.2704231726634985	0.18075906797982225
Plekha6	13.660233	0.81674635	1.75423389407124e-42	2.81833469908794e-41	0.26929169495360944	0.19278679523695139
Kif2a	13.399633	0.58200854	6.076252027449977e-41	9.556991748500842e-40	0.3200950441276307	0.2427164476167599
Grk5	13.238129	0.649701	5.284914355132983e-40	8.225947614678405e-39	0.266010409594931	0.18201159877835352
ENSRNOG00000070982	12.844257	0.51094264	9.263639346531646e-38	1.3803941900453625e-36	0.3714641321565965	0.30151676332315297
Ptprs	12.7167425	0.5808013	4.77347303125242e-37	7.028134520592572e-36	0.32348947725729804	0.25440101575100377
Xkr6	12.43292	0.6665513	1.7318896648536807e-35	2.4617490653099843e-34	0.27766463000678887	0.2054836827837068
Zfp182	12.23556	0.5832333	2.0071512550328516e-34	2.8054622142012513e-33	0.31126951799049557	0.24439792731889778
Nell2	12.12354	0.51030976	7.926009286665823e-34	1.0932678335804978e-32	0.2668024439918534	0.1852201365773309
Ago3	11.673911	0.58617884	1.7326993077215647e-31	2.302140284264279e-30	0.300520479746549	0.23738032325589375
Lrp6	10.887256	0.55328894	1.325752912309145e-27	1.622634883798805e-26	0.2837746096401901	0.22300195600700046
Chpt1	10.455654	0.58055943	1.3804249522937584e-25	1.6141656190625174e-24	0.2620502376103191	0.2022923029408737
Cbx3	10.389375	0.575026	2.771636460007195e-25	3.2211823736425086e-24	0.25118805159538354	0.18841151642016404
Dennd1b	9.705474	0.5119045	2.857456053231623e-22	3.0628539678964317e-21	0.25435618918307307	0.19681891493085343
Cdk4	8.498739	0.52614856	1.9166121187520713e-17	1.773331406961868e-16	0.27053632043448744	0.2273772348237878
Enpp2	-6.0932064	-0.5440698	1.1067119562301478e-09	7.298937676728933e-09	0.41683638832315	0.38634569850039463
Tmeff2	-6.3808374	-0.6924646	1.7612239592939067e-10	1.2114770843358283e-09	0.6341932563928491	0.5220308156892352
Ophn1	-6.542447	-0.6259186	6.052016732405886e-11	4.279480027373417e-10	0.36591989137813985	0.36692289214508766
Fry	-6.9738197	-0.51561975	3.084495737436439e-12	2.3096263439675855e-11	0.2973523421588595	0.32178030952952885
Slc1a2	-7.566426	-1.6087009	3.83633235242708e-14	3.1127145549917247e-13	0.2722335369993211	0.28612607666174805
Gab1	-7.9435043	-0.5524793	1.9654792317810096e-15	1.6771769464192367e-14	0.3095723014256619	0.32584674513571943
Cntnap2	-8.315157	-0.6201024	9.163080410618849e-17	8.231068718467643e-16	0.3022176963113827	0.33205792525994304
Ldlrad4	-8.809521	-0.7360293	1.2568180251135799e-18	1.2043165774465866e-17	0.3893414799728445	0.3916131910366837
Gabrb1	-9.439526	-0.81147444	3.744698504866624e-21	3.9021545155583325e-20	0.3113826657614845	0.3311657115404413
Spock3	-9.735205	-0.75661486	2.1338710654648604e-22	2.295471562777643e-21	0.3035754695632496	0.32860917607494594
Tsc22d4	-9.925018	-0.50376165	3.240435681714186e-23	3.5795033984625727e-22	0.25582711020592896	0.30987268796540957
Arhgap24	-10.487701	-0.80858296	9.83925483634022e-26	1.1543918125277506e-24	0.25401674587010636	0.2938128410143784
Smurf2	-11.591903	-0.50502497	4.529560815710747e-31	5.980275318777804e-30	0.27845666440371125	0.34604165951751825
Kirrel3	-11.65712	-0.5458928	2.110614008459255e-31	2.7989331626411595e-30	0.5157275401674587	0.49653409285885863
Msi2	-11.966792	-0.6019666	5.3039683444573866e-33	7.206934563181696e-32	0.3684091423398959	0.4125458975326859
Nptn	-12.280491	-0.50658107	1.152965712592368e-34	1.6169283699138184e-33	0.2663498529078977	0.3388010020246388
Pde3b	-12.591493	-0.7902064	2.3518221134999237e-36	3.412339268625564e-35	0.3360488798370672	0.38272536975395494
Plcl1	-12.848608	-0.7056838	8.757147477799201e-38	1.3067783204237583e-36	0.5035075809006563	0.4913523901032909
Smarca2	-12.916982	-0.514834	3.610294553156309e-38	5.4144088413072375e-37	0.3049332428151165	0.37668576919117397
Fbxw4	-13.561242	-0.50820404	6.797554538853344e-42	1.0846082835738145e-40	0.28841366825073544	0.3723619642428194
Septin7	-14.024869	-0.58662796	1.0981468857720388e-44	1.817186077908174e-43	0.5272686128083277	0.5375072921313613
Fcho2	-14.067844	-0.5796238	5.986686190481389e-45	9.953755961112832e-44	0.317153202081919	0.39432414810747746
Eml6	-14.259984	-0.52512056	3.885415355102733e-46	6.606781697898126e-45	0.49626612355736593	0.5410075151847912
St3gal3	-14.277433	-0.5969555	3.0253852383653806e-46	5.15273979752791e-45	0.2550350758090066	0.34276448989396385
Tenm3	-14.316922	-0.8426139	1.7155496393547164e-46	2.9313947627311313e-45	0.2892057026476578	0.3512062043169418
Mapt	-14.392047	-0.5415755	5.805188138810181e-47	9.959308123066791e-46	0.4453496266123557	0.4853299474966542
Snx24	-14.406758	-0.52275276	4.692196335590965e-47	8.05705064471746e-46	0.3751980085992306	0.4438591674959679
Arid4b	-14.433987	-0.5286305	3.1625978769220996e-47	5.443926690274938e-46	0.283887757411179	0.3739748121203802
Ulk2	-14.447579	-0.5370682	2.596512868416516e-47	4.4805340575490275e-46	0.29203439692238065	0.3800315706393054
Snd1	-14.4691725	-0.5487064	1.8974161603327396e-47	3.2822794733940776e-46	0.3004073319755601	0.38557359047390277
Tbl1x	-14.6841135	-0.58017236	8.149300741878543e-49	1.436991079514092e-47	0.27234668477031004	0.36071171202086405
Trps1	-14.782196	-0.54168814	1.9083961613984437e-49	3.405228418713172e-48	0.4571169947952025	0.4988161010260458
Leng8	-14.809174	-0.54043305	1.2780281107255635e-49	2.2862745195795364e-48	0.263408010862186	0.3606773961085755
Map4k5	-15.014162	-0.5478742	5.930639427322067e-51	1.0802935380819676e-49	0.2947499434261145	0.386500120105693
Itsn2	-15.249346	-0.537474	1.6629119036892321e-52	3.093576838753189e-51	0.30414120841819414	0.39837342575752377
Itch	-15.268136	-0.6338031	1.2468717522264137e-52	2.3237256139714657e-51	0.25209323376329484	0.34485776054356404
Chd2	-15.477383	-0.5217859	4.93130077967072e-54	9.356529606025006e-53	0.3203213396696085	0.4146048522699976
Srsf5	-15.647138	-0.51282084	3.4750137634581884e-55	6.678014533883078e-54	0.3135324734102738	0.4131121100854466
Wwp1	-16.005478	-0.5907047	1.1701156783164644e-57	2.325369223846729e-56	0.3076487893188504	0.4017535431179438
Zdhhc14	-16.049826	-0.6360445	5.732479086752666e-58	1.1424634651412206e-56	0.29814437655578185	0.3863628564565389
Kpna4	-16.055595	-0.63391453	5.2235208871949284e-58	1.042020351293329e-56	0.2729124236252546	0.3694622696544388
Celf1	-16.20617	-0.6069209	4.5613132797267065e-59	9.204282408349387e-58	0.29508938673908125	0.39176761264198207
Kcnip4	-16.225496	-1.5974797	3.330110435001677e-59	6.726309766882962e-58	0.2790224032586558	0.3405339555952095
Wdfy3	-16.260254	-0.5805493	1.8895358778216683e-59	3.8387605827915796e-58	0.3104774835935732	0.4073985106894067
Atp2b1	-16.565643	-0.77418697	1.234526580281825e-61	2.540047525239327e-60	0.2700837293505318	0.3555814831337291
Rb1	-16.626122	-0.6590495	4.508564579804622e-62	9.331348961518629e-61	0.2682733650147092	0.368244054768196
Apoe	-16.925348	-0.5379203	2.9261174643512895e-64	6.22200595918754e-63	0.6709662819642453	0.6780995847774614
Strn	-16.994478	-0.7393988	9.023013782387142e-65	1.926441007754876e-63	0.25084860828241684	0.3503654644658728
Apbb2	-17.049295	-0.72867405	3.5376643147692397e-65	7.59945389584548e-64	0.28852681602172436	0.3823650526749254
Rims3	-17.09086	-0.71030176	1.7359637529088647e-65	3.7483229704930236e-64	0.25888210002262957	0.3654816238289695
Add3	-17.521809	-0.7944756	9.767123403418056e-69	2.1761690677583735e-67	0.25526137135098437	0.3536597920455715
Atf7	-17.657541	-0.6616202	8.903365174967995e-70	2.0007283414617255e-68	0.2694048427245983	0.37835009093716754
Aopep	-17.751358	-0.6633897	1.6823825693259344e-70	3.8091612255386115e-69	0.26567096628196424	0.3756391338663738
Atrn	-17.90985	-0.63935864	9.880366290464377e-72	2.2689130300753136e-70	0.3359357320660783	0.43308397103737
Syne1	-17.96247	-0.74801695	3.833726860814124e-72	8.823042520727653e-71	0.3202081918986196	0.403846813767544
Cyrib	-18.042858	-0.68267125	8.9778572837197e-73	2.075300505076816e-71	0.3024439918533605	0.40731272090868537
Ptpra	-18.385937	-0.6147701	1.702723748010054e-75	4.029267054263973e-74	0.3262050237610319	0.4343708177481898
Kdm6a	-18.544832	-0.6671501	8.977890731463184e-77	2.148749509998369e-75	0.33220185562344423	0.4347654507395079
Ube3a	-18.570223	-0.7450388	5.597042259799786e-77	1.3457292204009439e-75	0.39250961756053404	0.4544627843931231
Usp9x	-18.678257	-0.52335006	7.440898067203789e-78	1.8056234823726232e-76	0.41050011314777096	0.510981091932329
Zfp622	-18.710972	-0.850052	4.0296160384676784e-78	9.812419263938831e-77	0.29418420457116995	0.38939981469407364
Phactr1	-18.912792	-0.6924966	8.94916854568148e-80	2.2022097151262663e-78	0.5590631364562119	0.5706393054459353
Dennd5a	-19.301874	-0.8451328	5.179542074939477e-83	1.324320477355867e-81	0.2662367051369088	0.3717442778216259
Tmcc1	-19.409449	-0.54715	6.421326742375824e-84	1.6579992177420136e-82	0.4304141208418194	0.529168525445249
Herc2	-19.980978	-0.735809	8.0628356722036e-89	2.158945245254415e-87	0.2713283548314098	0.3940153048968807
Map4	-20.288578	-0.7454205	1.622168219839566e-91	4.428434752233899e-90	0.3268839103869654	0.43394186884458325
Leng9	-21.311174	-0.67438614	8.942366030278571e-101	2.6185146116036385e-99	0.3428377460964019	0.4688926255104492
Impact	-21.334364	-0.79775196	5.4481088422384e-101	1.5997906160556066e-99	0.2610319076714189	0.3927113002299166
Elmo1	-21.376682	-0.57200944	2.2024087380134585e-101	6.476255484037892e-100	0.5675492192803802	0.5947633917847706
Chn2	-21.701801	-0.9715709	1.9727924975150344e-104	5.900366262895893e-103	0.25695858791581805	0.3752445008750558
Kif1b	-22.204363	-0.5215496	3.116791303888206e-109	9.595689644246713e-108	0.5510296447159991	0.6269345595552658
Diaph2	-22.402498	-0.8876234	3.721223499649458e-111	1.1592744709309145e-109	0.41593120615523876	0.4979925191311211
Ssbp2	-22.446543	-0.86467415	1.3831978481149222e-111	4.3283770273996204e-110	0.2576374745417515	0.3927799320544937
Sik3	-22.93359	-0.6692245	2.148601602533979e-116	6.9625318699733235e-115	0.4908350305498982	0.578737860746028
Epb41l2	-23.265495	-0.8089223	9.914097335428662e-120	3.2889076698512237e-118	0.3022176963113827	0.43651556226622285
Wapl	-23.51379	-0.98952734	2.9477673828035885e-122	9.904309446772442e-121	0.2703100248925096	0.4037953398991112
Srgap2	-23.668024	-1.3392106	7.699713327677517e-124	2.5912068961169634e-122	0.4238515501244626	0.5049586493256923
Cux1	-23.715368	-1.0796835	2.503086205076374e-124	8.450838224739333e-123	0.33831183525684544	0.44698191551422395
Scd2	-23.738274	-0.9044192	1.452194938113374e-124	4.910761140723387e-123	0.3018782529984159	0.43255207439689786
Bcas3	-24.672262	-0.7272564	2.1234129107515724e-134	7.507500014640382e-133	0.3942068341253677	0.5234034521807762
Rnf130	-25.33271	-0.90444237	1.393704389040235e-141	5.135396523834371e-140	0.28139850644942294	0.4310421742562026
Sat1	-26.108076	-1.2130505	2.951897243457723e-150	1.1546544329540042e-148	0.2970128988458927	0.42318383034212964
Rtn4	-26.207344	-1.0416685	2.1915851546642326e-151	8.620783180617317e-150	0.29497623896809233	0.4370817748189836
Luc7l2	-26.274994	-0.58112127	3.704112854241958e-152	1.4708414792052442e-150	0.5617786829599457	0.6598092035276758
Camk1d	-26.449186	-1.212232	3.728244694988545e-154	1.5060959205227328e-152	0.25390359809911744	0.39552520503757593
St6galnac3	-26.61324	-1.5376005	4.770348646683111e-156	1.9496126652311523e-154	0.2628422720072415	0.3854534847808929
Map7	-27.22676	-1.3316959	3.132314613502915e-163	1.3293949025648202e-161	0.28818737270875766	0.41664664905116505
Mbnl2	-27.300386	-0.79416615	4.1969668855085876e-164	1.7848601971921512e-162	0.40042996152975785	0.5357571806046464
Cst3	-28.285412	-0.9837232	5.224215941336793e-176	2.335413889681603e-174	0.4601719846119032	0.5788922823513263
Dock4	-29.355247	-0.84527135	2.0480307612493193e-189	9.499781623971953e-188	0.6784340348495135	0.7231220617000103
Erbin	-29.46151	-1.2565608	8.966106081105447e-191	4.205444744887177e-189	0.25616655351889567	0.4138155862873614
Osbpl1a	-30.338049	-0.9330856	3.612185034421901e-202	1.7694642857871395e-200	0.35403937542430414	0.5142411035997392
Wnk1	-30.461798	-0.8681053	8.360228933203168e-204	4.114567131773183e-202	0.4230595157275402	0.5661267629799939
Zeb2	-30.5691	-0.6828641	3.152398011113759e-205	1.5588013372879968e-203	0.7038922833220186	0.7331594660444047
Acap2	-30.924555	-1.0548437	5.5869174375464743e-210	2.802280167358837e-208	0.28026702873953385	0.46223533852647475
Son	-31.324041	-0.7586281	2.1963608574419428e-215	1.1342094023923096e-213	0.5021498076487894	0.6468721045949006
Mef2a	-31.378038	-1.193769	4.0342823372972605e-216	2.088463295895663e-214	0.3358225842950894	0.49617377577982913
Prickle2	-31.626217	-0.8818905	1.6105218175541984e-219	8.483969956492795e-218	0.48540393754243044	0.6058131155416767
Rnf13	-31.742619	-1.1520323	4.014549805778596e-221	2.1308620564038997e-219	0.2777777777777778	0.45635015956899216
Foxp1	-32.0403	-1.165369	2.9967735078964106e-225	1.6069144083518196e-223	0.2777777777777778	0.4594385916749597
Rapgef6	-32.656273	-1.1062585	6.527627317112681e-234	3.564016519025638e-232	0.28354831409821224	0.47685391716138775
Ppp3ca	-32.733395	-0.72196907	5.232294968917671e-235	2.864237501784018e-233	0.5700384702421363	0.6649222744586665
Baz2b	-32.971718	-0.9859011	2.0664225203309162e-238	1.1491940201925196e-236	0.38243946594252093	0.5470127998352836
Lig3	-32.97306	-1.305646	1.9767604357922354e-238	1.1022542366175533e-236	0.31862412310477484	0.48762911361998557
Celf2	-33.666294	-0.93000764	1.800797554170172e-248	1.0343978498830637e-246	0.5254582484725051	0.5991729865138464
Trim2	-33.932716	-1.5616373	2.1940616424485056e-252	1.2707374694910322e-250	0.26974428603756506	0.4476510758038502
Rasal2	-34.47324	-1.2459372	2.020224242909664e-260	1.2101720421955436e-258	0.30991174473862865	0.4885899591640644
Pak5	-35.164158	-1.7783777	7.063760731670682e-271	4.3430735337304255e-269	0.3221317040054311	0.46585566727291444
Foxn3	-35.433487	-1.031915	5.2101655939876076e-275	3.260786025180423e-273	0.3937542430414121	0.5634158059092002
Ssh2	-36.667107	-1.0347832	2.443034209246541e-294	1.6312310583141075e-292	0.5792034396922381	0.6804502247692255
B3galt1	-36.994923	-1.2195226	1.382040783584629e-299	9.407749048258225e-298	0.41717583163611677	0.553018084485776
Ddx5	-37.721764	-0.7868354	0.0	0.0	0.5980991174473863	0.7435915033801174
Fmnl2	-39.173004	-1.0813185	0.0	0.0	0.5157275401674587	0.6566521395971312
Atp8a1	-40.02989	-1.1993755	0.0	0.0	0.3655804480651731	0.5653546549535019
Mbnl1	-41.14918	-1.6327931	0.0	0.0	0.2843403484951346	0.5035516969218626
Pkp4	-42.268147	-1.3892246	0.0	0.0	0.329938900203666	0.5454685837822999
Plxdc2	-43.336926	-1.6993331	0.0	0.0	0.3084408237157728	0.5262688308568684
Plp1	-43.931557	-1.589073	0.0	0.0	0.5416383797239195	0.6683881815998078
Dip2b	-47.46734	-1.5593755	0.0	0.0	0.2712152070604209	0.5451940564839917
AABR07028615.1	-51.02848	-1.6348569	0.0	0.0	0.4688843629780493	0.6209807487732061
Ptprd	-51.617535	-1.6131955	0.0	0.0	0.6725503507580901	0.7044027315466181
Picalm	-55.479275	-1.7639021	0.0	0.0	0.33570943652410046	0.6120757695343331
Oxr1	-57.900978	-2.133032	0.0	0.0	0.2514143471373614	0.5658693936378298
Rsrp1	-61.173157	-1.3298264	0.0	0.0	0.5698121747001584	0.7836038571085412
Nkain2	-67.82588	-3.073461	0.0	0.0	0.3276759447838878	0.6244466559143474
Mast4	-71.414215	-2.6795883	0.0	0.0	0.32756279701289887	0.668594077073539
