# Supplementary material for: Single-cell RNA sequencing identifies microglial state changes associated with iTBS after ischemia–reperfusion injury
Source: PLoS One. 2026 Apr 20;21(4):e0346888. doi: 10.1371/journal.pone.0346888 (PMC13095131; doi:10.1371/journal.pone.0346888)
Supplement: S1 File — These materials provide additional support for the results presented in this study. (ZIP) [file pone.0346888.s005.zip › single-cell RNA sequencing/standard analysis/05-Marker_gene_analysis/cluster10/differentially_expressed_genes.xls]

names	scores	logfoldchanges	pvals	pvals_adj	pct_nz_group	pct_nz_reference
Nrg3	35.061928	2.3760066	2.5659219071443776e-269	5.379711870518901e-265	0.7974079126875853	0.43191580101745514
Syt1	34.4342	2.6038287	7.763304123820258e-260	8.138271713000777e-256	0.7169167803547067	0.2901879550370122
Nav3	33.84057	1.6758711	4.995540071115197e-251	3.491216437700041e-247	0.9733969986357435	0.5679166539738629
Kcnip4	33.021797	2.8546875	3.952620942212465e-239	2.0717662668606636e-235	0.7312414733969986	0.3235294117647059
Dpp10	32.801994	2.7168562	5.515224758633335e-236	2.3126440457901303e-232	0.786493860845839	0.43360648246869954
Erc2	32.707397	2.354614	1.2258386980266774e-234	4.2834890238045533e-231	0.6869031377899045	0.23456301215462882
Frmpd4	32.696026	2.5656245	1.77865477419846e-234	5.327325142263559e-231	0.660300136425648	0.18772656654583117
Ryr2	32.63735	2.2450616	1.2115372866285236e-233	3.1751363439317033e-230	0.680081855388813	0.21660523349681665
Slc4a10	32.59999	2.2747538	4.102305081874822e-233	9.55654759406528e-230	0.6616643929058663	0.17858774789045603
Cacna1b	32.584187	2.207603	6.869879704947222e-233	1.4403389789392346e-229	0.635743519781719	0.11926158345264569
Tenm2	32.53936	2.5654418	2.9611099347100005e-232	5.6438755355572605e-229	0.703956343792633	0.28575562798915527
Dlgap2	32.43393	2.4894485	9.127588406076592e-231	1.5947418210150153e-227	0.6473396998635743	0.1731349194260822
Kcnh7	32.316246	2.3980498	4.136292769981815e-229	6.670885708879901e-226	0.669849931787176	0.21401590154446035
Cnksr2	32.283825	2.4811335	1.1798447700435996e-228	1.7669018177667222e-225	0.6398362892223738	0.16477290035641393
Hecw1	32.238438	2.2703974	5.109032667738315e-228	7.141065260786768e-225	0.655525238744884	0.17348524080787156
Bend5	32.17001	2.2183087	4.637656912730974e-227	6.07706967701985e-224	0.6643929058663028	0.18120754257166358
Kcnma1	32.109425	1.8727725	3.256833008915208e-226	4.016632992053897e-223	0.757162346521146	0.3302921375696835
Kalrn	32.067368	1.863279	1.2573410108721741e-225	1.464522868552556e-222	0.7592087312414734	0.34637645840314374
Ralyl	31.938646	2.656559	7.767049611814182e-224	8.570734850594533e-221	0.6487039563437926	0.2054711061016846
Clstn2	31.935802	2.5257237	8.506600340117088e-224	8.917469136544744e-221	0.6316507503410641	0.14960246138849118
Csmd1	31.863949	2.0076637	8.436764549070398e-223	8.42310502551476e-220	0.830150068212824	0.4941511560605599
Rbfox3	31.831772	2.2608702	2.353211571657e-222	2.242610627789121e-219	0.6343792633015006	0.1379809303317391
Kcnj3	31.793	2.3735301	8.08883589991793e-222	7.373501455551274e-219	0.6296043656207367	0.1448350443232705
Stxbp5l	31.717787	2.03476	8.834454467519893e-221	7.717632181917587e-218	0.689631650750341	0.2284095409266762
Mtus2	31.56514	2.2793386	1.1114494159796525e-218	9.321059382171759e-216	0.6036834924965894	0.10462424223961983
Nos1ap	31.49547	1.9676664	1.002005306448683e-217	8.080016636539649e-215	0.67462482946794	0.18033935479940294
Syn2	31.411226	2.1474397	1.421701162649619e-216	1.1039772805967374e-213	0.6439290586630286	0.15380631796996375
Arpp21	31.403545	2.3996403	1.810037986587606e-216	1.3553305866712768e-213	0.6418826739427013	0.20943126085234715
Camk2a	31.393456	2.278178	2.4854250360810584e-216	1.796876596775016e-213	0.6050477489768077	0.10841685198160052
Ksr2	31.27804	2.1580808	9.283099632151198e-215	6.487648896256068e-212	0.621418826739427	0.12680110884333018
Grin2b	31.267164	1.969003	1.304779026753059e-214	8.824515185453109e-212	0.708731241473397	0.2538002254241935
Nalf1	31.254404	2.0724173	1.94513862396329e-214	1.2744305121879479e-211	0.7257844474761255	0.3267432296585128
Grin2a	31.2209	2.4369357	5.5455448624767505e-214	3.523269502626895e-211	0.6159618008185539	0.14046364273311604
Hcn1	31.219496	2.3682644	5.794374536523779e-214	3.5730840156693395e-211	0.6125511596180082	0.12800438663295458
Bsn	31.208221	2.3174663	8.241233722458546e-214	4.936734463573311e-211	0.5791268758526603	0.08387912389191823
Srrm3	31.186739	1.9728565	1.6119721794342575e-213	9.387946865005179e-211	0.6227830832196453	0.11897218752855881
Rims1	31.168049	1.9172926	2.888644065488628e-213	1.6368462561360698e-210	0.7216916780354706	0.27661680933378013
Snap25	31.131771	2.054438	8.953248949398457e-213	4.9398373019233696e-210	0.6739427012278308	0.23110549243001188
Celf2	31.084352	1.3423952	3.919776289295673e-212	2.1072315302916173e-209	0.9351978171896317	0.5817467328723307
Fgf14	31.049988	2.022573	1.1413038660960497e-211	5.982144214142444e-209	0.7360163710777626	0.3365522283486155
Chrm3	30.982952	2.5915534	9.147997897814947e-211	4.677973754282638e-208	0.5995907230559345	0.1328936546135803
Tenm4	30.91842	2.0960088	6.7550872196579e-210	3.3720752058892266e-207	0.6323328785811733	0.1453224479848905
Dync1i1	30.876465	2.2128952	2.4729842530143284e-209	1.2057811127604282e-206	0.6145975443383356	0.1319950041124684
Pacsin1	30.864265	1.5730684	3.6052682421180265e-209	1.7179103173692397e-206	0.6330150068212824	0.12058671215767508
Dclk1	30.857952	1.8310155	4.3817404769958273e-209	2.0415015742376562e-206	0.7155525238744884	0.28121668139031897
Gabrb3	30.826725	2.0235193	1.1490981021407925e-208	5.237389306409533e-206	0.6732605729877217	0.21797605629512293
Gabbr2	30.817957	1.9565734	1.5061235458660154e-208	6.718592821835506e-206	0.6534788540245566	0.16398086940628143
Srrm4	30.726347	2.3055332	2.5318270245112243e-207	1.1058809457479651e-204	0.567530695770805	0.08159441922807445
Ptprn2	30.723963	1.8953298	2.7244280120168043e-207	1.1657215857131493e-204	0.6807639836289222	0.2034910287263533
Grm5	30.696825	1.968413	6.275051081586381e-207	2.6312544195308016e-204	0.7196452933151433	0.2955646266792579
Sh3rf3	30.65928	2.281499	1.9877198909796895e-206	8.171477496917681e-204	0.5791268758526603	0.09428214579462028
Sptbn4	30.561602	1.864079	3.9652307659944126e-205	1.598750543073824e-202	0.6132332878581174	0.11519480915100375
Celf4	30.549536	2.0694864	5.735503931433143e-205	2.268878781630703e-202	0.6493860845839018	0.1789380692722454
Cdh18	30.517183	2.3857138	1.5418432290604375e-204	5.986349100089098e-202	0.6152796725784447	0.15133883693301245
Mapk10	30.48928	1.8534086	3.6147118006479e-204	1.3779281384069797e-201	0.7005457025920873	0.2568160355804673
Arhgap44	30.4517	1.9374089	1.1373897964033e-203	4.258306155605641e-201	0.6105047748976807	0.11888079934200506
Cacnb4	30.440853	1.9213176	1.583080581472142e-203	5.822959205464023e-201	0.6759890859481582	0.20676577207786273
Khdrbs3	30.43	2.147187	2.203386784920338e-203	7.96486333321376e-201	0.6227830832196453	0.14945014774423493
Nyap2	30.4289	2.3184855	2.2785074066309086e-203	8.096811235156547e-201	0.5770804911323328	0.09769397142596034
Pcsk2	30.375708	1.9924177	1.1501355659829376e-202	4.0189570460663786e-200	0.6684856753069577	0.20786243031650775
Dok6	30.35416	1.8625009	2.214117299383154e-202	7.610030048994623e-200	0.6903137789904502	0.22929296006336247
LOC100362814	30.348583	2.1845605	2.622967481127613e-202	8.869860678922828e-200	0.596862210095498	0.11889603070643068
Grin1	30.272055	1.9723179	2.6748014230161787e-201	8.901569307136064e-199	0.6459754433833561	0.16229018795503702
ENSRNOG00000067998	30.269886	2.5344756	2.8563485456827e-201	9.357219313872419e-199	0.5989085948158254	0.14055503091966978
Gabrb2	30.23595	2.0433083	7.983309476782154e-201	2.575047176772533e-198	0.6159618008185539	0.13470618698022968
Khdrbs2	30.233494	2.0702233	8.599369709729179e-201	2.731733111123969e-198	0.6534788540245566	0.2010844731471045
Sorbs2	30.232063	1.8167243	8.980006382201987e-201	2.810071847899207e-198	0.7012278308321964	0.24578852773631463
Cap2	30.172321	1.8158269	5.466995322793228e-200	1.6856032932012178e-197	0.6418826739427013	0.15101897828007432
ENSRNOG00000069588	30.165615	1.9931095	6.694380873507683e-200	2.0341215854197402e-197	0.684856753069577	0.2525512535412922
Robo2	30.133581	1.940937	1.7604403692044969e-199	5.272770397248783e-197	0.6725784447476125	0.21605690437749414
Mlip	30.114061	2.3382533	3.1715196460962237e-199	9.365363507049778e-197	0.582537517053206	0.11167636396868431
Etl4	30.11317	2.5494065	3.257762670287956e-199	9.486423909063512e-197	0.6050477489768077	0.1538977061565175
Scn8a	30.089563	1.8009043	6.635676846647935e-199	1.9058027502304193e-196	0.6623465211459755	0.1786334419837329
Rgs7bp	30.07878	1.938867	9.181993251686312e-199	2.60148203398453e-196	0.6132332878581174	0.12963414262649647
Gpr158	30.067644	1.9167098	1.2839112038753051e-198	3.589130973393286e-196	0.654843110504775	0.17697322326133974
Rimbp2	30.055138	1.8483819	1.870587149309255e-198	5.160359233212874e-196	0.6255115961800819	0.13760014622109848
Lrrc7	30.04605	1.841152	2.4588894802120668e-198	6.654090742146456e-196	0.7169167803547067	0.30921192920461815
Kcnj6	30.045824	2.2793472	2.4755274152791357e-198	6.654090742146456e-196	0.5641200545702592	0.08884454869467207
Cadps	30.040953	1.8733644	2.866230249911181e-198	7.606757394890864e-196	0.6957708049113234	0.25727297651323605
Scn1a	30.040178	1.8732401	2.9337415473213975e-198	7.688603160142553e-196	0.6480218281036835	0.16618941724799707
Atp8a2	30.00849	1.2056929	7.604541282677569e-198	1.9683557102792333e-195	0.7612551159618008	0.22766320406982057
Rapgef4	29.983057	1.8865497	1.6321383921947707e-197	4.173099211067752e-195	0.630968622100955	0.1477290035641393
Nell2	29.981627	1.8930532	1.703702514215811e-197	4.3035936039817704e-195	0.655525238744884	0.185700795077223
Dlg2	29.961994	1.5298153	3.070687402216422e-197	7.66428953272256e-195	0.8758526603001364	0.6304109422122034
AABR07007032.1	29.910439	1.592668	1.4396775189928504e-196	3.5510916309651884e-194	0.6691678035470668	0.16993633289670088
Sv2b	29.897655	2.5817804	2.110865689319693e-196	5.1460941909624054e-194	0.5443383356070941	0.0782435190544369
Scn2a	29.878569	1.7169671	3.7366950000376664e-196	9.005005444918358e-194	0.669849931787176	0.18452798001644988
ENSRNOG00000069803	29.842632	2.0376434	1.0940820032123775e-195	2.6066503726534895e-193	0.5866302864938608	0.10934596521156366
Nrxn3	29.842005	1.8963679	1.114767403852594e-195	2.6260913920419645e-193	0.8083219645293315	0.4639168976756938
Dnm1	29.838291	1.7327305	1.2455447210020341e-195	2.9015656245031834e-193	0.6323328785811733	0.14197154781125293
Kctd16	29.830482	2.310832	1.5727141204261324e-195	3.6234642031708013e-193	0.626193724420191	0.1806744448167667
Asic2	29.807796	1.924136	3.095790361437228e-195	7.055037034553578e-193	0.723055934515689	0.3173759405367533
Unc80	29.782612	1.7951188	6.561894942267573e-195	1.4793192404256122e-192	0.6139154160982264	0.1262070856307308
Ttll11	29.777088	1.774934	7.736608196426755e-195	1.7255928451732268e-192	0.6193724420190996	0.13053279312760838
Cacna1d	29.773853	1.6411706	8.51978164797223e-195	1.8802709687514295e-192	0.7257844474761255	0.2663356383464831
Atp2b2	29.74487	1.6884964	2.020461069928588e-194	4.4126027908461226e-192	0.6671214188267395	0.17732354464312913
Lrfn5	29.736658	1.9948876	2.5799654646594034e-194	5.576449065159696e-192	0.6630286493860846	0.2194230359155573
Myt1l	29.693367	1.916978	9.352527722157374e-194	2.0008683288035866e-191	0.6077762619372442	0.12806531209065708
Gria1	29.650166	1.8986892	3.37491386492971e-193	7.147317585062252e-191	0.6609822646657572	0.19634751881073506
Nrg1	29.62034	2.452855	8.176183499511482e-193	1.7142186325075773e-190	0.6302864938608458	0.19692631065890884
Vsnl1	29.5627	2.2542872	4.509886177491929e-192	9.36180926705899e-190	0.5511596180081856	0.08270630883114509
Ccdc30	29.538351	1.7134328	9.268264063228273e-192	1.905082591663176e-189	0.6064120054570259	0.12095226490389009
RGD1564053	29.516872	2.3593767	1.7489038919592643e-191	3.5599533008561103e-189	0.5661664392905866	0.10547719864745483
LOC103690742	29.496443	1.8001529	3.197844210136027e-191	6.446730933626148e-189	0.6384720327421555	0.16340207755810765
Rap1gap2	29.471756	1.7369442	6.627068825036502e-191	1.3232678570068125e-188	0.5893587994542974	0.10754866420933987
Osbpl10	29.451893	2.0303953	1.1906119923824396e-190	2.3549406634236065e-188	0.5641200545702592	0.09102263380753647
Nin	29.420525	1.4187429	3.0008036828219793e-190	5.87989252467716e-188	0.6527967257844475	0.1529381301977031
RGD1561327	29.41326	1.7165924	3.716857358473284e-190	7.215521423865821e-188	0.6978171896316507	0.26082188442440674
Kcnh1	29.409435	2.2120955	4.159878803616081e-190	8.001469632716948e-188	0.5572987721691678	0.09065708106132148
Phactr1	29.369844	1.5048579	1.333498799865481e-189	2.541648712543607e-187	0.8663028649386084	0.5624790568739148
Ano3	29.342182	2.6258552	3.0065551241075913e-189	5.678867993877456e-187	0.5422919508867667	0.08832668230420081
Elmod1	29.312323	1.8609474	7.224626986729121e-189	1.352424369676453e-186	0.582537517053206	0.10669570780150486
Entrep2	29.249016	1.8740517	4.621547361778696e-188	8.574810795314348e-186	0.6180081855388813	0.14855149724312303
Lrp1b	29.241032	1.8636591	5.83859550343171e-188	1.0737894151311336e-185	0.7633015006821282	0.3830840466689006
Ptprd	29.224096	1.6024339	9.584555971181764e-188	1.7473895694938857e-185	0.9208731241473397	0.6952813233009413
Aff3	29.193256	1.7426249	2.361808806408662e-187	4.2687658133762075e-185	0.6480218281036835	0.1772930819142779
Gucy1a2	29.171497	1.6523525	4.459792003469878e-187	7.991794798696534e-185	0.665075034106412	0.1897218752855881
Kif5c	29.131077	1.5009078	1.4509534585358182e-186	2.578024594208641e-184	0.6541609822646658	0.16341730892253328
Bmerb1	29.127815	1.5088481	1.5958007695165945e-186	2.811559574259237e-184	0.6425648021828103	0.15175008377250435
Shank2	29.120802	1.9286926	1.957912163603606e-186	3.420798868509434e-184	0.5818553888130968	0.11195052852834557
Gria3	29.103758	1.7388939	3.217629372290452e-186	5.575274166896001e-184	0.6916780354706685	0.24248332165595393
Slit3	29.07192	2.252109	8.132074120519727e-186	1.3975169345148902e-183	0.5927694406548432	0.14675419624089925
Bcl11a	29.069479	2.0376685	8.730826078036182e-186	1.4882154435130617e-183	0.5743519781718963	0.11156974441770494
Cacna1a	29.004309	1.7132723	5.805822890179417e-185	9.816522799637231e-183	0.680081855388813	0.2251500289395924
Cacna2d1	28.989258	1.845671	8.98714514670176e-185	1.507395881165993e-182	0.6691678035470668	0.2396807506016389
Myh10	28.983603	1.613245	1.0590295978508914e-184	1.7621916308366498e-182	0.6002728512960437	0.12124166082797697
Cacna1e	28.967451	1.7281557	1.6919373614191668e-184	2.7931621038987598e-182	0.6575716234652115	0.1891887775306912
Efna5	28.912428	2.5778368	8.332243330192526e-184	1.3647954192251287e-181	0.5470668485675307	0.10290309805952418
Chn1	28.886953	1.5825146	1.7413759214261392e-183	2.830208338652747e-181	0.67462482946794	0.19832759618606635
Plxna2	28.879438	1.2600425	2.1640752720219654e-183	3.490154011785579e-181	0.6780354706684857	0.17586133365826911
Ppargc1a	28.846687	1.775323	5.57562339163693e-183	8.923551147256478e-181	0.7223738062755798	0.3050689980808481
Cntn5	28.846188	2.3393104	5.656752464783608e-183	8.984808498231297e-181	0.6077762619372442	0.17363755445212783
Trim9	28.821577	1.5555749	1.1511187178840325e-182	1.8146131608388438e-180	0.6596180081855388	0.1790599201876504
Kcnq5	28.818981	1.9064199	1.2406204058058679e-182	1.9411080170243155e-180	0.7019099590723056	0.29401102750784414
Dock3	28.796173	1.4368939	2.3952026688231048e-182	3.719838455892238e-180	0.7735334242837654	0.3818655375148506
Galnt17	28.779715	1.7582161	3.849181689195497e-182	5.93396641879947e-180	0.6057298772169167	0.1365796448045816
ENSRNOG00000070508	28.777298	2.0684054	4.126648960895024e-182	6.315278986432487e-180	0.6132332878581174	0.16914430194656838
Klhl29	28.725952	1.831922	1.8093345268761202e-181	2.7488773688757054e-179	0.5839017735334243	0.12037347305571633
Slc35f4	28.702194	2.4558208	3.5821232462571967e-181	5.4030788475559994e-179	0.5354706684856753	0.08761080817619642
Zfyve28	28.68695	1.8004042	5.550386016516e-181	8.312099515876747e-179	0.5586630286493861	0.09283516617418588
Gabra4	28.656563	1.86089	1.327971985304568e-180	1.974628414460679e-178	0.5716234652114598	0.107381119200658
Atrnl1	28.642172	1.3495253	2.0065239985634034e-180	2.962590292526783e-178	0.7605729877216917	0.26583300332043747
Rnf150	28.59133	1.2352673	8.611829217097908e-180	1.2626266529068163e-177	0.7032742155525239	0.2000335090017364
Fhod3	28.587524	2.0582705	9.603023114745366e-180	1.3981734904427176e-177	0.5791268758526603	0.12693819112316082
Cntn4	28.533672	1.8541077	4.479031023328781e-179	6.476369961042154e-177	0.640518417462483	0.19633228744630943
Mef2c	28.528399	1.1961787	5.207172028355778e-179	7.47764169496625e-177	0.9195088676671214	0.3878514637341213
Gabrg2	28.498257	1.5385159	1.231177790867506e-178	1.7559777934236823e-176	0.5982264665757162	0.12570445060468516
Bicdl1	28.437532	2.0686853	6.950288526544442e-178	9.845929003211538e-176	0.5266030013642565	0.07180065190239741
Cacnb2	28.41792	1.5816059	1.2146465748612175e-177	1.7091463146671333e-175	0.6739427012278308	0.2089743199195784
Nmnat2	28.416607	1.5464346	1.2608625998158352e-177	1.7623496845159202e-175	0.655525238744884	0.1828068358363542
Cdh12	28.372814	2.5975888	4.379062168935251e-177	6.080226320125594e-175	0.5668485675306958	0.14204770463338107
Dlgap1	28.37062	1.578691	4.660435118853197e-177	6.428334388281324e-175	0.7564802182810368	0.3637249824839309
Rbfox1	28.339022	1.658288	1.1429520376620987e-176	1.5662178053348733e-174	0.8376534788540245	0.5518475645048283
Dnajc6	28.290245	1.5226827	4.555933025815298e-176	6.202577390859971e-174	0.6834924965893588	0.21488408931672098
Nsf	28.283833	1.3206129	5.463258882828423e-176	7.38985069273424e-174	0.689631650750341	0.19787065525329758
Atp1a3	28.281227	1.6587093	5.88176627355556e-176	7.904943057138838e-174	0.5668485675306958	0.10363420355195418
Sptbn2	28.26416	1.8123271	9.535166821268841e-176	1.2733395386925e-173	0.5402455661664393	0.08250830109361197
Reep1	28.257252	1.813977	1.159380295966536e-175	1.5384536256477464e-173	0.5470668485675307	0.08969750510250708
Lrrtm4	28.243391	1.9792895	1.715844515987168e-175	2.2625406366155323e-173	0.7196452933151433	0.3357145033052061
Apba2	28.20745	1.3260216	4.7380519611449786e-175	6.2086248385853515e-173	0.6575716234652115	0.17057605020257716
Cntnap2	28.195885	1.681357	6.568086984137519e-175	8.553199485057591e-173	0.7462482946793997	0.31879245742833645
ENSRNOG00000064417	28.170727	1.7041371	1.3358610265665307e-174	1.7196491752657328e-172	0.557980900409277	0.09911048831754349
Prkce	28.170698	1.4083061	1.3369398815621217e-174	1.7196491752657328e-172	0.7169167803547067	0.24074694611143266
LOC102547183	28.14403	1.4373075	2.835517698405392e-174	3.6249673210224055e-172	0.660300136425648	0.1820148048862217
Rit2	28.11093	1.5780607	7.202438026765848e-174	9.151897919343805e-172	0.6432469304229195	0.17919700246748105
ENSRNOG00000065457	28.08927	1.6408993	1.3248077036945597e-173	1.6732480913048277e-171	0.577762619372442	0.11521004051542937
Car10	28.075096	2.6095717	1.9733932248970234e-173	2.4774947516880837e-171	0.538881309686221	0.11632193011850002
Smg5l1	28.057375	1.534225	3.247118747339004e-173	4.0523268843279494e-171	0.597544338335607	0.13083742041612087
Adam22	28.040068	1.5023261	5.2795227084131145e-173	6.549732136366234e-171	0.679399727148704	0.21371127425594785
Susd4	28.027344	1.792394	7.545792593670636e-173	9.30618161875874e-171	0.5402455661664393	0.08584396990282389
Itpr1	28.026127	1.2962729	7.80781227173647e-173	9.573017081241334e-171	0.7066848567530696	0.21680324123434977
Dlgap3	27.932222	2.0889847	1.0840354590798883e-171	1.3213888043644733e-169	0.5218281036834925	0.07609589667042374
Unc79	27.893494	1.2885064	3.1997988569157426e-171	3.877860279427483e-169	0.8158253751705321	0.3418832058975843
Slc7a8	27.844267	1.5249877	1.2638391317404982e-170	1.5228535193144416e-168	0.5572987721691678	0.09961312334358911
Atxn1	27.786163	1.511667	6.375150161824679e-170	7.637794188160928e-168	0.6855388813096862	0.22595729125415054
Ptpn5	27.766796	1.462906	1.0924900940233987e-169	1.3014288245053737e-167	0.621418826739427	0.15391293752094312
Tmem132d	27.753893	1.8297124	1.563864131284894e-169	1.8524279873739598e-167	0.6391541609822646	0.2108477777439303
Dmtn	27.749681	1.9209425	1.7579458627697758e-169	2.0706231999343325e-167	0.5190995907230559	0.07288207877661682
Stxbp1	27.723148	1.2402015	3.6730722806806904e-169	4.3022141584777295e-167	0.669849931787176	0.18426904682121426
Ica1	27.713531	1.5546477	4.7968052243121374e-169	5.5872121296071266e-167	0.5702592087312415	0.11173728942638682
Strbp	27.703474	1.1739128	6.340591039439002e-169	7.344576338833045e-167	0.7019099590723056	0.20760349712127213
Iqsec1	27.697063	1.4094969	7.574531155444175e-169	8.725693417859482e-167	0.6780354706684857	0.20866969263106588
Tmem108	27.689756	1.4747473	9.275686569431463e-169	1.0626996973480876e-166	0.6057298772169167	0.14995278277028057
Chsy3	27.655972	1.7301707	2.3654623898104923e-168	2.6953415469981948e-166	0.6527967257844475	0.2187985499741067
Fnbp1l	27.625383	1.327374	5.515573680152715e-168	6.25078474476118e-166	0.6534788540245566	0.17913607700977854
Cntnap5b	27.617636	2.8404315	6.833462635141999e-168	7.702708473569201e-166	0.5054570259208732	0.08348310841685198
Nrg2	27.592531	1.6595668	1.3677774638209403e-167	1.5335199094368897e-165	0.5613915416098226	0.10838638925274927
Brinp1	27.583628	1.5541937	1.7491822424751067e-167	1.950710366794313e-165	0.6412005457025921	0.1839491881682761
AC125757.1	27.58289	1.926688	1.7851687989786836e-167	1.9803094729834435e-165	0.6084583901773534	0.18096384074085356
Lrrc10b	27.576174	2.1313467	2.1488923807029526e-167	2.3712461923062164e-165	0.5115961800818554	0.07254698875925306
Trank1	27.575089	1.9661597	2.2142782704869072e-167	2.430605142357513e-165	0.5259208731241474	0.08369634751881073
Cfap69	27.533278	1.3865404	7.018477756875076e-167	7.664031492220982e-165	0.5839017735334243	0.12099795899716696
Map1b	27.530827	1.4182565	7.508858409458597e-167	8.157032404803572e-165	0.6841746248294679	0.22201236786791362
Fgf12	27.52205	1.3428445	9.563611833843116e-167	1.0335602356100762e-164	0.8383356070941337	0.5078898467724738
ENSRNOG00000063994	27.516018	1.6992044	1.1293437169397487e-166	1.214247198428655e-164	0.5784447476125512	0.1291619703293021
Cxadr	27.484442	1.5420917	2.6942493992276724e-166	2.882022086949356e-164	0.553206002728513	0.10122764797270539
Grm7	27.482027	1.6954223	2.8794509901608035e-166	3.0644959116604776e-164	0.7162346521145976	0.31228866481859446
Lgi1	27.479729	1.5921662	3.067398898846686e-166	3.2480346117787684e-164	0.5607094133697135	0.10834069515947238
Rgs6	27.474798	1.8242067	3.513098784017216e-166	3.701287894759043e-164	0.6221009549795361	0.18579218326377678
Adcy1	27.470154	2.0953789	3.991687120318995e-166	4.184485608230403e-164	0.5075034106412005	0.06974441770493801
RGD1306271	27.436892	1.3614892	9.960296947681508e-166	1.0389432129606492e-163	0.6289222373806276	0.16123922380966887
Sergef	27.420826	1.5184171	1.548480552945521e-165	1.607200162032465e-163	0.5750341064120055	0.1201754653181832
Mctp1	27.378002	1.4316074	5.013804387015988e-165	5.178296688580157e-163	0.6425648021828103	0.18256313400554422
Cobl	27.32959	1.8434076	1.88814736043587e-164	1.9405341940636494e-162	0.5791268758526603	0.14183446553142232
Prkag2	27.292109	1.4241507	5.262594502118356e-164	5.382222260068949e-162	0.5743519781718963	0.12032777896243946
Tmem178a	27.290308	2.1958315	5.528198642996527e-164	5.626418094614815e-162	0.504774897680764	0.0725165260304018
Phf24	27.277317	2.4570644	7.883310900684067e-164	7.984613349939234e-162	0.4815825375170532	0.05225881134432023
Baiap2	27.234095	1.417123	2.5646866245109857e-163	2.5851547966104483e-161	0.6207366984993179	0.15935053462089133
Iqsec2	27.216574	1.1736803	4.1349197868819727e-163	4.1479774283142315e-161	0.5948158253751705	0.13003015810156274
Brinp2	27.194986	1.2383269	7.445189033945441e-163	7.433134918366673e-161	0.6350613915416098	0.16684436591829896
Fam135b	27.187017	1.5908961	9.249073981289098e-163	9.190335786336835e-161	0.6043656207366985	0.15645657538002256
Me3	27.17701	1.6817757	1.2145053825822698e-162	1.2010999929820693e-160	0.5811732605729877	0.13782861668748286
Mical2	27.160444	1.3306583	1.9060314755911491e-162	1.8761434702931468e-160	0.6234652114597544	0.1586651232217382
Lingo1	27.12542	1.7583066	4.938082448885913e-162	4.8379362908103766e-160	0.5286493860845839	0.08896639961007707
Snrpn	27.120125	1.4168798	5.701912755459414e-162	5.560293154928469e-160	0.5641200545702592	0.11196575989277119
Slc17a7	27.119087	1.805092	5.864577057774842e-162	5.692440860801266e-160	0.5279672578444747	0.08882931733024645
Epha5	27.117594	1.4384412	6.107350177387731e-162	5.900769761249364e-160	0.7046384720327421	0.25996892801657173
Asph	27.101828	1.2979287	9.369739326682387e-162	9.011282326753345e-160	0.597544338335607	0.13717366801718098
Snap91	27.099682	1.2232157	9.93176143410271e-162	9.50818768161632e-160	0.6787175989085948	0.20030767356139764
Epha7	27.085733	1.933647	1.4500381902232786e-161	1.3818863952827845e-159	0.5402455661664393	0.10550766137630609
Sez6l2	27.079193	1.7594514	1.7313641725932173e-161	1.6425240381262168e-159	0.5272851296043656	0.08852469004173394
Mtmr7	27.078259	1.3242316	1.7758838726789746e-161	1.6771703276841162e-159	0.572987721691678	0.11719011789076066
Wnk2	27.07655	1.2855772	1.860046689039835e-161	1.748777528359156e-159	0.5907230559345157	0.1315076004508484
Atp2b1	27.057184	1.207909	3.1439983418805725e-161	2.942726305172682e-159	0.800818553888131	0.3341304414049411
Ptprr	27.040058	1.8779999	4.999551948011189e-161	4.658693606311226e-159	0.5313778990450204	0.09572912541505468
Hspa12a	27.037657	1.9109347	5.335524620234055e-161	4.949761468487929e-159	0.5088676671214188	0.07463368568556371
Cers6	27.02438	1.1661714	7.642905330348779e-161	7.059081636832269e-159	0.6725784447476125	0.1989063880342401
Rasgrf1	27.017952	2.180083	9.094364295085789e-161	8.362826395209152e-159	0.5	0.07199865963993055
Nwd2	26.992056	2.3594115	1.831945326186809e-160	1.6772299436171458e-158	0.5040927694406548	0.08104609010875194
Camk2b	26.98291	1.5938823	2.345632812938942e-160	2.1381972850468636e-158	0.5313778990450204	0.08968227373808146
Epb41l1	26.982334	1.4265138	2.3823689763586225e-160	2.1622834613997783e-158	0.5416098226466576	0.0951351022024553
Large1	26.971924	1.400568	3.156122527667602e-160	2.8522096946154717e-158	0.7469304229195088	0.3180461205714808
Grik5	26.964314	1.2592554	3.876164952586195e-160	3.4878830212842134e-158	0.6016371077762619	0.14040271727541354
Elavl4	26.915903	1.7350148	1.4307931722580987e-159	1.2819662243403118e-157	0.5381991814461119	0.10067931885338288
Atl1	26.915127	1.1480658	1.4610672042701394e-159	1.3035206384990529e-157	0.6289222373806276	0.15881743686599445
Clvs2	26.90267	2.2742708	2.043764723931594e-159	1.815659796692788e-157	0.4863574351978172	0.06049897949858348
Ppfia2	26.891806	1.4383255	2.7386200894684204e-159	2.422696573662232e-157	0.73806275579809	0.33364303774332105
Map7d2	26.889917	1.8284354	2.881368757703123e-159	2.538267956890911e-157	0.5061391541609823	0.07308008651414993
Sh3gl2	26.883152	1.3910394	3.4571761971125065e-159	3.032768039692921e-157	0.6882673942701227	0.23724373229353884
Syt16	26.869884	1.3654567	4.940759505117844e-159	4.3161651576791974e-157	0.5982264665757162	0.14390593109330735
Arfgef3	26.856531	1.289537	7.075945443682804e-159	6.15577892830928e-157	0.6616643929058663	0.19660645200597068
Cacng3	26.82454	2.1546474	1.6720061954045728e-158	1.4439779963296372e-156	0.5054570259208732	0.08075669418466506
Rgs7	26.824503	1.3979883	1.6735984599260795e-158	1.4439779963296372e-156	0.7530695770804912	0.3262101319036159
Schip1	26.818798	1.9347204	1.9507033827522565e-158	1.676165865687861e-156	0.6807639836289222	0.3029670697901118
Slc16a7	26.813126	1.1492395	2.271744621897672e-158	1.9440570507227182e-156	0.5763983628922238	0.12242970725317574
Kcnt1	26.801258	1.4277736	3.123968677081124e-158	2.662484848930197e-156	0.5641200545702592	0.11674840832241752
Opcml	26.78766	1.6531712	4.4994353616105015e-158	3.819237319494971e-156	0.7980900409276944	0.4283364303774332
Cacna1c	26.765089	1.4305396	8.241478612520297e-158	6.967372604439539e-156	0.7100954979536153	0.27777439303012763
Unc13b	26.756426	1.6163465	1.0394759326065592e-157	8.752470844590008e-156	0.5654843110504775	0.12497334511225515
ENSRNOG00000068238	26.746374	1.0691072	1.3607233979536324e-157	1.1411570704598344e-155	0.7141882673942701	0.2252109543972949
Homer1	26.72577	1.3532137	2.362322352100224e-157	1.973245037216466e-155	0.6753069577080492	0.21601121028421727
Epha4	26.713814	1.7833619	3.252983005621353e-157	2.706430226026083e-155	0.5361527967257844	0.10339050172114418
Pde1a	26.708214	1.9626602	3.778582963086221e-157	3.131295272887973e-155	0.5927694406548432	0.1851981600511774
Hmgcll1	26.689848	1.3896232	6.174446521120909e-157	5.096592352827597e-155	0.5600272851296043	0.11469217412495811
Snca	26.673729	2.1118171	9.498059775337222e-157	7.809267499989027e-155	0.5040927694406548	0.08037591007402443
Dgki	26.660622	1.3490365	1.3478616410147164e-156	1.1038776236529118e-154	0.7462482946793997	0.32234136533950714
Myrip	26.641058	1.622421	2.271998171124178e-156	1.8534908037272185e-154	0.5477489768076398	0.1113717366801718
Pacs1	26.631262	1.0284625	2.9504272521515705e-156	2.397622394132164e-154	0.7060027285129604	0.22103756054467358
Stmn2	26.627987	1.7792007	3.219692683634521e-156	2.606335011779203e-154	0.5013642564802183	0.0738416547354312
AABR07028615.1	26.625162	1.2345918	3.47155064862453e-156	2.7994050345793038e-154	0.9638472032742156	0.5928503975386115
Zfp385b	26.594519	2.1345127	7.855127910198893e-156	6.309985125104598e-154	0.5211459754433834	0.10240046303347854
Ap3b2	26.585747	1.3236485	9.921797273996418e-156	7.939709986511791e-154	0.582537517053206	0.13222347457885278
Garnl3	26.582838	2.0377011	1.0720347018549966e-155	8.546113900795384e-154	0.5211459754433834	0.09818137508758035
AABR07069611.1	26.581379	1.3644662	1.1145092512399132e-155	8.851060970263644e-154	0.5695770804911323	0.12440978462850702
Chd5	26.55564	1.6356571	2.2106008819398104e-155	1.7489606826698139e-153	0.5109140518417462	0.07888323636031316
Kcnt2	26.551163	1.5227921	2.48999114820018e-155	1.9625997899686078e-153	0.5845839017735335	0.14477411886556799
Prkcb	26.529081	1.1317316	4.477925048840462e-155	3.5162612949059595e-153	0.8615279672578445	0.3871203582416913
Runx1t1	26.52562	1.5418212	4.909339730470489e-155	3.8406424175016517e-153	0.5654843110504775	0.12786730435312396
Prkg1	26.519163	1.8050815	5.827535049764338e-155	4.542011146965023e-153	0.5702592087312415	0.15091235872909495
Satb2	26.51895	2.5000772	5.8607440905371835e-155	4.550976318600096e-153	0.48362892223738063	0.06905900630578488
Mcf2l	26.518564	1.2571785	5.920975877269121e-155	4.5807815587758074e-153	0.6200545702592087	0.16172662747128888
Sidt1	26.505621	2.4776587	8.349188269138725e-155	6.435627987160387e-153	0.465893587994543	0.04988271849392269
Rundc3b	26.48614	1.2351085	1.4000448609726565e-154	1.0752139397491837e-152	0.5566166439290586	0.11266640265634996
Ngef	26.485287	1.6375817	1.4320101100659409e-154	1.0957490499139605e-152	0.5218281036834925	0.09015444603527584
Pclo	26.47579	1.3361806	1.8421144074323256e-154	1.4044280242264051e-152	0.7210095497953616	0.27946507448137203
Kcnd3	26.458527	1.5604855	2.911031640070197e-154	2.2113293248446285e-152	0.5641200545702592	0.1277149907088677
Tenm1	26.436676	1.64201	5.1924807217158695e-154	3.9301642892236435e-152	0.5961800818553888	0.16484905717854206
Msra	26.4209	1.4127498	7.883214550220717e-154	5.945304901436244e-152	0.607094133697135	0.16245773296371888
Mark1	26.417513	1.2888627	8.622200225659396e-154	6.479320786063616e-152	0.5743519781718963	0.12751698297133457
Scn3a	26.399258	1.305101	1.397346479929454e-153	1.0463130820786047e-151	0.5798090040927695	0.13287842324915466
Otud7a	26.362114	1.3461514	3.7278120139644205e-153	2.7813988144049122e-151	0.7196452933151433	0.2912389191823804
Rasgef1b	26.353634	2.021175	4.662986003720449e-153	3.466814345886629e-151	0.5061391541609823	0.08642276175099765
Cplane1	26.341833	1.0320266	6.36644601975397e-153	4.7165691607831004e-151	0.6412005457025921	0.17190117890760653
Ldlrad4	26.336943	0.8424911	7.243208467585931e-153	5.3472221384298104e-151	0.91268758526603	0.37967222103756054
Focad	26.319347	1.0046879	1.151853235345514e-152	8.473598221843525e-151	0.76193724420191	0.2693362171383312
Rims2	26.307066	1.3367445	1.5920591547306395e-152	1.167101826506384e-150	0.7510231923601637	0.33294239497974226
Dapk1	26.290798	1.6224912	2.44358127353402e-152	1.7850914627496257e-150	0.5211459754433834	0.09301794254729338
Slc35f3	26.287292	2.0226462	2.679822824193189e-152	1.9508737962511946e-150	0.5027285129604365	0.08372681024766199
Ube3a	26.274992	1.2065173	3.7041799247034692e-152	2.6872607716724196e-150	0.8246930422919508	0.437856033143449
Adgrb3	26.266436	1.1809342	4.639479445768605e-152	3.3541836572408475e-150	0.9215552523874488	0.6438602370000305
Cracdl	26.2562	2.1034987	6.072263797251984e-152	4.374951298047598e-150	0.48567530695770805	0.06823651262680111
Basp1	26.246353	1.0398335	7.86682253354168e-152	5.648486343775167e-150	0.5757162346521146	0.12629847381728454
Gabra1	26.245504	2.1693661	8.044074499081808e-152	5.756043206407822e-150	0.4768076398362892	0.06142809272854662
ENSRNOG00000070388	26.175571	1.0846673	5.04297026501693e-151	3.5962896114403045e-149	0.6234652114597544	0.16436165351692206
Kif5a	26.131205	1.221974	1.6119921254774583e-150	1.1456619289071319e-148	0.5491132332878581	0.10989429433088616
Mfsd4a	26.129654	1.9668541	1.6787638254686761e-150	1.1890865663775766e-148	0.4877216916780355	0.0705212172906449
Ppp2r2c	26.097954	1.2500226	3.8460608133989073e-150	2.7150340408660436e-148	0.5470668485675307	0.1089499497364974
Clvs1	26.091244	1.8067042	4.583324349202839e-150	3.2246301444760646e-148	0.4931787175989086	0.07352179608249307
Pcdha5	26.072214	1.2218882	7.534091932153566e-150	5.282935499984336e-148	0.6712141882673943	0.21625491211502726
Atp11b	26.054485	0.9513676	1.196778829588572e-149	8.363888313718e-148	0.6275579809004093	0.16422457123709142
Bicd1	26.037464	1.158183	1.8656701650489366e-149	1.2995229461932229e-147	0.7019099590723056	0.23661924635208822
Arhgef9	26.001894	1.1487883	4.7137134978777744e-149	3.272440966771703e-147	0.6227830832196453	0.16815426325890273
Ctnna2	25.996141	1.3671888	5.4755857185391765e-149	3.7888161773891874e-147	0.8028649386084584	0.4373077040241265
Ctdspl	25.971926	1.3818088	1.028246519606962e-148	7.09151859542091e-147	0.6050477489768077	0.16707283638468334
Camk4	25.962023	1.8486811	1.3302696346617892e-148	9.144404314858713e-147	0.5190995907230559	0.10183690254973041
Osbpl6	25.933504	1.0413901	2.7912045625982332e-148	1.9124312045566849e-146	0.6630286493860846	0.19604289152222257
Dzank1	25.921818	1.293961	3.7806664514356376e-148	2.581936573967413e-146	0.5286493860845839	0.09784628507021659
Ndrg4	25.912184	1.2268547	4.854781310677756e-148	3.3047189921970727e-146	0.553206002728513	0.11662655740701253
Nck2	25.90641	1.2902188	5.639438787001339e-148	3.8264230941187727e-146	0.562755798090041	0.1259633837999208
Scai	25.900892	0.93188274	6.507305536616118e-148	4.401037673570759e-146	0.6725784447476125	0.19991165808633138
Cabp1	25.875343	2.1334743	1.2620280603909683e-147	8.507935792333454e-146	0.4645293315143247	0.05422365735522588
Pam	25.84186	1.3209367	3.003830704005488e-147	2.0185357224416363e-145	0.6111869031377899	0.17185548481432966
Nrcam	25.824245	1.2814798	4.7377353428195304e-147	3.1735258529570056e-145	0.7851296043656207	0.38814085965820816
Stx1b	25.822302	1.5348024	4.9820392897282e-147	3.326542539759282e-145	0.5054570259208732	0.08345264568800073
Slc12a5	25.786198	1.6277475	1.2665549502632692e-146	8.430028916577683e-145	0.495225102319236	0.07638529259451061
Shisa9	25.77759	1.3906325	1.581831703957703e-146	1.0495153007967469e-144	0.630968622100955	0.19729186340512384
Tmem132b	25.7583	1.2576882	2.6021892738051673e-146	1.7210567922586478e-144	0.6998635743519782	0.25670941602948794
Celf5	25.745972	1.4810675	3.5762797477644685e-146	2.357870477724209e-144	0.5075034106412005	0.08550887988546015
Sphkap	25.737417	2.523879	4.458768309831682e-146	2.9304870339790295e-144	0.46998635743519784	0.07027751545983489
Inpp4a	25.729311	0.7804914	5.49475953543668e-146	3.60009776312392e-144	0.6678035470668485	0.19180857221189873
Sez6l	25.715569	1.1850014	7.828791879693975e-146	5.113347369148408e-144	0.5914051841746248	0.1485819599719743
AABR07046707.1	25.712757	1.0443462	8.416395483642956e-146	5.48006669907013e-144	0.7291950886766713	0.2545313309166235
Pcnx2	25.712318	1.7211642	8.512198500004655e-146	5.525286493842032e-144	0.4897680763983629	0.07417674475279495
Slit1	25.699276	2.5399466	1.190868492146373e-145	7.706095310599029e-144	0.451568894952251	0.049974106680476436
Fmn1	25.69355	1.649677	1.3799515766475746e-145	8.902173771074784e-144	0.543656207366985	0.12524750967191642
Syt7	25.639374	2.3058512	5.554675073998619e-145	3.572371705566106e-143	0.456343792633015	0.05190848996253084
Sybu	25.632868	0.95567364	6.564615455634463e-145	4.208982496722696e-143	0.6684856753069577	0.2021659000213239
Lin7a	25.60804	1.9537293	1.2413234111484573e-144	7.934630072603218e-143	0.495225102319236	0.0859658208182289
Mtcl1	25.59152	1.4876583	1.8959873084568642e-144	1.2082452859910825e-142	0.524556616643929	0.10244615712675542
Ppm1l	25.586025	0.9544954	2.1826387536395572e-144	1.3867031548123322e-142	0.7489768076398363	0.26746275931397934
Rgl1	25.575525	1.0829389	2.8563760642357704e-144	1.8092682949476485e-142	0.6234652114597544	0.17354616626557406
Pfkp	25.5409	1.3117521	6.930250750524433e-144	4.376495097454677e-142	0.543656207366985	0.11626100466079752
Mmp16	25.53385	1.0792673	8.299534418805965e-144	5.225466625365942e-142	0.684856753069577	0.23189752338014438
LOC102549789	25.533125	1.3908927	8.454709959165356e-144	5.3072290120916425e-142	0.5750341064120055	0.1476833094708624
Grm1	25.532608	1.9419423	8.567277390469262e-144	5.361836948315778e-142	0.5102319236016372	0.10413683857799982
Wasf1	25.527649	1.260411	9.725441059803412e-144	6.068559442257093e-142	0.5791268758526603	0.14446949157705546
Plekha6	25.52739	1.0480317	9.790212393508066e-144	6.0908484582281936e-142	0.650068212824011	0.1928747677216925
Syndig1	25.516094	2.1004252	1.306704217669142e-143	8.105432138358352e-142	0.4829467939972715	0.07809120541018065
Lzts1	25.496632	1.33729	2.1483417660844554e-143	1.3286765034727637e-141	0.5081855388813097	0.08892070551680019
Eml5	25.468357	0.97166806	4.4206108804671555e-143	2.7259566976433644e-141	0.6377899045020464	0.17979102568008043
Sacs	25.41469	1.2703922	1.735300660607396e-142	1.0669300190702247e-140	0.5361527967257844	0.1105797057300393
Shank1	25.400547	1.8529618	2.4869839085208144e-142	1.5246229422820875e-140	0.47203274215552526	0.06471806744448168
Ak5	25.339388	1.2372942	1.1764300144020744e-141	7.190971335846616e-140	0.6978171896316507	0.26079142169555547
Cadm3	25.330553	1.8623661	1.4720908673223013e-141	8.972051489616097e-140	0.46521145975443384	0.06042282267645536
Dmd	25.320744	1.2580358	1.8880004992149477e-141	1.1473570570011765e-139	0.786493860845839	0.3919030066713376
Reps2	25.319796	1.1424354	1.9339013133672105e-141	1.1718547669380617e-139	0.568212824010914	0.13473664970908095
Tln2	25.30973	1.0221734	2.4960990874761015e-141	1.5081617714127939e-139	0.7394270122783083	0.26886404484113685
Npas2	25.30774	1.2069261	2.625318539856902e-141	1.5816789800758565e-139	0.5954979536152797	0.1619855606665245
Caln1	25.30359	1.5050066	2.9164013043841705e-141	1.7520134598200148e-139	0.6036834924965894	0.18783318609681054
Oprm1	25.301891	0.9069399	3.044701992270851e-141	1.8238634848557332e-139	0.6296043656207367	0.17686660371036036
LOC360998	25.299147	1.3287928	3.264127820377535e-141	1.949735153334342e-139	0.5252387448840382	0.10439577177323545
Lrrfip1	25.292734	0.8449547	3.839863404295923e-141	2.2871186401837588e-139	0.5948158253751705	0.1484144149632924
Ppip5k1	25.292551	1.058294	3.857669137214793e-141	2.291215046199585e-139	0.5607094133697135	0.12768452798001645
Fbxw7	25.280521	0.92088926	5.23164179493785e-141	3.0984915783239257e-139	0.6323328785811733	0.17788710512687728
Galnt18	25.278425	1.5611544	5.516890371992785e-141	3.2582288320901616e-139	0.534106412005457	0.11920065799494318
Jakmip2	25.27341	1.0370207	6.263449275362835e-141	3.6887493681813814e-139	0.6903137789904502	0.22699302403509306
Nav2	25.24969	1.192413	1.1414909350013444e-140	6.703781216593331e-139	0.7401091405184175	0.30299753251896305
Smyd3	25.217476	1.0188154	2.576553107734403e-140	1.5089388954402092e-138	0.7844474761255116	0.3135224053370701
Tusc3	25.182106	0.94701207	6.291406839493246e-140	3.674251693504607e-138	0.6043656207366985	0.15807110000913882
Sptan1	25.176762	1.0035619	7.1992047511727085e-140	4.192736855919084e-138	0.7196452933151433	0.25136320711609345
Dgkh	25.17192	1.3780957	8.133688816214184e-140	4.7238481917104314e-138	0.5300136425648022	0.1123313126389862
Setbp1	25.165466	1.1710434	9.570891634238735e-140	5.543185469708544e-138	0.7387448840381992	0.30100222377920616
Olfm1	25.163757	1.4378701	9.992003595623056e-140	5.77113904644168e-138	0.5054570259208732	0.09262192707222713
Rapgef5	25.141283	0.9015234	1.7601056966088792e-139	1.0138015394258726e-137	0.8874488403819918	0.40424041185609405
Exoc6	25.138847	0.76026064	1.8714229955108464e-139	1.0726727862852408e-137	0.6275579809004093	0.17091114021994092
Frmd3	25.138824	1.4336114	1.872547170563761e-139	1.0726727862852408e-137	0.5177353342428377	0.10288786669509854
Cntn3	25.126375	2.3122277	2.561677190648757e-139	1.463436620685064e-137	0.48840381991814463	0.09997867608980412
Gas7	25.121868	1.100991	2.869427313515335e-139	1.6347938330207205e-137	0.669849931787176	0.22312425747098424
Bltp3b	25.103273	1.0491862	4.580359621565872e-139	2.6024883421612484e-137	0.5416098226466576	0.1147987936759375
Rab11fip4	25.102005	1.2765923	4.728838554978876e-139	2.679589976856409e-137	0.5122783083219645	0.09554634904194718
Armc9	25.101137	0.86495847	4.833188796342288e-139	2.731337905771224e-137	0.6978171896316507	0.2245407743625674
Erc1	25.098114	0.9090557	5.2147985018269116e-139	2.9390716502500815e-137	0.6596180081855388	0.19863222347457885
Tango2	25.092548	1.0371076	5.997868806175474e-139	3.3713489916963803e-137	0.5695770804911323	0.13526974746397782
Kcnab2	25.078129	1.9336624	8.616487723537025e-139	4.83030164737105e-137	0.4597544338335607	0.05987449355713285
Slc38a1	25.075392	1.5687817	9.229741805037996e-139	5.16028711158471e-137	0.4843110504774898	0.07731440582447376
Pknox2	25.024223	1.4182152	3.332251670337449e-138	1.858084801071674e-136	0.534106412005457	0.11837816431595942
Megf9	25.0148	0.99853873	4.219931403423213e-138	2.3468191459992334e-136	0.6186903137789904	0.17395741310506596
Plppr4	25.005833	1.7935724	5.282489599231539e-138	2.929964998346255e-136	0.46248294679399726	0.06185457093246413
Neto1	25.000221	1.295739	6.079556133459341e-138	3.3631655381031278e-136	0.6180081855388813	0.1902245103116337
Ttc7b	24.99897	0.8641624	6.273244846926158e-138	3.461180301596154e-136	0.6268758526603001	0.1739878758339172
Prkar1b	24.979715	1.9258497	1.0157187172754645e-137	5.589385466246034e-136	0.456343792633015	0.057803027995247815
RGD1560883	24.946306	1.1288996	2.341825402110821e-137	1.2853065806454312e-135	0.7557980900409277	0.32164072257592835
Pde4d	24.942062	1.2450722	2.603738065505448e-137	1.425325647033609e-135	0.8628922237380627	0.5267462759313979
Bcat1	24.941437	0.9531943	2.644793492238891e-137	1.444029696830224e-135	0.6834924965893588	0.2238096688701374
Egfem1	24.931068	2.2732615	3.4266049870329007e-137	1.866031172938488e-135	0.4979536152796726	0.11380875498827185
ST7	24.929255	1.0522135	3.5853255530201023e-137	1.947407656596359e-135	0.6207366984993179	0.17992810795991104
Myo5a	24.920017	0.9463707	4.515350704950926e-137	2.446223330232587e-135	0.6937244201909959	0.2316538215493344
Pde2a	24.909513	1.5569931	5.868431905422836e-137	3.171070704358123e-135	0.48840381991814463	0.08291954793310385
Hivep2	24.906517	1.0962371	6.323925372589989e-137	3.408416950172794e-135	0.7482946793997272	0.30191610564474364
Plcl2	24.90172	0.6614167	7.1277121978981475e-137	3.831784972849553e-135	0.8321964529331515	0.3124409784628507
Tiam1	24.888128	1.5260024	1.0003262137269029e-136	5.363897543989321e-135	0.5006821282401092	0.09374904803972339
Akap2	24.884365	1.098951	1.0986761836198917e-136	5.876235935146594e-135	0.7169167803547067	0.2680720138910044
Ahi1	24.863981	1.1586497	1.8256993865239463e-136	9.739850722102051e-135	0.7687585266030014	0.359536357266884
Adam23	24.863487	1.2614901	1.8483324806899365e-136	9.835568220849038e-135	0.557980900409277	0.13632071160934597
Osbp2	24.860401	1.0543417	1.995953153558742e-136	1.05942161563323e-134	0.5770804911323328	0.14541383617144424
Cdk14	24.83873	1.1588839	3.4230004757875703e-136	1.812288585236419e-134	0.6705320600272852	0.23616230541931946
Jazf1	24.837376	0.9858226	3.5402720380446515e-136	1.8696560088071578e-134	0.6869031377899045	0.23043531239528436
Ldb2	24.820349	2.0851123	5.4067101503805785e-136	2.8481679651477186e-134	0.49386084583901774	0.10393883084046669
Arhgef7	24.812037	1.0088581	6.647480960717458e-136	3.4930096697343915e-134	0.5443383356070941	0.11964236756328632
Dmxl2	24.811876	1.006894	6.674215626295437e-136	3.4982901205227534e-134	0.6916780354706685	0.23428884759496757
Madd	24.808598	1.128231	7.240611819595841e-136	3.7857024291682396e-134	0.5129604365620737	0.09792244189234471
Elapor1	24.783945	2.1511679	1.3356157474990977e-135	6.965800935837334e-134	0.44474761255115963	0.0523045054375971
Fgd4	24.779552	0.6417878	1.489503656397052e-135	7.749115052114291e-134	0.6691678035470668	0.20146525725774514
Cdkl5	24.777893	1.0392953	1.552152522380332e-135	8.055056877283674e-134	0.6009549795361528	0.1646967435342858
Hycc2	24.776037	0.9569778	1.6252737459464465e-135	8.413701075929184e-134	0.5702592087312415	0.13860541627318976
Syn1	24.772608	1.6323787	1.769683226682818e-135	9.138713923800975e-134	0.47271487039563437	0.07225759283516617
Ntrk3	24.766994	1.3139439	2.0340826754985475e-135	1.0478274539189816e-133	0.6766712141882674	0.26421847869132115
Slc7a14	24.751303	2.186716	3.001786990766994e-135	1.5425359325593332e-133	0.44679399727148705	0.05591433880647028
Rnf112	24.741154	1.3789513	3.860300246551718e-135	1.978852199736022e-133	0.49931787175989084	0.09128156700277211
Ankrd33b	24.740807	2.3318672	3.8936905328132674e-135	1.991100383194219e-133	0.43724420190995905	0.04813111158497578
Ccdc57	24.736622	0.961644	4.3190492925083154e-135	2.2032405709666507e-133	0.5538881309686221	0.12702957930971456
Ints10	24.735373	0.81915385	4.454955525143602e-135	2.2670533383534165e-133	0.597544338335607	0.15529899168367503
AABR07025986.2	24.718279	1.3949211	6.802953724570432e-135	3.453528517901784e-133	0.7148703956343793	0.324824077740884
Pkd1	24.690163	0.89372295	1.3640912945518517e-134	6.908100985887469e-133	0.562755798090041	0.1329088859780059
Sipa1l1	24.669449	1.0978041	2.2763200075971795e-134	1.150007838054999e-132	0.7216916780354706	0.27788101258110703
Actn1	24.66909	1.4062651	2.296609590772435e-134	1.1574691509647806e-132	0.4924965893587995	0.08786974137143205
Tmem130	24.666443	1.3734101	2.451778022526926e-134	1.2327093050431542e-132	0.495225102319236	0.08969750510250708
Slc6a17	24.652372	1.7806636	3.470809712626267e-134	1.740885082175175e-132	0.4583901773533424	0.06349955829043166
RGD1565158	24.646091	2.4154594	4.052881683639137e-134	2.027988481603297e-132	0.43519781718963163	0.04832911932250891
Svop	24.61525	1.9523249	8.674281051509165e-134	4.330118488712885e-132	0.4488403819918145	0.05679775794315655
Cntn1	24.594475	0.78953934	1.447363171793146e-133	7.207937353875321e-132	0.7073669849931787	0.2405946324671764
Pgm2l1	24.585896	1.6840339	1.7879652861241962e-133	8.883052177459691e-132	0.4645293315143247	0.06930270813659488
Mapk11	24.571125	1.5037901	2.5720299920801227e-133	1.2748269695969707e-131	0.4863574351978172	0.084945319401712
Ntrk2	24.551003	1.122631	4.219751854089837e-133	2.0865876738879133e-131	0.7667121418826739	0.3331404027172754
Zmat4	24.549126	2.0147562	4.419055257057952e-133	2.1799979416347533e-131	0.48226466575716237	0.09315502482712401
Gria4	24.54174	1.3255835	5.2989432282572146e-133	2.6079259090056517e-131	0.7066848567530696	0.2998141773540074
Golm2	24.53832	0.95776427	5.763401236689577e-133	2.8298704994949335e-131	0.5750341064120055	0.14552045572242361
Lmtk2	24.519533	1.1397097	9.144600648562692e-133	4.479572364433771e-131	0.5416098226466576	0.12412038870442015
Adcy9	24.51202	0.86782324	1.0996996758025611e-132	5.374429697640209e-131	0.7714870395634379	0.29160447192859534
Kcnb1	24.49421	1.5433357	1.702653426521694e-132	8.301821334989265e-131	0.4713506139154161	0.0734761019892162
Sobp	24.48505	1.0165385	2.1315941658358992e-132	1.0369142292555792e-130	0.669849931787176	0.22335272793736863
Shank3	24.469372	1.6514356	3.1308309809175457e-132	1.5194676468962329e-130	0.46248294679399726	0.06790142260943735
Sgsm1	24.42686	1.6806277	8.86705222264561e-132	4.2934553556579185e-130	0.46521145975443384	0.0710086209522649
Usp46	24.392654	1.0085961	2.046468022778027e-131	9.886232388378828e-130	0.5818553888130968	0.15481158802205502
Trerf1	24.363377	1.0180908	4.1829382896182e-131	2.0160800960950616e-129	0.630968622100955	0.1948091510037469
Ola1	24.344297	0.71578366	6.662183056264915e-131	3.203654356826839e-129	0.640518417462483	0.1901483534895056
Dop1b	24.290066	0.9640078	2.496441613993558e-130	1.1977207066130192e-128	0.5375170532060027	0.12136351174338197
Nedd4l	24.27484	0.9415695	3.6154161463632894e-130	1.7306122128916147e-128	0.7803547066848567	0.3118469552502513
LOC120102485	24.268927	0.88607097	4.174388740597334e-130	1.9936272058169407e-128	0.7578444747612552	0.28464373838608464
Actr3b	24.262009	1.6299523	4.938800443825962e-130	2.3533384114830707e-128	0.4679399727148704	0.07562372437322935
Gdap1	24.246534	1.6171279	7.193017708945729e-130	3.419700890833473e-128	0.465893587994543	0.07336948243823682
Lrrc49	24.223328	0.78963023	1.2634694284137443e-129	5.993190053421394e-128	0.6180081855388813	0.1753891613610747
Lmo7	24.220436	1.6055851	1.3553346867047025e-129	6.414434998070157e-128	0.4665757162346521	0.07512108934718371
Ywhah	24.191107	0.5197831	2.759828326890854e-129	1.3032108266124695e-127	0.6780354706684857	0.21226429463551344
Nalcn	24.184011	0.8980706	3.2774894698072216e-129	1.5441762746961394e-127	0.6766712141882674	0.22444938617601365
Fam81a	24.152699	2.5464377	6.99463458104275e-129	3.288105574577181e-127	0.4147339699863574	0.0370426782831206
Rps6kc1	24.149126	0.82839364	7.626112201988002e-129	3.5769366538452003e-127	0.6712141882673943	0.2166966216833704
Nptn	24.136606	0.99762994	1.0322788021020609e-128	4.830972626087457e-127	0.7694406548431105	0.3194321747342127
Adcy2	24.121471	1.1526536	1.4882290982408356e-128	6.949267544257763e-127	0.6875852660300137	0.2676303043226612
LOC100910792	24.116325	1.0078387	1.6852927528354653e-128	7.851966190210749e-127	0.7298772169167803	0.28290736284156337
Plcb1	24.09609	1.2184074	2.7471053050111906e-128	1.2770689539881291e-126	0.7810368349249659	0.38855210649770006
Stxbp5	24.083702	0.7769495	3.7043363215016725e-128	1.718254763641683e-126	0.7578444747612552	0.2787187376245164
Map6	24.075077	0.86471575	4.561029886758661e-128	2.110961426176205e-126	0.5395634379263301	0.12325220093215951
Rab11fip3	24.070316	0.78244656	5.115779446397379e-128	2.3624984994089744e-126	0.6753069577080492	0.21770189173546167
Atp1b1	24.06855	0.7925952	5.338352971850698e-128	2.4598661188532247e-126	0.679399727148704	0.22364212386145552
Ica1l	24.059925	1.4755405	6.572084465890438e-128	3.021717607716205e-126	0.4618008185538881	0.0712523227830749
Syt14	24.054949	0.8795184	7.409493707038084e-128	3.3992876381129205e-126	0.616643929058663	0.18017180979072106
Cyfip2	24.048912	0.883372	8.569529830855003e-128	3.922898743094017e-126	0.7066848567530696	0.24874341243488593
Galnt13	23.993996	1.0632577	3.2125595310474797e-127	1.4674188045303148e-125	0.6684856753069577	0.23739604593779512
Shtn1	23.983513	0.7593868	4.1329347343466515e-127	1.883719774789389e-125	0.538881309686221	0.12326743229658513
Sec61a2	23.978329	0.7424301	4.68093935615965e-127	2.128862788313302e-125	0.6364256480218281	0.1904529807780181
Usp29	23.977573	1.1077075	4.766684641822464e-127	2.1631668874556227e-125	0.5804911323328786	0.16532122947573644
Agtpbp1	23.963253	0.80171543	6.722783790881895e-127	3.044273973210147e-125	0.6753069577080492	0.22129649373990923
Celf3	23.952646	1.2704558	8.671656846430598e-127	3.9183180483246536e-125	0.48021828103683495	0.08521948396137326
Dab1	23.949535	1.0519508	9.343801144037618e-127	4.2129491351804877e-125	0.6869031377899045	0.2524750967191641
Epha6	23.933872	1.9300636	1.360381951390623e-126	6.120551071428285e-125	0.504774897680764	0.12699911658086332
Nsg2	23.925455	0.9879778	1.664549891794967e-126	7.473009214426826e-125	0.5395634379263301	0.12840040210802084
Akap6	23.911085	1.0983522	2.348677859487602e-126	1.0521876068807063e-124	0.7824010914051842	0.382581411642855
Acyp2	23.904362	0.8708557	2.7590464177022996e-126	1.2333937567920343e-124	0.6207366984993179	0.18583787735705365
Uxs1	23.89708	0.7049452	3.2846149388386684e-126	1.4652178044189686e-124	0.6425648021828103	0.19543363694519755
Hs6st3	23.892958	2.1736867	3.6251153832560404e-126	1.6136766268650986e-124	0.5068212824010914	0.1416516891583148
Olfm2	23.889767	1.2033869	3.9128982767685234e-126	1.7380895184476453e-124	0.5068212824010914	0.10742681329393487
MAST1	23.871197	1.9754434	6.101300691923513e-126	2.7044370043735388e-124	0.4331514324693042	0.053979955524415875
Arf3	23.814314	0.87184364	2.373859858876997e-125	1.0500072953842854e-123	0.5238744884038199	0.11577360099917751
ENSRNOG00000065324	23.810066	1.975232	2.627027509969778e-125	1.1595422899795024e-123	0.44542974079126874	0.06683522709964358
Clstn1	23.802668	0.78458565	3.133949652769379e-125	1.3803863113437563e-123	0.5954979536152797	0.1658390958662077
Frrs1l	23.791553	1.3123909	4.0846454841774925e-125	1.7953601094604886e-123	0.4795361527967258	0.0878392786425808
Gfod1	23.782753	0.9294439	5.037632925458571e-125	2.209602759731473e-123	0.6098226466575716	0.18324854540469734
Esyt2	23.77094	0.76691747	6.674684192206375e-125	2.9215329597870322e-123	0.7019099590723056	0.2425747098425077
Ccser1	23.763103	1.1346492	8.043956325296206e-125	3.513533089920005e-123	0.7660300136425648	0.376077619033113
Evi5	23.757298	0.72763836	9.236057502647218e-125	4.0258457713201994e-123	0.5852660300136425	0.15843665275535382
Grip1	23.755596	1.2905104	9.617590535072763e-125	4.18345234768331e-123	0.6780354706684857	0.277759161665702
Agap3	23.731205	0.6566036	1.7179720112725415e-124	7.45735014251348e-123	0.6255115961800819	0.1830353063027386
Xkr4	23.724695	1.1560793	2.0055141316447215e-124	8.687522579351908e-123	0.7762619372442019	0.3922685594175526
Prpf40b	23.709084	0.587654	2.906137254981431e-124	1.2562901791327975e-122	0.6753069577080492	0.21654430803911415
Clip1	23.70832	0.73886734	2.959201734567917e-124	1.2765971927356164e-122	0.6712141882673943	0.21864623632985042
Rpgrip1l	23.705286	0.95514333	3.1803310414887952e-124	1.369174961311172e-122	0.5252387448840382	0.11923112072379444
Nup93	23.694563	1.1771716	4.102421472290758e-124	1.7625280448370497e-122	0.5034106412005457	0.10620830413988486
Kcnd2	23.679817	1.2604966	5.820989673003207e-124	2.4957642021305774e-122	0.7844474761255116	0.41112498857647667
Tshz3	23.666868	1.7091126	7.91341400264366e-124	3.3859722036617755e-122	0.4597544338335607	0.07822828769001128
Cdh8	23.651451	1.9999346	1.140419038463187e-123	4.869658973608794e-122	0.4679399727148704	0.09358150303104153
Tmx4	23.650211	0.86608714	1.1744273871497353e-123	5.004683861581576e-122	0.5320600272851296	0.12384622414475889
Slit2	23.633694	0.9634273	1.736699758439391e-123	7.385729642077136e-122	0.5948158253751705	0.17758247783836476
Hira	23.631765	0.6559174	1.8178304315647053e-123	7.715107859956601e-122	0.6923601637107776	0.22921680324123436
Nmt2	23.629854	0.7771508	1.901915544989966e-123	8.055668952779722e-122	0.58731241473397	0.16308221890516952
St6gal2	23.627707	2.4626207	2.0011161471591957e-123	8.458750230108811e-122	0.41814461118690316	0.04854235842446766
Gabrb1	23.621847	1.0895418	2.2987655803897362e-123	9.697368039929821e-122	0.7353342428376535	0.3194778688274896
Arhgap10	23.62136	1.6805518	2.325423417684509e-123	9.790125978950485e-122	0.4597544338335607	0.07997989459895817
Ppm1e	23.585794	0.8678803	5.3919648229897164e-123	2.2654896689138755e-121	0.8465211459754434	0.38009869924147804
Oxr1	23.584528	0.94391596	5.555525989089951e-123	2.3295431577451983e-121	0.927012278308322	0.5154750662564352
Nebl	23.565596	0.8837019	8.688057948894383e-123	3.6358048494315296e-121	0.650068212824011	0.21771712309988728
Zwint	23.550188	0.7154748	1.249803212974209e-122	5.21979565004328e-121	0.567530695770805	0.14782039175069303
Xkr6	23.544666	1.1256287	1.423700866245503e-122	5.934256930756106e-121	0.6186903137789904	0.20597374112773023
Matcap2	23.53872	1.0391026	1.6380098898171915e-122	6.81399114085461e-121	0.4924965893587995	0.09783105370579097
Camkv	23.53374	1.4520485	1.8421256788767574e-122	7.6479221749168504e-121	0.456343792633015	0.07387211746428245
Dtnb	23.530828	0.93003976	1.972925346952877e-122	8.17477328541779e-121	0.694406548431105	0.25541475005330977
Necab1-1	23.507822	1.8642855	3.3926242511973493e-122	1.4029538471519453e-120	0.456343792633015	0.08090900782892131
Prkaa2	23.4914	1.6570157	4.993977879624899e-122	2.0610972485081817e-120	0.44474761255115963	0.06657629390440796
Slc23a2	23.485893	0.7155127	5.684808830747414e-122	2.3416051462760367e-120	0.6684856753069577	0.22024552959454108
Trhde	23.477037	2.1063576	7.001412857139686e-122	2.878267097309621e-120	0.4631650750341064	0.09458677308313279
Adgrl1	23.472336	1.0585326	7.819914146176029e-122	3.2084602737519885e-120	0.48362892223738063	0.09146434337587961
Tspoap1	23.464462	1.1892241	9.410420592216461e-122	3.8534937136017635e-120	0.4768076398362892	0.08831145093977519
Map2k4	23.46005	0.71409774	1.0438465168637081e-121	4.2661376359774866e-120	0.689631650750341	0.23296371888993817
Cyria	23.451687	1.0099239	1.2705365891508894e-121	5.182503915980068e-120	0.5518417462482946	0.14596216529076675
Csmd2	23.4502	1.0559046	1.3157255525552075e-121	5.3564081426936856e-120	0.7312414733969986	0.3091814664757669
Nipsnap1	23.441477	0.9798343	1.6149154657097427e-121	6.561689467843115e-120	0.519781718963165	0.11941389709690194
Fat3	23.438992	1.2171189	1.7119670489750075e-121	6.942572756056094e-120	0.6432469304229195	0.24321442714838395
Magi3	23.428259	1.0396662	2.202498914409172e-121	8.914593096429092e-120	0.5839017735334243	0.17459713041094221
Kifap3	23.419533	0.73088026	2.7030366495466323e-121	1.0919434758072194e-119	0.6889495225102319	0.23421269077283943
Cdh11	23.408537	1.1170495	3.498329351440641e-121	1.4104994842750864e-119	0.6596180081855388	0.24910896518110093
Pi4ka	23.400839	0.80523616	4.190308997568794e-121	1.6862575516895842e-119	0.7032742155525239	0.24971821975812594
Smurf1	23.391958	0.69630253	5.160038037880333e-121	2.0725164272451927e-119	0.6418826739427013	0.2030036250647333
Mrtfb	23.390442	0.97031564	5.34667501434374e-121	2.143372626209003e-119	0.7489768076398363	0.31046090108751945
Slc8a2	23.375793	1.0372173	7.535501175650801e-121	3.0150633139063874e-119	0.504774897680764	0.10945258476254303
Anxa6	23.35005	0.98365974	1.3765615204556481e-120	5.497331207213927e-119	0.49386084583901774	0.10042038565814726
Prkcz	23.326107	0.7257134	2.4094256067336097e-120	9.603805564786476e-119	0.5954979536152797	0.16961647424376275
Ptprj	23.325151	0.54765	2.463823283304539e-120	9.801996007165648e-119	0.7612551159618008	0.27730222073293326
Sestd1	23.299093	1.34823	4.528135313414875e-120	1.7980470640351567e-118	0.461118690313779	0.07985804368355318
Dym	23.297325	0.63708067	4.718871171009941e-120	1.870242967323146e-118	0.6323328785811733	0.1933469400188869
Sun1	23.295532	0.7476069	4.920520538147464e-120	1.946483652883014e-118	0.6105047748976807	0.1819538794285192
Peg3	23.275976	0.9422196	7.765050839472062e-120	3.0659520885192325e-118	0.6043656207366985	0.1867669905870168
Micu2	23.26764	0.62269706	9.430864430816071e-120	3.7166823995580777e-118	0.680081855388813	0.22548511895695617
Snph	23.253654	1.3551015	1.3064674401599296e-119	5.139098752418966e-118	0.4495225102319236	0.07099338958783928
C2cd5	23.248018	0.73447794	1.4897384137377615e-119	5.849036625922455e-118	0.6412005457025921	0.20326255825996892
Mpdz	23.229912	0.8816688	2.2708274925465883e-119	8.899097048361078e-118	0.562755798090041	0.15237456971395497
Nol4	23.196766	0.93898296	4.908604403948409e-119	1.9200335808429544e-117	0.6371077762619373	0.21573704572455601
Adgrb1	23.168375	0.8327136	9.49130354951511e-119	3.705673560877724e-117	0.572305593451569	0.1591525268833582
Ppp1r13b	23.165274	0.6645077	1.019967744912558e-118	3.974840843835817e-117	0.5948158253751705	0.1707283638468334
Serpini1	23.159355	1.7028304	1.1701604089931326e-118	4.5516851827365525e-117	0.4427012278308322	0.07117616596094678
ENSRNOG00000066491	23.15491	0.6912753	1.2972979299840933e-118	5.036879333341945e-117	0.747612551159618	0.27801809486093765
Flrt2	23.149694	1.1859521	1.4641141479892828e-118	5.674051243390629e-117	0.524556616643929	0.1338075364791178
Gprasp1	23.142096	0.6957009	1.7461754897041779e-118	6.75467072271915e-117	0.5845839017735335	0.16436165351692206
Dock7	23.132063	0.6092952	2.203383109729879e-118	8.507574636942291e-117	0.6480218281036835	0.20542541200840772
Scg5	23.094107	0.9809381	5.306474597343025e-118	2.0451387207333429e-116	0.4768076398362892	0.09164711974898711
ENSRNOG00000065049	23.092478	0.8820858	5.510158724413935e-118	2.11974289570757e-116	0.5272851296043656	0.12891826849849208
LOC103692795	23.051014	0.98700815	1.4368901982377297e-117	5.517553094551693e-116	0.4965893587994543	0.10724403692082737
Cntnap5a	23.04633	1.8067676	1.601034891209838e-117	6.13661746418747e-116	0.4740791268758527	0.1070764919121455
ENSRNOG00000070379	23.03082	1.265584	2.2901042504976833e-117	8.761738269331099e-116	0.5900409276944065	0.19943948578913698
Ablim2	23.02828	0.64179534	2.428313099368934e-117	9.273590608628246e-116	0.607094133697135	0.18040028025710544
Csrnp3	23.02494	0.8700103	2.6228898152158262e-117	9.998455975602729e-116	0.7121418826739427	0.27037194991927377
ENSRNOG00000064438	23.023294	0.82970065	2.7244169389031308e-117	1.036662895481725e-115	0.5313778990450204	0.1312182045267615
Rpgr	23.013042	0.9741655	3.450980795590361e-117	1.3107475246439764e-115	0.5061391541609823	0.11412861364120998
Ptpn3	22.989328	2.430289	5.960357276492551e-117	2.259762218064066e-115	0.40313778990450205	0.04298291040911445
Phlpp2	22.984291	0.8916712	6.693623478558246e-117	2.5331860984016637e-115	0.5109140518417462	0.11688549060224815
Camk1d	22.978865	0.7178249	7.584548983182176e-117	2.865182954619775e-115	0.8635743519781719	0.3660096871477747
Trrap	22.967367	0.6159072	9.882280466224692e-117	3.726472882281779e-115	0.660300136425648	0.21496024613884912
Ptprn	22.958754	1.0014936	1.204813505712577e-116	4.535030513603212e-115	0.5040927694406548	0.11449416638742499
Ccdc148	22.941023	1.6715078	1.8112381679624e-116	6.805451510663024e-115	0.44201909959072305	0.07315624333627807
Septin11	22.933643	0.6267857	2.1459107876716168e-116	8.048509047284995e-115	0.7080491132332879	0.2477686051116459
Mink1	22.93331	0.57584405	2.162505748455958e-116	8.096267057522789e-115	0.6043656207366985	0.1774301641941085
Pitpnm2	22.929333	0.9284015	2.3693261413256793e-116	8.854775736013224e-115	0.5313778990450204	0.13481280653120906
Eno2	22.925154	1.082142	2.6081036477636357e-116	9.72980446245772e-115	0.48021828103683495	0.09696286593353033
AABR07019088.1	22.92129	0.78459084	2.8500794156575427e-116	1.0613634996212441e-114	0.5477489768076398	0.14338806470283608
Sanbr	22.917902	0.74007267	3.0806294063509654e-116	1.1451857470488358e-114	0.5450204638472033	0.13999147043592164
Hs2st1	22.916088	0.7721981	3.2117499647340665e-116	1.1897093597281703e-114	0.5695770804911323	0.15839095866207695
Ncald	22.91269	0.90523297	3.4723100032109594e-116	1.283958580728765e-114	0.747612551159618	0.3095774819508332
Macrod2	22.901285	1.0409081	4.5112053296075745e-116	1.665174840502683e-114	0.8635743519781719	0.5491059189082158
Wdr47	22.889631	0.83412015	5.893602229454276e-116	2.1716215174470713e-114	0.5300136425648022	0.1318731531970634
Evl	22.888224	0.6788101	6.087178529614791e-116	2.239013772840416e-114	0.534106412005457	0.13287842324915466
Rnf165	22.88258	1.67192	6.927915518388769e-116	2.5437946892914e-114	0.4297407912687585	0.062357205958509763
Ncoa7	22.876661	0.6099011	7.934678518324692e-116	2.908364856909012e-114	0.7162346521145976	0.2542419349925366
Aak1	22.855602	0.91985935	1.285470855196573e-115	4.703522155331824e-114	0.7837653478854024	0.3440155969171718
Smarca4	22.854727	0.5484777	1.3114862808634033e-115	4.790352154108382e-114	0.6787175989085948	0.2259877539830018
Dnajc1	22.838476	0.64460003	1.902443446432388e-115	6.936805095287208e-114	0.6903137789904502	0.24001584061900266
Tp53bp1	22.813208	0.5861675	3.390606568467677e-115	1.2341572450432868e-113	0.5866302864938608	0.1670576050202577
AABR07052327.1	22.806145	2.4347985	3.9845613474462123e-115	1.447839050442934e-113	0.40109140518417463	0.04516099552197886
Gabrg3	22.804272	1.6885002	4.158750258413328e-115	1.508518303077748e-113	0.5354706684856753	0.1789380692722454
Tmtc1	22.795696	1.3517506	5.058768194717958e-115	1.8318157853274043e-113	0.4849931787175989	0.10867578517683614
Dtd1	22.783987	0.8961773	6.6094778944940365e-115	2.389212302344172e-113	0.504774897680764	0.11496633868461936
Tmem67	22.771612	0.92851883	8.766244575211975e-115	3.163392147399213e-113	0.4972714870395634	0.10998568251743991
Lingo2	22.76213	2.1147554	1.0882551771161174e-114	3.920336433576721e-113	0.44474761255115963	0.08745849453194017
Negr1	22.740995	1.1006715	1.7618953740406317e-114	6.336174684757442e-113	0.8308321964529332	0.4602461388491181
Fstl4	22.736517	1.709528	1.951155156847388e-114	7.00478065384629e-113	0.48908594815825374	0.1254759801383008
Btbd10	22.733738	0.55686545	2.0785948937305122e-114	7.449541972983575e-113	0.6186903137789904	0.18947817345477808
Dlgap4	22.73184	0.92238426	2.170415102485074e-114	7.765345228447451e-113	0.4965893587994543	0.10987906296646054
Pde10a	22.703785	0.95250005	4.110330363421906e-114	1.4680951686457186e-112	0.6950886766712142	0.2786730435312395
Smap1	22.697235	0.6272185	4.770792035241466e-114	1.7010956770556561e-112	0.6371077762619373	0.20522740427087457
Epha3	22.691065	1.4033076	5.489224974545889e-114	1.9539404213298661e-112	0.4631650750341064	0.09540926676211656
Gabra2	22.689074	1.0866495	5.743420124749644e-114	2.0409584124661193e-112	0.5457025920873124	0.15470496847107565
Ahcyl2	22.676245	0.6880187	7.687518383117298e-114	2.7271829174354865e-112	0.7305593451568895	0.27361623054193196
Snx4	22.675074	0.5778096	7.894983120212433e-114	2.796050947607667e-112	0.6664392905866303	0.2218905169525086
Maco1	22.668736	0.75977004	9.11757841791236e-114	3.2235944200666197e-112	0.5238744884038199	0.1283090139214671
Cnnm1	22.667767	1.8292831	9.320612338193941e-114	3.289830947518084e-112	0.41336971350613916	0.05239589362415085
Ptk2b	22.638206	0.8086936	1.8230898806186628e-113	6.424017216311073e-112	0.616643929058663	0.19930240350930636
Fbxo3	22.630884	0.6733289	2.1524122901152012e-113	7.571724173583106e-112	0.5525238744884038	0.14803363085265178
Kcnn2	22.610962	0.90589607	3.380893861089615e-113	1.1873336799263796e-111	0.660300136425648	0.24246809029152833
Slc41a2	22.609823	1.6794971	3.469297924474877e-113	1.2163428141227469e-111	0.42360163710777626	0.061549943643951624
Atxn7l1	22.604933	0.62609106	3.875614539644762e-113	1.3565297902870132e-111	0.7585266030013642	0.28805556401742466
ENSRNOG00000062888	22.570873	1.8061794	8.37754799073631e-113	2.9225236468182608e-111	0.42155525238744884	0.06199165321229476
Usp13	22.569899	1.3654327	8.564347282246932e-113	2.982725998664272e-111	0.44679399727148705	0.0780607426813294
Cpeb3	22.569538	0.8642816	8.634316114808796e-113	3.0021073244292077e-111	0.742837653478854	0.30383525756237245
ENSRNOG00000065506	22.568357	0.89331967	8.867865069779598e-113	3.0782062757119048e-111	0.4897680763983629	0.10626922959758735
Slf2	22.5508	0.54608715	1.318790766589168e-112	4.570209456579917e-111	0.7155525238744884	0.25390684497517285
LOC102557419	22.527454	1.174031	2.2343626763684086e-112	7.730304929495059e-111	0.4529331514324693	0.0822950619916532
Fbxo34	22.52045	1.070792	2.616902689508642e-112	9.038876736118318e-111	0.47203274215552526	0.09621652907667469
Mnat1	22.517332	0.55045265	2.807700233244199e-112	9.681947876677283e-111	0.602319236016371	0.18076583300332044
Chl1	22.51605	0.7411994	2.8901252965539683e-112	9.949813951978736e-111	0.616643929058663	0.20253145276753892
Micu1	22.508533	0.6406981	3.4240643183277943e-112	1.1768677458698449e-110	0.6152796725784447	0.19267675998415937
Stx1a	22.50668	1.407586	3.570226709228984e-112	1.2250961241521255e-110	0.44679399727148705	0.08026929052304506
Unc5d	22.493021	2.1084597	4.85781863681603e-112	1.6641997637170734e-110	0.45770804911323326	0.10808176196423676
Ap2a1	22.490032	0.57358134	5.196212779299537e-112	1.7772234442217634e-110	0.5961800818553888	0.1772321564565754
Tspan5	22.483982	0.85307884	5.955158244905542e-112	2.033482862584521e-110	0.7530695770804912	0.3207268407103908
Klhl3	22.466068	1.4947913	8.914402249807132e-112	3.039013944218802e-110	0.42633015006821284	0.06394126785877478
Fam171b	22.46116	0.89534485	9.95542302820286e-112	3.3883993378133306e-110	0.4918144611186903	0.10940689066926615
Fbxl2	22.444351	1.1340468	1.4530696264798635e-111	4.93761066268668e-110	0.44747612551159616	0.07856337770737502
Atcay	22.432018	1.1557089	1.917367537229653e-111	6.504777958827977e-110	0.44747612551159616	0.07844152679197003
Sel1l3	22.417667	1.5640426	2.646933188298283e-111	8.965363687538256e-110	0.4311050477489768	0.07000335090017364
Mrtfa	22.412588	0.659086	2.9668050655245693e-111	1.0032586290933567e-109	0.6009549795361528	0.18594449690803302
Slc9a7	22.407747	0.83914083	3.3074875599201146e-111	1.1166631913250423e-109	0.4945429740791269	0.11187437170621745
Nrxn1	22.39749	1.2909133	4.163882497431042e-111	1.4035363414974152e-109	0.8983628922237381	0.6292228957870046
Zfp612	22.393618	0.66983396	4.541786232061824e-111	1.5284605159134543e-109	0.5634379263301501	0.1582386450178207
Slc2a3	22.392708	1.583695	4.635447289918346e-111	1.5574805750068595e-109	0.422237380627558	0.06272275870472477
AABR07032097.1	22.388971	1.9335921	5.040928915248706e-111	1.6910098501936698e-109	0.461118690313779	0.10884333018551802
Tcf20	22.383654	0.5325385	5.679411339433394e-111	1.9021491716063985e-109	0.6207366984993179	0.19419989642672192
Grm8	22.370617	2.3563108	7.607767319415413e-111	2.543930615930838e-109	0.4297407912687585	0.08424467663813325
Lrrc4c	22.366112	1.0244069	8.415927109844184e-111	2.809686748168681e-109	0.772169167803547	0.3765040972370305
Skic3	22.35353	0.5232727	1.1156521338450636e-110	3.7187222000310976e-109	0.689631650750341	0.23774636731958448
Marchf1	22.33158	0.99539536	1.823706928205965e-110	6.069180866153375e-109	0.8165075034106412	0.4080787156913516
Man2a1	22.314049	0.7835488	2.699222197121542e-110	8.96860421312999e-109	0.5518417462482946	0.15545130532793128
Cep290	22.30832	0.6991934	3.068087057811964e-110	1.0178087540203424e-108	0.5286493860845839	0.13583330794772597
Hectd2	22.29581	0.6666801	4.057563036218036e-110	1.3439315421381887e-108	0.6173260572987722	0.19846467846589697
Pcnx1	22.28874	0.59243137	4.7517156903239284e-110	1.5713638984752599e-108	0.5900409276944065	0.17683614098150913
RGD1560034	22.286682	2.2953613	4.9752745899779013e-110	1.6427024732830971e-108	0.3942701227830832	0.04478021141133823
Ralgapa2	22.28407	0.6186929	5.274172796627193e-110	1.738652623491914e-108	0.6950886766712142	0.25189630487099035
Zfp958	22.282919	0.9358681	5.411470669862987e-110	1.781112936645956e-108	0.4924965893587995	0.11309288086026746
Kmt2a	22.27478	0.52036077	6.489609567415786e-110	2.1326199716369807e-108	0.7121418826739427	0.2543942486367929
Kif1a	22.263853	0.6559934	8.281540051102793e-110	2.717226427408782e-108	0.557980900409277	0.15584732080299754
Immp2l	22.247154	0.74009264	1.2017982746630385e-109	3.937016035403948e-108	0.6875852660300137	0.25769945471715355
Ptprs	22.240572	0.7007923	1.3917205048039674e-109	4.552076771251167e-108	0.6964529331514324	0.25383068815304477
Cit	22.239256	0.9430738	1.43315730625118e-109	4.680307801068885e-108	0.49113233287858116	0.11263593992749871
Epb41l3	22.238192	1.7134264	1.4675123100055293e-109	4.785048692313519e-108	0.42905866302864937	0.07272976513236055
ENSRNOG00000064357	22.222061	1.0605626	2.1020052355863954e-109	6.843267355482044e-108	0.4693042291950887	0.09853169646936973
Ttc26	22.220379	0.79462546	2.182212329269858e-109	7.093374216352223e-108	0.4897680763983629	0.10981813750875803
LOC120095871	22.211975	0.6563927	2.6310881134206434e-109	8.539224982349413e-108	0.5457025920873124	0.1479270113016724
Gap43	22.210775	1.3778651	2.702347537166518e-109	8.756942575615645e-108	0.43997271487039563	0.07851768361409815
Nell1	22.198559	2.2362802	3.546331307255623e-109	1.1474133053691572e-107	0.4324693042291951	0.08780881591372955
Acbd6	22.182228	0.5903852	5.099037704363129e-109	1.6472484516129025e-107	0.7066848567530696	0.25570414597739666
Nr6a1	22.147041	0.50725585	1.114005856600377e-108	3.593268736843616e-107	0.630968622100955	0.20665915252688336
Anxa11	22.146126	1.514799	1.1368447923300987e-108	3.6613038273414516e-107	0.422237380627558	0.06566241203887044
Ppm1h	22.132105	0.5613294	1.5516382475873517e-108	4.9895164875638675e-107	0.7196452933151433	0.2706004203856581
Eef1a2	22.121439	1.7270353	1.9655389351551144e-108	6.310794688279039e-107	0.40313778990450205	0.0508575258171627
Clasp1	22.107454	0.5132601	2.679661984211866e-108	8.590488250915288e-107	0.6841746248294679	0.23782252414171262
Gls	22.084291	0.78090185	4.475037556790557e-108	1.4302383752388847e-106	0.8028649386084584	0.34701617570902
Rp9	22.083107	0.61160827	4.593941084560502e-108	1.4660056130729909e-106	0.5954979536152797	0.18362932951533797
Ankrd13d	22.08023	1.0033885	4.89590327432575e-108	1.5576253118287357e-106	0.4542974079126876	0.08831145093977519
Nme7	22.074385	0.68164665	5.571697592888936e-108	1.7699426020077187e-106	0.5081855388813097	0.12348067139854388
Golgb1	22.065237	0.617552	6.821077614179601e-108	2.1635508813750305e-106	0.5477489768076398	0.1508818960002437
Grb10	22.057823	1.7225989	8.035788356747569e-108	2.544990010386247e-106	0.4099590723055935	0.058564596216529076
Adarb1	22.055471	0.556211	8.464377545270417e-108	2.6766838554168864e-106	0.577762619372442	0.17069790111798214
Ddx10	22.047781	0.67379326	1.0032295110853831e-107	3.1677273990084553e-106	0.509549795361528	0.12483626283242454
Nol4l	22.02113	0.75423914	1.8070220268111256e-107	5.688592164282591e-106	0.5122783083219645	0.1288116489475127
Zcchc9	22.00316	0.6101104	2.6859048601345335e-107	8.442680854209989e-106	0.6180081855388813	0.2004752185700795
Abhd6	22.000393	0.7516589	2.8549232723696443e-107	8.960527144985325e-106	0.5109140518417462	0.12827855119261583
Lmbr1	21.983984	0.6266223	4.09874041287185e-107	1.2845170627245321e-105	0.5518417462482946	0.15520760349712126
Lekr1	21.980665	0.7960458	4.4095247503000775e-107	1.3798521778327078e-105	0.5061391541609823	0.1255521369604289
Ext2	21.965233	0.5904	6.193840651017996e-107	1.9324414150185016e-105	0.543656207366985	0.14881043043835868
Srcin1	21.964315	0.55127734	6.320344523565403e-107	1.9689798407291565e-105	0.6057298772169167	0.19065098851555123
Zc3h12b	21.961607	0.71428883	6.70849074361549e-107	2.086798470781044e-105	0.5641200545702592	0.16617418588357144
Speg	21.94492	1.1095033	9.683831289541181e-107	3.007869730615117e-105	0.44747612551159616	0.08465592347762513
Ccdc85a	21.927406	1.5804898	1.4231266078181021e-106	4.4137977011115874e-105	0.4392905866302865	0.08540226033448076
Tiam2	21.920181	1.2283052	1.6678960726573582e-106	5.165304144657929e-105	0.4392905866302865	0.08125932921071069
Gripap1	21.888409	0.50154096	3.3500116926860027e-106	1.0359342942308957e-104	0.5661664392905866	0.16271666615895453
Bcr	21.877417	1.0134845	4.2631625502135766e-106	1.3144333239379096e-104	0.4536152796725784	0.08942334054284583
Tsga10	21.835438	0.69644105	1.0691431022142396e-105	3.291579189577643e-104	0.515006821282401	0.13237578822310903
Hs3st2	21.832771	1.1001612	1.1333751368257964e-105	3.484214533532206e-104	0.48840381991814463	0.12247540134645261
Kdm5b	21.829853	0.5017712	1.2080846826925365e-105	3.7084485296239706e-104	0.572305593451569	0.16841319645413835
Gria2	21.829517	1.0578513	1.2169957361198395e-105	3.730341023901835e-104	0.8274215552523875	0.49879672221037563
Lrrk2	21.811308	1.0139192	1.8121785573267294e-105	5.5465891434908337e-104	0.46521145975443384	0.10013098973406037
Trim37	21.809942	0.59778714	1.8671106570086228e-105	5.706390967178249e-104	0.7162346521145976	0.2677369238736406
Shprh	21.809132	0.50988835	1.9005246057138654e-105	5.800058061629825e-104	0.5695770804911323	0.16606756633259206
AABR07021536.1	21.795595	0.502765	2.554501413708715e-105	7.784546023229203e-104	0.67462482946794	0.25285588082980476
Sorl1	21.778597	1.012345	3.702423970953978e-105	1.1266331055881145e-103	0.4686221009549795	0.10358850945867731
ENSRNOG00000070442	21.772644	0.6050423	4.215902411774934e-105	1.2810233328300475e-103	0.7019099590723056	0.26161391537453926
Tmem178b	21.771872	0.97022265	4.287585810887206e-105	1.3009193069618112e-103	0.7755798090040927	0.3982849483656746
Rai1	21.766542	0.62327033	4.816147490102004e-105	1.4591813334895753e-103	0.5211459754433834	0.1362293234227922
Slc2a13	21.7565	1.1809874	5.995381165159981e-105	1.8138407144118926e-103	0.49113233287858116	0.12515612148536265
Mark2	21.740284	0.58265686	8.536781892600179e-105	2.578993791934515e-103	0.7414733969986358	0.2843238797331465
ENSRNOG00000062866	21.721369	2.2005472	1.2888290187829663e-104	3.887998447165996e-103	0.3894952251023192	0.048450970237913914
Eipr1	21.720867	0.8859888	1.302937796121474e-104	3.924912907109601e-103	0.4631650750341064	0.09764827733268346
R3hdm1	21.716887	0.9432959	1.4208885402368992e-104	4.274081654893376e-103	0.8246930422919508	0.431352240533707
Plekhh2	21.705095	1.3907043	1.836451271793851e-104	5.516194464818034e-103	0.43178717598908595	0.07838060133426752
Flnb	21.703545	0.82550263	1.8994309621882478e-104	5.689067079034115e-103	0.47885402455661663	0.10957443567794803
Crtac1	21.693087	1.1766304	2.3843586978582293e-104	7.131307340841032e-103	0.4645293315143247	0.1031620312547598
Usp36	21.66317	0.6962288	4.567033957764246e-104	1.3639947857334072e-102	0.5177353342428377	0.13598562159198221
Pitpna	21.6522	0.57896537	5.79466629594585e-104	1.7281788557724136e-102	0.5286493860845839	0.14259603375270358
Galntl6	21.647076	2.1405492	6.476091788896977e-104	1.928661085880881e-102	0.45020463847203274	0.1147987936759375
Cyp4x1	21.631311	1.631316	9.115642778114326e-104	2.710901652282907e-102	0.39972714870395637	0.05416273189752338
AABR07064804.1	21.609251	1.0846937	1.4701491924991773e-103	4.359709755295297e-102	0.44747612551159616	0.0891644073476102
Septin3	21.594225	1.418857	2.0353306215226248e-103	6.0272234196106436e-102	0.40859481582537516	0.060529442227434734
Spred2	21.593422	0.74462175	2.070996068799178e-103	6.124189503306568e-102	0.5688949522510232	0.17621165504005848
Col19a1	21.587643	2.2694676	2.3468201227653604e-103	6.930060661112471e-102	0.38540245566166437	0.047384774728120145
Syp	21.58246	1.172997	2.625177532170894e-103	7.741135322010544e-102	0.4242837653478854	0.07181588326682305
ENSRNOG00000067105	21.574203	0.5206212	3.138373209490911e-103	9.228489861176219e-102	0.7032742155525239	0.2615682212812624
Smpd3	21.550123	0.81588554	5.28053386395541e-103	1.5505836553457863e-101	0.48567530695770805	0.11618484783866939
Map2	21.530329	0.9211036	8.09575950780746e-103	2.3739257879816952e-101	0.800818553888131	0.4106375849148567
Kcnq1	21.520054	0.56769246	1.0104392069499555e-102	2.958780504596755e-101	0.6268758526603001	0.21176165960946783
Hecw2	21.517906	0.7686796	1.0583598876066208e-102	3.094780112072582e-101	0.7469304229195088	0.31736070917232767
Plekha5	21.515156	0.7646458	1.1230242810877336e-102	3.2792934648029835e-101	0.8240109140518418	0.3732445852499467
Cacna2d3	21.514263	1.1461995	1.1448322078381833e-102	3.3383243490313425e-101	0.6889495225102319	0.33263776769122977
Arhgap20	21.51286	0.6392065	1.1800280313994902e-102	3.43617607032246e-101	0.5586630286493861	0.16609802906144333
Slc4a8	21.507555	1.5965245	1.3229356017963155e-102	3.846971959398273e-101	0.3935879945429741	0.05026350260456332
Lrif1	21.502161	0.6122775	1.4860295729045168e-102	4.309280224829336e-101	0.543656207366985	0.155055289852865
Gdpd1	21.48534	0.68312633	2.1349875079473937e-102	6.174089391948284e-101	0.515006821282401	0.13603131568525909
Satb1	21.467983	1.4235884	3.101842755031215e-102	8.957745895590144e-101	0.44747612551159616	0.09644499954305907
St8sia5	21.457365	2.0311954	3.897702112982031e-102	1.1240608321978165e-100	0.3840381991814461	0.04523715234410698
Ralgps2	21.45468	0.7387771	4.1294076158918046e-102	1.1892467043240053e-100	0.48840381991814463	0.11888079934200506
Slc25a12	21.447893	0.55518854	4.7780350134449196e-102	1.3741602481740215e-100	0.7210095497953616	0.27210832546379504
Kifc2	21.43281	1.1204151	6.607123766913086e-102	1.8924174439494502e-100	0.42360163710777626	0.07259268285252993
Iqcb1	21.432049	0.5721204	6.71603338619193e-102	1.9209871210763984e-100	0.5402455661664393	0.1525116519937856
Kctd1	21.428688	1.1417264	7.218521369307211e-102	2.0619008042083788e-100	0.4795361527967258	0.11953574801230694
Dync2h1	21.425556	0.5247647	7.720580594486532e-102	2.2023087448163893e-100	0.6105047748976807	0.1993785603314345
LOC304725	21.424322	2.032526	7.927895034697508e-102	2.2583729252373365e-100	0.42701227830832195	0.0917537392999665
Bmper	21.419422	1.9219284	8.807500298191809e-102	2.505536651993073e-100	0.40313778990450205	0.06299692326438602
Ppp6r2	21.410002	0.58097214	1.0780741744661212e-101	3.062724002961612e-100	0.6984993178717599	0.2590093520577573
Baalc	21.405233	1.5507239	1.1942292881415994e-101	3.3881206028655987e-100	0.40109140518417463	0.05842751393669845
Abcc1	21.38402	0.5649906	1.881961586908681e-101	5.317682834383748e-100	0.5402455661664393	0.15296859292655435
Dcx	21.374737	1.3054025	2.2961184903033507e-101	6.479195190807545e-100	0.4195088676671214	0.0724556005726993
Apba1	21.327402	0.64596224	6.322264178165927e-101	1.781620843540683e-99	0.7482946793997272	0.30342401072288055
Me1	21.324938	1.0622549	6.664152134408468e-101	1.8754444785235964e-99	0.4433833560709413	0.08966704237365583
Csnk1g1	21.319105	0.68281883	7.548707735781854e-101	2.121530916734616e-99	0.7537517053206003	0.3081457336948244
Uchl1	21.313663	1.3977647	8.479241630554323e-101	2.379863186428406e-99	0.40109140518417463	0.0585798275809547
Ehbp1	21.302248	0.64332706	1.0820024316600283e-100	3.0327891687411974e-99	0.6834924965893588	0.25782130563255856
Tecpr2	21.296219	0.5033718	1.230620254373654e-100	3.4447509016285753e-99	0.5381991814461119	0.15193286014561183
Tmem63c	21.28813	2.0110462	1.4624672083910978e-100	4.088278332150367e-99	0.3765347885402456	0.04059158619429128
Zfp574	21.281927	0.8018642	1.6693780344372368e-100	4.660476680427578e-99	0.4618008185538881	0.10124287933713103
Camta1	21.28028	0.8553314	1.7291130472333019e-100	4.820822360145399e-99	0.7980900409276944	0.38503366131538064
LOC100360856	21.279419	1.8994923	1.761144365554943e-100	4.903605945315396e-99	0.3867667121418827	0.04969994212081518
Ttbk2	21.27029	0.5020165	2.1395344608600543e-100	5.941388014091642e-99	0.5654843110504775	0.17053035610930026
Rasgrp1	21.263498	2.2323744	2.472764277043721e-100	6.848609753302332e-99	0.3765347885402456	0.04286105949370945
Ube2o	21.258709	1.2415487	2.7385107976335143e-100	7.574619707544097e-99	0.4099590723055935	0.0650379260974198
Aff2	21.245928	0.86548096	3.595361999639287e-100	9.931536190307944e-99	0.5129604365620737	0.14271788466810856
Tnik	21.234749	0.76733047	4.561282396577633e-100	1.2583137727190351e-98	0.8226466575716235	0.38137813385323055
Dync2i1	21.225212	0.6266325	5.587265744109152e-100	1.5393247515242113e-98	0.48908594815825374	0.12000792030950133
Poln	21.225056	0.64196926	5.605925001421111e-100	1.5424386296561027e-98	0.5170532060027285	0.14070734456392603
Coq8b	21.205797	0.7911302	8.442960996268098e-100	2.316951835703625e-98	0.48090040927694405	0.11664178877143815
Sntb2	21.177158	1.2095517	1.551113990054111e-99	4.234460405660741e-98	0.44542974079126874	0.09563773722850093
Naaladl2	21.172766	0.7547964	1.7026877557520038e-99	4.6422043546289346e-98	0.6173260572987722	0.22696256130624182
Rtn3	21.172262	0.69188327	1.7209801969253277e-99	4.6859832219138205e-98	0.7899045020463847	0.340634234014683
Cyth3	21.171202	1.3455164	1.760139411543223e-99	4.786392075540236e-98	0.39768076398362895	0.05752886343558656
Jph1	21.167109	1.8754765	1.919810238024985e-99	5.200354192562253e-98	0.3840381991814461	0.048740366162000795
Elavl3	21.154478	0.5661616	2.5095303359225246e-99	6.789008131993761e-98	0.5068212824010914	0.1324214823163859
Atp9a	21.136827	0.51186866	3.6479548365185322e-99	9.843374659259659e-98	0.6562073669849932	0.2317147470070369
Pld3	21.131277	0.72687656	4.102991489538098e-99	1.1056981949827218e-97	0.46725784447476126	0.10695464099674049
Hlf	21.130556	1.2571218	4.16611999364397e-99	1.1212692142071819e-97	0.4242837653478854	0.07935540865750754
Fmn2	21.119307	0.6777793	5.286429685058369e-99	1.420965189447869e-97	0.7742155525238745	0.3423249154659274
Spock2	21.101402	0.854626	7.721204327283317e-99	2.0674683260002814e-97	0.4440654843110505	0.09111402199409023
Lmo4	21.097809	0.9377824	8.330657418357961e-99	2.227813309098125e-97	0.5115961800818554	0.1462972553081305
Ppp1r12b	21.094893	0.5824767	8.860813249231014e-99	2.3665708354570374e-97	0.7175989085948158	0.27731745209735886
Trio	21.093819	0.7552684	9.064040726866395e-99	2.41776943867024e-97	0.8192360163710778	0.36791360770097786
Ap2a2	21.087278	0.55900574	1.0407926139171309e-98	2.7691951704805286e-97	0.5266030013642565	0.14807932494592865
Scn3b	21.08558	1.0273594	1.0787924633025265e-98	2.866661950012772e-97	0.42633015006821284	0.07882231090261066
Sclt1	21.068953	0.5952065	1.532852652303131e-98	4.068074520023727e-97	0.7162346521145976	0.2789624394553264
Dync1i2	21.064411	0.68786687	1.6871270032042017e-98	4.471846365256548e-97	0.7469304229195088	0.3102628933499863
Galnt9	21.062017	2.4643505	1.7745296179797678e-98	4.697574238707552e-97	0.36425648021828105	0.03555000456940933
Sgip1	21.061932	0.838195	1.7777744349900088e-98	4.700229357377115e-97	0.7714870395634379	0.3588509458677308
LOC100363642	21.05574	0.5570258	2.0259023362919053e-98	5.349504834092707e-97	0.5907230559345157	0.19241782678892375
Phtf1	21.045986	0.5238449	2.4888290670767004e-98	6.563621411362276e-97	0.5272851296043656	0.1482925640478874
Abi2	21.044724	0.52987945	2.5560445779363905e-98	6.732415907162609e-97	0.7291950886766713	0.2817954732384927
Btbd9	21.02992	0.6036085	3.492367123327919e-98	9.175560038558039e-97	0.7994542974079127	0.3394766503183355
Slc1a1	21.02326	0.75633806	4.018578144339241e-98	1.0544869758975786e-96	0.46521145975443384	0.10683279008133549
Wdr37	21.015444	0.552246	4.737950963555034e-98	1.2416984987736855e-96	0.5190995907230559	0.1429768178633442
Sesn3	21.01109	0.64601845	5.1930797016098796e-98	1.3592772662166384e-96	0.5238744884038199	0.1487647363450818
Arhgap26	21.009048	0.5435914	5.4210504133260814e-98	1.4154139846300701e-96	0.6759890859481582	0.2539220763395985
Kcnc1	20.993	1.7160981	7.599355222546522e-98	1.97923082727839e-96	0.39154160982264663	0.05658451884119779
Ildr2	20.987925	1.2192868	8.455813891299215e-98	2.1995607201610343e-96	0.4276944065484311	0.08372681024766199
Syn3	20.955778	0.65350574	1.661939757366368e-97	4.312404573384069e-96	0.6398362892223738	0.2370914186492826
Ripor2	20.942942	1.1858426	2.1759875640341213e-97	5.618442766938348e-96	0.41609822646657574	0.07550187345782435
Vps13a	20.941353	0.72546864	2.249825096994877e-97	5.8019474764569e-96	0.7646657571623465	0.3277637310750297
RGD1559441	20.940832	1.6007551	2.2745118002441116e-97	5.85840471792605e-96	0.38813096862210095	0.05338593231181649
Klhl2	20.94008	0.56940496	2.3107106910619545e-97	5.9443386931049e-96	0.684856753069577	0.2587351874980961
Rasgrf2	20.938755	2.387146	2.3758889580835406e-97	6.104520575389646e-96	0.378581173260573	0.052228348615468975
Atp6v0a1	20.925648	0.52950084	3.127829038575167e-97	8.016878193492292e-96	0.7469304229195088	0.29609772443415483
Atp2b3	20.920557	1.8038567	3.480296602198454e-97	8.909389323772014e-96	0.378581173260573	0.04677552015109514
Stk39	20.916008	0.5930937	3.828598403342937e-97	9.789072454205857e-96	0.6507503410641201	0.23958936241508513
Rap1gds1	20.910288	0.5479565	4.3162895412373485e-97	1.102257326694059e-95	0.6807639836289222	0.25672464739391354
Prepl	20.896997	1.2480105	5.702078426403725e-97	1.4526096754311118e-95	0.40313778990450205	0.06423066378286167
Ggt7	20.883602	1.4060463	7.548238853358918e-97	1.9182591006002798e-95	0.39768076398362895	0.061245316355439124
Fam219a	20.87915	0.7560117	8.285347014967404e-97	2.1030337229516537e-95	0.47066848567530695	0.11269686538520121
Tasp1	20.870434	0.56302047	9.942606555363815e-97	2.5175928627990066e-95	0.5088676671214188	0.13699089164407346
Zfyve9	20.853476	0.5443043	1.4174454232802717e-96	3.5848203551862696e-95	0.655525238744884	0.23730465775124135
Klhl32	20.833109	0.534076	2.169115265383995e-96	5.466066184379908e-95	0.6098226466575716	0.21086300910835593
Rasgef1a	20.826906	1.8942746	2.469074836463448e-96	6.214480554777028e-95	0.3758526603001364	0.046211959667347
Zdhhc21	20.817945	0.7123803	2.9767996567037583e-96	7.465500191680741e-95	0.47203274215552526	0.1139610686325281
Prune2	20.816673	0.68253696	3.0568800012909155e-96	7.657173967391318e-95	0.4843110504774898	0.12338928321199014
Zfp40	20.813387	0.75188977	3.273792485181458e-96	8.190731890729648e-95	0.46725784447476126	0.11077771346757243
Megf8	20.812618	0.7120909	3.3267588606712502e-96	8.303431699146837e-95	0.46043656207366984	0.10489840679928109
Ppme1	20.806568	0.6903594	3.774129967983034e-96	9.408847670479465e-95	0.48021828103683495	0.11979468120754257
Bend6	20.791891	1.1250538	5.125141613333742e-96	1.274658589147749e-94	0.4140518417462483	0.07457276022786122
Hace1	20.786427	0.74191463	5.743156169608637e-96	1.4266707612797947e-94	0.4747612551159618	0.11687025923782253
Wdr17	20.778456	1.9098186	6.780562217693346e-96	1.6823818633864934e-94	0.3840381991814461	0.05489383738995339
Ext1	20.772795	0.8713284	7.628856514501974e-96	1.8906218165844966e-94	0.8076398362892224	0.4188472903402687
Astn1	20.76727	0.76040703	8.55893200517469e-96	2.116115193637884e-94	0.819918144611187	0.38303835257562374
ENSRNOG00000069647	20.764368	1.9670813	9.091376490194439e-96	2.245109534669218e-94	0.3683492496589359	0.040789593931824415
ENSRNOG00000063145	20.760246	1.7031646	9.905958093926528e-96	2.4433919693795713e-94	0.37789904502046384	0.047643707923355774
Pkig	20.75045	0.95692384	1.2144712929558157e-95	2.988568677008407e-94	0.4358799454297408	0.09013921467085022
Cadm2	20.74953	0.9767213	1.2379493235016705e-95	3.0427720417978925e-94	0.9386084583901774	0.6998355012642032
Pigk	20.738262	0.60536504	1.5647852290885046e-95	3.837109603867788e-94	0.49590723055934516	0.130791726322844
Slc25a27	20.736513	0.75175124	1.6226810456642858e-95	3.974431168621193e-94	0.456343792633015	0.10358850945867731
Nlgn1	20.716465	1.0432309	2.4610811780421473e-95	6.020890079210229e-94	0.897680763983629	0.5767203826118744
ENSRNOG00000068054	20.715105	1.1340723	2.531578896664635e-95	6.186140226977941e-94	0.41882673942701226	0.07860907180065191
Pip5k1a	20.71059	0.5798144	2.780253628202145e-95	6.785890287413989e-94	0.723055934515689	0.28832972857708594
Dph6	20.685387	0.53038424	4.6899142888870696e-95	1.1407046749513492e-93	0.5109140518417462	0.1413013677765254
Ulk4	20.684582	1.7644964	4.768893352119388e-95	1.1585703131000591e-93	0.373806275579809	0.04567886191245012
Luzp1	20.67359	0.50508314	5.9891981519427874e-95	1.4466535536132774e-93	0.5252387448840382	0.15165869558595058
Rabgap1l	20.670866	0.8311922	6.337021629723567e-95	1.5271493734343023e-93	0.8178717598908595	0.4367289121759527
Herc3	20.655823	0.51302385	8.653572678965604e-95	2.078245186565783e-93	0.557980900409277	0.1741706522070247
Eif2ak1	20.654514	0.6272231	8.890932866340233e-95	2.1328066187149807e-93	0.4795361527967258	0.1204800926066957
Neurl1	20.638893	1.4914465	1.2284259041936093e-94	2.936736317824768e-93	0.39017735334242837	0.05842751393669845
Rtn1	20.63158	0.6143195	1.429033619377736e-94	3.404672598167456e-93	0.7469304229195088	0.30778018094860937
Cstf2	20.621767	0.72619206	1.750460598463006e-94	4.161015522378161e-93	0.45702592087312416	0.10515733999451671
Elavl2	20.61177	1.7349294	2.1521140168218398e-94	5.109991220462819e-93	0.39290586630286495	0.06459621652907667
Pde7a	20.605255	0.5505304	2.462189187352805e-94	5.839622002493089e-93	0.48362892223738063	0.12322173820330826
Pcdh7	20.599627	0.8926951	2.76564874825027e-94	6.537158022076117e-93	0.8792633015006821	0.49116580863313736
Prp2l1	20.592062	1.2261379	3.2330619448086014e-94	7.624789284010927e-93	0.40791268758526605	0.07207481646205867
Vezt	20.573198	0.55371743	4.7713269781859074e-94	1.122734471657079e-92	0.5122783083219645	0.14375361744905107
Thrb	20.56416	0.7219653	5.748799389146684e-94	1.3512256501440512e-92	0.67462482946794	0.2711182867761294
Fry	20.539442	0.6407339	9.565646113242204e-94	2.2408194012316874e-92	0.7285129604365621	0.3094099369421513
Plec	20.522743	1.3572276	1.3488275869138356e-93	3.156196337861102e-92	0.3888130968622101	0.05859505894538033
Septin6	20.518951	1.1520474	1.4582546026608821e-93	3.408446599708813e-92	0.4106412005457026	0.07560849300880373
Sirt5	20.511967	0.6940878	1.6835029570156437e-93	3.9218136663099985e-92	0.45702592087312416	0.10634538641971548
Fbxl13	20.507923	0.615986	1.8293879578614014e-93	4.2569309572166634e-92	0.4877216916780355	0.12855271575227709
LOC679863	20.47611	0.901505	3.51643973761404e-93	8.137491781326266e-92	0.4304229195088677	0.08892070551680019
Fam184a	20.464191	0.74482346	4.490738456295773e-93	1.0380686050131993e-91	0.46725784447476126	0.11531666006640875
Actl6b	20.45101	1.5235188	5.884382892531428e-93	1.3527628478598018e-91	0.3772169167803547	0.05052243579979895
Alas2	20.433472	0.9995309	8.428910216912118e-93	1.933485028531504e-91	0.42155525238744884	0.08342218295914948
Matk	20.414915	1.1236498	1.2324491187499809e-92	2.820909194728395e-91	0.4024556616643929	0.06951594723855363
Rnf217	20.410557	0.7096405	1.347412161495474e-92	3.0806808481912875e-91	0.4461118690313779	0.10083163249763914
Rasal2	20.388662	0.75068265	2.1083152351961808e-92	4.8098952362484356e-91	0.8765347885402456	0.45587473725896366
Far2	20.382292	1.7990496	2.40141842402553e-92	5.47262376936079e-91	0.3663028649386085	0.04383586681694946
Vopp1	20.378063	0.9911263	2.618080770087216e-92	5.95990026337118e-91	0.4154160982264666	0.07923355774210254
Dscam	20.36297	0.5828475	3.5631319537304736e-92	8.084916075964622e-91	0.7803547066848567	0.3413501081426874
Synpr	20.360237	1.9489183	3.767560791010382e-92	8.539532923710668e-91	0.3969986357435198	0.07653760623876688
AABR07001942.1	20.343758	1.4687058	5.273058096807537e-92	1.19132474200072e-90	0.3806275579809004	0.05458921010144089
Ppargc1b	20.324612	1.3276128	7.790196669407726e-92	1.7524599074120428e-90	0.38540245566166437	0.0582142748347397
LOC102555037	20.311539	0.83776444	1.0166756837104003e-91	2.2821865508214406e-90	0.4679399727148704	0.1204800926066957
Spats2l	20.289133	1.1796099	1.6040010748644612e-91	3.5967365278725445e-90	0.4140518417462483	0.08197520333871508
P4htm	20.273006	0.8306787	2.2263319037649884e-91	4.986888322044524e-90	0.43519781718963163	0.09458677308313279
Rps6kl1	20.266565	1.2548451	2.5376299382143735e-91	5.666022288030091e-90	0.3908594815825375	0.0628598409845554
Cttnbp2	20.222929	0.85135585	6.151982694274168e-91	1.3677886444130668e-89	0.8015006821282401	0.4167301306851068
Zfp704	20.197935	0.9908469	1.0207627138724858e-90	2.2622950379546022e-89	0.4147339699863574	0.0815030310415207
ENSRNOG00000064857	20.190119	0.7067854	1.1957698639549971e-90	2.6445686674768427e-89	0.4542974079126876	0.1094373533981174
Nhsl2	20.181643	1.0983582	1.4195143388370999e-90	3.126211935720445e-89	0.4099590723055935	0.07967526731044566
Atp2b4	20.176476	1.3101522	1.5759268512345673e-90	3.463404859851566e-89	0.41268758526603	0.08368111615438512
Syne1	20.171005	0.78410846	1.7602638326774856e-90	3.8644703158027395e-89	0.7810368349249659	0.38416547354312
Rbbp4	20.15864	0.8734884	2.2601022167557e-90	4.9566216607217586e-89	0.451568894952251	0.10957443567794803
Acvr1	20.156061	0.6719396	2.3810200151766706e-90	5.2163495964675104e-89	0.46248294679399726	0.11511865232887562
Lrrc8c	20.138474	0.7325155	3.396382690546985e-90	7.425292960376233e-89	0.451568894952251	0.10843208334602614
Zfp483	20.126099	1.4665287	4.360077171140684e-90	9.51231820709007e-89	0.378581173260573	0.055807719255490905
Fbxo8	20.101349	0.7937296	7.181586334033867e-90	1.557074861213589e-88	0.43178717598908595	0.09397751850610778
Prrt2	20.092783	0.98896384	8.534174397304784e-90	1.8484245910526042e-88	0.4045020463847203	0.07480123069424559
Abhd2	20.090118	0.5206518	9.004796238252518e-90	1.948344251095999e-88	0.4945429740791269	0.137417369847991
Narf	20.085762	0.6215769	9.830466953726736e-90	2.124799692286956e-88	0.46043656207366984	0.11415907637006123
Clpb	20.081703	0.69412833	1.0667206667050552e-89	2.3032817196846741e-88	0.4542974079126876	0.11012276479727054
Chgb	20.080103	1.3118857	1.1016688863449537e-89	2.3762952542292492e-88	0.38335607094133695	0.06016388948121973
Mdga2	20.078354	0.95020294	1.1411193670455955e-89	2.458860087305031e-88	0.8908594815825375	0.5927590093520577
Tanc2	20.07342	0.8251277	1.2602923269508258e-89	2.7100809155744627e-88	0.9147339699863575	0.5614737868218235
Gabra3	20.033031	1.4545324	2.8383798608185216e-89	6.06620511334568e-88	0.3894952251023192	0.06663721936211046
Ric8b	20.02812	0.51309156	3.132649385251032e-89	6.68149817000744e-88	0.5	0.14119474822554604
Lmtk3	20.003036	1.1194236	5.181976463274184e-89	1.0996489729656534e-87	0.39495225102319237	0.06857160264416487
Jak2	19.997225	0.5772506	5.8223531488150877e-89	1.2330450112935063e-87	0.4849931787175989	0.1329698114357084
LOC120102486	19.994644	0.84105206	6.1314755744731184e-89	1.297199968661992e-87	0.41609822646657574	0.08392481798519512
Atp6v1a	19.9934	0.5076787	6.286238064727401e-89	1.3286014845269627e-87	0.4870395634379263	0.13239101958753466
LOC102552324	19.98405	1.7719289	7.581615400802623e-89	1.595945265996263e-87	0.36425648021828105	0.04733908063484327
Dpp6	19.97661	0.66824865	8.800001051916777e-89	1.8505599002456083e-87	0.7319236016371078	0.3228440003655527
Fam169a	19.946993	1.49515	1.591761895119712e-88	3.3372879893079884e-87	0.37312414733969984	0.053766716422457124
Pgbd5	19.940464	2.3689265	1.8137186998926743e-88	3.798843782412568e-87	0.3403819918144611	0.028924361044262346
Tbc1d9	19.931416	0.94961095	2.1732354513301153e-88	4.542777115910987e-87	0.4106412005457026	0.08145733694824382
Mroh1	19.931116	0.72074556	2.1862946412464103e-88	4.565523251829904e-87	0.4331514324693042	0.09687147774697658
Thsd7b	19.904942	1.570602	3.687172463699179e-88	7.669172408126685e-87	0.4631650750341064	0.145748926188808
Nbea	19.8895	0.83252066	5.0172302979515206e-88	1.0404673632725182e-86	0.864256480218281	0.5324275748621562
Cep126	19.870062	1.8691461	7.391134091994367e-88	1.5282299543664093e-86	0.35607094133697137	0.042449812654217565
Dcaf6	19.869743	0.5273572	7.438137348789785e-88	1.5364333759086369e-86	0.7346521145975443	0.30348493618058303
Ergic1	19.866884	0.51235634	7.874171358851497e-88	1.624900361315753e-86	0.46725784447476126	0.1201754653181832
Slc4a3	19.858969	1.2498721	9.21838884789731e-88	1.900420261406244e-86	0.3922237380627558	0.06957687269625613
Rtn4rl1	19.853504	1.7968864	1.027772994328383e-87	2.1167277602248405e-86	0.3717598908594816	0.056995765680689675
Fzd3	19.832895	0.63213617	1.548620205757042e-87	3.1800559484722956e-86	0.46725784447476126	0.12185091540500198
Hivep3	19.832422	0.7335965	1.5632507285956555e-87	3.2069583929292088e-86	0.4311050477489768	0.0965820818228897
Spata7	19.826496	0.5557357	1.7586947860144871e-87	3.604378776498508e-86	0.4713506139154161	0.1236177536783745
Miga1	19.794395	0.893456	3.3271643477663367e-87	6.779137776022256e-86	0.41132332878581174	0.08279769701769885
Nuak1	19.776024	0.5898611	4.789961506474454e-87	9.750129412111009e-86	0.46521145975443384	0.12230785633777073
Klhl8	19.764961	0.87593037	5.964309292978775e-87	1.2105296092603388e-85	0.40654843110504774	0.07953818503061504
Astn2	19.764847	0.8933082	5.978016244742432e-87	1.212138187497774e-85	0.6684856753069577	0.30595241721753436
Usp30	19.761316	0.7622777	6.410997542021239e-87	1.2986760817972687e-85	0.4256480218281037	0.09324641301367777
Plxna4	19.734308	0.7479606	1.0943541699208772e-86	2.2082992807084803e-85	0.7762619372442019	0.3845157949249094
Ensa	19.733868	0.5071704	1.1039270372286491e-86	2.2254744483207556e-85	0.4768076398362892	0.12902488804947146
Mllt3	19.72349	0.6928297	1.3554553653261182e-86	2.729920959599173e-85	0.7953615279672579	0.3776312182045268
Pde4a	19.7184	1.852089	1.498996412074629e-86	3.0132271117504004e-85	0.35129604365620737	0.04019557071922503
Spats2	19.716005	0.50930107	1.5716166639462777e-86	3.153159327875374e-85	0.4631650750341064	0.11938343436805068
Cdh2	19.71093	0.6262478	1.7374446505742522e-86	3.482530071122349e-85	0.6855388813096862	0.28701983123648217
Sox5	19.689013	0.89839816	2.678568178136616e-86	5.353561527436824e-85	0.6302864938608458	0.2710421299540013
Nova2	19.67218	1.4939288	3.733726403307438e-86	7.441188951686669e-85	0.3663028649386085	0.05186279586925397
Taf2	19.657902	0.59767234	4.9476603107753294e-86	9.832478301015693e-85	0.46248294679399726	0.12035824169129071
Gpr162	19.639383	1.1646065	7.125741782430782e-86	1.412082251516482e-84	0.3888130968622101	0.06921131995004112
ENSRNOG00000067013	19.635942	1.5975393	7.625269619954806e-86	1.5082207816223816e-84	0.36971350613915416	0.05585341334876778
Cacna1g	19.629042	1.9248924	8.734569227390061e-86	1.7260035666490103e-84	0.35470668485675305	0.04505437597099948
Crtc1	19.620752	0.6708974	1.0282150852087768e-85	2.0260862289931592e-84	0.4324693042291951	0.09920187650409723
Glrb	19.618643	0.54789096	1.0717550765845438e-85	2.107919037117406e-84	0.47066848567530695	0.1262680110884333
Usp28	19.608078	0.6827247	1.319235616383857e-85	2.587380162123849e-84	0.42837653478854026	0.09665823864501782
Ppp2r5c	19.596796	0.53953815	1.6466912853109764e-85	3.2235788504042883e-84	0.7824010914051842	0.3398117403356993
Sorcs3	19.568848	1.0755051	2.8505761806626426e-85	5.549227502671584e-84	0.5225102319236017	0.18765040972370306
Cabin1	19.567905	0.52702624	2.903734899343623e-85	5.647468079743821e-84	0.451568894952251	0.11249885764766808
Ocrl	19.543905	0.52010703	4.6486338643722935e-85	8.999377433095984e-84	0.45497953615279674	0.11592591464343376
Kcnk2	19.540052	1.417887	5.013143399383602e-85	9.696085287036586e-84	0.39836289222373805	0.08255399518688884
Ctnnd2	19.537369	0.886051	5.283662527467402e-85	1.0209886502385396e-83	0.8553888130968622	0.48918573125780607
Faxc	19.529284	1.4316083	6.190109287562242e-85	1.1928477143660842e-83	0.3663028649386085	0.05349255186279587
Cadps2	19.514132	2.0528135	8.327126954270606e-85	1.600243297188245e-83	0.3819918144611187	0.07620251622140312
Ipcef1	19.507753	0.8287638	9.43373143516298e-85	1.8112418797584897e-83	0.41609822646657574	0.09076370061230085
Fras1	19.504967	1.7247924	9.962226690612812e-85	1.9109610685762876e-83	0.3908594815825375	0.08031498461632193
Disp2	19.501637	1.4928975	1.063270439549466e-84	2.0377082299446163e-83	0.36493860845839016	0.053035610930027115
Vwa5b2	19.48996	2.0228972	1.3358628581276899e-84	2.5531176557434044e-83	0.3451568894952251	0.03871812836993938
Sez6	19.486792	0.60841686	1.4211875013095425e-84	2.7112481485401153e-83	0.4829467939972715	0.13837694580680537
Tsx	19.461641	0.7057738	2.3222718299157104e-84	4.418216986026568e-83	0.43519781718963163	0.10369512900965669
Marchf4	19.458303	1.8622955	2.478505156075734e-84	4.71118214889246e-83	0.3567530695770805	0.04918207573034392
Slc8a3	19.41596	1.091805	5.656850061137991e-84	1.0675204174781199e-82	0.4229195088676671	0.10019191519176288
ENSRNOG00000067970	19.4157	0.72370243	5.6854383193195615e-84	1.071950537795449e-82	0.5211459754433834	0.17238858256922654
Atp13a2	19.409899	0.5152575	6.365222587854777e-84	1.1979646030248048e-82	0.44201909959072305	0.10821884424406739
Rgs17	19.374195	1.4968516	1.2743721833860097e-83	2.389846797573442e-82	0.37448840381991816	0.06354525238370853
Aagab	19.370441	0.91180074	1.3707693764703416e-83	2.56603131670332e-82	0.40109140518417463	0.08093947055777256
Zdhhc2	19.33602	1.2597718	2.673316138721695e-83	4.955680474309378e-82	0.3894952251023192	0.07470984250769185
Rnf149	19.300505	0.65179586	5.318752207573105e-83	9.833594249028017e-82	0.4297407912687585	0.1020196789228379
Cacna1i	19.27848	2.0818737	8.143351729393107e-83	1.5016140049116614e-81	0.3431105047748977	0.03996710025284065
Hk1	19.273008	0.7035854	9.051784353534367e-83	1.6676600242196974e-81	0.41882673942701226	0.09440399671002528
Numbl	19.26885	1.37318	9.809214526281031e-83	1.8040350154211235e-81	0.3635743519781719	0.05480244920339964
Rbfox2	19.265982	0.7543379	1.0368097043530992e-82	1.9051491903126275e-81	0.7646657571623465	0.3719346879093429
Rock2	19.260307	0.503703	1.1569055577053635e-82	2.1239651421060115e-81	0.7789904502046384	0.3412739513205593
Smad3	19.258429	0.6595986	1.1996338215715342e-82	2.200483176121504e-81	0.46043656207366984	0.12622231699515643
Scrn1	19.241762	0.6470789	1.6548608683912105e-82	3.0249183057271245e-81	0.4433833560709413	0.1123313126389862
LOC120099628	19.231182	1.5433319	2.0295267903307403e-82	3.7000920596586345e-81	0.36425648021828105	0.0567672952143053
Samd5	19.227747	1.097224	2.1684462484639506e-82	3.9464968789318743e-81	0.5750341064120055	0.24889572607914218
Wwc1	19.207575	0.75322944	3.1986602279507377e-82	5.791287594060032e-81	0.4413369713506139	0.11368690407286684
Hook1	19.196606	0.86824995	3.950757870860335e-82	7.134503834664754e-81	0.3942701227830832	0.07708593535808937
B4galnt4	19.192173	1.7997288	4.3026698599187075e-82	7.749980780331239e-81	0.3485675306957708	0.044795442775763854
Chrna7	19.1873	1.7295605	4.725629587176429e-82	8.504510723153736e-81	0.35402455661664395	0.04957809120541018
Nsun7	19.115885	0.57853144	1.8623766758424433e-81	3.3146510514187324e-80	0.44542974079126874	0.11475309958266061
Prkcg	19.112083	1.776488	2.0030675913955182e-81	3.562028424189859e-80	0.3553888130968622	0.052791909099217105
Cacng2	19.107765	2.295555	2.175896796186129e-81	3.862815599393597e-80	0.3328785811732606	0.03414871904225181
Tenm3	19.099407	0.79611826	2.5537004318502343e-81	4.529685554498478e-80	0.7060027285129604	0.3349377037194992
Cep112	19.07313	0.60452276	4.222540413617753e-81	7.445734424887285e-80	0.5115961800818554	0.1657934017729308
Kcnk4	19.027014	1.6901566	1.018958291863873e-80	1.7847518418728455e-79	0.34924965893587995	0.047384774728120145
Mmd	19.02074	1.6999531	1.1485114161762862e-80	2.0083144580110105e-79	0.34379263301500684	0.0428915222225607
Rnf103	19.00889	0.51550883	1.4396785735335754e-80	2.5132640277023267e-79	0.4392905866302865	0.11093002711182867
Dok5	18.989052	2.009651	2.100847659011724e-80	3.6583365464152666e-79	0.34106412005457026	0.04246504401864319
Shisa7	18.988758	1.0234214	2.112657010809724e-80	3.6758478745756576e-79	0.3758526603001364	0.06637828616687483
Pip5k1c	18.972857	0.75722104	2.859344488361129e-80	4.970896894111064e-79	0.3935879945429741	0.07914216955554879
Mapk4	18.9401	0.61284006	5.329518272940505e-80	9.234601662022365e-79	0.49863574351978174	0.15968562463825509
Ksr1	18.934145	0.5621246	5.96769459557396e-80	1.0331848463319872e-78	0.456343792633015	0.1257806074268133
Cfap74	18.933159	1.4617898	6.080470973676823e-80	1.0518412082022135e-78	0.3506139154160982	0.048999299357236424
Snx10	18.927296	0.8396142	6.79623533021367e-80	1.1737221576051055e-78	0.38540245566166437	0.07411581929509245
Ryr3	18.912971	0.6729948	8.918680960385448e-80	1.533954594056122e-78	0.5006821282401092	0.16207694885307825
Cdh6	18.909971	0.79414	9.440871166032086e-80	1.621108147969113e-78	0.5020463847203275	0.16551923721326955
Pdzd2	18.90339	0.9331512	1.0695134325879634e-79	1.8289901001337064e-78	0.47885402455661663	0.15331891430834374
Cnnm2	18.876284	0.5203328	1.787285515880499e-79	3.034188512222716e-78	0.45020463847203274	0.12083041398848508
Aopep	18.854975	0.59994084	2.6747089547094754e-79	4.511500236881646e-78	0.7646657571623465	0.35214914552045573
Prkar2b	18.851416	1.1395094	2.8608844544492143e-79	4.817775379275681e-78	0.3703956343792633	0.06487038108873792
Fam110b	18.851128	0.6465424	2.876405218977776e-79	4.840025025769506e-78	0.4461118690313779	0.11985560666524507
Cul9	18.847315	0.8576548	3.091433441183055e-79	5.193509096782366e-78	0.38540245566166437	0.07490785024522496
ENSRNOG00000064117	18.832695	0.72132456	4.0748914058606726e-79	6.829270440869294e-78	0.40859481582537516	0.09321595028482652
Efr3b	18.828049	0.65922207	4.4486050527688185e-79	7.443691423491703e-78	0.4242837653478854	0.10366466628080544
Slc26a8	18.818027	1.1908939	5.37490198187728e-79	8.979298402552912e-78	0.3669849931787176	0.06252475096719164
Fut9	18.812433	0.72151405	5.973235779331273e-79	9.970928451390085e-78	0.8076398362892224	0.42623450208669694
Glce	18.802538	0.5254839	7.198735973140189e-79	1.2007056357426985e-77	0.4918144611186903	0.15284674201114937
Lonrf2	18.801922	1.3890824	7.282932737443378e-79	1.213783527609204e-77	0.35743519781718963	0.055762025162214034
Unc13a	18.77909	1.337068	1.119820419604282e-78	1.861867955386469e-77	0.35129604365620737	0.0505528985286502
Adgra1	18.76507	1.7396958	1.4580289947477143e-78	2.4184363848006786e-77	0.34924965893587995	0.05195418405580772
Shc2	18.763954	1.4148853	1.4889969718009585e-78	2.4678506332631538e-77	0.3506139154160982	0.050568129893075825
Tafa2	18.740252	1.4234394	2.325245032294888e-78	3.850796788870033e-77	0.4645293315143247	0.16515368446705456
Catsperb	18.721994	2.1562471	3.276459768085386e-78	5.413258904466368e-77	0.330150068212824	0.036966521460992476
Gtdc1	18.719774	0.64533454	3.416000537718215e-78	5.6380232438906756e-77	0.810368349249659	0.40108751941998966
Fhl2	18.719744	1.8997428	3.417880159775374e-78	5.6380232438906756e-77	0.3315143246930423	0.037347305571633106
Socs7	18.712778	0.59193546	3.8952737242458467e-78	6.4204645363630834e-77	0.42360163710777626	0.10393883084046669
Snrnp27-1	18.691902	0.6602001	5.762207876860441e-78	9.475329438922039e-77	0.42360163710777626	0.10494410089255796
Lclat1	18.680933	0.56873804	7.077039964687027e-78	1.1610111103257293e-76	0.4140518417462483	0.09668870137386908
Ephx4	18.65579	2.2477212	1.1331594146127627e-77	1.8502975301223662e-76	0.32332878581173263	0.031833551649556764
Mgat4c	18.6501	1.2588043	1.260394447800199e-77	2.0548545872922995e-76	0.42905866302864937	0.12218600542236574
Herc1	18.64644	0.673625	1.3496712599841786e-77	2.1986952320767902e-76	0.82537517053206	0.4110640631187742
Ube2ql1	18.639217	1.9646468	1.5448441945738179e-77	2.5146897036828156e-76	0.3294679399727149	0.03664666280805434
Cntnap4	18.631433	2.2932444	1.786752112095262e-77	2.906209835701262e-76	0.3424283765347885	0.052441587717427726
Stmn3	18.628225	0.85035217	1.89707782872658e-77	3.083266182719494e-76	0.3758526603001364	0.07071922502817803
Cpeb1	18.603207	1.0694565	3.026457897688255e-77	4.903610222792269e-76	0.37517053206002726	0.07152648734273616
Pak3	18.601177	0.5146715	3.1433129305985136e-77	5.089011498295632e-76	0.47544338335607095	0.14320528832972856
Ccdc39	18.598568	0.5576699	3.3000453158779305e-77	5.334521980932667e-76	0.4208731241473397	0.1027964785085448
Ano6	18.58614	0.55367714	4.160599358620831e-77	6.704928989457674e-76	0.4427012278308322	0.1200536144027782
P4ha2	18.5777	0.67877847	4.869362343473791e-77	7.829068320036159e-76	0.42155525238744884	0.1058732141225211
Pcbp3	18.55137	0.75139797	7.949921081323578e-77	1.270411931334071e-75	0.40791268758526605	0.09586620769488531
Dkk3	18.545885	1.9110113	8.803902035828564e-77	1.4047382806939246e-75	0.3328785811732606	0.04106375849148567
RGD1307443	18.53071	2.5644703	1.1673765403722011e-76	1.8584067232683046e-75	0.31241473396998637	0.024370183081000397
Cplx2	18.522285	1.3350515	1.365171116508212e-76	2.1650663864380613e-75	0.35266030013642563	0.05536600968714778
Mtg2	18.519455	0.6646942	1.4388721141792723e-76	2.2802262090614226e-75	0.39972714870395637	0.08895116824565144
Kcnh5	18.498583	1.761731	2.119734050373547e-76	3.34908395630232e-75	0.3813096862210095	0.08838760776190331
Olfm3	18.48111	1.6489724	2.930958565334875e-76	4.609938280630982e-75	0.36971350613915416	0.07560849300880373
Pdzrn3	18.472612	1.1246809	3.4306828311813794e-76	5.371747291900583e-75	0.5088676671214188	0.20189173546166267
Syngap1	18.466885	1.1850424	3.8147201808610107e-76	5.959718577640236e-75	0.35470668485675305	0.05696530295183842
Acvr2a	18.457766	0.56701547	4.516361473733822e-76	7.029698192895569e-75	0.4311050477489768	0.11268163402077558
Tbc1d19	18.45521	0.50913	4.7353070299358115e-76	7.365018337509958e-75	0.4229195088676671	0.1056295122917111
Rnf180	18.454712	0.70379955	4.77910810361947e-76	7.427633839917406e-75	0.4208731241473397	0.1066043196149511
LOC120098901	18.44698	0.5413045	5.514135501541041e-76	8.550988529978511e-75	0.45566166439290584	0.13095927133152588
Trmt10b	18.445612	0.64783025	5.655577651433373e-76	8.763846344416266e-75	0.39972714870395637	0.08960611691595333
Fstl5	18.438334	1.3960012	6.470416789651482e-76	1.0011716487958153e-74	0.3908594815825375	0.09265238980107839
RGD1304728	18.431873	0.61435133	7.291395370959704e-76	1.127370172179507e-74	0.39972714870395637	0.08962134828037896
Garem1	18.428167	0.8075393	7.808233935446642e-76	1.2055039226110038e-74	0.39495225102319237	0.08745849453194017
Faah	18.416374	0.8249728	9.709428212293884e-76	1.4957227913222159e-74	0.38335607094133695	0.07883754226703628
Slc25a14	18.411825	0.60063106	1.0560178570478243e-75	1.624392545184496e-74	0.4147339699863574	0.10137996161696165
Alpk1	18.396355	0.5429815	1.405027794386826e-75	2.1565016645032348e-74	0.43178717598908595	0.11514911505772688
Adam9	18.383694	0.5871516	1.7746379257973534e-75	2.717827520253273e-74	0.4051841746248295	0.09423645170134341
Ptdss1	18.366865	0.5456991	2.4199175457877963e-75	3.692575783477943e-74	0.4099590723055935	0.09764827733268346
Lrrn2	18.365473	0.8938245	2.4827472010496464e-75	3.7856929321605e-74	0.3792633015006821	0.07647668078106437
Acat1	18.361391	0.7462156	2.6766584619623463e-75	4.078402711737104e-74	0.38335607094133695	0.07903555000456941
Slc6a15	18.348867	2.1218264	3.370702911060478e-75	5.1247394657936176e-74	0.3178717598908595	0.030843512961891126
Ptprk	18.34422	0.80456567	3.671640115546996e-75	5.5741930964922746e-74	0.46521145975443384	0.14474365613671672
LOC120093114	18.328962	2.0414255	4.860975462729213e-75	7.34788835988325e-74	0.339699863574352	0.051893258598105216
Csmd3	18.32514	0.814302	5.214650217081102e-75	7.87682683366876e-74	0.7714870395634379	0.42854966947939194
Pals2	18.307594	0.8471395	7.198086609188774e-75	1.081053609228165e-73	0.38472032742155526	0.08209705425412009
Gpi	18.297264	0.58378583	8.701145643432628e-75	1.3049228866967703e-73	0.38813096862210095	0.08252353245803759
Slc28a2	18.281996	1.1811297	1.151330669099701e-74	1.72051310109368e-73	0.3485675306957708	0.054985225576507146
AABR07049060.1	18.272598	0.74631643	1.3677913132689337e-74	2.0396239455189518e-73	0.40859481582537516	0.09967404880129162
Napb	18.261816	0.7806521	1.6665225938838141e-74	2.474526395422666e-73	0.3840381991814461	0.08107655283760319
Pitpnm3	18.2509	2.2399645	2.035283427130233e-74	3.0178042668467084e-73	0.3151432469304229	0.030021019282907364
Nol10	18.249601	0.5834996	2.0842260222212846e-74	3.088189595893389e-73	0.4045020463847203	0.0954397294909678
Hs3st4	18.247828	2.3397114	2.1530038823021265e-74	3.1878445901374565e-73	0.36971350613915416	0.09216498613945837
Dnajc15	18.239384	0.91779214	2.512731181615116e-74	3.715227218176482e-73	0.3703956343792633	0.07132847960520304
Dgkg	18.20204	1.5507089	4.972171695005591e-74	7.310417374297842e-73	0.3478854024556617	0.058397051207847196
Iqce	18.165682	0.98481673	9.649918763713487e-74	1.4158166326103357e-72	0.35948158253751705	0.06386511103664666
Clstn3	18.153149	1.9383295	1.2124691404491882e-73	1.775183519459335e-72	0.31855388813096863	0.03329576263441679
Klc2	18.12738	0.7608077	1.9377025632842328e-73	2.8290997173967425e-72	0.3758526603001364	0.07640052395893625
Adgrb2	18.101027	0.79897213	3.1278252208731876e-73	4.541411605320446e-72	0.369031377899045	0.07134371096962866
Ank2	18.095955	0.7451849	3.429451150863413e-73	4.975908154256216e-72	0.9195088676671214	0.6662503427056996
Dscaml1	18.065256	0.5551375	5.984290062804699e-73	8.629066400052497e-72	0.630968622100955	0.2684984920949219
Pde8b	18.060566	0.5944772	6.515073114558183e-73	9.381526299438659e-72	0.5156889495225102	0.18535047369543364
Cmtm4	18.058884	1.0779887	6.716614056767177e-73	9.665101600149665e-72	0.3506139154160982	0.05879306668291345
Snta1	18.051422	0.84223783	7.68855289476989e-73	1.1040972602174351e-71	0.37244201909959074	0.07501446979620434
Tm4sf4	18.019365	1.1091886	1.3730823703121048e-72	1.961038486101062e-71	0.3792633015006821	0.08404666890060011
Sorbs1	18.01341	0.50864226	1.5290786222628333e-72	2.1808613873716026e-71	0.7455661664392906	0.34464008285862247
Miga2	18.005106	0.77859694	1.77657523941862e-72	2.528694940234269e-71	0.373806275579809	0.07626344167910562
Nptxr	17.995903	1.4824656	2.0977518247477362e-72	2.977756584811174e-71	0.3472032742155525	0.059630791726322845
Dipk1a	17.96386	0.7379249	3.738816801995411e-72	5.278655425632039e-71	0.3806275579809004	0.08194474060986383
Gda	17.9612	1.2446452	3.922351221398496e-72	5.5303305788729566e-71	0.3424283765347885	0.05510707649191215
Rapgef2	17.957445	0.7017399	4.196842773817331e-72	5.90940265922459e-71	0.38813096862210095	0.08768696499832455
Dbn1	17.95064	1.2122453	4.74414041957395e-72	6.671069620173537e-71	0.3451568894952251	0.05617327200170591
Asxl3	17.92024	0.65622324	8.197346307225011e-72	1.1450070797953335e-70	0.41268758526603	0.10640631187741798
Scube3	17.867027	1.6796306	2.1305239915445924e-71	2.9503676358470227e-70	0.3199181446111869	0.03783470923325311
Ppp3ca	17.866764	0.69477224	2.140565558953641e-71	2.9623166672621804e-70	0.9290586630286494	0.6462515612148536
Ephb2	17.83473	1.7591711	3.798815159081587e-71	5.250227991120933e-70	0.3226466575716235	0.04110945258476254
Jph3	17.82803	1.4888549	4.2824836239017206e-71	5.910898726709906e-70	0.3274215552523875	0.044018643190056966
Runx2	17.82732	0.6178355	4.3372114501826725e-71	5.978565106149239e-70	0.4304229195088677	0.12242970725317574
Myo9a	17.82699	0.5343797	4.3628686453978625e-71	6.009980553180788e-70	0.830150068212824	0.39619825143936394
ENSRNOG00000070393	17.825602	0.81697613	4.472520361964364e-71	6.156983710370641e-70	0.3663028649386085	0.07285161604776556
Rfx3	17.81208	0.52085966	5.695226615687541e-71	7.824778586140563e-70	0.7216916780354706	0.3338715082097054
Nphp4	17.796474	1.3375604	7.525903804350631e-71	1.0306211571653515e-69	0.3294679399727149	0.045724556005726995
Ahdc1	17.789534	0.5543074	8.51853381100274e-71	1.1650331368655151e-69	0.4045020463847203	0.1015932007189204
LOC108351885	17.782415	1.6201831	9.672027239686409e-71	1.3202065306462582e-69	0.32401091405184174	0.04264782039175069
Cald1	17.769188	0.5283107	1.2245042438670014e-70	1.6703289510029637e-69	0.4256480218281037	0.1183629329515338
R3hdm2	17.765274	0.5078621	1.3129812735245408e-70	1.7898547061583564e-69	0.8062755798090041	0.38274895665153685
Rras2	17.763222	0.8482381	1.3618945010357783e-70	1.8541220849815668e-69	0.37312414733969984	0.08005605142108631
Sec23a	17.76308	0.5298715	1.3653054363415378e-70	1.8575596222152291e-69	0.4092769440654843	0.10488317543485545
Rab40b	17.754307	1.409777	1.5963026470815812e-70	2.1676218457715303e-69	0.32605729877216916	0.043988180461205714
Fcho1	17.74282	0.79162204	1.9585223560210056e-70	2.6491857881507353e-69	0.37312414733969984	0.07920309501325129
Gls2	17.721039	1.6230241	2.8853476710361057e-70	3.887802009700706e-69	0.3281036834924966	0.047003990617479514
Ttc39c	17.689804	1.0097827	5.0250639055609847e-70	6.714817708348733e-69	0.3567530695770805	0.0683583635422061
AABR07012054.1	17.670452	1.0745107	7.082792804478909e-70	9.416476470431503e-69	0.34447476125511595	0.05886922350504158
Gramd4	17.66874	0.727448	7.300912406629257e-70	9.70031239020209e-69	0.37244201909959074	0.07929448319980503
Lmo3	17.644218	1.5305643	1.1272329850170538e-69	1.490136618150539e-68	0.3369713506139154	0.05600572699302404
Galnt16	17.639595	1.0158833	1.223353835629432e-69	1.6151660275696899e-68	0.36971350613915416	0.07949249093733816
Cacng8	17.626303	0.9186069	1.5476174587767483e-69	2.0381499774317403e-68	0.3581173260572988	0.06963779815395864
Ppil6	17.610645	1.8548759	2.0410491545030065e-69	2.681242893064538e-68	0.3096862210095498	0.033143448990160536
Kif3a	17.609562	0.6342852	2.080519827511259e-69	2.7313825111835354e-68	0.3765347885402456	0.08244737563590947
Cux2	17.603605	1.2804912	2.3113423883293208e-69	3.0325159270158037e-68	0.4045020463847203	0.11683979650897128
Enox1	17.58659	0.6499335	3.1210204284040746e-69	4.0820532939438445e-68	0.7701227830832197	0.40452980778018094
Prmt8	17.578814	1.8017019	3.5799433641173484e-69	4.667729637567433e-68	0.3199181446111869	0.04264782039175069
Kcnq3	17.575754	0.7216581	3.778311774418687e-69	4.923311663297837e-68	0.8233287858117326	0.47294909678008956
Trim39	17.572462	0.8984296	4.004100086438767e-69	5.2142833796444224e-68	0.35948158253751705	0.07135894233405428
Pde4dip	17.569168	0.5314643	4.2434373852689287e-69	5.519101006175457e-68	0.7482946793997272	0.34725987753983
Magi1	17.4946	0.5515387	1.5751488519786944e-68	2.024805078515347e-67	0.9038199181446112	0.47348219453498647
Arhgef3	17.494486	0.6109646	1.5782981654378207e-68	2.0276102534662592e-67	0.4072305593451569	0.10826453833734426
Bdh1	17.493374	0.80390614	1.609426224508391e-68	2.066333755238391e-67	0.3601637107776262	0.07257745148810431
Frmd6	17.480345	0.9962436	2.022729713130781e-68	2.587464988743133e-67	0.36425648021828105	0.07798458585920126
LOC108350387	17.456858	2.1806066	3.0528212251823957e-68	3.888544945757844e-67	0.3226466575716235	0.050324428062265815
Hnrnpll	17.447393	0.543118	3.6030594387698026e-68	4.578287526863496e-67	0.4099590723055935	0.10972674932220429
Ripor1	17.376484	0.56852275	1.2434852861081477e-67	1.5611324855415224e-66	0.3772169167803547	0.08628567947116703
Fam227a	17.366608	1.1966643	1.4770352187262806e-67	1.847704080895895e-66	0.33356070941336974	0.05446735918603589
Osbpl3	17.323019	1.126249	3.153734343347768e-67	3.9264367127452083e-66	0.34583901773533426	0.06544917293691169
Cnr1	17.287512	1.4678137	5.842054690773668e-67	7.230491065334163e-66	0.3246930422919509	0.04988271849392269
Galnt11	17.274889	0.5184466	7.27133577025e-67	8.983548954570506e-66	0.3942701227830832	0.09985682517439912
Mphosph9	17.274794	0.5716872	7.283455312078023e-67	8.993222854713065e-66	0.38335607094133695	0.09182989612209462
Tmem169	17.266947	1.1210644	8.344207619420885e-67	1.0290862173457545e-65	0.33356070941336974	0.055548786060255276
Atp8b2	17.261663	1.3223255	9.14397837147881e-67	1.1263963016241171e-65	0.32332878581173263	0.04810064885612453
Trpc5	17.259079	1.7814556	9.56247009994759e-67	1.1758753555161358e-65	0.3315143246930423	0.05879306668291345
Fn3k	17.25425	1.3478997	1.0396323263848393e-66	1.2761669411583456e-65	0.3219645293315143	0.047003990617479514
Galnt14	17.218904	2.247296	1.9157835472606184e-66	2.3366095318130378e-65	0.3144611186903138	0.04625765376062388
Zbtb16	17.208921	0.54133034	2.2763315539651576e-66	2.769911048196953e-65	0.4713506139154161	0.1601730282998751
Fbxo41	17.20694	1.8456185	2.3555353001216075e-66	2.8629653972376593e-65	0.30286493860845837	0.0325189630487099
Zfp804a	17.206284	1.2523804	2.3824020781272544e-66	2.8939421767100823e-65	0.39017735334242837	0.10910226338075364
Kcnip3	17.204397	1.0247399	2.4612270297655856e-66	2.987960967345991e-65	0.3424283765347885	0.06325585645962166
Plekhg5	17.199873	1.0576984	2.661180292552778e-66	3.228837153568376e-65	0.3294679399727149	0.05346208913394462
Pcgf6	17.199041	0.81563205	2.6995722359362757e-66	3.2735240889901653e-65	0.3451568894952251	0.06439820879154355
Antxr1	17.1942	0.9573499	2.9347841167220436e-66	3.5546322236391893e-65	0.38267394270122784	0.09629268589880281
Zfp605	17.194115	0.7330992	2.939134624259393e-66	3.5578462201052215e-65	0.3656207366984993	0.0803606787095988
Tmed8	17.16928	0.6107603	4.5098063631110573e-66	5.437182300689271e-65	0.36289222373806274	0.07757333901970939
Tpgs2	17.159248	0.71204937	5.360238316936999e-66	6.458779112235696e-65	0.3615279672578445	0.07732963718889937
Iqsec3	17.153708	1.8762987	5.896689077476789e-66	7.088875183393253e-65	0.3035470668485675	0.034026868126846806
Rundc3a	17.140501	0.6707703	7.401129840664891e-66	8.86697647082172e-65	0.3635743519781719	0.07880707953818503
Robo1	17.13569	0.7198955	8.039284251762338e-66	9.62602133766129e-65	0.7742155525238745	0.4436744143540378
Gsg1l	17.131502	0.85316235	8.639574510061031e-66	1.0327099154956647e-64	0.38267394270122784	0.09642976817863344
Tmem200a	17.101631	2.1484406	1.4430706543468216e-65	1.7210136142796052e-64	0.30559345156889495	0.03845919517470375
Jdp2	17.098272	1.0990286	1.5286981375809978e-65	1.821061656393364e-64	0.3281036834924966	0.05378194778688275
Bbs5	17.093838	0.9854034	1.649495750080282e-65	1.9627314356517135e-64	0.339699863574352	0.06232674322965851
Iqub	17.074526	1.1703179	2.2968770693689343e-65	2.7253154859303382e-64	0.32878581173260574	0.054315045541779634
Ptprg	17.06699	0.6031086	2.6132684382190922e-65	3.09372027530782e-64	0.7353342428376535	0.36905596003289975
Bmal1	17.044312	0.67238045	3.8525868464104704e-65	4.548048188166775e-64	0.3601637107776262	0.07767995857068877
ENSRNOG00000069679	17.042847	1.1229119	3.950245545612144e-65	4.6607117675466636e-64	0.32878581173260574	0.05442166509275901
Stk32c	17.041235	1.6645911	4.060625842279047e-65	4.7828697420911516e-64	0.3096862210095498	0.04057635482986566
Kcna4	17.031164	1.9502906	4.823436662964481e-65	5.678168055907541e-64	0.30013642564802184	0.03306729216803241
Apoo	17.01332	0.6895755	6.542168414090873e-65	7.662743182672024e-64	0.37789904502046384	0.09233253114814025
Slc30a5	17.000263	0.5657	8.175102951014146e-65	9.538075040120344e-64	0.36425648021828105	0.08068053736253694
Hdx	16.999924	0.6467591	8.22256597057926e-65	9.588115580598709e-64	0.3765347885402456	0.09076370061230085
AABR07024439.1	16.996876	2.4747617	8.661477220528853e-65	1.0094304135942631e-63	0.2885402455661664	0.024400645809851646
Slc35f1	16.985844	0.77780086	1.0454058361410476e-64	1.2130611757630001e-63	0.5791268758526603	0.2710573613184269
LOC102554605	16.985838	0.54776984	1.0455029784430703e-64	1.2130611757630001e-63	0.36766712141882674	0.08323940658604198
Rnf144b	16.98531	0.94461423	1.0549564124188022e-64	1.2233526627639716e-63	0.34652114597544337	0.06982057452706614
Lhfpl6	16.955698	0.56834465	1.746772478286609e-64	2.0155658656993418e-63	0.6684856753069577	0.31950833155634084
Rnft2	16.94163	0.6907833	2.2189048812022318e-64	2.553323805668825e-63	0.3587994542974079	0.07774088402839126
Dlst	16.940418	0.52654535	2.2651079893734073e-64	2.603632352258929e-63	0.3819918144611187	0.0951351022024553
Ttc3	16.926224	0.65506756	2.8829573728900796e-64	3.299349578603352e-63	0.8567530695770805	0.4866116306698754
Cenpv	16.9115	0.5129129	3.701541738127913e-64	4.2269348628316894e-63	0.3663028649386085	0.08298047339080634
Cpne4	16.894552	1.368663	4.934476109689424e-64	5.622620984551547e-63	0.3519781718963165	0.0795077223017638
Cds2	16.884441	0.75897884	5.856810351882246e-64	6.65188980701859e-63	0.34379263301500684	0.06758156395649922
Vstm2a	16.878826	2.113694	6.441360984508102e-64	7.307877402662168e-63	0.29740791268758526	0.033661315380631794
Pou6f2	16.82616	2.3415499	1.5695633777821417e-63	1.7644753768675809e-62	0.30763983628922237	0.046745057422243885
Fam78b	16.817585	1.5646722	1.814062648786219e-63	2.036061964371085e-62	0.3049113233287858	0.03903798702287751
Ankrd26	16.811758	0.94836915	2.0014699929706268e-63	2.240406827155481e-62	0.33356070941336974	0.061001614524629114
Mcph1	16.801569	0.67934054	2.3767075757871676e-63	2.6519452386351117e-62	0.36289222373806274	0.08296524202638073
Cpne8	16.795547	1.5437118	2.630654259594551e-63	2.927510467444764e-62	0.32605729877216916	0.059158619429128464
Sv2a	16.794844	0.8227001	2.6620818281756445e-63	2.9609128705321252e-62	0.3376534788540246	0.0638803424010723
Trpm3	16.759882	0.51830566	4.795817619523892e-63	5.303223217876472e-62	0.630968622100955	0.30161147835623114
Bicc1	16.75928	0.5880132	4.844543289166762e-63	5.354280158179774e-62	0.36221009549795363	0.08392481798519512
Kctd17	16.746569	0.5779509	5.998768532646991e-63	6.605576736106977e-62	0.3581173260572988	0.07930971456423067
Fbxo42	16.745907	0.51421314	6.065847199676057e-63	6.675934508577858e-62	0.36766712141882674	0.08642276175099765
Cdh10	16.741146	0.5189367	6.570999289135142e-63	7.224308919559905e-62	0.6391541609822646	0.29565601486581167
Mgat4a	16.709599	0.5463028	1.1158583935423996e-62	1.2184941186984348e-61	0.3663028649386085	0.0862095226490389
Zfp831	16.704002	2.4320147	1.2256225393478405e-62	1.3376575825073828e-61	0.286493860845839	0.026746275931397934
Kcnc2	16.700827	1.7110691	1.2926277273391037e-62	1.409320485251776e-61	0.34924965893587995	0.084336064824687
Nfyb	16.692915	0.5818824	1.4758692381581384e-62	1.6065978425349704e-61	0.3608458390177353	0.08244737563590947
Jade3	16.692558	0.6650513	1.484707215641398e-62	1.615379942041388e-61	0.35266030013642563	0.07640052395893625
Rasgef1c	16.659666	0.9247116	2.57456081601941e-62	2.78669293075183e-61	0.3431105047748977	0.07097815822341365
Slc37a3	16.659483	0.5631714	2.5824339901303425e-62	2.79377249933296e-61	0.35266030013642563	0.07606543394157249
Igsf9b	16.64907	1.9225942	3.073345429784123e-62	3.3197197465664054e-61	0.2933151432469304	0.03241234349773053
Nrp1	16.641205	0.8156742	3.504994310768826e-62	3.783667590833017e-61	0.3874488403819918	0.10747250738721174
Hspa4l	16.63353	0.9401585	3.984129260030859e-62	4.2946660188075574e-61	0.33083219645293316	0.06101684588905474
Brsk1	16.632973	0.84698015	4.021420663383316e-62	4.3304111776319774e-61	0.33083219645293316	0.060392359947604106
Ube2e2	16.610641	0.5184877	5.836557594920847e-62	6.26250084621855e-61	0.8049113233287858	0.4065555792487891
Vxn	16.610304	0.75593317	5.869536666014531e-62	6.294665255225609e-61	0.35129604365620737	0.07726871173119688
Poglut1	16.599918	0.60238564	6.97850199376291e-62	7.47248584275961e-61	0.34447476125511595	0.0708258445791574
Usp11	16.598553	0.6891584	7.139082740532657e-62	7.640531329147916e-61	0.34924965893587995	0.07499923843177872
Dgkb	16.594599	0.66360474	7.6251443161231e-62	8.156570190399844e-61	0.6828103683492497	0.35027568769610384
Ttc19	16.586666	0.7442639	8.70174942210203e-62	9.298719591426664e-61	0.3403819918144611	0.06823651262680111
Slc24a3	16.563301	0.68556255	1.2835404127226916e-61	1.368805101380669e-60	0.4597544338335607	0.16720991866451396
Brinp3	16.531807	0.66610837	2.165515650387538e-61	2.2953590053602183e-60	0.5907230559345157	0.2789624394553264
Sgtb	16.524189	0.8386435	2.4572066262547293e-61	2.599283255603262e-60	0.3403819918144611	0.06986626862034301
Slc24a4	16.498783	2.149615	3.743572845118909e-61	3.94212698497052e-60	0.2980900409276944	0.04065251165199379
Reep2	16.493055	1.0720314	4.1159852477594026e-61	4.332115798419861e-60	0.31105047748976805	0.047003990617479514
ENSRNOG00000063359	16.477299	0.6448581	5.341868544800335e-61	5.599880795514192e-60	0.3472032742155525	0.07477076796539434
Gucy1b1	16.46638	1.3153062	6.398724764530828e-61	6.691055531828097e-60	0.3083219645293315	0.04613580284521888
Pbx1	16.439178	0.65891266	1.002686391450014e-60	1.0448470617863316e-59	0.845156889495225	0.5097480732324001
RGD1304884	16.4154	1.076693	1.4839926354277822e-60	1.5433228965465715e-59	0.3178717598908595	0.0539951868888415
Patj	16.408989	0.9530981	1.6492882703996694e-60	1.7135271495143446e-59	0.3294679399727149	0.06331678191732415
Pcdh11x	16.405699	0.65105814	1.7411115158544113e-60	1.8080309084399993e-59	0.4645293315143247	0.17296737441740032
Ly6h	16.387201	0.5526208	2.36069393965136e-60	2.4369428428720047e-59	0.3431105047748977	0.0723946751149968
Pip4k2c	16.343431	1.3287488	4.8448317066720173e-60	4.967077826996846e-59	0.3049113233287858	0.045084838699850735
AC239701.1	16.33414	0.8131928	5.642226505611253e-60	5.762051676407478e-59	0.32878581173260574	0.06295122917110915
Camkk2	16.322735	1.0630802	6.801843705507758e-60	6.939535529424606e-59	0.330150068212824	0.06554056112346544
Trim46	16.298347	1.6937228	1.0139664014036015e-59	1.0324827378255419e-58	0.291268758526603	0.03472751089042556
Plppr2	16.291805	1.0161813	1.1284774284997103e-59	1.1485270760157731e-58	0.3151432469304229	0.05291376001462211
St6galnac5	16.28244	1.1629956	1.3151775050910614e-59	1.3359501730493796e-58	0.35607094133697137	0.09087032016328023
L1cam	16.278843	1.3242291	1.3948259557850559e-59	1.4161705079413793e-58	0.30081855388813095	0.042190879458981936
Flt3	16.26336	1.9800769	1.7961259072391975e-59	1.8218469168445582e-58	0.2878581173260573	0.0340877935845493
Igsf21	16.256142	0.89327306	2.0206802269216605e-59	2.045658215240924e-58	0.36493860845839016	0.09417552624364091
Thoc5	16.229685	0.6236484	3.1105683097131295e-59	3.133886361434189e-58	0.3403819918144611	0.07237944375057118
Zfhx4	16.226099	1.5787004	3.2975914947124233e-59	3.317528948087364e-58	0.3117326057298772	0.054863374661102145
Adamts17	16.213326	1.1312697	4.0599107533793056e-59	4.0649517122899e-58	0.32401091405184174	0.062265817771956014
Zfp341	16.205587	0.5858487	4.604727536858697e-59	4.6038491911196684e-58	0.3472032742155525	0.07810643677460627
Ccdc136	16.204947	0.70431733	4.652855209651483e-59	4.6497503491683985e-58	0.35402455661664395	0.08438175891796387
Ank3	16.198008	0.74263024	5.20876393184163e-59	5.202808222724708e-58	0.8512960436562074	0.5308739756907424
Akap17b	16.195274	0.69726264	5.445449300784967e-59	5.4366328590598866e-58	0.33424283765347884	0.06843452036433424
ENSRNOG00000071123	16.181282	0.99763983	6.835549200949275e-59	6.811507820679776e-58	0.3294679399727149	0.0664849057178542
Ndufa9	16.178377	0.5032271	7.16586528245607e-59	7.137269905556958e-58	0.34924965893587995	0.07934017729308192
Il1rapl1	16.166483	0.8777222	8.691999119493215e-59	8.63679874593814e-58	0.8867667121418826	0.6283242452858927
Drp2	16.162405	1.601516	9.286564073979064e-59	9.218849544272965e-58	0.28990450204638474	0.035351996831876197
Fam131a	16.14235	0.82455206	1.2855491192502367e-58	1.271959548570102e-57	0.3130968622100955	0.05285283455691961
Gpc6	16.127272	0.97423786	1.6411383930760036e-58	1.6184434406976242e-57	0.5225102319236017	0.2538002254241935
Slc25a26	16.111513	0.50961053	2.1177541721046676e-58	2.0845461958848103e-57	0.3478854024556617	0.0792640204709538
Mmp17	16.066826	1.7580353	4.358409781720304e-58	4.2760140142043934e-57	0.28717598908594816	0.03480366771255369
Epm2a	16.057549	0.6563812	5.061710515018092e-58	4.959057133545295e-57	0.3451568894952251	0.07874615408048254
ENSRNOG00000069400	16.050634	1.5098934	5.6582728289582724e-58	5.525447048530003e-57	0.2946793997271487	0.04063728028756816
Ano8	16.048674	0.6207367	5.839853779387526e-58	5.697458089280543e-57	0.3403819918144611	0.07475553660096872
Ank1	16.035444	1.0128683	7.22642366855804e-58	7.030589263804541e-57	0.32537517053206005	0.0649770006397173
Dlg4	16.027948	0.70545375	8.152959723671261e-58	7.924661732336192e-57	0.32332878581173263	0.06186980229688976
Nkain2	16.013002	0.9977419	1.0368295767787346e-57	1.0031457732691717e-56	0.8731241473396999	0.5789441618180157
Pcsk5	16.000364	1.2035354	1.2702912752116222e-57	1.2256294006482683e-56	0.36493860845839016	0.10339050172114418
Man1a1	15.980351	0.64908886	1.7515485397533318e-57	1.68531283545059e-56	0.451568894952251	0.1669966795625552
C2cd2	15.97649	0.52730966	1.8634790250483024e-57	1.7913664025292394e-56	0.36221009549795363	0.09271331525878088
ENSRNOG00000067678	15.968232	0.64440787	2.1273028434446572e-57	2.0412371357281777e-56	0.3506139154160982	0.08432083346026137
Ajap1	15.9651575	1.7640477	2.2347711101821582e-57	2.143376536874617e-56	0.2878581173260573	0.0366162000792031
Acsl5	15.943988	0.76659983	3.1367949297606604e-57	2.9989075466193344e-56	0.3274215552523875	0.06704846620160233
Fam81b	15.93793	0.5143874	3.456133202743333e-57	3.2966919348824714e-56	0.3806275579809004	0.1076857464891705
ENSRNOG00000064615	15.902146	0.5046119	6.123030255908063e-57	5.798349247758285e-56	0.4092769440654843	0.13063941267858775
Cemip	15.892532	1.9186734	7.138427340104662e-57	6.756851810954147e-56	0.2830832196452933	0.03489505589910744
ENSRNOG00000070383	15.886244	0.903052	7.891642593173368e-57	7.46306624305245e-56	0.3485675306957708	0.08665123221738204
Zcwpw2	15.878965	1.0259811	8.86278968763395e-57	8.365701764990699e-56	0.31377899045020463	0.05787918481737594
Tpd52l1	15.877116	1.218171	9.127965810259817e-57	8.608948770936002e-56	0.3083219645293315	0.054269351448502756
ENSRNOG00000067657	15.864366	0.5588793	1.1184194571991898e-56	1.0515149031227899e-55	0.3533424283765348	0.08730618088768392
Rasal1	15.863355	1.9770883	1.136578470954199e-56	1.068108660781073e-55	0.2783083219645293	0.030279952478142993
Hs3st5	15.862653	1.7630346	1.1493544595687126e-56	1.0796310752382449e-55	0.3165075034106412	0.06688092119292047
LOC363181	15.835403	1.6547635	1.7731871090902436e-56	1.6545011539468646e-55	0.2837653478854025	0.03480366771255369
AABR07054096.1	15.834762	1.8038616	1.7913560226263412e-56	1.67071042572882e-55	0.28035470668485674	0.03204679075151552
Klf8	15.827731	1.1483814	2.003138808443489e-56	1.8632567993711706e-55	0.3035470668485675	0.050491973070947695
Pip5k1b	15.810929	0.73647	2.6157811289084933e-56	2.4255845709285924e-55	0.40109140518417463	0.12996923264386023
Gnl3l	15.80624	0.5148559	2.8179092283253435e-56	2.6107063579791936e-55	0.34652114597544337	0.08220367380509946
Slc25a23	15.78081	0.54201496	4.217390850694532e-56	3.89009311815493e-55	0.34379263301500684	0.08028452188747068
Sh3pxd2a	15.773909	1.0362052	4.704604073870407e-56	4.3337754399282496e-55	0.3062755798090041	0.05280714046364273
Mapkbp1	15.767054	1.07827	5.24394885121252e-56	4.8263666204794415e-55	0.3035470668485675	0.0508575258171627
LOC304725-1	15.740401	1.3874615	7.993552058491177e-56	7.328063509327766e-55	0.3294679399727149	0.07790842903707314
Zfp804b	15.713923	2.4759445	1.2142661548437135e-55	1.1097778640999693e-54	0.29536152796725784	0.05385810460901087
Samd12	15.710488	0.55792105	1.281870624579101e-55	1.17105444509479e-54	0.8506139154160982	0.5001980077375331
Wdr27	15.7082405	1.2362714	1.3281389428053944e-55	1.212266481273744e-54	0.2939972714870396	0.044155725469887594
Slc8a1	15.707029	0.60484844	1.3537612662762875e-55	1.2351156966383223e-54	0.9038199181446112	0.5536600968714778
LOC102553493	15.7067585	1.0874552	1.3595492375836828e-55	1.2398568645141145e-54	0.3069577080491132	0.054360739635056506
Ssbp4	15.68312	0.53239226	1.973200900809776e-55	1.7940212526616547e-54	0.3369713506139154	0.07650714350991562
Ntm	15.680911	0.67398715	2.0430253492678276e-55	1.855895557744769e-54	0.8226466575716235	0.48383952234441163
Adck1	15.680585	0.8279553	2.053551629532106e-55	1.8646497819302786e-54	0.3117326057298772	0.05777256526639656
Adcy8	15.6757965	1.4032143	2.2143292714695594e-55	2.0062933234931195e-54	0.3151432469304229	0.06462667925792792
Gas8	15.672757	0.8022286	2.3228158865949097e-55	2.101862661991751e-54	0.3117326057298772	0.05765071435099156
Pus7	15.66583	0.72835934	2.590261766976907e-55	2.3408374226912857e-54	0.3226466575716235	0.0662412038870442
Selenoi	15.649948	0.6611915	3.324906848440581e-55	2.998279440189472e-54	0.31923601637107774	0.06348432692600603
Grik3	15.646423	1.7889276	3.51425364075693e-55	3.1676630194372223e-54	0.3096862210095498	0.06333201328174978
Sms	15.629681	1.1954393	4.570850115375852e-55	4.104173169977307e-54	0.29263301500682126	0.04397294909678009
Kcnk10	15.624236	1.0283356	4.978507967355985e-55	4.458752586227492e-54	0.31582537517053205	0.06331678191732415
Crmp1	15.621366	1.6822217	5.2078378912627894e-55	4.660159164669895e-54	0.2762619372442019	0.03105675206384988
Dagla	15.61403	0.7277262	5.842673236438846e-55	5.221546763647777e-54	0.3144611186903138	0.06063606177841411
Ankrd27	15.598312	0.67256826	7.474448286716162e-55	6.668480118267705e-54	0.33083219645293316	0.07385688609985683
Cdkl2	15.583485	1.3760673	9.427204823242606e-55	8.385692673911943e-54	0.28240109140518416	0.03617449051085996
Pdzd4	15.577613	1.3657776	1.0334246483622622e-54	9.1808394820183e-54	0.2837653478854025	0.037392999664909984
Rfx1	15.551612	0.5903342	1.551522761070577e-54	1.371383904241388e-53	0.3274215552523875	0.07105431504554179
Xpnpep3	15.550202	0.50854397	1.5860421385339835e-54	1.4013046555627264e-53	0.3451568894952251	0.08473208029975325
Rnf39	15.54184	2.0513394	1.8072073835851338e-54	1.594693181996882e-53	0.2694406548431105	0.027035671855484816
Scn9a	15.540124	1.9913664	1.8562510862835325e-54	1.6372806173757064e-53	0.28512960436562074	0.042251804916684434
Tub	15.534529	2.2089763	2.0255530702129616e-54	1.7843590617682753e-53	0.2660300136425648	0.024141712614616017
Nipal2	15.515178	0.5719134	2.738752552901515e-54	2.4035448314831794e-53	0.3321964529331514	0.07582173211076249
Inka2	15.465313	0.971107	5.94831036271447e-54	5.172636875349299e-53	0.3069577080491132	0.057330855698053435
Rangap1	15.465019	0.6570497	5.975502750779638e-54	5.194128966535899e-53	0.32537517053206005	0.07074968775702928
Snx7	15.464026	0.687716	6.068411003141342e-54	5.2727022416850965e-53	0.3267394270122783	0.0722118987418893
LOC100363372	15.462186	0.56033677	6.244344507903071e-54	5.423319260675053e-53	0.3369713506139154	0.0796904986748713
Ptk2	15.455112	0.52437824	6.969029326830552e-54	6.040209543874715e-53	0.834924965893588	0.4538032716970786
Tgfbr3	15.447129	0.50587285	7.887959783732528e-54	6.828198382565491e-53	0.3424283765347885	0.08400097480732324
ENSRNOG00000070433	15.4438505	1.6795758	8.299417853707869e-54	7.175488442096461e-53	0.2762619372442019	0.03379839766046242
Lancl1	15.438511	0.706148	9.015733551432186e-54	7.7851676128223735e-53	0.3130968622100955	0.06148901818624913
Ptprt	15.423837	0.60351473	1.1317572793326466e-53	9.752742753180547e-53	0.7196452933151433	0.40535230145916473
Tmem184b	15.404752	0.6377101	1.520724542403392e-53	1.3061659465804801e-52	0.31377899045020463	0.06252475096719164
Tmem97	15.399573	0.5531132	1.6475311719683802e-53	1.4139229861436373e-52	0.8478854024556617	0.48650501111889605
Dcaf7	15.3976145	0.67932683	1.6981883102943623e-53	1.4562051580217424e-52	0.32401091405184174	0.07090200140128552
Dnai4	15.391967	1.5017713	1.8531249438901789e-53	1.5864686636831968e-52	0.2810368349249659	0.038078411064063115
Lrrc57	15.389722	0.54493254	1.9185424786795429e-53	1.6418025146120529e-52	0.33560709413369716	0.07964480458159442
Smarca1	15.375259	1.1821225	2.398793820924016e-53	2.0460989116962134e-52	0.29740791268758526	0.051299235385505834
Lrch2	15.363043	0.73768616	2.8965481931646347e-53	2.4676566199873927e-52	0.31036834924965895	0.06033143448990161
Tspan13	15.322028	0.66983944	5.449020638356318e-53	4.62526990703557e-52	0.3117326057298772	0.062387668687361016
Klhdc4	15.309079	0.5918217	6.64991774275965e-53	5.628670787028616e-52	0.3267394270122783	0.07379596064215432
Fancm	15.303016	0.5735977	7.29942574731404e-53	6.170958073313958e-52	0.3219645293315143	0.06971395497608676
Gfod2	15.294258	0.8431904	8.35064043506415e-53	7.045453817366397e-52	0.3049113233287858	0.057544094800012185
ENSRNOG00000063045	15.288616	1.1289144	9.106465007473066e-53	7.667716680589569e-52	0.31036834924965895	0.06372802875681603
Dlc1	15.280446	0.97807246	1.0323137647197883e-52	8.671270188748029e-52	0.38472032742155526	0.1321168550278734
Alg9	15.278609	0.55193937	1.061829389082765e-52	8.915624738289647e-52	0.32878581173260574	0.07550187345782435
Neto2	15.272213	0.64851534	1.1712965836525815e-52	9.82296166914401e-52	0.4024556616643929	0.13667103299113534
Acvr1b	15.271643	1.0321465	1.181587723707666e-52	9.905305164036355e-52	0.2878581173260573	0.04423188229201572
Nt5dc3	15.253407	1.2898923	1.5626380939768589e-52	1.3052697322039372e-51	0.28240109140518416	0.04060681755871691
Rhobtb2	15.235414	0.88618153	2.058192278071826e-52	1.7157876462049266e-51	0.3042291950886767	0.05774210253754531
Kcnmb4	15.224934	1.782773	2.4160482356167977e-52	2.012509626855057e-51	0.26875852660300137	0.030432266122399243
ENSRNOG00000062880	15.209529	1.0019654	3.0573416959127122e-52	2.541642585111258e-51	0.3151432469304229	0.06788619124501173
Edc4	15.199764	0.5908354	3.548937463046019e-52	2.946812786147439e-51	0.3171896316507503	0.0675054071343711
Sgsm2	15.172114	0.67399013	5.410559383934063e-52	4.462540835702658e-51	0.31241473396998637	0.0644895969780973
Greb1l	15.152603	0.5487332	7.282434458422528e-52	5.992288887570122e-51	0.3553888130968622	0.09915618241082036
Zfand4	15.152553	0.69881636	7.288025164568577e-52	5.994536508448206e-51	0.3219645293315143	0.07254698875925306
Tsen2	15.125292	0.51359296	1.1031069477284402e-51	9.059044365873277e-51	0.3219645293315143	0.0717854205379718
Ttc39b	15.097514	0.7678714	1.6815338765124556e-51	1.3728597840716567e-50	0.3130968622100955	0.06674383891308984
Stx3	15.095007	0.964549	1.7467003791073806e-51	1.4249540913760833e-50	0.28717598908594816	0.04587686964998325
Inpp5a	15.089682	0.5532451	1.8935298661955543e-51	1.5417377543555725e-50	0.3321964529331514	0.08080238827794194
Ina	15.088435	1.556541	1.9296356569255155e-51	1.5705256670458214e-50	0.27216916780354705	0.03477320498370244
Hpcal4	15.081503	1.7425683	2.1433321008027248e-51	1.7430993338025574e-50	0.26875852660300137	0.032290492582325525
Kcnab1	15.080051	0.6522128	2.190997636323477e-51	1.7811731850778604e-50	0.5122783083219645	0.2369695677338776
Tmem132a	15.078554	0.6157253	2.2412445531654082e-51	1.821315244250618e-50	0.30900409276944063	0.06278368416242727
Serp2	15.0717	1.281116	2.486303294864017e-51	2.0157708770347631e-50	0.2783083219645293	0.03938830840466689
Phyhip	15.071362	1.84522	2.4991083643779818e-51	2.0245867839083757e-50	0.2626193724420191	0.027005209126633564
ENSRNOG00000069110	15.060101	1.3771632	2.96334667503638e-51	2.3960480674436073e-50	0.27694406548431105	0.038489657903555
Dnajc2	15.03452	0.69056773	4.361947751561715e-51	3.5120044761614024e-50	0.3117326057298772	0.06578426295427545
Ttc6	15.000349	1.8475457	7.303472316229112e-51	5.860107178800595e-50	0.2653478854024557	0.030660736588783623
Syt13	14.982675	2.1064258	9.530333911865042e-51	7.614823963268387e-50	0.25852660300136426	0.025086057209004784
Lzts3	14.977565	0.87702894	1.0291918155140949e-50	8.2202040396451485e-50	0.2987721691678035	0.05627989155268529
Uck2	14.935543	0.8763782	1.9349227411271603e-50	1.5372334289682472e-49	0.30286493860845837	0.060818838151521615
Hfm1	14.92795	1.5299377	2.1683009701044164e-50	1.720688801635473e-49	0.27148703956343795	0.036372498248393094
Clnk	14.923002	1.1960597	2.335261450046538e-50	1.851080966414961e-49	0.286493860845839	0.04839004478021141
Ift122	14.911337	0.6640733	2.7812726150308966e-50	2.1996288814310742e-49	0.3083219645293315	0.06447436561367167
Adra1a	14.885527	1.0430568	4.092528887119404e-50	3.2257128062911817e-49	0.31582537517053205	0.07362841563347244
Nox1	14.879394	0.80607796	4.48548391080197e-50	3.527804817966519e-49	0.30081855388813095	0.05938708989551284
ENSRNOG00000070905	14.875698	1.3017266	4.740168026789022e-50	3.724976118802797e-49	0.2987721691678035	0.06080360678709599
Zfp330	14.873893	0.58370954	4.8697580736768e-50	3.825378335433039e-49	0.31377899045020463	0.06911993176348738
Tmem145	14.86788	1.2130768	5.327356624942203e-50	4.1817056906978e-49	0.2789904502046385	0.042449812654217565
L3mbtl1	14.861893	1.4613628	5.825551610482347e-50	4.571052210530423e-49	0.2694406548431105	0.035184451823194324
Tarbp1	14.857254	0.71580064	6.243252635191025e-50	4.896970996985223e-49	0.30559345156889495	0.0632863191884729
Eno4	14.848956	0.60841626	7.066011111553401e-50	5.531963740284862e-49	0.3042291950886767	0.06214396685655101
ENSRNOG00000065458	14.836105	0.93832666	8.558220930823342e-50	6.6852332353070864e-49	0.286493860845839	0.04863374661102141
Pde9a	14.807925	0.8137027	1.3019665002605804e-49	1.0113756815288378e-48	0.31241473396998637	0.07018612727328113
Ttc8	14.7999735	0.75963867	1.465397827689667e-49	1.1362252535259453e-48	0.29058663028649384	0.05192372132695647
Trpc4	14.792559	1.8223426	1.6361496471341285e-49	1.265345389222211e-48	0.2728512960436562	0.041002833033783166
Ttl	14.783847	0.8772346	1.8622012001419508e-49	1.4385744422319875e-48	0.2892223738062756	0.05152770585189021
Cnrip1	14.781315	1.1785371	1.9335396194834526e-49	1.4931341312003707e-48	0.27353342428376537	0.03928168885368751
Med17	14.75872	0.5207015	2.7036275644302913e-49	2.0809198060148857e-48	0.31582537517053205	0.07181588326682305
Cdkl1	14.751775	1.4515647	2.996787969185628e-49	2.303176560188632e-48	0.26875852660300137	0.03628111006183934
ENSRNOG00000069652	14.728607	1.0792372	4.223179381502093e-49	3.236227299436143e-48	0.29263301500682126	0.05589910744204466
Ndst3	14.71123	2.5391102	5.4605840335155145e-49	4.178343242579791e-48	0.2551159618008186	0.02759923233923295
Dnah9	14.700133	1.6667918	6.433305365324318e-49	4.9208566322287354e-48	0.2660300136425648	0.0351692204587687
LOC108348180	14.697491	0.58790493	6.689309224581724e-49	5.112944119671179e-48	0.3069577080491132	0.0661193529716392
Vps37b	14.685712	0.5346824	7.959414084730256e-49	6.077096711597034e-48	0.31105047748976805	0.0691960885856155
Plk2	14.662443	1.6103464	1.1216260824512813e-48	8.538857096831359e-48	0.26125511596180084	0.031452767538916133
Sptb	14.659428	0.8192831	1.1725749490135249e-48	8.920249049716096e-48	0.28990450204638474	0.053340238218539615
Eepd1	14.619807	0.64494723	2.0999382800020487e-48	1.5900074387332233e-47	0.30763983628922237	0.0683583635422061
LOC108353456	14.616063	1.4751215	2.2186293487930416e-48	1.679270141761549e-47	0.36493860845839016	0.13351814055503092
Ccdc149	14.611815	0.7047044	2.361412474127352e-48	1.785408363957954e-47	0.29536152796725784	0.05798580436835532
RGD1306556	14.607474	1.238943	2.516760107258419e-48	1.9008066429675798e-47	0.27148703956343795	0.04034788436348128
Rtn4r	14.603057	1.9004824	2.685309043202351e-48	2.025186669056852e-47	0.2557980900409277	0.027751545983489202
Pfkfb3	14.597635	0.624701	2.907580212950393e-48	2.1912410763737577e-47	0.3151432469304229	0.07458799159228684
Ankmy2	14.586132	0.6396967	3.441649384788436e-48	2.589078615051107e-47	0.3049113233287858	0.06610412160721357
Tmem229b	14.576403	1.2384074	3.96884025347967e-48	2.980326101520586e-47	0.2694406548431105	0.03876382246321625
Ift57	14.542422	0.7583187	6.524291015118684e-48	4.88006726446587e-47	0.29058663028649384	0.05548786060255278
ENSRNOG00000064120	14.535527	1.2724913	7.215540409968003e-48	5.391340706891987e-47	0.29740791268758526	0.06413927559630792
Wipf2	14.534322	0.52247465	7.343759018396872e-48	5.485188869957564e-47	0.3049113233287858	0.06625643525146983
Rogdi	14.512886	0.5270917	1.0040595806567719e-47	7.472883623730877e-47	0.30559345156889495	0.06695707801504859
ENSRNOG00000065909	14.511799	0.8967739	1.0200985168413277e-47	7.586869636074948e-47	0.29263301500682126	0.05812288664818594
Fam185a	14.47903	0.7311215	1.6440081193867998e-47	1.2175299975649468e-46	0.29195088676671216	0.05722423614707405
Zdhhc13	14.468786	0.5511689	1.9081086346988784e-47	1.4091372185662798e-46	0.30218281036834926	0.06520547110610168
Ssh3	14.456039	1.0302881	2.2963732386078247e-47	1.6940802716626195e-46	0.27489768076398363	0.044460352758400094
Cemip2	14.454525	1.2189817	2.347433759358465e-47	1.729922537740231e-46	0.2755798090040928	0.04567886191245012
Krt222	14.449161	1.5477206	2.537591744463814e-47	1.8687442400571946e-46	0.2605729877216917	0.033356688092119294
ENSRNOG00000064700	14.439888	1.420784	2.9031547043906375e-47	2.135703211658039e-46	0.26671214188267395	0.03861150881896
Mycbp2	14.428229	0.51543707	3.4379447693629607e-47	2.5264616205560406e-46	0.8963165075034106	0.5257410058793067
LOC100910088	14.422528	2.0931802	3.734091493224238e-47	2.742170306372658e-46	0.2551159618008186	0.030432266122399243
Rab15	14.42029	1.6825479	3.857161944005353e-47	2.8315566287820813e-46	0.2578444747612551	0.03151369299661864
ENSRNOG00000069543	14.374593	1.6152066	7.470861825267002e-47	5.4367958704806646e-46	0.2592087312414734	0.03343284491424742
Hook2	14.368075	0.7977218	8.208113324468162e-47	5.960904189844111e-46	0.2810368349249659	0.05008072623145581
Papolg	14.365432	0.56124705	8.527375278408542e-47	6.1906146152047616e-46	0.296043656207367	0.06150424955067475
Efnb2	14.327255	1.2572473	1.4785038745821258e-46	1.0681706490175344e-45	0.27012278308321963	0.04310476132451945
Sema3a	14.3070755	1.3843949	1.976512747539038e-46	1.4245296069062727e-45	0.28171896316507505	0.05422365735522588
Ppat	14.302687	0.85430205	2.1052103784381184e-46	1.5167642884650718e-45	0.2810368349249659	0.05107076491912146
Hs6st2	14.299151	1.1265864	2.2149480841577537e-46	1.5947321954825365e-45	0.2980900409276944	0.0675054071343711
Esrrg	14.275442	0.8612551	3.1130720908475343e-46	2.2375272354031334e-45	0.2987721691678035	0.0664239802601517
Spring1	14.271416	0.6116526	3.2981578330323297e-46	2.3697456177983492e-45	0.30218281036834926	0.06809943034697048
Ablim3	14.2567625	1.5781498	4.068956122746353e-46	2.9185677067909697e-45	0.2544338335607094	0.030873975690742378
Cdh9	14.238764	2.1432753	5.265020334866626e-46	3.766169100676004e-45	0.26398362892223737	0.042921984951411946
Col4a2	14.229968	0.7811847	5.9709417945125085e-46	4.266760929234807e-45	0.28512960436562074	0.05530508422944527
Zcchc18	14.221814	1.1139451	6.7090928500854014e-46	4.7877073075183976e-45	0.26875852660300137	0.04252596947634569
Cdh13	14.21858	0.6788851	7.026366034742105e-46	5.010707152530713e-45	0.4631650750341064	0.20792335577421026
Ubtd2	14.216114	0.59436256	7.278347061353481e-46	5.188637350844512e-45	0.30763983628922237	0.07327809425168307
Ccdc92b	14.207363	1.3958623	8.247276757011803e-46	5.873383304602903e-45	0.2592087312414734	0.0351692204587687
Pex5	14.163693	0.5191162	1.5369946418639628e-45	1.089774422094009e-44	0.3062755798090041	0.07218143601303804
Cep89	14.162187	0.635194	1.5703105781314708e-45	1.1122679588210953e-44	0.28990450204638474	0.05952417217534347
Cbx6	14.157802	0.53478134	1.671403674120196e-45	1.1826746348837e-44	0.30218281036834926	0.06908946903463613
Map9	14.149877	1.2618833	1.870864895629817e-45	1.3211368609557004e-44	0.2592087312414734	0.035687086849239956
LOC102555377	14.137448	0.5280185	2.2323445003196004e-45	1.5726927014012345e-44	0.3049113233287858	0.07173972644469491
Sri	14.11959	0.64969116	2.876608808655157e-45	2.0225010155018115e-44	0.28171896316507505	0.05366009687147775
E2f1	14.116472	0.9037005	3.0067074249847376e-45	2.1118468298904526e-44	0.27216916780354705	0.046409967404880126
Inpp4b	14.111002	0.6743738	3.249273626667176e-45	2.281455822394642e-44	0.3315143246930423	0.09545496085539343
Ada	14.105197	0.8436812	3.528032165703267e-45	2.474697972102198e-44	0.2830832196452933	0.05536600968714778
Ccdc28a	14.103169	0.50430596	3.63088412012083e-45	2.544288651819964e-44	0.2994542974079127	0.06761202668535048
Ubxn11	14.092523	1.1976817	4.222060756224036e-45	2.9545969898195304e-44	0.26398362892223737	0.04028695890577878
Ntng1	14.083225	1.86502	4.816040003376264e-45	3.365769823692892e-44	0.27216916780354705	0.05187802723367959
Mest	14.065451	0.6813701	6.192711002625786e-45	4.3178044190572745e-44	0.2878581173260573	0.05938708989551284
Cep170b	14.060767	1.4912224	6.61651467147536e-45	4.60869922266287e-44	0.2503410641200546	0.029640235172266733
Ccdc81	14.047644	1.2045555	7.964002316582332e-45	5.541761452687194e-44	0.27353342428376537	0.049501934383282056
Rnf32	14.044443	0.92650986	8.332019206907051e-45	5.79592284976819e-44	0.2783083219645293	0.052441587717427726
Palm	14.033604	0.99432635	9.708975943574998e-45	6.744810789694944e-44	0.2626193724420191	0.03966247296432814
Vwa3a	14.030621	1.8645281	1.0126183938010993e-44	7.032314423462686e-44	0.252387448840382	0.033021598074755534
Fmnl1	14.020895	0.5784237	1.1613997985168336e-44	8.054881963514368e-44	0.2885402455661664	0.06054467359186036
Tmem266	14.020358	1.6807333	1.1702323888998575e-44	8.113456437061645e-44	0.2503410641200546	0.030584579766655497
Cdon	13.988861	0.7534672	1.8230787402472532e-44	1.257324633816576e-43	0.28171896316507505	0.05557924878910653
ENSRNOG00000065940	13.974622	1.422138	2.2269412489969127e-44	1.5338387065200153e-43	0.2598908594815825	0.039266457489261886
B3galt1	13.970013	0.5041768	2.375857834588562e-44	1.6342596902881821e-43	0.8669849931787176	0.527721083254638
Entpd6	13.951645	0.74489254	3.0743120906548817e-44	2.1091631967496807e-43	0.2776261937244202	0.0525482072684071
Clcn4	13.949174	0.51036525	3.1826910918311987e-44	2.1820896478526133e-43	0.2994542974079127	0.06953117860297925
Cfap54	13.91241	1.4236792	5.325434252701067e-44	3.632174838716024e-43	0.2551159618008186	0.03599171413775246
Rab36	13.910731	0.71138364	5.45189372413863e-44	3.716007926537403e-43	0.28717598908594816	0.060864532244798486
Cck	13.899494	0.90311724	6.37903117353108e-44	4.34229764883937e-43	0.27148703956343795	0.04925823255247205
Kcnc3	13.8866005	0.6736312	7.637481196401285e-44	5.1871535718739665e-43	0.2830832196452933	0.05749840070673531
Ankrd42	13.882015	0.7162632	8.142204263840981e-44	5.522790507786801e-43	0.27694406548431105	0.053126999116580864
Col25a1	13.851955	0.55108106	1.237948091196513e-43	8.367124332697e-43	0.3485675306957708	0.11205714807932494
Spdya	13.8432255	1.2983108	1.3979109628029812e-43	9.436124032880651e-43	0.25306957708049116	0.03480366771255369
Zfat	13.83037	0.5087133	1.6715790797932228e-43	1.1243608273001192e-42	0.2946793997271487	0.06738355621896609
Shfl	13.800597	1.0875527	2.5275064811061788e-43	1.6941080844907974e-42	0.25852660300136426	0.03941877113351814
Zc2hc1a	13.800093	0.7971472	2.545249146051542e-43	1.7054552124038556e-42	0.2680763983628922	0.047034453346330767
Gucy1a1	13.776391	1.5713087	3.535099297638693e-43	2.3619149736868337e-42	0.26125511596180084	0.04433850184299509
Wdr19	13.776275	0.59031487	3.540775074833068e-43	2.3649534953472475e-42	0.2762619372442019	0.05338593231181649
Tbc1d30	13.776145	1.1784289	3.5471627924730613e-43	2.368465449267204e-42	0.2592087312414734	0.04063728028756816
Pdgfc	13.758857	0.68438596	4.505952280191784e-43	2.998152824706472e-42	0.3035470668485675	0.0767965394340025
Bcl11b	13.709866	1.4119238	8.862208264708417e-43	5.846603476333438e-42	0.27216916780354705	0.05483291193225089
Cep70	13.687613	0.71270275	1.2040043375789994e-42	7.918179090866155e-42	0.28171896316507505	0.05950894081091784
Zfyve27	13.65307	0.52611357	1.935496287134914e-42	1.2673208980659152e-41	0.2830832196452933	0.06033143448990161
Panx1	13.646714	1.1287299	2.1118865349822673e-42	1.3802310814351065e-41	0.2551159618008186	0.039053218387303135
Pbld2	13.639374	1.3591697	2.3355619355399845e-42	1.5249888365160796e-41	0.25170532060027284	0.03660096871477747
Kcnip2	13.6324415	0.8092621	2.5684047708346297e-42	1.674414627652949e-41	0.27967257844474763	0.058914917598318454
Dhcr24	13.623189	0.52781844	2.9155289341608195e-42	1.8989431386646705e-41	0.28171896316507505	0.05987449355713285
Hnmt	13.609931	1.1532283	3.4957465739632544e-42	2.2719101881498324e-41	0.27148703956343795	0.0541170378042465
Tcerg1l	13.60344	1.7527577	3.820296553168096e-42	2.4812991801029215e-41	0.2503410641200546	0.03730161147835623
Mgat5b	13.588281	1.0716271	4.699885699966704e-42	3.04316873333854e-41	0.2605729877216917	0.04406433728333384
Rhbdl1	13.579812	1.1982161	5.27616303816756e-42	3.415252678549585e-41	0.2551159618008186	0.03979955524415877
Per2	13.575786	0.7212264	5.5742964211890516e-42	3.6071203323040016e-41	0.2789904502046385	0.05883876077619033
Tmem91	13.509481	1.0346664	1.3748596327168008e-41	8.83398929192168e-41	0.2708049113233288	0.054147500533097755
Usp49	13.508539	0.5072928	1.3925716696568154e-41	8.945054419737987e-41	0.291268758526603	0.06875437901727237
Dab2ip	13.504837	0.7168653	1.4643762414005485e-41	9.403403453967504e-41	0.27216916780354705	0.05419319462637463
Iqgap2	13.492077	0.8837587	1.7412563071717559e-41	1.1150635227905632e-40	0.28035470668485674	0.06266183324702226
Dnal1	13.486881	0.5550646	1.868378166431048e-41	1.196104324805904e-40	0.27967257844474763	0.0599658817436866
RT1-CE3	13.462479	0.94965243	2.600441229862524e-41	1.660702126874739e-40	0.2626193724420191	0.04724769244828952
Podxl2	13.422234	0.7190977	4.480036541058499e-41	2.8437313387778532e-40	0.2708049113233288	0.05402564961769275
Myo16	13.366108	0.6836657	9.540362128003905e-41	5.997698122210791e-40	0.3267394270122783	0.10198921619398665
Nkain3	13.346272	0.5347189	1.2452593843995828e-40	7.800450628419974e-40	0.34447476125511595	0.1164285496694794
Chst10	13.337992	0.8257182	1.3915726089129454e-40	8.7013752813805e-40	0.2605729877216917	0.04682121424437201
Tmem196	13.337819	0.75046754	1.39480685531811e-40	8.718471077586319e-40	0.2844474761255116	0.06681999573521796
Slc35e2b	13.327803	0.50568646	1.595264736059456e-40	9.954262040542427e-40	0.2892223738062756	0.06972918634051238
Taf1b	13.321949	0.7225042	1.725440749798952e-40	1.0756940458009167e-39	0.2742155525238745	0.058183812105888445
Cyp46a1	13.251593	0.7790899	4.417293337017653e-40	2.7263165176306183e-39	0.26193724420190995	0.04902976208608767
Boc	13.203398	0.86980915	8.386534175685954e-40	5.1458026200594586e-39	0.2967257844474761	0.08040637280287569
Lancl2	13.192206	0.5804861	9.729557193256323e-40	5.954170931518156e-39	0.27694406548431105	0.061717488652633504
Zfp385a	13.19036	0.53790927	9.970776851107126e-40	6.100008971704465e-39	0.2762619372442019	0.06151948091510037
Slc18a2	13.172073	0.8934723	1.2705961753440594e-39	7.750747574123814e-39	0.2557980900409277	0.045343771895086364
Angptl1	13.139846	0.51217735	1.946216127619667e-39	1.1823925624941738e-38	0.2742155525238745	0.06011819538794285
Mov10	13.117006	0.97571266	2.631258909145842e-39	1.5944212222298187e-38	0.25170532060027284	0.04298291040911445
Klhdc1	13.022378	0.594261	9.128315615632927e-39	5.479080022827368e-38	0.26193724420190995	0.051680019496146465
Myo1b	13.009906	0.84883434	1.0747500727043149e-38	6.439899978370582e-38	0.2592087312414734	0.05108599628354708
Pcdh1	12.998036	0.83895355	1.2552577587501543e-38	7.506484361082639e-38	0.25102319236016374	0.04354647089286258
Pigw	12.99237	0.5206391	1.351758145432791e-38	8.074347942206239e-38	0.27694406548431105	0.06435251469826667
Dhtkd1	12.947246	0.6286612	2.4353677501386846e-38	1.4480975680489978e-37	0.26193724420190995	0.05282237182806836
Porcn	12.946027	0.5408678	2.474319455657609e-38	1.4708415567711207e-37	0.26398362892223737	0.054238888719651504
Lrp8	12.943849	0.6961522	2.545516334496054e-38	1.5123064740448929e-37	0.2544338335607094	0.04680598287994638
C1qtnf4	12.929121	0.59217256	3.083239151108575e-38	1.8286617267932783e-37	0.2557980900409277	0.047856947025314525
ENSRNOG00000071018	12.911123	0.7856147	3.8957681971716987e-38	2.305353542814051e-37	0.25102319236016374	0.04461266640265635
Arid3b	12.894726	0.8668269	4.819766685939117e-38	2.8441100010526183e-37	0.2544338335607094	0.04808541749169891
Pdhx	12.891507	0.71289074	5.025216623285791e-38	2.962009888215066e-37	0.25852660300136426	0.05099460809699333
Maf	12.849739	0.611723	8.63010958722218e-38	5.059812013582221e-37	0.3840381991814461	0.15808633137356445
Pank1	12.846664	0.6580127	8.979983811409827e-38	5.260529214585595e-37	0.257162346521146	0.05026350260456332
Icam5	12.80628	0.7427732	1.5121153066710837e-37	8.821093355499705e-37	0.25375170532060026	0.04843573887348829
Cacng7	12.801774	0.63160044	1.6024885048629277e-37	9.337902721777693e-37	0.26125511596180084	0.054056112346544005
Plcxd3	12.782839	1.5862904	2.044676586319569e-37	1.189145334501417e-36	0.252387448840382	0.05128400402108021
Zfpm2	12.772468	0.7577423	2.336297053057225e-37	1.3572403439844218e-36	0.4583901773533424	0.2384774728120145
Fam104b	12.747471	0.5461606	3.2202349005115606e-37	1.8640376842662997e-36	0.2598908594815825	0.05358394004934962
ENSRNOG00000062369	12.729132	0.50018525	4.073435394612385e-37	2.3566127616844173e-36	0.26671214188267395	0.05944801535321534
Exd2	12.69281	0.7314127	6.4817368688945365e-37	3.7272653645979936e-36	0.2503410641200546	0.04686690833764889
Slc7a1	12.675524	0.58256537	8.08166306923541e-37	4.634577349824662e-36	0.25170532060027284	0.04834435068693454
ENSRNOG00000068410	12.659145	1.1266712	9.957726694171556e-37	5.699527651378674e-36	0.2503410641200546	0.048831754348554544
Ankrd13b	12.655011	0.74194884	1.0496064242830192e-36	6.001103979143109e-36	0.2544338335607094	0.05081183172388583
Nme1	12.645965	0.56041664	1.1777075230033166e-36	6.728015239042926e-36	0.25170532060027284	0.04822249977152954
C2cd2l	12.609386	0.57649916	1.874458667137236e-36	1.0673519938946032e-35	0.2592087312414734	0.05509184512748652
Dpy19l3	12.560668	0.6774229	3.473880280811078e-36	1.9668748033347305e-35	0.2578444747612551	0.05484814329667652
Bin3	12.408967	0.60794944	2.3364798140965028e-35	1.2976592260224446e-34	0.2544338335607094	0.05396472415999025
Sorcs2	12.380509	0.63648736	3.3322031984112873e-35	1.8448104636358874e-34	0.2742155525238745	0.07123709141864928
Ric3	12.331094	0.5007687	6.160492890162766e-35	3.3900497095840566e-34	0.25648021828103684	0.056097115179577786
Unc45a	12.275852	0.52930784	1.2209885347770973e-34	6.68213145918471e-34	0.25306957708049116	0.05425412008407713
Gne	12.24631	0.5903011	1.7581438745028028e-34	9.594285391157149e-34	0.2551159618008186	0.05658451884119779
Kdm1b	12.173765	0.5338809	4.288346773401893e-34	2.3196459868716226e-33	0.252387448840382	0.05515277058518902
Adamts3	12.140163	0.95138025	6.469653817268071e-34	3.4789115653460476e-33	0.26398362892223737	0.06773387760075547
Pcdh9	11.917151	0.71243846	9.634634158569664e-33	5.028621851346068e-32	0.9815825375170532	0.8183507478599933
Zbtb17	11.911351	0.511748	1.0328976255685683e-32	5.389679347354556e-32	0.252387448840382	0.05859505894538033
Tshz2	11.58984	0.8426746	4.639996280557502e-31	2.3362670993796486e-30	0.3485675306957708	0.15363877296128187
LOC100912009	11.571465	0.51382554	5.74928404730429e-31	2.8906352358700654e-30	0.2680763983628922	0.07658330033204375
Etv5	11.213356	0.5246988	3.506419709050131e-29	1.6958614906561716e-28	0.252387448840382	0.06849544582203673
Shisa6	10.435841	0.73875177	1.7010120525455808e-25	7.549411239134345e-25	0.25170532060027284	0.08065007463368569
Lsamp	10.32679	0.6431515	5.331511596014908e-25	2.3453728938742877e-24	0.9727148703956344	0.7755506138239864
Adpgk	10.194819	-0.5132659	2.091327087940262e-24	9.064867423145654e-24	0.3601637107776262	0.15837572729765131
Arhgap23	9.847947	-0.54178727	6.995816762349659e-23	2.9405431884407167e-22	0.5620736698499318	0.2895634690955616
Atp6v0c	9.631335	-0.5292518	5.895817098699909e-22	2.4223339465283615e-21	0.3083219645293315	0.12827855119261583
Anks1b	9.541023	0.6523026	1.4142934826540377e-21	5.76440069154832e-21	0.9004092769440655	0.6379504676028879
Aplp1	8.880661	-0.68218976	6.646401425001365e-19	2.524885890135507e-18	0.4713506139154161	0.2442196972004752
Abhd17b	8.860116	-0.51607424	7.99309986476259e-19	3.028249580133944e-18	0.45770804911323326	0.23765497913303074
Slc12a2	8.7676115	-0.65324986	1.824961848882629e-18	6.8594747442942276e-18	0.5177353342428377	0.27318975233801446
Mtmr2	8.668693	-0.52119887	4.371087994518338e-18	1.62547412013252e-17	0.34924965893587995	0.17008864654095715
Tns2	8.587087	-0.53670305	8.920235412269266e-18	3.292634782634462e-17	0.4311050477489768	0.22540896213482803
Glis3	8.481957	0.51542336	2.2143672563201014e-17	8.100928964579872e-17	0.2578444747612551	0.11464648003168124
Ube2d1	8.469828	-0.5305937	2.4575659318856328e-17	8.979666665722233e-17	0.29263301500682126	0.1315685259085509
Emc10	8.445955	-0.6642678	3.0156807687371717e-17	1.0990224751841395e-16	0.5750341064120055	0.3078868004995888
Ywhaq	8.350242	-0.5635077	6.812364732417775e-17	2.4556390130085587e-16	0.4208731241473397	0.2214792701130167
Slc38a2	8.292099	-0.65913355	1.1126759177479257e-16	3.9904829441503613e-16	0.32605729877216916	0.15735522588113443
Pak1	8.235484	-0.6120106	1.7883344934306327e-16	6.381995062002833e-16	0.5020463847203275	0.27404270874584946
Ubb	8.208016	-0.6657662	2.2487339975067457e-16	8.001859638785884e-16	0.2810368349249659	0.1261461601730283
LOC100360380	8.182482	-0.5021294	2.7805786514366697e-16	9.869241917389744e-16	0.3417462482946794	0.17107868522862277
ENSRNOG00000070284	8.169282	-0.6134182	3.102311598621269e-16	1.0994432889907627e-15	0.3840381991814461	0.1999878149084595
Rn18s	8.026069	-0.5658621	1.006457609956254e-15	3.5251236636055492e-15	0.26125511596180084	0.11452462911627624
Map7	8.025166	-0.5231226	1.0138881589553927e-15	3.550556061576543e-15	0.7060027285129604	0.39289304535900327
Abca2	7.9791284	-0.6055666	1.4737004953957478e-15	5.138467418338142e-15	0.3813096862210095	0.20041429311237702
Snx15	7.7923403	-0.7398701	6.5779215494942005e-15	2.249065610024387e-14	0.3519781718963165	0.18100953483413043
Stard9	7.7860684	-0.6177571	6.912655373972843e-15	2.36158925485929e-14	0.3792633015006821	0.1998202698997776
St6galnac3	7.7469034	-0.5121604	9.416052732840393e-15	3.203260775543269e-14	0.6377899045020464	0.36331373564443903
Kif13b	7.6950355	-0.59292144	1.414548498052331e-14	4.795831793364355e-14	0.6132332878581174	0.34039053218387305
Dennd5a	7.5165057	-0.5358709	5.625953153062719e-14	1.8752580891432902e-13	0.630968622100955	0.35175313004538944
Tuba1a	7.49839	-0.74674916	6.46063041920911e-14	2.1483517425715815e-13	0.4358799454297408	0.23838608462546074
Klhl5	7.475431	-0.5770098	7.695130752138306e-14	2.5515753811376204e-13	0.41132332878581174	0.22606391080512991
Serf2	7.4463663	-0.6425163	9.59461402952326e-14	3.175385599731408e-13	0.25170532060027284	0.1140829195479331
Vegfa	7.4208536	-0.5715487	1.163679321449295e-13	3.8445793655067634e-13	0.2742155525238745	0.13251287050293967
Dclre1a	7.363303	-0.56104964	1.7941439405120873e-13	5.900552448121792e-13	0.26671214188267395	0.12686203430103268
Lmf1	7.325773	-0.56819576	2.375257146473162e-13	7.78484310347918e-13	0.27216916780354705	0.131157279069059
Rftn2	7.2379074	-0.57060826	4.556601504632475e-13	1.4806836197477444e-12	0.43519781718963163	0.2449964967861821
Psap	7.2178087	-0.5582382	5.283193233931932e-13	1.714400701789458e-12	0.5832196452933152	0.33472446461754046
Acsl3	7.0867906	-0.609098	1.3725789512752827e-12	4.395523185037052e-12	0.5040927694406548	0.2887257440521522
Actb	6.973689	-0.73459625	3.0873629565457657e-12	9.786763191251667e-12	0.40586630286493863	0.22856185457093248
Add3	6.9395247	-0.5343443	3.934219822480426e-12	1.2437402412262454e-11	0.5839017735334243	0.335272793736863
Slc3a2	6.9210477	-0.6100992	4.483156824989881e-12	1.4136541734507122e-11	0.25852660300136426	0.1266335638346483
Atxn7l3b	6.9032755	-0.5554256	5.081696455317551e-12	1.598062815092062e-11	0.2551159618008186	0.12442501599293265
Wbp1	6.871076	-0.68420476	6.371932277321674e-12	1.9987123298373166e-11	0.29263301500682126	0.15162823285709934
Lgi3	6.855149	-0.56259745	7.12383675010524e-12	2.231894221498901e-11	0.2605729877216917	0.12920766442257897
Inpp5f	6.819268	-0.6093301	9.150533543766263e-12	2.8566123626951082e-11	0.4331514324693042	0.24889572607914218
Slain1	6.7976656	-0.8699732	1.0632781838384767e-11	3.3114513372485896e-11	0.5170532060027285	0.2954884698571298
Wwp1	6.764524	-0.53875047	1.3374811272989574e-11	4.150626008725569e-11	0.6718963165075034	0.38305358394004935
Septin4	6.7585044	-0.757943	1.3942365244635618e-11	4.324195705902816e-11	0.4979536152796726	0.28759862308465595
Zc3h10	6.74284	-0.88877565	1.5532057710980692e-11	4.8108305801214534e-11	0.3587994542974079	0.19837329027934322
Ppp1r16b	6.481182	-0.6561614	9.100678421602307e-11	2.7545087886143206e-10	0.5354706684856753	0.3157766472720626
Dnajb2	6.4642677	-0.8015933	1.0179047994121947e-10	3.0755716997371487e-10	0.3533424283765348	0.19788588661772322
Pacs2	6.4079957	-0.713706	1.4744506169530357e-10	4.4320188724067884e-10	0.3506139154160982	0.1976878788801901
H3f3a	6.4031525	-0.7907491	1.5220088969653947e-10	4.572351129642709e-10	0.29536152796725784	0.16011210284217262
Sulf2	6.38817	-0.596889	1.678830803227649e-10	5.03256007682157e-10	0.3703956343792633	0.21249276510189782
RGD1308706	6.3531246	-0.55778444	2.1098455635842e-10	6.301285197451045e-10	0.27967257844474763	0.14999847686355744
B9d1	6.338622	-0.72728705	2.3182911612270816e-10	6.913981861491748e-10	0.27489768076398363	0.146236329850428
Bcl2l1	6.274167	-0.6567113	3.515107270330479e-10	1.0407815143305865e-09	0.48840381991814463	0.2877661680933378
Rrbp1	6.2727327	-0.50320846	3.547656659036508e-10	1.0498259634913117e-09	0.4099590723055935	0.2439150699119627
Mt-cyb	6.220155	-0.60421133	4.966647451932129e-10	1.4635380249783418e-09	0.5	0.30528223718280684
Ctsb	6.2129927	-0.72247756	5.198485695263467e-10	1.5314240703511853e-09	0.3096862210095498	0.17347000944344595
Adipor2	6.13484	-0.5405638	8.524495578790339e-10	2.4871218244491827e-09	0.27216916780354705	0.14797270539494928
Ak3	6.004977	-0.67053074	1.913584831957533e-09	5.507236731204068e-09	0.38335607094133695	0.2267797849331343
Cspg5	5.870853	-0.64731675	4.335581565653233e-09	1.2343808134911147e-08	0.2626193724420191	0.1440582447375636
Mt-nd1	5.8552275	-0.6561111	4.763574345090382e-09	1.3532940341350263e-08	0.461118690313779	0.28310537057909646
Pik3c2b	5.82842	-0.7693043	5.5954620882802394e-09	1.5846880743331555e-08	0.3049113233287858	0.17372894263868158
Prorp	5.815354	-0.5501852	6.050575807945789e-09	1.710576758217252e-08	0.44474761255115963	0.2708593535808938
Otud7b	5.690183	-0.7180788	1.2690321106672755e-08	3.541869972344262e-08	0.5477489768076398	0.32756572333749656
Lima1	5.6733465	-0.5156979	1.4003455236887816e-08	3.901613853775282e-08	0.2789904502046385	0.15979224418923446
Tssc4	5.6467705	-0.72031015	1.6348967637613768e-08	4.541837226582884e-08	0.41336971350613916	0.24971821975812594
Letm2	5.537093	-0.8585973	3.075326021083735e-08	8.452711766916831e-08	0.3015006821282401	0.17415542084259908
Rtn4	5.520276	-0.5823047	3.3846783408281037e-08	9.292021224800578e-08	0.7005457025920873	0.41206933317086547
Dcps	5.4937053	-0.7989526	3.935866815764185e-08	1.077980191499829e-07	0.4092769440654843	0.24639778231333964
Mt-atp6	5.4893775	-0.65566397	4.033525390430736e-08	1.1040064404147624e-07	0.49386084583901774	0.3105065951807963
Mt-nd4	5.4549356	-0.7745828	4.8990554590790626e-08	1.337068429511216e-07	0.39290586630286495	0.24344289761476834
Crybg3	5.426262	-0.6813862	5.7546562788291e-08	1.5671142166765932e-07	0.3015006821282401	0.177491089651811
Cdc37l1	5.415101	-0.5055746	6.125414412626029e-08	1.6663348626251295e-07	0.7585266030013642	0.44391811618484783
Stxbp3	5.4150224	-0.71224517	6.128097817953577e-08	1.6666454644080257e-07	0.417462482946794	0.2544094800012185
Krcc1	5.4091306	-0.58053106	6.33313830877558e-08	1.7208473014747126e-07	0.27489768076398363	0.15936576598531696
ENSRNOG00000063779	5.387942	-0.6095032	7.126914165264299e-08	1.9315264010978706e-07	0.28171896316507505	0.16550400584884395
Snx9	5.3788633	-0.7269939	7.495752221098213e-08	2.0301762184155164e-07	0.27694406548431105	0.15991409510463947
Sh3d19	5.2947206	-0.6601814	1.1919839579272969e-07	3.202759920787352e-07	0.4242837653478854	0.261949005391903
Fth1	5.2714586	-0.8958165	1.3534365933044704e-07	3.629127972275422e-07	0.417462482946794	0.25539951868888416
RGD1310951	5.249202	-0.6112009	1.5275950746754057e-07	4.0882765299520754e-07	0.49863574351978174	0.308039114143845
Mt-nd2	4.8567314	-0.8938387	1.1933940719334511e-06	3.0806082383842326e-06	0.3246930422919509	0.201510951351022
Tesk2	4.8483725	-0.7598496	1.2447845730648973e-06	3.2085263534397143e-06	0.3478854024556617	0.21643768848813477
Tjap1	4.774044	-0.6930701	1.8056280585073431e-06	4.624013420625987e-06	0.2830832196452933	0.1733329271636153
ENSRNOG00000070363	4.745754	-0.7185003	2.0773133727226883e-06	5.301637513390613e-06	0.2878581173260573	0.17669905870167849
Tsc22d4	4.7041354	-0.5657169	2.54943839663766e-06	6.4813296257918245e-06	0.4638472032742155	0.2991592286837055
Mt-co2	4.6531277	-0.59917194	3.2693768357631165e-06	8.268063441107393e-06	0.5702592087312415	0.37147774697657415
Smyd1	4.651476	-0.64805275	3.2956790222525285e-06	8.328978589747651e-06	0.2503410641200546	0.1514759192128431
Tmsb4x	4.6377425	-0.8306262	3.522350998310084e-06	8.881492607404598e-06	0.4768076398362892	0.3030889207055168
Mt-co1	4.541697	-0.80425304	5.580320530238799e-06	1.3929872632097472e-05	0.5300136425648022	0.3394004934962074
Ikzf2	4.4164767	-0.7037197	1.0032279139515606e-05	2.4707713431115257e-05	0.34924965893587995	0.22377920614128613
Ezh2	4.358595	-0.68051106	1.3090018075276026e-05	3.208385772343198e-05	0.2762619372442019	0.17400310719834283
Zfand6	4.302838	-0.62967396	1.6862417508362598e-05	4.1051723813322135e-05	0.5368349249658936	0.341609041337923
Ptn	4.23013	-0.6925676	2.335563009569149e-05	5.638159361960481e-05	0.5648021828103683	0.3524537728089682
RGD1359290	4.2247396	-0.68197346	2.3921708095048688e-05	5.769498814227434e-05	0.2967257844474761	0.19278337953513877
Wipi1	4.093027	-0.82905304	4.25777973372763e-05	0.00010129196629675876	0.27353342428376537	0.17407926402047094
Zhx2	4.0141315	-0.7214016	5.966506427570404e-05	0.00014103018462281971	0.2885402455661664	0.1867669905870168
ENSRNOG00000062419	3.999002	-0.8752049	6.361014106679031e-05	0.0001500675388327136	0.3417462482946794	0.22716056904377493
Eps15	3.9957616	-0.6429209	6.448657281112769e-05	0.00015201545823680045	0.5593451568894953	0.35682517439912265
Sugct	3.9946122	-0.7176366	6.480025484748504e-05	0.00015272056465067123	0.31036834924965895	0.2029426996070308
Hip1	3.92798	-0.685348	8.56623505762577e-05	0.0002006252057843855	0.49931787175989084	0.3226764553568709
Zswim5	3.79993	-0.5698194	0.0001447369133666669	0.00033453358236639163	0.6227830832196453	0.3942790995217352
Myl6	3.7876914	-1.0187635	0.00015205363314159566	0.0003509419278342905	0.2708049113233288	0.17481036951290096
ENSRNOG00000069140	3.6733916	-0.9028383	0.00023935216123944524	0.0005457593705868633	0.2592087312414734	0.17039327382946964
Pard3	3.4957445	-0.5596248	0.0004727410382858868	0.001057338234339866	0.553206002728513	0.360389313674719
Sec11c	3.4112482	-0.9326444	0.0006466620097499477	0.001431972507014935	0.25306957708049116	0.16786486733481584
Syne2	3.3950775	-0.65842634	0.0006860920530933605	0.0015162439111579419	0.2878581173260573	0.19738325159167758
Mtus1	3.2853749	-0.6622535	0.0010184676589320497	0.0022273070759538283	0.2939972714870396	0.2027599232339233
AY172581.9	3.2334075	-1.0234753	0.0012232293329875357	0.002653789962274076	0.31241473396998637	0.21622444938617602
Ust	3.2197342	-0.53290987	0.001283094910136248	0.002781078040516549	0.34106412005457026	0.24064032656045328
Serinc5	3.2040453	-0.70530766	0.001355111941063177	0.0029314152864558986	0.3806275579809004	0.2629085813507174
Myo6	3.1703775	-0.7173408	0.0015224100648909705	0.0032797831299326025	0.4761255115961801	0.31966064520059706
Cfap20dc	2.8705785	-0.93530595	0.004097215044448004	0.008517819595626856	0.4461118690313779	0.30161147835623114
LOC108352541	2.7518039	-0.54159606	0.005926801579931476	0.012164593433660628	0.7114597544338336	0.4560879763609224
Rffl	2.7195241	-0.8577981	0.006537590747439695	0.013369793953454999	0.40109140518417463	0.27845980442928076
Sat1	2.6484518	-0.66003036	0.008086139473775357	0.01638326248619773	0.5934515688949522	0.40239741676059343
Akap13	2.5961137	-0.53051597	0.009428486833151955	0.018954612613276814	0.4201909959072306	0.30348493618058303
Phldb1	2.533423	-0.849213	0.011295454837380705	0.022547891661479944	0.3083219645293315	0.22010844731471046
Pnpla7	2.4486527	-0.64927745	0.014339163041027485	0.028305704954164602	0.31036834924965895	0.22775459225637432
Nek7	2.3368158	-0.73929036	0.019448758502640457	0.037804809082733155	0.3151432469304229	0.2289578700459987
Plekhg3	2.2963152	-0.9617216	0.021657859848460477	0.04186986533728191	0.2653478854024557	0.1910013098973406
Mbp	-2.2942438	-1.1457592	0.02177650480283846	0.042087592154895936	0.6016371077762619	0.4613123343589119
Rnf43	-2.507295	-1.0724462	0.012165917352338605	0.0242025451379762	0.30218281036834926	0.2847198952082127
Tf	-2.6116188	-1.3470572	0.00901147002759207	0.018158047150263847	0.45770804911323326	0.37341213025862857
Chd7	-2.7512362	-0.77247417	0.005937082384216743	0.012184501690239647	0.37312414733969984	0.34252292320346056
Rnf220	-2.7518563	-1.0881859	0.005925852064024916	0.01216383536071533	0.330150068212824	0.3109483047491394
Car2	-2.7776709	-1.2380255	0.005475002938577513	0.011273709645473988	0.2646657571623465	0.26123313126389863
Mag	-2.7877095	-1.2201917	0.00530821364946373	0.01093778942257067	0.2755798090040928	0.26833094708624
Phlpp1	-2.901515	-0.6607257	0.0037136310111515894	0.007753434353694903	0.8574351978171897	0.5824473756359094
Prex2	-2.9161723	-1.0153099	0.003543548452216726	0.007410876493683379	0.3069577080491132	0.30240350930636367
Slc25a13	-2.9920795	-0.9351391	0.0027708401744928413	0.005846174408615972	0.3219645293315143	0.3088463764584031
Sox6	-3.2800684	-0.72294503	0.0010378191134046545	0.002267025998295685	0.291268758526603	0.3027842934170043
Ptgds	-3.3068836	-1.6682351	0.0009434012578874338	0.0020661601141614893	0.25306957708049116	0.2548207268407104
Fnbp1	-3.6429424	-0.9089181	0.0002695391010987983	0.0006122596742835758	0.7987721691678036	0.5678557285161605
Apod	-3.8551507	-1.4701738	0.00011565836600551994	0.00026877558209617943	0.33628922237380626	0.31687330551070764
Gab1	-4.2425523	-1.0464584	2.2099216879738943e-05	5.3422366090234825e-05	0.32128240109140516	0.32375788223109025
Aspa	-4.3317804	-0.91247684	1.4790836133892012e-05	3.614694840694485e-05	0.36971350613915416	0.3623693910500503
Son	-4.4973564	-0.5157328	6.880359047989906e-06	1.7073453402788066e-05	0.8963165075034106	0.6218204526761507
Npas3	-4.587877	-0.6067263	4.477767267419708e-06	1.1227083057728007e-05	0.703956343792633	0.5758978889328906
Cst3	-4.8410797	-0.8210969	1.291355724177132e-06	3.3252965012402055e-06	0.6978171896316507	0.5602552776677735
Elmo1	-5.0438976	-0.61626434	4.561436391868749e-07	1.2005407405463244e-06	0.742837653478854	0.587793584549304
Mobp	-5.2694716	-1.3317218	1.368169546666415e-07	3.6672261206095703e-07	0.2742155525238745	0.3044597435038231
Luzp2	-5.2810855	-0.7904918	1.2842062903166997e-07	3.4465782236021405e-07	0.5866302864938608	0.5144088707466414
Mog	-5.294058	-1.4064442	1.1963163594565026e-07	3.21357703938053e-07	0.296043656207367	0.3155786395345295
Hnrnpa2b1	-5.4418616	-0.6581372	5.272667552421713e-08	1.4375389844482918e-07	0.8294679399727148	0.5978310537057909
Frmd4b	-5.5399017	-0.8608028	3.026415872940588e-08	8.32155215633736e-08	0.4276944065484311	0.4186797453315868
Adarb2	-5.728181	-0.68432605	1.015133737143625e-08	2.8468825485491226e-08	0.5491132332878581	0.5209431260852347
Usp54	-6.119874	-1.0782434	9.36493909784831e-10	2.725504068926814e-09	0.7073669849931787	0.5418557894416182
Nfia	-6.2120566	-0.5534997	5.22956442391613e-10	1.5401467581377382e-09	0.723055934515689	0.6141895390989125
LOC103691527	-6.6277204	-1.0780298	3.409105969193152e-11	1.0458781935923854e-10	0.40654843110504774	0.412617662290188
Erbb4	-6.7497706	-0.6987969	1.480789954869772e-11	4.590602128315783e-11	0.5286493860845839	0.5240350930636366
Slc1a3	-6.8649907	-0.9662901	6.649549161819271e-12	2.0842345302242912e-11	0.42905866302864937	0.444116123922381
Bcas1	-7.8160167	-1.1391337	5.452113511138653e-15	1.8674891663867508e-14	0.3567530695770805	0.40169677399701464
ENSRNOG00000066115	-7.9181986	-0.997067	2.4097595897258164e-15	8.360585728643302e-15	0.5320600272851296	0.4982483930910531
Dock10	-9.927089	-0.93289673	3.173867230545095e-23	1.3440375753506052e-22	0.5491132332878581	0.550887988546014
Tcf12	-11.794175	-0.62386966	4.182784292414179e-32	2.1531120912044115e-31	0.907912687585266	0.7250891034818899
Plp1	-13.615926	-1.422084	3.2203701078721154e-42	2.0955394066308744e-41	0.7305593451568895	0.649937551405855
Zbtb20	-14.641662	-1.0634677	1.5230066588882145e-48	1.1560954963884977e-47	0.7237380627557981	0.6892497029883937
Apoe	-15.101866	-1.2576847	1.574142649339237e-51	1.2861837406877023e-50	0.732605729877217	0.6759222591159716
Qki	-22.91639	-1.268893	3.1895658808162935e-116	1.1835829780034409e-114	0.8703956343792633	0.8672891217595272
