# Supplementary material for: Single-cell RNA sequencing identifies microglial state changes associated with iTBS after ischemia–reperfusion injury
Source: PLoS One. 2026 Apr 20;21(4):e0346888. doi: 10.1371/journal.pone.0346888 (PMC13095131; doi:10.1371/journal.pone.0346888)
Supplement: S1 File — These materials provide additional support for the results presented in this study. (ZIP) [file pone.0346888.s005.zip › single-cell RNA sequencing/standard analysis/05-Marker_gene_analysis/cluster11/differentially_expressed_genes.xls]

names	scores	logfoldchanges	pvals	pvals_adj	pct_nz_group	pct_nz_reference
Prkg1	45.237255	4.982715	0.0	0.0	0.8159663865546218	0.14823297436675262
Naaladl2	43.6897	4.019084	0.0	0.0	0.8184873949579832	0.22496587289549522
Lama2	39.447582	6.833975	0.0	0.0	0.6764705882352942	0.018367966024571514
Bmp6	35.608055	5.83354	1.0513343934890653e-277	5.510569223472935e-274	0.626890756302521	0.054102836341574395
Gmds	35.34494	2.6797533	1.1991883630441426e-273	5.028436643916699e-270	0.7655462184873949	0.35058395267708176
Slc6a20a	34.67122	8.084055	2.1396313153566065e-263	6.408501451109516e-260	0.5899159663865546	0.00740178977703625
Cped1	33.7135	3.8578722	3.6658827230670187e-249	9.60736214647789e-246	0.6352941176470588	0.08242074927953891
Rora	33.66668	2.1281543	1.7776549638972931e-248	4.14114599700785e-245	0.9193277310924369	0.4588199605642348
Colec12	33.238808	5.394194	2.962586267811095e-242	6.211358369092741e-239	0.5831932773109244	0.02815106931594115
Bicc1	32.97755	4.7316422	1.7045435287116636e-238	2.978121635247395e-235	0.6	0.08079781586531169
Pdzrn3	32.74837	3.289442	3.202840370635532e-235	5.165442400826505e-232	0.66890756302521	0.20028818443804033
Arhgap6	32.539295	4.4533906	2.9674848698939258e-232	4.444020555871146e-229	0.5966386554621849	0.07658122250872137
Cald1	32.15486	4.0392885	7.552955132116354e-227	1.0557017153330098e-223	0.6100840336134454	0.11632033975428485
Fbxl7	31.888268	3.8091185	3.883145819350638e-223	5.088377203031592e-220	0.6058823529411764	0.10320036402244805
Dab2	31.135475	3.7323177	7.977004524641179e-213	9.837992756683939e-210	0.5957983193277311	0.09338692552707417
Ranbp3l	29.984049	4.617585	1.58427816690026e-197	1.748209265643729e-194	0.553781512605042	0.08439253753981496
Slc7a11	29.515099	4.8779545	1.843043597627703e-191	1.8400596222791627e-188	0.5428571428571428	0.07328985287426058
Rbms3	28.81487	2.2443182	1.3968503900221155e-182	1.273320229443638e-179	0.6831932773109244	0.26297588351281664
Dlc1	28.535519	3.8664508	4.2488929587616715e-179	3.7117620738915506e-176	0.5663865546218487	0.12989534354618534
Lamc1	26.811798	2.736094	2.3540812371308883e-158	1.645188907256207e-155	0.5840336134453782	0.2034885484604884
Svil	26.348034	3.4388902	5.405625545047149e-153	3.5416982867955785e-150	0.5210084033613446	0.10512664947671774
Atp1a2	26.303905	2.3983023	1.730263354503262e-152	1.0992939845610724e-149	0.6176470588235294	0.21880782648263308
Ptgds	26.04813	3.13745	1.4125814035911765e-149	8.710641678733119e-147	0.5907563025210084	0.24871833763082057
Eya2	25.998419	5.7941103	5.160338949893573e-149	3.0053240673185735e-146	0.45210084033613446	0.016972546640376156
Rbms1	25.908077	2.375194	5.400716221193303e-148	3.0603085484740215e-145	0.5966386554621849	0.21850447444259063
Utrn	25.846392	2.3028886	2.671258310462241e-147	1.4360410701833676e-144	0.634453781512605	0.2993477931139087
Tbx18	25.82029	8.493311	5.24820775108672e-147	2.750848092732104e-144	0.43781512605042017	0.0021993022903079025
Adamts12	25.76329	5.0893674	2.287844134727342e-146	1.1699253689925233e-143	0.45714285714285713	0.03024419839223419
Dennd2b	25.401697	2.882858	2.415267040363504e-142	1.1508747447332096e-139	0.5378151260504201	0.15583194296981648
Tbx15	25.161835	8.277	1.0488305899559051e-139	4.780387423699024e-137	0.426890756302521	0.0023964811163355074
Zbtb20	24.908165	1.2451744	6.069044993633643e-137	2.7073105816281475e-134	0.8991596638655462	0.686227817382072
Pard3b	24.682262	2.677251	1.658433943068251e-134	6.954145210073791e-132	0.5277310924369748	0.13514333383892008
Col18a1	24.331837	6.244402	9.027361558668236e-131	3.711130636059573e-128	0.4218487394957983	0.015486121644168058
Itgbl1	24.302794	5.4032702	1.8314892021174455e-130	7.384423579152761e-128	0.4327731092436975	0.03426361292279691
Aldh1a2	23.690388	8.119868	4.52988606052083e-124	1.6662033534189427e-121	0.40252100840336136	0.0031548612164416807
Alcam	23.510817	1.9080946	3.16153698986139e-122	1.1234709242276933e-119	0.6991596638655462	0.5220991961170939
Ptpn13	23.474318	3.6206782	7.463965115428314e-122	2.608158210167834e-119	0.44873949579831934	0.06681328681935386
Ppfibp1	22.599644	2.75738	4.368855859912005e-113	1.3878398781653803e-110	0.48823529411764705	0.14049749734566966
Ptn	22.530928	1.8367385	2.0658602340032764e-112	6.464600845688462e-110	0.6310924369747899	0.35214621568330046
Uaca	22.503626	4.8464804	3.824892324597918e-112	1.1622129344568107e-109	0.4008403361344538	0.025678750189595024
Col3a1	22.491364	6.6713877	5.042598180273277e-112	1.5103301921087075e-109	0.38487394957983195	0.005566509934779311
Pdgfrb	22.353346	4.5044737	1.1202854229550756e-110	3.3081555179825515e-108	0.40588235294117647	0.03443045654482026
Col4a6	22.322933	6.70603	2.212866239837928e-110	6.3554730937591774e-108	0.3840336134453782	0.009464583649325042
Col4a5	22.1088	5.2006097	2.600923052347696e-108	7.369047664259702e-106	0.3899159663865546	0.02040042469285606
Lhfpl6	22.045088	1.7284951	1.0647283082111821e-107	2.9764124946607527e-105	0.6142857142857143	0.32194752009707267
Arhgap29	21.839682	4.3994336	9.743101025570156e-106	2.5857450139506824e-103	0.39915966386554624	0.03928408918549977
Ror1	21.439709	3.5750062	5.696802838670356e-102	1.4745576335254652e-99	0.41092436974789914	0.057318367966024575
Arhgap42	21.432415	2.522231	6.6632095524956615e-102	1.7036689204588298e-99	0.4756302521008403	0.13441528894281815
Gab2	21.33753	1.5039126	5.091430126161156e-101	1.2707967145844619e-98	0.6756302521008404	0.43241316547853786
Nedd4	21.262589	1.5340518	2.5211959010227927e-100	6.218752148334574e-98	0.6218487394957983	0.3814348551494009
Mt-nd4	21.17186	2.0641923	1.7356939886755854e-99	4.2314604844851543e-97	0.5504201680672269	0.24122554224177156
Tgfbr3	20.848703	3.3568888	1.5660632669018412e-96	3.6892227476251687e-94	0.41596638655462187	0.08375549825572577
Rbpms	20.798605	5.4839125	4.455772172146729e-96	1.0265903226508606e-93	0.3630252100840336	0.013377824965872896
Mt-co2	20.661655	1.7562006	7.668940450398899e-95	1.7288925320759494e-92	0.6302521008403361	0.3712270590019718
Cdk14	20.54899	1.9586222	7.858136450127634e-94	1.7342493559302737e-91	0.5302521008403361	0.24051266494767176
Clmp	20.547457	4.927667	8.110203956792033e-94	1.7712347516468934e-91	0.3697478991596639	0.03104808129834673
Slc16a11	20.524736	4.789213	1.2946273454469828e-93	2.7982636004784993e-91	0.373109243697479	0.036144395571060216
Mt-co3	20.351183	1.617042	4.532004345131638e-92	9.597778090912112e-90	0.6579831932773109	0.41424237827999394
Slc6a13	20.344698	9.187886	5.173003590687725e-92	1.0845719328235884e-89	0.3445378151260504	0.0011982405581677537
Itpr1	20.200377	1.9453534	9.715323096347684e-91	1.9969751376277014e-88	0.5176470588235295	0.22226603973911724
Lpp	20.056904	1.5812528	1.7568980006679556e-89	3.576225580777122e-87	0.5781512605042017	0.28264826330957077
Arhgap10	19.953379	3.293693	1.400934854355541e-88	2.8242307842709872e-86	0.4008403361344538	0.08263309570756863
Sdk1	19.92622	1.6478873	2.4109962663918865e-88	4.8141854972545045e-86	0.5949579831932773	0.32196268769907477
Slc22a8	19.882614	7.4839444	5.755448575622776e-88	1.1383842909104446e-85	0.33865546218487397	0.0033823752464735325
Col1a2	19.797066	6.363351	3.1554488440417434e-87	6.125661154090666e-85	0.33949579831932775	0.005490671924768694
Auts2	19.788988	1.003928	3.704067570944669e-87	7.124722999305131e-85	0.8403361344537815	0.6860913089640528
Tead1	19.671455	2.7979395	3.7874795781281525e-86	7.090026503128111e-84	0.41680672268907565	0.10514181707871985
Gulp1	19.622717	3.0837638	9.892307492457945e-86	1.8354169812997633e-83	0.3949579831932773	0.07347186409828606
Foxp1	19.538765	1.4501908	5.141080750223744e-85	9.292060259413019e-83	0.6403361344537815	0.431821629000455
Nxn	19.4287	2.8037782	4.414083317879896e-84	7.909886396809393e-82	0.4084033613445378	0.09494918853329289
Mt-cyb	19.381735	1.7365574	1.1007142499813211e-83	1.9392920138746537e-81	0.5722689075630252	0.304792962232671
Ebf1	19.3313	5.089686	2.9293810542468786e-83	5.118116931945005e-81	0.3445378151260504	0.02093129076293038
Errfi1	19.094976	3.2640517	2.7798455235241534e-81	4.738393597252634e-79	0.39327731092436974	0.08976186864856667
Flrt2	19.089466	2.904363	3.0890484249784256e-81	5.2229830062981996e-79	0.4218487394957983	0.1372971333232216
Col5a2	19.04569	4.3225684	7.133845310563558e-81	1.187049212549806e-78	0.34789915966386553	0.03126042772637646
Wwtr1	19.001091	3.6603565	1.6703471912433922e-80	2.7575196229613354e-78	0.35714285714285715	0.0397542848475656
Zeb1	18.943636	1.396386	4.983467783396534e-80	8.09948725168153e-78	0.6151260504201681	0.3330957075686334
Egflam	18.71461	5.6564817	3.763787670200731e-78	5.978149416168827e-76	0.32605042016806723	0.011390869103594721
Nid1	18.693455	5.986621	5.596917309446334e-78	8.757087187302376e-76	0.3235294117647059	0.009267404823297437
Mt-co1	18.63276	1.5641468	1.74305165955e-77	2.6871191980974483e-75	0.5890756302521009	0.33913241316547854
Sorbs1	18.54055	1.6384099	9.722093822895567e-77	1.466427475473586e-74	0.5672268907563025	0.34953738813893526
Prkag2	18.504087	2.993349	1.913921253222351e-76	2.866233785361415e-74	0.40252100840336136	0.1253298953435462
Sned1	18.40127	4.560479	1.2832118735310232e-75	1.8813860238077925e-73	0.334453781512605	0.029318974670104657
Mt-atp6	18.225128	1.6124113	3.2611151584387542e-74	4.715347614608753e-72	0.5630252100840336	0.3100257849234036
Phldb2	18.18591	4.1287775	6.673835935664574e-74	9.583811248434483e-72	0.3378151260504202	0.03761565296526619
Clec2g	18.15563	2.1414146	1.1589223734717406e-73	1.6529228899461572e-71	0.4142857142857143	0.10734111936902775
Ldlrad4	18.139229	1.183028	1.5620751686545955e-73	2.212869458514341e-71	0.653781512605042	0.38657667222812075
Slc16a12	18.11378	5.9502935	2.4811789054671e-73	3.491301807518337e-71	0.3142857142857143	0.010268466555437585
Robo1	18.11118	1.2178582	2.601198896444129e-73	3.63578240418984e-71	0.6630252100840336	0.44706506901258913
Ctdspl	17.985456	2.262046	2.5329677307911623e-72	3.448454639205682e-70	0.4369747899159664	0.1719399362960716
Itga1	17.68518	5.632946	5.4545113032513974e-70	7.330723332305692e-68	0.30756302521008405	0.010056120127407857
Col1a1	17.652033	6.2229633	9.815752476494438e-70	1.3108093402686777e-67	0.3033613445378151	0.005703018352798422
Kank2	17.60646	3.5547225	2.1976602607991994e-69	2.916211710627596e-67	0.33613445378151263	0.04422872743819202
Rbfox2	17.580294	1.3187957	3.487694948433125e-69	4.570188268053056e-67	0.5806722689075631	0.37689974215076594
Dennd5b	17.543468	1.5489833	6.672852586118425e-69	8.63598934077524e-67	0.5445378151260504	0.3282117397239496
Ndnf	17.403502	6.820477	7.761112424888385e-68	9.861786854558176e-66	0.2991596638655462	0.006552404064917337
Aff3	17.211475	2.0168774	2.1781117649473875e-66	2.718231622850412e-64	0.43865546218487395	0.18304262096162596
Slc24a3	17.105787	2.4420295	1.3437490106026774e-65	1.6572377503703374e-63	0.4176470588235294	0.16919460033368725
Pard3	17.071287	1.2884791	2.4278885492156443e-65	2.9423763770436526e-63	0.5831932773109244	0.3606552404064917
Kcnk2	17.070295	3.2771227	2.4694859333498396e-65	2.9755886252076286e-63	0.3521008403361345	0.08471105718185955
Ddx5	16.922295	0.82259154	3.081818018032044e-64	3.650474382263268e-62	0.7857142857142857	0.7233277718792659
Sptbn1	16.863003	1.3544886	8.41994778441843e-64	9.917563216186336e-62	0.5521008403361345	0.350614287881086
Ddr2	16.82922	5.021283	1.4905129807943826e-63	1.745815371806426e-61	0.29747899159663865	0.015213104808129835
Angpt1	16.772501	4.5846334	3.8784093359778034e-63	4.492526526967438e-61	0.3025210084033613	0.022402548157136357
Lepr	16.649704	3.6965556	3.0410734398553395e-62	3.484106324590549e-60	0.3243697478991597	0.053799484301531926
Nr2f2	16.618717	5.012987	5.101235336606539e-62	5.688962769536846e-60	0.29411764705882354	0.015288942818140453
Ptpn9	16.576313	1.443526	1.0338051326644417e-61	1.1468126143620467e-59	0.5428571428571428	0.33693311087517064
Tmem150a	16.50424	3.32847	3.420150047022194e-61	3.7740455729403854e-59	0.3302521008403361	0.06180797815865312
Mt-nd1	16.486588	1.52854	4.581077906833218e-61	5.028632429040065e-59	0.519327731092437	0.28279993932959197
Lrmda	16.434458	1.2809184	1.0839007560401657e-60	1.1774644171574151e-58	0.5949579831932773	0.3684210526315789
Ankrd55	16.422941	3.1895416	1.310551547023193e-60	1.4163414296334156e-58	0.326890756302521	0.05528590929774003
Abi3bp	16.369566	3.6185212	3.1545139580974677e-60	3.357235514998554e-58	0.31512605042016806	0.045563476414378884
Ttc28	16.36472	1.4830419	3.4159732750012047e-60	3.617136145640164e-58	0.49831932773109244	0.264128621264978
Pals2	16.315962	3.1917305	7.599937028435713e-60	8.00704923307453e-58	0.3411764705882353	0.08414985590778098
Frmd6	16.240282	3.1472836	2.6171636476005617e-59	2.729923036596685e-57	0.3378151260504202	0.07966024571515243
Arhgap28	16.207762	3.5738418	4.444647732909573e-59	4.590467210255276e-57	0.30756302521008405	0.03743364174124071
Nr3c2	16.090446	1.9060434	2.9767957914817762e-58	3.0444634421564354e-56	0.4436974789915966	0.22220536933110877
Lamc3	16.04994	8.630572	5.7219342123663765e-58	5.82359576196473e-56	0.2722689075630252	0.0014864249962080996
Lama4	15.814268	2.3082309	2.4807561866694363e-56	2.500554529313048e-54	0.36050420168067226	0.10360988927650538
Ralgps2	15.7580595	2.615284	6.046114767193816e-56	6.036325819475503e-54	0.3621848739495798	0.12270590019717882
Dennd4a	15.71725	1.3769157	1.152178299670653e-55	1.139460859947873e-53	0.5689075630252101	0.41416654026998334
Carmil1	15.696629	1.7532232	1.594965311452651e-55	1.5699550572730646e-53	0.4445378151260504	0.21298346731381768
Wls	15.6749525	1.8246745	2.243913278980537e-55	2.178050268847497e-53	0.4134453781512605	0.17016532686182315
Sh3rf1	15.669549	1.4334663	2.4430786915841467e-55	2.3604418363019915e-53	0.49495798319327733	0.27426057940239645
Foxp2	15.539216	2.5589945	1.882725386129502e-54	1.7942372929814155e-52	0.3277310924369748	0.0659942363112392
Nbeal1	15.50089	1.5645044	3.4212329372263617e-54	3.202212935798567e-52	0.4672268907563025	0.25135750037919
Tcf7l1	15.496049	2.3907454	3.688902264908269e-54	3.4374011060474124e-52	0.3445378151260504	0.09039890793265584
Adamts9	15.445408	3.9131572	8.101301084602903e-54	7.515569846893118e-52	0.2865546218487395	0.028302745335962384
Myo1b	15.357631	4.0237813	3.1487451073613616e-53	2.895464470216593e-51	0.3	0.05122099196117094
Plcb4	15.259032	1.5657405	1.4335887520069794e-52	1.3011524577739537e-50	0.453781512605042	0.23215531624450175
Bnc2	15.257121	4.2491956	1.476190233374373e-52	1.3340432945227202e-50	0.2823529411764706	0.027589868041862583
Ghr	15.223102	2.6250036	2.4846538630124677e-52	2.2262073885435637e-50	0.3453781512605042	0.10955558926133778
Pid1	15.175796	1.3059978	5.115355313059138e-52	4.563767638025442e-50	0.5100840336134453	0.2893978462005157
Vcl	15.168334	2.4426851	5.731307428936908e-52	5.091635235385221e-50	0.3495798319327731	0.11146670711360535
LOC120094123	15.093333	1.2404693	1.791586222407994e-51	1.56509986412525e-49	0.5403361344537815	0.3506294554830881
Itih5	15.004869	2.6646879	6.822460954623933e-51	5.935257940856655e-49	0.32605042016806723	0.08272410131958137
Pbx1	14.956722	0.8996311	1.4079185535206105e-50	1.2197694377319471e-48	0.6739495798319328	0.514242378279994
Apoe	14.885353	0.8309995	4.1031468199283563e-50	3.5256793535499145e-48	0.807563025210084	0.6748066130744729
Zfhx4	14.775716	3.356199	2.1011163578899447e-49	1.769156849779943e-47	0.2957983193277311	0.05622630062187168
Il1r1	14.74713	4.516682	3.210292591776752e-49	2.681553564908023e-47	0.2605042016806723	0.011876232367662673
Pde7b	14.6179495	1.4017147	2.158038055122561e-48	1.7605224071478448e-46	0.49747899159663866	0.29164265129683
Thsd4	14.61153	3.1591609	2.3713056100181975e-48	1.9270074968853307e-46	0.3067226890756303	0.07347186409828606
Ogn	14.556058	3.626704	5.345277130193253e-48	4.310349242755067e-46	0.27899159663865547	0.037463976945244955
Robo2	14.543765	1.5595523	6.397532538896539e-48	5.139106023390989e-46	0.43865546218487395	0.22219020172910664
Wwox	14.504343	1.0290246	1.1372131813545904e-47	9.065707817597089e-46	0.6243697478991597	0.4717730926740482
Cacna1c	14.479111	1.5049474	1.6420768390384216e-47	1.2942775566646445e-45	0.48067226890756304	0.2837251630517215
AY172581.24	14.406873	1.0374584	4.68444209958191e-47	3.6526745400569027e-45	0.5697478991596638	0.385135750037919
Clybl	14.387778	1.8157692	6.174806860502193e-47	4.7771586951029136e-45	0.37899159663865545	0.14959805854694372
Cgnl1	14.385421	5.188921	6.388831358114602e-47	4.9245675828761304e-45	0.25126050420168067	0.008766873957227363
Prrx1	14.369779	2.2742326	8.008650333760989e-47	6.105795014459378e-45	0.3319327731092437	0.0990292734718641
Afap1	14.344645	1.9295683	1.1508773170938917e-46	8.742497764561787e-45	0.37142857142857144	0.1508114667071136
Slco1a4	14.316396	4.228132	1.7285767035344415e-46	1.30364529375191e-44	0.25630252100840334	0.014560897922038525
Aebp1	14.30473	5.1104975	2.044287963283202e-46	1.5307336227927006e-44	0.2504201680672269	0.009221902017291067
Wnt5b	14.271752	3.9014425	3.2822416558518334e-46	2.4489494148252503e-44	0.26974789915966385	0.033565903230699225
Cdc42	14.270066	1.3478096	3.362573899619793e-46	2.4999902262208713e-44	0.4899159663865546	0.30395874412255425
Antxr2	14.241869	2.49444	5.036187164223231e-46	3.704866669652781e-44	0.30840336134453783	0.07335052328226907
Grk5	14.168004	1.7762469	1.4455112690081284e-45	1.0523121272925147e-43	0.39747899159663863	0.18938267859851357
Fam174b-1	14.163617	4.792922	1.538659342988882e-45	1.1162467745711037e-43	0.2630252100840336	0.030577885636280906
Cep112	14.149046	1.7710034	1.8930927831348126e-45	1.3592665510686466e-43	0.38487394957983195	0.16952828757773397
Mt-nd2	14.146573	1.6121795	1.960829000162498e-45	1.4030969562254927e-43	0.41680672268907565	0.20036402244805096
Ust	14.132808	1.3874699	2.384432831511269e-45	1.7004088008661653e-43	0.45210084033613446	0.2390565751554679
Eya1	14.113449	2.0680993	3.138455284428186e-45	2.230537406553266e-43	0.3235294117647059	0.0847413923858638
Stard13	14.109146	1.2670275	3.33593513321186e-45	2.362878919017563e-43	0.48487394957983193	0.2842408615197937
Pcdhga5	13.862136	1.1562775	1.0742930108167938e-43	7.48293264610794e-42	0.5285714285714286	0.35668132868193536
Dock6	13.687086	3.2636285	1.2127626854379954e-42	8.309406033625167e-41	0.26554621848739496	0.03669042924313666
Prdm5	13.672484	2.7995222	1.482466548093106e-42	1.0091361573805214e-40	0.2949579831932773	0.07507962991051115
Igfbp7	13.665867	2.8996716	1.6235848394028683e-42	1.1016207036543862e-40	0.29411764705882354	0.07415440618838162
Ano6	13.577307	2.1213677	5.4597605963574525e-42	3.6455204032875906e-40	0.3352941176470588	0.12334293948126801
Tmem164	13.430913	1.4527406	3.984688028565874e-41	2.6271373964437773e-39	0.40588235294117647	0.19632944031548613
Myof	13.286454	3.1882381	2.774144554081133e-40	1.784132353400768e-38	0.2630252100840336	0.04228727438192022
Nhsl2	13.108695	2.7259855	2.9360707429169135e-39	1.8375420655521196e-37	0.2915966386554622	0.0831942969816472
Adamts10	13.050396	2.720989	6.321768223065799e-39	3.933002746729897e-37	0.27983193277310925	0.06658577278932201
Phactr2	13.049111	2.4890237	6.429265440590533e-39	3.988046722704766e-37	0.2773109243697479	0.058637949340209314
Igf1r	13.020367	1.1400917	9.3719482237323e-39	5.79623204893131e-37	0.5016806722689076	0.34178674351585014
Mt-nd3	12.9505625	2.1664302	2.332387808332019e-38	1.4298492043710266e-36	0.3126050420168067	0.10376156529652662
Mllt3	12.933467	1.0719773	2.9137759239214915e-38	1.7810561522139353e-36	0.5260504201680672	0.3842408615197937
Vim	12.873771	3.026923	6.323756620756261e-38	3.831904084126467e-36	0.25126050420168067	0.034384953738813895
Ptprg	12.869291	0.88830423	6.701399647373166e-38	4.049035879159246e-36	0.5747899159663865	0.3734870317002882
Notch2	12.668658	1.6666901	8.820999200076505e-37	5.137251923022334e-35	0.3420168067226891	0.13688760806916425
Timp3	12.591608	2.1442437	2.3483932878649878e-36	1.3526487272905862e-34	0.3226890756302521	0.13132109813438494
Lpar1	12.582745	1.3329378	2.6274148114539283e-36	1.5092158612861112e-34	0.3831932773109244	0.17353253450629455
Tpk1	12.5283785	1.8394874	5.221930374745895e-36	2.967018759808196e-34	0.3369747899159664	0.14125587744577583
Pdgfra	12.364024	1.4343126	4.09147864463045e-35	2.2814346080670744e-33	0.3403361344537815	0.1265584711057182
Setbp1	12.272795	1.1138667	1.268003350628541e-34	7.033057737904231e-33	0.47394957983193275	0.307614136205066
Pcca	12.216149	1.2283572	2.5487361262636804e-34	1.4062316216643243e-32	0.4512605042016807	0.290535416350675
Ttc3	12.19099	0.77469605	3.4717548832977496e-34	1.9054663058434716e-32	0.6151260504201681	0.49252237221295314
Nfat5	12.14243	0.86292505	6.2928412840911835e-34	3.4180235845143974e-32	0.5722689075630252	0.4569391779159715
Hlf	12.094635	2.7939332	1.1274155936172456e-33	6.092112199943085e-32	0.27310924369747897	0.08352798422569392
Ets1	11.950711	2.0080545	6.437228617528269e-33	3.416783169496144e-31	0.280672268907563	0.08035795540725012
Slc1a3	11.912948	0.8340481	1.0133111577313411e-32	5.3514059780844575e-31	0.5991596638655462	0.4409828606097376
Myo10	11.867441	2.481191	1.747303380951556e-32	9.158490671257583e-31	0.26554621848739496	0.0725314727741544
Boc	11.845188	2.649858	2.279059899291934e-32	1.1915902705375235e-30	0.26974789915966385	0.08179887759745184
Ptprk	11.810772	1.9150484	3.4339322323368095e-32	1.7864968531804852e-30	0.3277310924369748	0.14856666161079934
Cpq	11.741814	1.8746185	7.779979504740385e-32	4.00774079352302e-30	0.2915966386554622	0.09672379796754133
Psd3	11.719542	0.7166809	1.01217794869955e-31	5.2013046255967556e-30	0.6445378151260505	0.4995449719399363
Tut4	11.542547	1.2764364	8.050564639447463e-31	4.0476771757950963e-29	0.4126050420168067	0.2549825572576976
Maf	11.477691	1.3353469	1.7078097908058882e-30	8.464761246817082e-29	0.35042016806722687	0.15963901107234946
Nfia	11.465723	0.59060806	1.9611468221184193e-30	9.697501007673298e-29	0.7369747899159664	0.6143940543000151
Cenpp	11.379491	2.321495	5.290761655266059e-30	2.5978011443631897e-28	0.26218487394957984	0.07680873653875323
Dtnb	11.286777	1.2655606	1.5252771535124867e-29	7.368424147590506e-28	0.4134453781512605	0.2623236766267253
Dpyd	11.105161	1.4402865	1.1840352221692797e-28	5.603720647404316e-27	0.3588235294117647	0.19208251175489155
Fstl1	11.086331	2.0315294	1.4616012779627395e-28	6.870836859588967e-27	0.2848739495798319	0.11193690277567117
Mcc	11.04867	1.016407	2.2248604417185054e-28	1.041214821898888e-26	0.46302521008403363	0.31665402699833156
Cdc14a	11.019316	2.0886674	3.0839504614969125e-28	1.4336608730763697e-26	0.26638655462184874	0.08698619748217806
Syne2	10.918133	1.3469436	9.441670828011628e-28	4.350638913848171e-26	0.36050420168067226	0.1964507811315031
Gramd2b	10.855298	1.199569	1.88191765429081e-27	8.540321545424484e-26	0.35378151260504204	0.17127256180797815
Pknox2	10.830955	1.9832659	2.4558218617884087e-27	1.1072851861130274e-25	0.2907563025210084	0.12451084483543153
Rin2	10.713094	1.1913452	8.835889304746334e-27	3.9248571009176194e-25	0.37142857142857144	0.20195662065827394
Cp	10.599529	1.38816	2.9948504350327445e-26	1.3135990422781699e-24	0.35042016806722687	0.18863946610040952
AY172581.9	10.549203	1.015453	5.1229865439855365e-26	2.2100521786255303e-24	0.380672268907563	0.2153951160321553
Akap13	10.508981	0.86559856	7.853751264756114e-26	3.3604438574872794e-24	0.4647058823529412	0.3031700288184438
Zfp423	10.42414	2.0392308	1.92391887586358e-25	8.099775733203978e-24	0.2546218487394958	0.08481723039587441
Msi2	10.147421	0.716482	3.402372108140384e-24	1.3718102619090633e-22	0.5394957983193277	0.4043379341726073
Septin11	10.09074	1.1995851	6.071002341162307e-24	2.4290960894047503e-22	0.38823529411764707	0.25546792052176553
ENSRNOG00000066115	10.060196	0.62637573	8.283329135462441e-24	3.2954132571936538e-22	0.6201680672268908	0.49679963597755195
Rarb	10.039327	1.5405536	1.0237071532211352e-23	4.0649704875822574e-22	0.25546218487394956	0.08462005156984681
Txnip	9.982423	1.5376339	1.8196858617056198e-23	7.1444819806217275e-22	0.28907563025210087	0.12702866676778402
Pde8b	9.824423	1.8985268	8.837869554774397e-23	3.412426760320442e-21	0.32016806722689073	0.19026239951463675
Map3k20	9.796071	1.648252	1.1705066488019902e-22	4.4946597799968e-21	0.2630252100840336	0.10074321249810406
Dock11	9.704395	1.4329033	2.887838816279277e-22	1.0948721269821216e-20	0.2865546218487395	0.12765053844987106
Syn3	9.6362915	1.4153745	5.618115109202244e-22	2.107144926288627e-20	0.36554621848739494	0.24372819657212194
Zfp521	9.583951	1.5300481	9.340213182803958e-22	3.484464583463839e-20	0.27310924369747897	0.11748824510844835
Gpc6	9.556214	1.0359695	1.2214293677655228e-21	4.524467866532147e-20	0.39663865546218485	0.2571970271500076
Mical2	9.456287	1.458067	3.190724705598479e-21	1.1573829442487492e-19	0.30756302521008405	0.1663127559532838
Stk39	9.442639	1.2506928	3.635061891440174e-21	1.314012200274736e-19	0.3680672268907563	0.2464128621264978
Nhsl1	9.364096	0.92146	7.670412038504895e-21	2.7257264203270105e-19	0.35714285714285715	0.1996208099499469
Mprip	9.3486	1.0279663	8.881512357612041e-21	3.1401313337216535e-19	0.4008403361344538	0.27994843015319276
Sparcl1	9.327978	1.1378198	1.0791002558963557e-20	3.78334715135836e-19	0.33361344537815124	0.1867435158501441
Ctbp2	9.296397	1.076514	1.4528512724584152e-20	5.059880361854342e-19	0.3411764705882353	0.1947065069012589
P4ha2	9.29226	1.8360862	1.5104583981953206e-20	5.251786198435007e-19	0.25630252100840334	0.11017746094342484
Diaph2	9.103319	0.6058822	8.761216130815817e-20	2.9390025183789506e-18	0.6042016806722689	0.48507507962991053
Tmod3	9.090595	1.5583559	9.849797227715686e-20	3.2831613462048823e-18	0.27563025210084036	0.13371757925072045
Mical3	8.929531	1.1564871	4.2781642796453515e-19	1.3863368205107333e-17	0.34705882352941175	0.22246321856514484
Slc38a2	8.911488	1.3977869	5.035218736971067e-19	1.6291419141872746e-17	0.2949579831932773	0.15862278173820718
B3galt1	8.875939	0.567799	6.934543348258265e-19	2.2333277394713178e-17	0.6176470588235294	0.5336417412407098
Farp1	8.855434	0.969405	8.33588424468722e-19	2.6723264384420833e-17	0.3957983193277311	0.2773244350068254
Tns2	8.852767	1.0261269	8.537607054332441e-19	2.7328163282615872e-17	0.3588235294117647	0.22757470043986044
Mob3b	8.636925	1.4455012	5.774630984964448e-18	1.7936431589742905e-16	0.2689075630252101	0.13274685272258455
Map4k5	8.611525	0.79768544	7.209530422112359e-18	2.229424997492739e-16	0.4638655462184874	0.37280448961019264
Apbb2	8.505477	0.7813945	1.808498335858846e-17	5.511188388025664e-16	0.46050420168067224	0.3683755498255726
Laptm4a	8.464877	1.3760602	2.5642391739079808e-17	7.746662610973304e-16	0.2714285714285714	0.13641741240709843
Sptan1	8.451896	0.99949145	2.866115332678015e-17	8.609022072339149e-16	0.3697478991596639	0.25963901107234943
Add3	8.40675	0.7631598	4.2153070832004177e-17	1.2625446900911424e-15	0.44873949579831934	0.33875322311542544
Znrf3	8.385661	1.1383079	5.044152349774071e-17	1.4979560646652006e-15	0.3319327731092437	0.21272561807978158
Klf12	8.3737545	0.780692	5.5811006898197e-17	1.6503999585720708e-15	0.43529411764705883	0.32311542545123617
Marchf3	8.35399	1.5172272	6.599540020264533e-17	1.9433420795627275e-15	0.25126050420168067	0.11820112240254815
Dennd2a	8.227341	1.0487798	1.9141573890414957e-16	5.4825442375196716e-15	0.3521008403361345	0.2370392840891855
Arhgap12	8.196041	1.187196	2.4843398665003984e-16	7.067390724701134e-15	0.2957983193277311	0.16990747762778705
Gli3	8.172685	1.0137724	3.016022718453269e-16	8.533594104600707e-15	0.2865546218487395	0.14849082360078872
Ddx17	8.147735	0.5284856	3.7080505863405777e-16	1.0449326423819428e-14	0.6016806722689075	0.5435613529500986
Itgb1	8.113241	1.184236	4.92869928212695e-16	1.3814854164314657e-14	0.2907563025210084	0.1648263309570757
Arid5b	8.04342	0.8961943	8.736548284561601e-16	2.410137780712086e-14	0.37563025210084033	0.26493250417109054
Pten	8.032797	1.2406611	9.527524087169131e-16	2.6180087812790043e-14	0.3243697478991597	0.21773092674048233
Tcf7l2	8.016161	0.6563292	1.0910143997224377e-15	2.974539389412305e-14	0.4008403361344538	0.26789018656150465
Per3	8.014013	0.9413746	1.110250019145427e-15	3.0230521949874057e-14	0.37058823529411766	0.25962384347034734
Asap1	8.012153	0.5748946	1.1271802466452568e-15	3.0611996180264835e-14	0.5394957983193277	0.47477627787046867
Arhgef12	7.9430656	0.67739254	1.9724424079451823e-15	5.2950355345683345e-14	0.4680672268907563	0.3673138176854239
Zfand3	7.93116	0.65075994	2.171082662993506e-15	5.813399631203301e-14	0.5	0.4267708175337479
Trak1	7.91747	1.3345718	2.4239221138019216e-15	6.465642625696067e-14	0.2647058823529412	0.1413165478537843
Plxdc2	7.8675017	0.5799014	3.6179337147781085e-15	9.56528427681522e-14	0.5815126050420169	0.49607159108145005
Ubr1	7.8417196	0.7821674	4.444185885620258e-15	1.1659290463408323e-13	0.43529411764705883	0.3471105718185955
Epb41	7.7574925	0.9105339	8.66248197130697e-15	2.250527843995315e-13	0.34789915966386553	0.2325193386925527
Filip1l	7.7483025	0.8738143	9.312896756697416e-15	2.410545597542198e-13	0.4050420168067227	0.3069922645229789
Rock2	7.732026	0.72628397	1.0584834753681408e-14	2.726310140610374e-13	0.4403361344537815	0.34921886849689066
Lgr4	7.7044616	1.3471534	1.3139602780589478e-14	3.371908346362779e-13	0.26134453781512607	0.14227210677991808
Stk3	7.535928	0.7807812	4.8487549990395426e-14	1.2145638866172408e-12	0.3773109243697479	0.2665099347793114
Srsf5	7.5219054	0.6542116	5.398362281143709e-14	1.3490114849399166e-12	0.4773109243697479	0.3986045806158046
Susd6	7.4245896	0.7661434	1.1313019791282096e-13	2.7708968801871544e-12	0.37899159663865545	0.27426057940239645
Ehbp1	7.365715	0.82422984	1.761999405970139e-13	4.255999947646306e-12	0.36554621848739494	0.2653420294251479
Tpm1	7.3386426	1.2660583	2.1577067014198236e-13	5.176027311437989e-12	0.2722689075630252	0.1618686485666616
Tspan5	7.3345933	0.74728334	2.2239561210645624e-13	5.328853032484527e-12	0.4142857142857143	0.3286516001820112
Smurf2	7.2950487	0.7090293	2.9855132817865156e-13	7.08079993958553e-12	0.42521008403361343	0.3355528590929774
Ssbp2	7.17658	0.6512699	7.147675313490271e-13	1.657723015737135e-11	0.453781512605042	0.3735628697102988
Dlg1	7.14402	0.57048285	9.064020435183202e-13	2.088310466418143e-11	0.507563025210084	0.44521462156833
Rasal2	7.141252	0.5015112	9.24844512132387e-13	2.1284621340688942e-11	0.5386554621848739	0.4637342636129228
Ldlrad3	7.087265	1.0802675	1.3678846190534568e-12	3.1105280827629906e-11	0.28991596638655465	0.18360382223570454
Wasl	7.0127892	1.0189062	2.336134444429808e-12	5.2216838765368176e-11	0.2949579831932773	0.19050508114667072
Samd4a	6.973116	0.61233336	3.0999685648376958e-12	6.884951369744399e-11	0.4336134453781513	0.33634157439708784
Rapgef4	6.97161	1.3082466	3.1333372080690985e-12	6.951698190939335e-11	0.2596638655462185	0.15645381465190353
Pde1a	6.947356	0.8984014	3.721947870631166e-12	8.205505684085492e-11	0.30168067226890755	0.19215834976490218
Cd63	6.935493	0.9646748	4.048075027357503e-12	8.905765060186507e-11	0.27983193277310925	0.16883057788563627
Abcd3	6.9340844	1.0259457	4.0886051777064024e-12	8.98550274169732e-11	0.3067226890756303	0.2096920976793569
Peak1	6.9121923	0.7542187	4.77220647819747e-12	1.0422300106446684e-10	0.3949579831932773	0.30993477931139085
Fkbp5	6.891614	1.1079904	5.5162860772562376e-12	1.2009808296547693e-10	0.25210084033613445	0.1407250113757015
Cast	6.875513	0.74845445	6.176706429661746e-12	1.3405882712659232e-10	0.36554621848739494	0.26834521462156835
Adcy5	6.77976	1.2279421	1.2037591431772903e-11	2.5674480362009227e-10	0.25546218487394956	0.15433035037160625
Immp2l	6.779398	0.8523491	1.2067750685587296e-11	2.571264846280724e-10	0.3546218487394958	0.26550887304717125
Cmss1	6.765723	1.3041984	1.3264492436404955e-11	2.817663104576153e-10	0.2638655462184874	0.16673744880934324
Fndc3b	6.744096	1.0428022	1.5398277307022318e-11	3.257722321080019e-10	0.2630252100840336	0.15777339602608828
Cacnb2	6.741647	1.0816938	1.5660150732769216e-11	3.306452369216912e-10	0.31092436974789917	0.21747307750644623
Tnrc6a	6.6925206	0.5746011	2.1935857987221136e-11	4.5761910304485405e-10	0.4907563025210084	0.43327771879265886
Ate1	6.6794004	0.6215482	2.399215629229394e-11	4.995228886040067e-10	0.47058823529411764	0.4164871833763082
Pbx3	6.668409	0.70981765	2.585916537195499e-11	5.357344478146327e-10	0.32100840336134456	0.21336265736387078
Stim1	6.6035814	1.1801655	4.0134191135588955e-11	8.241463774228775e-10	0.25882352941176473	0.1598665251023813
Slc4a4	6.5512543	0.9412415	5.7055749928240735e-11	1.1599531805365766e-09	0.3168067226890756	0.21794327316851206
Eml4	6.4784846	0.6752363	9.264844694106792e-11	1.85526966434234e-09	0.38235294117647056	0.29388745639314423
Raph1	6.452803	0.94672996	1.0979980315802513e-10	2.184120183122538e-09	0.3042016806722689	0.21521310480812983
Sash1	6.4228005	0.5840913	1.3378990838221967e-10	2.651265802591321e-09	0.4260504201680672	0.3426057940239648
Lims1	6.365318	0.70212007	1.948860487501834e-10	3.804451487985424e-09	0.38823529411764707	0.30799332625511905
Mxi1	6.3132253	1.1468319	2.732789738795568e-10	5.280706881436671e-09	0.2529411764705882	0.1597906870923707
Stim2	6.231217	1.1254345	4.6282527928859413e-10	8.813437607234027e-09	0.25210084033613445	0.15878962536023056
Csnk1a1	6.223481	0.62008643	4.86242494791503e-10	9.23420303061472e-09	0.4226890756302521	0.3555892613377825
ENSRNOG00000063779	6.198503	0.79735726	5.700274233190512e-10	1.0805782059048125e-08	0.26974789915966385	0.16620658273926892
Hivep2	6.1943545	0.6613208	5.852429842694663e-10	1.108419549068982e-08	0.3873949579831933	0.31029880175944186
Abl1	6.078784	0.9289843	1.2109746459950424e-09	2.238914852551328e-08	0.27647058823529413	0.18504474442590627
Arhgap32	6.065708	0.5443813	1.313734928834993e-09	2.4203661263580375e-08	0.4899159663865546	0.4499469133929926
Rsu1	5.97837	0.7176383	2.253808813899034e-09	4.08412753605939e-08	0.3319327731092437	0.24597300166843622
Sp3	5.8140783	0.79086953	6.096893161447409e-09	1.0643418986087126e-07	0.31092436974789917	0.2288942818140452
Enah	5.7206063	0.68810695	1.0614460229546927e-08	1.8092908388022836e-07	0.3176470588235294	0.23150310935841042
Gucy1a2	5.718813	1.8353035	1.0727080300142057e-08	1.8261922636886803e-07	0.25630252100840334	0.19908994387987258
Trpm3	5.620472	1.6578438	1.9043639661904883e-08	3.1814258896533685e-07	0.3453781512605042	0.3081450022751403
Dennd4c	5.5733113	0.67577434	2.499419769503565e-08	4.1457938993205494e-07	0.3596638655462185	0.2914303048688002
Polr2a	5.5014052	0.7902044	3.767764162877656e-08	6.157049371698592e-07	0.27983193277310925	0.1961322614894585
Arhgef40	5.428383	0.66247624	5.686688618117388e-08	9.150200580771232e-07	0.2680672268907563	0.1779008038829061
Pspc1	5.4076457	0.5724227	6.385860028185386e-08	1.0220300866483573e-06	0.40588235294117647	0.35258607614136206
Kcnab1	5.3539615	0.80092007	8.604909088188043e-08	1.3626172503243996e-06	0.31596638655462184	0.24166540269983317
Pcbp2	5.2708015	0.6806737	1.358292774732846e-07	2.114177157761607e-06	0.3487394957983193	0.2880630972243288
Nebl	5.197121	0.9778243	2.0239825359814407e-07	3.0996945105468868e-06	0.28823529411764703	0.22605794023964812
P4ha1	5.037055	0.709588	4.7274870618277887e-07	7.004699204118828e-06	0.2949579831932773	0.22264522978917034
ENSRNOG00000070695	4.9518027	0.7089212	7.352912072852344e-07	1.0698206420501197e-05	0.3235294117647059	0.2661155771272562
Rgl1	4.9078054	0.8494175	9.210112235029865e-07	1.3298843878762818e-05	0.25210084033613445	0.18213256484149856
Zhx2	4.8997626	0.74759865	9.595250454600958e-07	1.383590240929599e-05	0.26218487394957984	0.18766873957227362
RGD1562608	4.8850107	0.7444409	1.0342328900770009e-06	1.4851867652982465e-05	0.31176470588235294	0.2516760200212346
Plpp3	4.7209086	0.61091477	2.3479344229404765e-06	3.2687113619767614e-05	0.25546218487394956	0.17577733960260883
Arhgef11	4.6976523	0.5905744	2.6316864674308203e-06	3.644381669495019e-05	0.3403361344537815	0.28161686637342637
Lrp1	4.6466055	0.61484134	3.3744124669027812e-06	4.6180112128644716e-05	0.3226890756302521	0.2621720006067041
Lrp6	4.645558	0.7203064	3.39158321696638e-06	4.632438679277988e-05	0.28991596638655465	0.22994084635219172
Fermt2	4.6426377	0.5576458	3.4398894900833e-06	4.6953595735082334e-05	0.30168067226890755	0.23082056726831487
Marchf6	4.473922	0.61203635	7.679778945657319e-06	0.00010082294638362639	0.3378151260504202	0.28816927043834367
Tmpo	4.441894	0.52595556	8.917053116451942e-06	0.00011583329345695875	0.3739495798319328	0.32871227059001973
Slc38a9	4.3987103	0.64684993	1.0889606876409623e-05	0.00013989675108505158	0.2722689075630252	0.20585469437281967
Sh3bgrl	4.3118105	0.5815397	1.619233561785614e-05	0.0002026797066053563	0.2596638655462185	0.188942818140452
Abi2	4.1948953	0.58140135	2.729978277089185e-05	0.00033142284051796095	0.33613445378151263	0.29076293038070683
Dock7	4.143878	0.589481	3.414817813729317e-05	0.00040725295951449865	0.2739495798319328	0.2140300318519642
Wdr26	4.0906754	0.50934964	4.301188874477391e-05	0.00050776309652192	0.32857142857142857	0.2755043227665706
Cblb	4.079596	0.6781167	4.511403143980991e-05	0.0005313600510028749	0.27058823529411763	0.21676020021234643
Pgrmc1	3.9093063	0.7427305	9.256150617034758e-05	0.0010400024321369277	0.2605042016806723	0.2125436068557561
Mipol1	3.722168	0.5388239	0.00019751956481250932	0.002113933229126631	0.3226890756302521	0.28225390565751557
Ndfip1	3.703771	0.5703989	0.0002124179331947752	0.002260687506274953	0.3126050420168067	0.27307750644623086
Rap1gds1	3.7007415	0.53400654	0.00021497042000662422	0.0022846797684509044	0.31092436974789917	0.26517518580312455
Ccnl2	3.6805725	0.5003684	0.00023271096327664374	0.0024567059698177808	0.34789915966386553	0.3107993326255119
Nalcn	3.6800056	0.7258183	0.00023322885597845517	0.0024609341693227435	0.2739495798319328	0.2336114060367056
Zc3h10	3.6517847	0.5338072	0.00026042427093046327	0.0027313933288284605	0.25546218487394956	0.2009100561201274
Sobp	3.5787475	0.62390876	0.0003452448464369469	0.00353783159843452	0.2747899159663866	0.23235249507052935
Hdlbp	3.5521379	0.5758079	0.0003821144614615033	0.0038856305621911397	0.28319327731092436	0.2404671621416654
Mpped2	3.552113	0.79533666	0.00038215063527798006	0.0038856305621911397	0.28991596638655465	0.2588199605642348
Arnt	3.5110323	0.61918426	0.00044637022464970994	0.004475656685799052	0.280672268907563	0.2372971333232216
Cdh11	3.4726996	0.72319406	0.0005152517163762726	0.005117369723138291	0.28991596638655465	0.25750037919005003
Sugct	3.4607372	0.5141656	0.0005386984138787128	0.005319995734988738	0.2571428571428571	0.20435310177460944
Sos2	3.3508356	0.50780654	0.0008056816206527748	0.007692131538527358	0.32100840336134456	0.2866676778401335
Gpcpd1	3.1991231	0.6494625	0.0013784632390314625	0.012441179625283532	0.25630252100840334	0.21944486576672229
Stk38	3.1915927	0.5392423	0.0014149071386017626	0.01274267313914285	0.25882352941176473	0.21709388745639313
Akap2	3.1101594	0.52362406	0.0018698637578594868	0.016479009477630098	0.3092436974789916	0.2773092674048233
Aplp2	3.023846	0.6098011	0.002495835618372922	0.02138442565378287	0.25882352941176473	0.22355528590929774
Esyt2	2.8865964	0.5130572	0.003894334046130312	0.031732843999676685	0.2823529411764706	0.2520703776732899
Adk	2.8729072	0.50471634	0.0040671369545661785	0.032987076746396324	0.3302521008403361	0.306021537994843
LOC100912041	2.8461661	0.54937845	0.004424908740223131	0.0354906796662273	0.2966386554621849	0.27436675261641136
Sox5	2.7691393	0.52016145	0.005620458420989936	0.04372487245064007	0.3050420168067227	0.2784165023509783
Atxn10	2.7286859	0.5894269	0.0063587254838264745	0.04879833034183962	0.25126050420168067	0.22123464280297284
Bmp2k	-4.1716676	-0.579411	3.023782932090276e-05	0.0003645579813352773	0.2571428571428571	0.3116942211436372
Kcnip4	-5.3457036	-1.2215848	9.006643823762266e-08	1.4219374578990938e-06	0.27058823529411763	0.3335507356286971
Mef2a	-5.8858995	-0.5027143	3.958952561693692e-09	7.046128982043288e-08	0.3815126050420168	0.4767480661307447
Ophn1	-5.9011602	-0.7683173	3.6095445841914748e-09	6.446142397969204e-08	0.2865546218487395	0.3682390414075535
Ankrd44	-5.9935555	-0.589111	2.053018897574171e-09	3.736423108206603e-08	0.32857142857142857	0.41087517063552254
Negr1	-6.296464	-0.52979344	3.045116067953728e-10	5.873404184058681e-09	0.3831932773109244	0.4698771424237828
Cask	-6.3192773	-0.5191823	2.627895300160941e-10	5.082698603613864e-09	0.31932773109243695	0.4247535264674655
Fchsd2	-6.366412	-0.5616927	1.9350120891315456e-10	3.780937880776513e-09	0.4613445378151261	0.5314121037463977
Snx29	-6.3999104	-0.6651149	1.5546819963948489e-10	3.0634833398885716e-09	0.28823529411764703	0.3862278173820719
Cacna2d3	-6.46411	-0.84598076	1.0189683532567121e-10	2.0365767868808607e-09	0.25546218487394956	0.3419535871378735
Mbnl1	-6.947998	-0.59050316	3.705065584366701e-12	8.1768847412455e-11	0.3680672268907563	0.4766115577127256
Cdc37l1	-7.1014357	-0.580697	1.2346745091390153e-12	2.8137158433270213e-11	0.33361344537815124	0.45290459578340664
Cux1	-7.2937813	-0.7406405	3.013744654052758e-13	7.13968027309267e-12	0.32521008403361346	0.43461246776884577
Fam168a	-7.341935	-0.5475883	2.105275046669182e-13	5.056036269011004e-12	0.2857142857142857	0.41657818898832094
Kazn	-7.344102	-0.7858026	2.0714505036592963e-13	4.980508171986331e-12	0.2680672268907563	0.38044896101926284
Rab31	-7.404616	-0.63006437	1.3153053944909362e-13	3.1991523086887434e-12	0.27899159663865547	0.403685727286516
Ube3a	-7.4616036	-0.68040824	8.547571259428754e-14	2.1083338708845086e-12	0.35042016806722687	0.44803579554072503
Cyrib	-7.5080786	-0.67793006	6.000140707912825e-14	1.4958258035921557e-12	0.2722689075630252	0.3956924010313969
Syne1	-7.7439785	-0.69629	9.635326989080522e-15	2.4909280598404715e-13	0.26974789915966385	0.39505536174730776
Ppp2r3a	-7.843209	-0.5247734	4.3917764285973915e-15	1.153859456165074e-13	0.37142857142857144	0.5103139693614439
Magi1	-7.86662	-0.5982678	3.64350878631273e-15	9.608780530041849e-14	0.3588235294117647	0.4851205824359169
Srgap2	-7.9304914	-1.0074396	2.1828063581559267e-15	5.837336492997086e-14	0.39915966386554624	0.4959957530714394
Agap1	-8.029147	-0.5579584	9.815276346374074e-16	2.6900272402363247e-14	0.4176470588235294	0.538829061125436
Rnf13	-8.038605	-0.64365125	9.086699541323455e-16	2.5034394557606775e-14	0.30084033613445377	0.43521917184893066
Wdfy3	-8.196863	-0.71037036	2.467418406560858e-16	7.030422421057183e-15	0.2605042016806723	0.39705748521158807
Scd2	-8.256785	-0.74035704	1.4964773132340342e-16	4.309772438085819e-15	0.2857142857142857	0.41768542393447594
Cpeb4	-8.273038	-0.55097586	1.305886102008658e-16	3.771240773376518e-15	0.36722689075630255	0.5088275443652358
Dip2c	-8.4812975	-0.52075595	2.2269638470171774e-17	6.73744935303927e-16	0.43529411764705883	0.5780373123009253
Rapgef5	-8.578338	-0.8238255	9.625382440211064e-18	2.95469646034356e-16	0.27647058823529413	0.41729106628242074
Btd	-8.605193	-0.7610222	7.61886234569878e-18	2.352534137554059e-16	0.31512605042016806	0.44758076748066133
Picalm	-8.86844	-0.6163916	7.417806197865455e-19	2.385302526755324e-17	0.46050420168067224	0.5777642954648871
Fhit	-9.0117855	-0.5732965	2.0272765377473573e-19	6.68299998276904e-18	0.4336134453781513	0.5884726224783862
Sat1	-9.145628	-0.95607316	5.928418672287991e-20	2.0015334280706927e-18	0.2680672268907563	0.40907022599726983
Lrba	-9.216185	-0.71156174	3.07860019624122e-20	1.0563982277314798e-18	0.2529411764705882	0.41864098286060974
Celf2	-9.282798	-0.62850374	1.6508556835322256e-20	5.720965332386222e-19	0.4823529411764706	0.591399969664796
Kif1b	-9.334835	-0.56215966	1.0114877099214248e-20	3.5641766934811077e-19	0.48403361344537815	0.6193386925527075
Snx24	-9.39006	-0.78332734	5.996601142668964e-21	2.134545663110314e-19	0.2815126050420168	0.43758531776126197
Fnbp1	-9.4070635	-0.85916984	5.1019038791033254e-21	1.828487465457783e-19	0.492436974789916	0.5743515850144092
Vmp1	-9.772047	-0.91750747	1.4842243206516168e-22	5.668168871909253e-21	0.25546218487394956	0.4118155619596542
Rtn4	-10.038199	-0.9430888	1.0354675600826663e-23	4.103896571775649e-22	0.2596638655462185	0.42123464280297285
Dnaaf9	-10.896003	-0.8000066	1.2043221692748276e-27	5.525124420353618e-26	0.35798319327731093	0.5263916274836948
Ano4	-11.091778	-1.0732838	1.375274338871373e-28	6.494144547021894e-27	0.30840336134453783	0.4736387077203094
Rapgef6	-11.280766	-1.0078208	1.6331918074877274e-29	7.87160906569832e-28	0.27983193277310925	0.4544971939936296
Dpp10	-11.612657	-1.5156099	3.553974963969464e-31	1.7998222003522652e-29	0.2865546218487395	0.444107386622175
Dip2b	-11.620613	-0.9054951	3.2380422824400227e-31	1.6437964768435236e-29	0.3369747899159664	0.5122250872137115
Unc5c	-11.776963	-1.0064869	5.130870679625641e-32	2.6627186799265148e-30	0.2714285714285714	0.46324890034885485
Ccdc88a	-12.552222	-0.9150492	3.865062323780751e-36	2.2020352358800874e-34	0.326890756302521	0.5256180797815865
Nrxn3	-12.655695	-1.5002521	1.0405028700563369e-36	6.042987028698382e-35	0.31932773109243695	0.47418474139238587
Osbpl1a	-12.740457	-0.9808937	3.523280857480056e-37	2.0866979225403068e-35	0.292436974789916	0.4967693007735477
Prkn	-12.856353	-0.8853066	7.922713671912594e-38	4.745931852723413e-36	0.42521008403361343	0.6003943576520552
Slc44a1	-13.194041	-1.165607	9.495466853119296e-40	5.978437178453428e-38	0.3226890756302521	0.5094039132413165
Septin7	-13.202188	-1.1299958	8.522407258033547e-40	5.398211195526627e-38	0.3596638655462185	0.5393447595935082
Sdccag8	-13.230461	-0.71700495	5.852726717488863e-40	3.718432374511258e-38	0.6008403361344538	0.7532686182314576
Opcml	-13.246124	-1.7496707	4.75114470035257e-40	3.0369664569387804e-38	0.26134453781512607	0.4395722736235401
Zswim6	-13.25964	-1.0552725	3.9679706011097e-40	2.544112282044831e-38	0.3033613445378151	0.5100561201274079
Nrg3	-13.657092	-1.7229328	1.831529754538669e-42	1.2387049301179915e-40	0.26134453781512607	0.44312149249203703
Foxn3	-13.682169	-1.0123357	1.2976283293724394e-42	8.861913861114842e-41	0.3369747899159664	0.5447595935082663
Plp1	-13.848878	-1.198589	1.2921545708270327e-43	8.970633354953499e-42	0.5042016806722689	0.6543606855756104
Lig3	-14.158389	-1.4701959	1.6575079668913947e-45	1.1942031626750852e-43	0.26218487394957984	0.469042924313666
Vps13c	-14.213678	-1.0972577	7.536090293627366e-46	5.505284637497956e-44	0.30084033613445377	0.5253147277415441
Ankrd28	-14.315276	-1.1253442	1.756653851232041e-46	1.3200718510727948e-44	0.3663865546218487	0.5637797664189291
Adgrl3	-14.378441	-0.91904074	7.066886730646974e-47	5.4272654650089546e-45	0.44285714285714284	0.657985742454118
Ntm	-14.675124	-1.7642362	9.304549800185856e-49	7.680283114594356e-47	0.3243697478991597	0.4942514788411952
Nav3	-14.802795	-1.3410745	1.4051949127764227e-49	1.1879563121480032e-47	0.42016806722689076	0.5795995753071439
Pkp4	-15.296586	-1.2607156	8.057390893273093e-53	7.376910806478763e-51	0.28907563025210087	0.5212043075989686
Phactr1	-15.521467	-1.3134848	2.483095091887729e-54	2.345070797140456e-52	0.37899159663865545	0.5725466403761565
Dock4	-15.610279	-1.0786283	6.196576789426837e-55	5.9595150902350025e-53	0.5176470588235295	0.7208402851509177
Mbp	-15.812404	-2.0954492	2.555278022503957e-56	2.5633473215223903e-54	0.25210084033613445	0.4682087062035492
Grm3	-16.027315	-1.5325509	8.236453475926192e-58	8.342293892573359e-56	0.2915966386554622	0.5270134991657819
Dst	-16.14532	-0.8882233	1.2251016136101495e-58	1.2590921779877645e-56	0.5201680672268908	0.7292734718640983
Ssh2	-16.23467	-1.1488801	2.867791859446411e-59	2.976540798274923e-57	0.45210084033613446	0.6709995449719399
Eml6	-16.417566	-1.3965523	1.431971942735874e-60	1.5396268590461709e-58	0.28991596638655465	0.5395419384195359
Clasp2	-16.619047	-1.1629087	5.073249424801327e-62	5.688007884512547e-60	0.3403361344537815	0.5929015622630062
Ppp3ca	-16.641949	-1.0297905	3.4616792651351004e-62	3.923111755287704e-60	0.42100840336134454	0.6566054906719248
Oxr1	-16.828487	-1.4627408	1.5090947162253803e-63	1.7577599900211847e-61	0.27563025210084036	0.5289549522220537
Csmd1	-17.09267	-2.0410326	1.6829016177032909e-65	2.0633751647232278e-63	0.28739495798319326	0.5053541635067496
Phlpp1	-17.19069	-1.3439744	3.1180105922557306e-66	3.868178111078914e-64	0.3487394957983193	0.5927802214469893
Tmeff2	-17.72788	-1.7655089	2.554819810797564e-70	3.4557646550439826e-68	0.280672268907563	0.5414227210677992
Rbfox1	-18.008717	-1.6935183	1.6644095389112267e-72	2.2807849929942995e-70	0.3235294117647059	0.5623236766267253
Usp54	-18.017637	-1.6356857	1.4166605265740503e-72	1.9540595131678644e-70	0.3042016806722689	0.5498255725769756
Dlg2	-18.314426	-1.4225581	6.34928136927768e-75	9.244377304741378e-73	0.44873949579831934	0.6391475807674807
AABR07028615.1	-18.899364	-1.5543498	1.1543263132760388e-79	1.8616619603188792e-77	0.373109243697479	0.6050659790687093
Prickle2	-19.000666	-1.4931816	1.6839259240024258e-80	2.7582180408308484e-78	0.32857142857142857	0.5946761716972546
Slc8a1	-19.063128	-1.5313439	5.112596479574183e-81	8.575255823260185e-79	0.26134453781512607	0.5667222812073411
Tanc2	-19.105162	-1.5111856	2.2871434703674405e-81	3.9305122950593245e-79	0.31092436974789917	0.5738510541483391
Zeb2	-19.168926	-1.208177	6.728384192232552e-82	1.1658454791268403e-79	0.4957983193277311	0.7335204004246929
Macrod2	-19.555069	-1.6617899	3.7349837658509083e-85	6.809362576941751e-83	0.28823529411764703	0.5608069164265129
Nkain2	-20.813915	-2.2782462	3.2378583937761393e-96	7.542771009323393e-94	0.3521008403361345	0.5895798574245412
Nrxn1	-23.219772	-2.1847622	2.8749911657556765e-119	9.7221072227796e-117	0.3663865546218487	0.6399514636735932
Ptprd	-23.812695	-1.9540174	2.467402584311679e-125	9.405738651396121e-123	0.45714285714285713	0.7045957834066434
Nlgn1	-23.876167	-2.3124175	5.4173750056947016e-126	2.10334600684065e-123	0.25798319327731095	0.5896101926285454
Magi2	-24.208168	-1.7268641	1.82502262643545e-129	7.2195140350652166e-127	0.4504201680672269	0.7178522675564993
Ncam1	-24.760796	-1.9249821	2.3722222302492155e-135	1.0150206383552052e-132	0.3100840336134454	0.6548460488396785
Il1rapl1	-27.285606	-2.5569396	6.285963014907378e-164	4.881166687798077e-161	0.27647058823529413	0.640421659335659
Pde4b	-27.446255	-2.6938868	7.700982799772577e-166	6.209954053078147e-163	0.2529411764705882	0.6506446230850903
Adgrb3	-27.6558	-2.3503995	2.3767187900284975e-168	1.9932114460694993e-165	0.2773109243697479	0.6566509934779311
Anks1b	-28.978968	-2.7177365	1.2114709088195567e-184	1.1545317761050375e-181	0.2739495798319328	0.65035643864705
Lsamp	-29.627544	-2.3871772	6.603601254335271e-193	6.922555194919664e-190	0.5201680672268908	0.7845442135598362
Cadm2	-30.146515	-2.4562197	1.19158690404637e-199	1.3879339461242332e-196	0.32521008403361346	0.7119065675716669
Qki	-32.99721	-1.9311742	8.905730283192243e-239	1.6974321919764414e-235	0.5857142857142857	0.8724404671621416
Pcdh9	-35.1728	-2.7837558	5.210988781975308e-271	1.8208931800482385e-267	0.5134453781512605	0.8274836948278477
