# Supplementary material for: Single-cell RNA sequencing identifies microglial state changes associated with iTBS after ischemia–reperfusion injury
Source: PLoS One. 2026 Apr 20;21(4):e0346888. doi: 10.1371/journal.pone.0346888 (PMC13095131; doi:10.1371/journal.pone.0346888)
Supplement: S1 File — These materials provide additional support for the results presented in this study. (ZIP) [file pone.0346888.s005.zip › single-cell RNA sequencing/standard analysis/05-Marker_gene_analysis/cluster12/differentially_expressed_genes.xls]

names	scores	logfoldchanges	pvals	pvals_adj	pct_nz_group	pct_nz_reference
Fyn	47.4012	3.6928115	0.0	0.0	0.9272237196765498	0.2905449422030997
Pcdh17	46.524223	4.923543	0.0	0.0	0.8751123090745733	0.16199796991228202
Bcas1	45.228176	3.6776183	0.0	0.0	0.9523809523809523	0.3914130319511567
Nfasc	44.67884	3.8280356	0.0	0.0	0.9002695417789758	0.3332070840971412
Cdh20	44.493393	3.0653708	0.0	0.0	0.9415992812219227	0.3801415001439241
Tmem108	44.238186	5.82921	0.0	0.0	0.8221024258760108	0.14874180011210933
Tcf7l2	44.166725	3.8303251	0.0	0.0	0.8814016172506739	0.25994212735012956
Tns3	42.815502	3.1753452	0.0	0.0	0.889487870619946	0.32013271319708514
Pcdh7	42.162315	2.7113547	0.0	0.0	0.9442946990116802	0.49214477252412625
AABR07021536.1	41.775356	4.104068	0.0	0.0	0.8400718778077269	0.2523217234535731
Grid2	41.48466	2.5748746	0.0	0.0	0.9604672057502246	0.5642280364203797
Opcml	40.07582	3.4096663	0.0	0.0	0.9020664869721473	0.4285606072083264
Sirt2	39.875095	3.5237796	0.0	0.0	0.7897574123989218	0.17161816171012165
Mpzl1	39.674328	3.6454	0.0	0.0	0.7789757412398922	0.12257790840365415
Sema5a	38.123287	3.672365	0.0	0.0	0.7610062893081762	0.1607405275198085
Ankrd44	37.81364	2.4214323	0.0	0.0	0.8849955076370171	0.4013968215492296
Slc44a1	37.65585	2.1388352	2.6244222276613e-310	3.2366844955968786e-307	0.9407008086253369	0.49876528247004104
Dnm3	37.446922	2.1525798	6.740540018488479e-307	7.851231223757191e-304	0.945193171608266	0.49656854576029813
Lsamp	37.336937	2.2049682	4.130955481216494e-305	4.5584006641676323e-302	0.9937106918238994	0.7762510036814277
Kazn	36.25098	2.5283995	9.589176555096772e-288	1.0052333782707947e-284	0.8580413297394429	0.37036980926265395
Lcorl	36.177845	2.4836946	1.3580870519654697e-286	1.3558882443575256e-283	0.834681042228212	0.3354189707152272
AABR07028615.1	36.113842	3.3515666	1.3754112060329446e-285	1.3107668793493961e-282	0.9029649595687331	0.5958610450406775
Ptprt	35.687668	2.4343224	6.140919490114968e-279	5.5978486099891485e-276	0.8616352201257862	0.4046389019346433
Arhgap35	35.46452	2.5216491	1.7328550427335853e-275	1.513793284414681e-272	0.8265947888589398	0.35155362310058025
Trio	35.404415	2.1557486	1.4601468865108948e-274	1.224537584903497e-271	0.8616352201257862	0.36961231384550125
Enpp6	35.289173	4.6747346	8.607783641804367e-273	6.941184301310398e-270	0.655884995507637	0.06623539927583438
Grid1	35.092777	2.010876	8.687891043953614e-270	6.746308282501165e-267	0.8814016172506739	0.44966442953020136
Slc22a23	34.786434	2.3718257	3.900936502189342e-265	2.9209655251750624e-262	0.8176100628930818	0.30928537882345813
Grik2	34.48763	2.0428696	1.2294705769789796e-260	8.88864831618665e-258	0.9424977538185085	0.6102686078749223
Tnr	34.398434	3.6155553	2.6612119497451653e-259	1.8598323246119045e-256	0.6891284815813118	0.14104564667383762
Ppfibp1	34.22454	3.1636333	1.0435146625180801e-256	7.057525294952926e-254	0.706199460916442	0.13722786977138787
Qki	33.75134	1.4287816	1.0217315168383619e-249	6.694257181885342e-247	0.9982030548068284	0.8651506658384717
Sh3d19	33.704933	2.3211968	4.894418198001985e-249	3.1095870284639276e-246	0.7969451931716083	0.2565333979729423
Ptpro	33.692986	2.848858	7.323442571948076e-249	4.5159793224548043e-246	0.7277628032345014	0.187268017028497
Plxnb3	33.439877	3.4480162	3.612083780191298e-245	2.1637413867283075e-242	0.6639712488769093	0.08727862196433711
LOC103692025	33.35386	2.8348045	6.404184600070996e-244	3.729725953474681e-241	0.8445642407906558	0.3947611616949717
Sez6l	33.022022	3.165081	3.923466037471616e-239	2.2232267281521596e-236	0.6810422282120395	0.14943869589588982
Sema5b	32.942455	3.131051	5.4256579053779636e-238	2.9935353590566942e-235	0.6801437556154537	0.12309300528731801
Ephb1	32.68771	2.49191	2.3349430374559418e-234	1.2552414288025967e-231	0.7493261455525606	0.2402926962291878
Arhgef28	32.48499	2.4149816	1.7374621228714142e-231	9.106907717030517e-229	0.7574123989218329	0.24385292468980563
Zfhx2	32.12803	2.079396	1.7907449123636064e-226	9.15725800795497e-224	0.8149146451033243	0.2867726150256791
Cadm2	31.919556	1.761143	1.429720720061076e-223	7.13702967066679e-221	0.9685534591194969	0.7006075113245565
Kirrel3	31.59879	2.319059	3.836299376082474e-219	1.8705082027661665e-216	0.8454627133872417	0.4932204160164831
Cdyl	31.234083	2.7661352	3.672623861689005e-214	1.7500052700948108e-211	0.683737646001797	0.18481373187692215
Map2	31.195675	2.0978844	1.2194912092115979e-213	5.681745042740081e-211	0.8203054806828391	0.4123956550062872
Sox10	30.58187	2.527709	2.132545991308919e-205	9.719773750822347e-203	0.6846361185983828	0.15122638508037026
Phyhipl	30.572914	2.5988443	2.8050106888447636e-205	1.2512734915387087e-202	0.7008086253369272	0.22680927780386928
Tmem163	30.507954	3.6228209	2.0440213637691207e-204	8.928114981829872e-202	0.610062893081761	0.10391322132501099
Cdk14	29.369806	2.3904467	1.3349847478602348e-189	5.712100045640343e-187	0.706199460916442	0.23788386080264215
Sox6	29.299858	2.1446168	1.0414604031441343e-188	4.367051762463984e-186	0.7699910152740341	0.2946505673640675
Chn2	29.096916	1.8611215	3.927313597894973e-186	1.6145109194797256e-183	0.7942497753818508	0.35234141833441907
Itpr2	29.077913	1.9317223	6.830343639761211e-186	2.753942014446799e-183	0.7726864330637916	0.320647810080749
Gng12	29.051252	2.1375499	1.483743251066831e-185	5.869464339974939e-183	0.7241689128481581	0.26232066295998907
Dock6	28.763584	4.5794783	6.125753988497099e-182	2.3783807059783365e-179	0.5309973045822103	0.0324814034875089
Tnik	28.642857	1.765414	1.9675231126943316e-180	7.500198105590793e-178	0.8068283917340521	0.384004726771403
Vcan	28.579609	2.423804	1.2044140117920229e-179	4.509240030577063e-177	0.6738544474393531	0.1956913660672353
Map4k4	28.515518	1.6422237	7.522481281597472e-179	2.766953378069695e-176	0.8454627133872417	0.43596891238808005
LOC103691527	28.328323	1.6849037	1.5482651458265706e-176	5.596711559896531e-174	0.8733153638814016	0.40471465147635854
Mpdz	28.224016	2.6453087	2.9672593065250506e-175	1.0544331969593934e-172	0.6190476190476191	0.15362007059857288
Pnn	28.222954	1.7634479	3.05762155170651e-175	1.0684348908846448e-172	0.8005390835579514	0.4122896056478858
Erbb4	28.213043	1.7088798	4.0457443901349e-175	1.3905422439929232e-172	0.9622641509433962	0.5167482236732468
Ptprj	28.067612	2.061698	2.4354122508325387e-173	8.235621492089518e-171	0.7178796046720575	0.28062175223839897
RGD1310951	28.056654	1.7939003	3.313597354461523e-173	1.1027441608514333e-170	0.7681940700808625	0.30451315769539594
Zfp827	27.984331	1.9508905	2.5206769477744362e-172	8.257580138599816e-170	0.7367475292003594	0.29961973730058933
LOC120093688	27.849346	2.0776498	1.0969276389637154e-170	3.5381822890020394e-168	0.7026055705300989	0.21376520672049934
Frmd4b	27.754148	1.6293017	1.5527517274491486e-169	4.932574654196795e-167	0.8355795148247979	0.41185025830593724
Sh3rf1	27.424759	1.9568485	1.3899616458463027e-165	4.3495426666885943e-163	0.7178796046720575	0.27075916190707044
Arhgap42	27.23858	2.3999481	2.269316048186207e-163	6.996835333275297e-161	0.6127583108715184	0.13250109836835486
Strn	27.035324	1.7361364	5.683259432679853e-161	1.7268872067473304e-158	0.7556154537286612	0.33020740224521644
RGD1306271	27.01481	2.5491178	9.901307141060976e-161	2.9655829359926347e-158	0.6037735849056604	0.16416440680533884
Ablim2	26.750757	2.4532945	1.2099778239302303e-157	3.5730133882424235e-155	0.6109613656783468	0.18261699516717925
Iffo1	26.708702	2.0744963	3.7296063017815775e-157	1.0860406350437855e-154	0.6657681940700808	0.22274910236793066
Psd3	26.179277	1.5437251	4.576184031969134e-151	1.3143051289625324e-148	0.834681042228212	0.49650794612692595
Akap2	26.0154	2.2048333	3.315802548110505e-149	9.394475165362818e-147	0.6540880503144654	0.27153180723256626
Pkp4	25.89741	1.4662011	7.122498520846647e-148	1.991070719840944e-145	0.8445642407906558	0.5115669550199221
Fmnl2	25.89342	1.3812861	7.899077524511712e-148	2.1791060444593754e-145	0.8903863432165319	0.6338418652567152
Map7	25.884083	1.4639634	1.0062699597306877e-147	2.7399293474952726e-145	0.8526504941599281	0.39209477782659413
Csmd1	25.777996	1.7220685	1.5653066193980629e-146	4.207463920807665e-144	0.89937106918239	0.4947808565758177
Prpf4b	25.751558	1.3601635	3.0964223600930226e-146	8.217669772368394e-144	0.9317160826594789	0.6919872134773585
Slc1a1	25.56204	2.928673	4.0344362223311136e-144	1.0573248729674266e-141	0.5372866127583109	0.10753404941900102
Mbp	25.493998	1.8418993	2.2977408413221137e-143	5.947461046809806e-141	0.8490566037735849	0.45789082976047996
Serinc5	25.303833	1.7831613	2.898504547597817e-141	7.41098126157754e-139	0.6945193171608266	0.25824533761570745
Zdhhc14	25.24735	1.5902667	1.2110377078138833e-140	3.0591104315693826e-138	0.7502246181491464	0.36841547108639994
Epb41l2	25.20054	1.6716123	3.951314642495913e-140	9.86229318982968e-138	0.7654986522911051	0.4129865014316663
Pde1c	25.19905	2.2420285	4.102716998379369e-140	1.0119713480943748e-137	0.5974842767295597	0.1633766115715
Lhfpl2	25.167799	2.2483668	9.024601633355831e-140	2.2001139284295156e-137	0.5876010781671159	0.14799945460329966
Plekha6	24.79174	2.2813654	1.1006237111436836e-135	2.6523766353837323e-133	0.5893980233602875	0.19634281212598664
Tspan2	24.679533	1.5455492	1.7741551478707386e-134	4.2269246398020346e-132	0.7304582210242587	0.27009256593997605
Atrn	24.665941	1.4374948	2.4824047225383464e-134	5.847876113790895e-132	0.7816711590296496	0.4141984940991107
Pdcd4	24.441427	2.650244	6.207950801165011e-132	1.4461766277469514e-129	0.5705300988319856	0.18534397866892904
Apba2	24.332335	2.2616768	8.918513743023791e-131	2.0547863641344703e-128	0.573225516621743	0.1746026936537034
Glrb	24.267103	2.7641504	4.3636255220576785e-130	9.944323119071878e-128	0.5283018867924528	0.12713803081491357
ENSRNOG00000069140	24.262972	2.0664892	4.824502148983988e-130	1.0876399145763255e-127	0.5929919137466307	0.1652400502976957
Arhgef10l	24.047249	2.5500715	8.919661478444219e-128	1.9894640697559733e-125	0.5256064690026954	0.11163967457996879
Wwc2	23.994139	2.7963414	3.2015681949956655e-127	7.065692502766224e-125	0.5175202156334232	0.11379096156468253
Abtb2	23.927536	2.2755413	1.5835347243851482e-126	3.458373857443648e-124	0.573225516621743	0.1686033299498538
Tjp1	23.904633	1.329984	2.7412043306574342e-126	5.924957731604512e-124	0.8077268643306379	0.4701622555183541
Sema3d	23.802841	2.3685763	3.1210789015878376e-125	6.677197984764347e-123	0.5309973045822103	0.10883694153650371
Mboat2	23.74891	1.9188917	1.1275751204279304e-124	2.3879535328173724e-122	0.6127583108715184	0.21838592876513097
Mical3	23.723875	2.2209513	2.0449407510389524e-124	4.287422778628268e-122	0.5911949685534591	0.21849197812353235
Thsd7b	23.706652	2.3064132	3.078855275046221e-124	6.391215811546442e-122	0.5525606469002695	0.14593906706864423
Nav1	23.488302	1.421994	5.371492340470655e-122	1.1041049844147819e-119	0.7529200359389039	0.41354704804035936
Maml2	23.471361	1.3376404	8.001457301515889e-122	1.628723823141574e-119	0.8517520215633423	0.48496371596951837
Plp1	23.430296	1.3390532	2.0996504258450795e-121	4.2328145027180705e-119	0.945193171608266	0.6467495871649976
Dnaaf9	23.37955	1.2086484	6.900694975121543e-121	1.3779044842704598e-118	0.8553459119496856	0.5178087172572606
Dlgap4	23.371122	2.76803	8.406626590678599e-121	1.6627672933978068e-118	0.5022461814914645	0.11185177329677155
Rapgef1	23.33165	2.2412603	2.1166416288825482e-120	4.147430690761823e-118	0.550763701707098	0.15966488402745163
Abhd17b	23.330418	1.737818	2.178538719913317e-120	4.229189148305796e-118	0.633423180592992	0.2358689229930159
Prpf18	23.305698	2.2810662	3.8809628535490504e-120	7.464978641055907e-118	0.559748427672956	0.17907191661490449
Dock9	23.218437	1.7581456	2.9657056312227324e-119	5.652634933110528e-117	0.6585804132973945	0.3005893314345448
LOC102550403	23.17763	4.4116163	7.656381288963247e-119	1.446159370309941e-116	0.4339622641509434	0.03320859908797552
Cyfip2	22.859062	1.7736309	1.187555235909464e-115	2.2230609889355198e-113	0.6226415094339622	0.25260957171209114
Ccser2	22.605013	2.0454922	3.868590682436145e-113	7.114813355083879e-111	0.5561545372866128	0.17634493311315466
Trit1	22.564346	1.9948634	9.709816389291149e-113	1.7702261775467674e-110	0.5651392632524708	0.18588937536927902
Lrfn1	22.561367	2.0047123	1.0386207019451747e-112	1.8772173824984942e-110	0.5588499550763701	0.17301195327768268
Arhgap31	22.477098	1.6728734	6.953767049930636e-112	1.246091281785006e-109	0.6226415094339622	0.2163406911388186
Ppp1r16b	22.30794	1.288401	3.094193198289241e-110	5.4976995419773075e-108	0.7349505840071878	0.3135879527928856
Peak1	22.12149	1.5287697	1.9633583564895266e-108	3.430314275179951e-106	0.6702605570530099	0.3053918523792931
Elmo1	21.93222	1.1629602	1.2802412153364699e-106	2.2001260098970842e-104	0.8831985624438454	0.586256003151181
Etv6	21.832344	1.3761199	1.1440141295153212e-105	1.9500325397900994e-103	0.7115902964959568	0.3448876634296362
Gas7	21.820747	2.2194135	1.4743132942947702e-105	2.4927784296922704e-103	0.5561545372866128	0.22743042404593453
Cdh13	21.787498	2.0693219	3.0485033983953937e-105	5.113193780060626e-103	0.5615453728661276	0.20762949384156226
Prss48	21.747814	2.2092621	7.244921746105103e-105	1.2055319788003142e-102	0.5004492362982929	0.11588164891602405
Frmd5	21.642693	1.2074437	7.122054467879685e-104	1.1757558580595707e-101	0.9290206648697215	0.5600315118093535
Bcan	21.585064	1.765357	2.481417955140141e-103	4.0644850662084526e-101	0.555256064690027	0.16405835744693745
Srcin1	21.554182	2.0372784	4.837372617198429e-103	7.862042968386223e-101	0.5444743935309974	0.19390367688275487
LOC108352541	21.471867	1.1373284	2.8532742571008706e-102	4.60167292879822e-100	0.8194070080862533	0.4556334934173648
Map1b	21.344482	1.8368548	4.387965819035797e-101	7.022755065794238e-99	0.5750224618149147	0.22632448073689154
Nkain2	21.295378	1.5016022	1.252936045178541e-100	1.9900800850919162e-98	0.8957771787960467	0.5801354401805869
Sema3e	21.264568	2.2224145	2.4169952410452635e-100	3.8101294905078944e-98	0.5022461814914645	0.13494023361158666
Sema6a	21.241253	1.9090198	3.971544994068184e-100	6.213985995942802e-98	0.5714285714285714	0.21756783371460603
Rasgef1b	21.20694	2.95946	8.240138108838282e-100	1.279723967332618e-97	0.44564240790655885	0.08968745739088278
Rictor	21.14056	1.5355134	3.370536103495795e-99	5.196077937198003e-97	0.6217430368373764	0.2685169754722984
Soga1	20.885696	1.7191662	7.224407729108059e-97	1.1055980470691939e-94	0.5534591194968553	0.18261699516717925
LOC103690870	20.80391	1.3351328	3.989282352599465e-96	6.060818391637709e-94	0.6621743036837376	0.300922629418092
Setd7	20.771572	1.6049712	7.825608840900595e-96	1.1803720500598696e-93	0.6028751123090745	0.24807974911751784
Zfp608	20.621265	1.3379604	1.7687326234075917e-94	2.6488034415973976e-92	0.6495956873315364	0.2746375384428924
Phldb1	20.61429	1.4319268	2.0429648507043486e-94	3.037787309210452e-92	0.601078167115903	0.2156437953550381
Plekha1	20.549356	1.6195556	7.799076021795413e-94	1.1515170976969199e-91	0.6163522012578616	0.2885754541185026
Sgms2	20.469923	3.4307184	3.9924642367071105e-93	5.85356679627981e-91	0.39622641509433965	0.03798082021603769
Tubb4a	20.406372	1.3233715	1.4678334137018905e-92	2.137124677199572e-90	0.6226415094339622	0.23329343857469662
Tmem132b	20.391973	1.7872047	1.9703783760001397e-92	2.84903124353234e-90	0.5795148247978437	0.26110867029254475
Ust	20.388018	1.7823588	2.136317825014108e-92	3.067810925975739e-90	0.5723270440251572	0.23727786446891996
Elapor2	20.33213	1.3853073	6.683753613161294e-92	9.468349881995925e-90	0.6594788858939802	0.32407168936627934
Tuba1a	20.251703	1.5053899	3.431655255479851e-91	4.828730475596682e-89	0.5920934411500449	0.23680821731028528
Arsb	20.075644	1.7068305	1.2051197387537068e-89	1.6844360295140145e-87	0.5920934411500449	0.2785310648870574
Pik3r3	20.066648	2.5206866	1.4441861564559323e-89	2.0052190037255018e-87	0.47079964061096136	0.14250003787477086
Sptbn1	20.04821	1.2466823	2.09237293146009e-89	2.886098084275805e-87	0.6801437556154537	0.34869029042374294
Dpysl2	20.038769	1.1388401	2.5295194012668735e-89	3.4662682200628284e-87	0.7349505840071878	0.3995333828230339
Neo1	19.956419	1.3196621	1.3182735953247158e-88	1.7947353376349343e-86	0.6522911051212938	0.31743602951202143
Chsy3	19.902678	1.7107741	3.85760189652415e-88	5.2179665395177635e-86	0.5588499550763701	0.2227036526429015
Ugt8	19.844828	1.3341892	1.221474763390026e-87	1.6416307621304669e-85	0.5947888589398024	0.2169769872892269
Osbp2	19.831541	2.129178	1.590928433134007e-87	2.124548122871821e-85	0.4797843665768194	0.14936294635417455
Mob3b	19.805935	2.417377	2.6460195443406937e-87	3.511167453585252e-85	0.46001796945193174	0.12968321541654673
Col20a1	19.659397	3.6694717	4.804077273848027e-86	6.334734850534449e-84	0.38274932614555257	0.04411653309497478
Camsap2	19.583164	1.4692614	2.152230928035635e-85	2.8202296023246953e-83	0.5876010781671159	0.2590937324829185
Wipf1	19.508121	1.2251165	9.366126601525047e-85	1.2196907473762369e-82	0.660377358490566	0.2968927537988395
Peli1	19.469576	1.7241527	1.9891154639781264e-84	2.5585150194948097e-82	0.5516621743036837	0.23788386080264215
Snrpd1	19.377268	3.0070639	1.2005532064624579e-83	1.5348047882129204e-81	0.39622641509433965	0.060417834472101445
Nedd4	19.324911	1.1195967	3.315537973006424e-83	4.21294358436683e-81	0.710691823899371	0.3802172496856394
Afap1l2	19.284046	2.6713367	7.312551091084445e-83	9.235840131064849e-81	0.40341419586702604	0.06320541760722348
Dock4	19.035427	0.95346797	8.67816543752821e-81	1.0894995003785415e-78	0.9083557951482479	0.7140151802081598
Sema4d	18.841354	2.5172272	3.4599330339676383e-79	4.292364259773107e-77	0.46001796945193174	0.16431590588876938
Rras2	18.723955	3.7315042	3.1580856396372314e-78	3.894848442390247e-76	0.3890386343216532	0.0813550078022028
Rab40c	18.56384	1.2593852	6.303175939861196e-77	7.728209751761978e-75	0.6073674752920036	0.2833487357401488
Chd7	18.494411	1.1203847	2.2902737125207504e-76	2.7755999223531823e-74	0.6783468104222821	0.3375399578832548
Cdc42se2-ps1	18.489902	1.3127964	2.4900359003263295e-76	3.000350154381714e-74	0.5929919137466307	0.268410926113897
Kcnq1	18.437271	1.5442634	6.598751684226238e-76	7.905681589227848e-74	0.5292003593890386	0.21562864544669505
Synrg	18.435423	1.3759084	6.828298906517255e-76	8.13421107238868e-74	0.5525606469002695	0.2278697713878831
Fnta	18.354769	2.2155662	3.023765208416605e-75	3.581709681336867e-73	0.42048517520215634	0.09979244625570015
Auts2	18.321733	1.1821164	5.551574829489215e-75	6.539006622194994e-73	0.8607367475292004	0.6859272501401367
Kif21a	18.286163	1.3366435	1.0666228564802193e-74	1.24931926307063e-72	0.5902964959568733	0.2875452603511749
Arhgap24	18.253702	1.3821084	1.933506441529858e-74	2.2521053362841668e-72	0.6019766397124887	0.28328813610677656
Kank1	18.237677	1.4517056	2.5924240684835794e-74	2.98641555053993e-72	0.5363881401617251	0.20623570227400123
Limd1	18.220095	3.0294032	3.575346412221859e-74	4.096213818505109e-72	0.3710691823899371	0.05463056948505462
Tmcc2	18.218517	2.0028095	3.67994112287228e-74	4.1931329120728383e-72	0.42857142857142855	0.10404957050009847
Jazf1	18.111969	1.5590539	2.5640830387265496e-73	2.890245429566712e-71	0.5363881401617251	0.23541442574272425
Rin3	18.10108	4.165774	3.124838856489489e-73	3.503495800275862e-71	0.35130278526504943	0.04473767933704001
Cntn1	18.075289	1.6049919	4.989325267041251e-73	5.5641592313184495e-71	0.5336927223719676	0.24601936158286242
Mapt	18.016678	1.0381775	1.4414459647425006e-72	1.599013550094776e-70	0.756513926325247	0.475404123805051
Kank2	17.94392	3.149929	5.354059069622236e-72	5.908063287036832e-70	0.35759209344115006	0.0442074325450331
Phc3	17.891201	1.1432861	1.3809877976112472e-71	1.5159052442260424e-69	0.6352201257861635	0.3281621646189041
Ccny	17.889078	1.2470207	1.4346402284753162e-71	1.566597241156952e-69	0.5911949685534591	0.28383353280712653
Hipk2	17.806791	1.0355077	6.259669237604143e-71	6.80001167023878e-69	0.7088948787061995	0.4046843516596725
Thra	17.79767	1.6799871	7.367129468491347e-71	7.961816311154102e-69	0.46990116801437554	0.15849834108503644
Scarb1	17.756083	2.5558157	1.5466070033089607e-70	1.662880124685932e-68	0.3935309973045822	0.09149029648370627
Elovl6	17.734386	1.646947	2.275688198059441e-70	2.434289732679298e-68	0.48517520215633425	0.18042025845743634
LOC120098903	17.6627	2.1013327	8.125769157333898e-70	8.64796325648033e-68	0.444743935309973	0.1513475843471147
Map4k5	17.525787	1.1089951	9.10724951900482e-69	9.595105196756535e-67	0.6585804132973945	0.3696274637538443
Tjap1	17.505108	1.5258793	1.3097659271162669e-68	1.3730276213959826e-66	0.48517520215633425	0.17051221840107866
Ncor2	17.415792	1.5641401	6.261621153216514e-68	6.531400452653603e-66	0.48787061994609165	0.18751041556198586
Ammecr1	17.38975	2.1086748	9.86652326113667e-68	1.0240669638266902e-65	0.42407906558849956	0.13086490826730499
Vamp1	17.374569	3.1045542	1.2857055090636576e-67	1.3278867834004257e-65	0.353099730458221	0.05387307406790189
Atat1	17.339773	1.7938282	2.3566657293946987e-67	2.4220516511024144e-65	0.4330637915543576	0.12574423924735256
Csad	17.334534	2.0751984	2.581525898457772e-67	2.6402083896129588e-65	0.4079065588499551	0.10491311527565259
Arhgef37	17.321558	3.0703282	3.234771062568078e-67	3.2922432086311802e-65	0.35399820305480684	0.056509158119593374
Afap1	17.314022	1.6737481	3.6873771138881215e-67	3.7347608004723845e-65	0.4555256064690027	0.1496507946126926
Ptk2	17.300009	0.9307065	4.703223165072264e-67	4.7407585037935135e-65	0.7547169811320755	0.45719393397669944
Cd9	17.24612	1.3103784	1.196688604376041e-66	1.200467621021439e-64	0.531895777178796	0.21279561258654386
Dusp15	17.244806	3.0715013	1.2242144397275798e-66	1.2222323782537352e-64	0.34860736747529203	0.048570606147832804
Agfg1	17.22967	1.2414979	1.5905546275994208e-66	1.580453474988126e-64	0.5579514824797843	0.25417001227142577
Lrrc4c	17.127516	1.0452875	9.25230901048585e-66	9.107225855110156e-64	0.6855345911949685	0.38008090051055193
Sh3gl3	17.085993	1.609091	1.8870317175681318e-65	1.8487620089034323e-63	0.5004492362982929	0.2170830366476283
Cnksr3	17.000011	2.5431268	8.210359734169927e-65	7.969370471602161e-63	0.3863432165318958	0.09991364552244458
Fryl	16.987782	0.9720319	1.0114172126844982e-64	9.772061419881654e-63	0.6945193171608266	0.3899737906585665
Baz2b	16.81695	0.88348585	1.8335964425300106e-63	1.755396484661379e-61	0.7897574123989218	0.5208841486509007
Ncam1	16.721523	0.8706728	9.135509339736852e-63	8.70614040076922e-61	0.8796046720575023	0.6448406987137728
LOC120098901	16.707058	2.0161211	1.164393997871926e-62	1.1046463601530679e-60	0.41509433962264153	0.13337979305225203
Ago3	16.705143	1.3384173	1.2024135555021115e-62	1.1355766939034807e-60	0.5265049415992812	0.2409592921962822
Reep5	16.681532	1.8915384	1.7858056944139499e-62	1.6789776766404876e-60	0.40700808625336926	0.11445755753177693
Nhsl2	16.522665	2.686761	2.520120287225282e-61	2.358787586694878e-59	0.3611859838274933	0.08226400230278606
Wasf1	16.324753	1.7837716	6.580758610190705e-60	6.1049639389937306e-58	0.42677448337825696	0.14936294635417455
Lama4	16.318274	1.8231074	7.317615281973118e-60	6.758639735764246e-58	0.3953279424977538	0.10332237489963186
Pkn2	16.305735	1.093635	8.985261241675394e-60	8.262499438287996e-58	0.6082659478885895	0.32482918478343203
Zfp622	16.26036	1.1478527	1.8862174769986767e-59	1.726918586146474e-57	0.6361185983827493	0.3724907964306816
Shisal1	16.169111	2.205223	8.329114773432702e-59	7.527078462921984e-57	0.36298292902066487	0.07767358007484054
Grk4	16.159193	1.1847246	9.783407756732545e-59	8.803387426079595e-57	0.5408805031446541	0.2510945808777857
App	16.142351	0.81464285	1.2854919870206194e-58	1.1517788461484747e-56	0.7852650494159928	0.5111124577696305
Gmds	16.12311	1.059472	1.7554611382154216e-58	1.5661701371840227e-56	0.6226415094339622	0.35347766146014814
Cadm1	16.122648	0.8098584	1.768629238114453e-58	1.569785795649808e-56	0.7987421383647799	0.5190813095580772
LOC680039	16.122444	1.2908602	1.7744883791329034e-58	1.569785795649808e-56	0.5022461814914645	0.2208402139167058
RT1-T24-3	16.116657	0.98384994	1.9486966096304067e-58	1.716654332668534e-56	0.6594788858939802	0.37223324798884966
Gemin2	16.114025	1.8733473	2.0334745529679636e-58	1.7838421538713943e-56	0.3926325247079964	0.10756434923568713
Cnot2	16.06651	0.94955105	4.3807161631248686e-58	3.8269206281698334e-56	0.6576819407008087	0.3647794930840668
Eml6	16.058226	0.789966	5.006697242481771e-58	4.355618854185593e-56	0.8122192273135669	0.530443740815368
Fa2h	16.041971	1.0867105	6.50559806862882e-58	5.636213599457514e-56	0.5247079964061097	0.2094171830260427
Dach2	15.995354	4.622774	1.3767397152401182e-57	1.1878487600709596e-55	0.29649595687331537	0.019210083778993137
Dnah10	15.963711	2.278878	2.287203600576076e-57	1.965307815150738e-55	0.3656783468104223	0.0920811429090854
Ccnjl	15.932362	2.1996067	3.7781273396800765e-57	3.233151747091122e-55	0.35489667565139266	0.07158331692093263
Apba1	15.71311	1.1602137	1.2299490244947546e-55	1.0482565547787408e-53	0.5660377358490566	0.30887633129819564
Robo2	15.627496	1.3737891	4.7303062284569645e-55	4.0152064933533897e-53	0.49056603773584906	0.2215674095171724
Plppr5	15.557895	1.4019787	1.4065066362843687e-54	1.1890652474329869e-52	0.4618149146451033	0.1925250352235369
Col11a1	15.55386	2.7066832	1.497984235921192e-54	1.260653862830107e-52	0.33782569631626236	0.07061372278697714
Man1a2	15.471346	1.5333197	5.41627439872846e-54	4.524207531623143e-52	0.4393530997304582	0.1764661323798991
Bin1	15.386043	0.8136541	2.0307986780963842e-53	1.6895922652765393e-51	0.6657681940700808	0.3646279940006363
Sh3bp4	15.356206	2.5398839	3.218674069441669e-53	2.667301207111227e-51	0.3261455525606469	0.05637280894450589
Ptpre	15.336016	1.1975049	4.39349344410528e-53	3.6265347853980825e-51	0.5238095238095238	0.2585634856909116
Prkcq	15.258788	1.1213977	1.4389686972177412e-52	1.183114419837928e-50	0.4941599281221923	0.202281576196464
Rap1gds1	15.171134	1.1151983	5.4919656881611045e-52	4.4978340866400665e-50	0.5265049415992812	0.2615934673595225
Xrcc4	15.119619	1.3318694	1.2023508685653725e-51	9.808750315308016e-50	0.4555256064690027	0.18526822912721377
Prkca	15.119202	0.96768355	1.2100082181903529e-51	9.832958256813542e-50	0.6208445642407907	0.35488660293605223
Nckap1	15.088788	0.8896299	1.9193501197918617e-51	1.5537102166624005e-49	0.6451033243486074	0.37779326435075067
B3galnt2	15.039478	1.2151831	4.0472865376478047e-51	3.263669598012457e-49	0.4752920035938904	0.2054176072234763
Agpat4	14.920206	1.0008796	2.435207134619846e-50	1.956189761855927e-48	0.5309973045822103	0.25213992455345646
Fbxl17	14.857785	0.7900175	6.193880360976516e-50	4.956522734665406e-48	0.7394429469901168	0.4920084233490387
Sulf2	14.84306	1.0847329	7.715528347050381e-50	6.150713586473699e-48	0.4914645103324349	0.21129577166058144
Lrrtm4	14.553355	0.7423557	5.560758290555409e-48	4.382964598488146e-46	0.6549865229110512	0.33885799990910054
Sik3	14.533861	0.74136597	7.393256430908752e-48	5.8055061546978614e-46	0.788858939802336	0.5634250912781977
Zeb1	14.473032	0.89509445	1.7938795698146007e-47	1.3981590728896995e-45	0.6073674752920036	0.3335555319890315
Polr3h	14.452802	2.5113196	2.4069211094397527e-47	1.869018814093106e-45	0.30997304582210244	0.057509052070234976
Stmn4	14.446405	1.199633	2.64112593439481e-47	2.0433153631188778e-45	0.4591194968553459	0.19866074810247397
Csmd2	14.438484	0.9294339	2.962861670506266e-47	2.2754343510562042e-45	0.5795148247978437	0.3139970003181481
Ank3	14.276867	0.8628032	3.0501042173723066e-46	2.3253994553246466e-44	0.8418688230008985	0.5327465268835123
Adcy10	14.268923	3.1697354	3.4181985359503547e-46	2.5965924095918525e-44	0.2884097035040431	0.04123805050979441
Gab1	14.252325	0.79434687	4.336014583424185e-46	3.28190908866684e-44	0.6154537286612758	0.3187843713545533
Pld1	14.231713	0.94275725	5.823756792519627e-46	4.3921181623009536e-44	0.5247079964061097	0.24321662853939735
Spsb1	14.195374	1.6128864	9.786400187636741e-46	7.354181589031968e-44	0.3683737646001797	0.11356371293953671
Dynll2	14.193693	3.4019089	1.002376831256204e-45	7.505654515756275e-44	0.27583108715184185	0.028451527868256398
Nckap5	14.193068	1.5805324	1.011360395346532e-45	7.545972259372024e-44	0.4968553459119497	0.2709409608071871
Thtpa	14.100232	1.5700455	3.7852506728334524e-45	2.8042956044744228e-43	0.3656783468104223	0.11244261972215068
Cfap20dc	14.0934	0.7299823	4.169934988517412e-45	3.0784104566639456e-43	0.6019766397124887	0.2997560864756768
Dnajb2	14.029985	1.0976831	1.0217316342913477e-44	7.490078826766572e-43	0.4582210242587601	0.19694880845970883
Filip1l	13.991542	0.9374906	1.755644666855181e-44	1.2825381911249382e-42	0.5606469002695418	0.3044828578787098
Lig3	13.981249	0.73016256	2.0289594417345703e-44	1.4770542935905208e-42	0.7304582210242587	0.4609056615207478
Usp53	13.953635	1.7416466	2.989711518642912e-44	2.1689374290611518e-42	0.35399820305480684	0.10847334373627039
Nbas	13.922746	0.9272472	4.608533337792482e-44	3.3203611670157103e-42	0.5399820305480683	0.2856666717166361
Igsf11	13.841902	1.0686994	1.4238961309658835e-43	1.0223769274599559e-41	0.5516621743036837	0.3372369597163937
Spon1	13.818715	1.6885923	1.9654581833044184e-43	1.4064094290498442e-41	0.40071877807726863	0.16587634644810398
Mitf	13.71129	0.9931799	8.689824898540463e-43	6.175961655010148e-41	0.5309973045822103	0.28400018179890013
Tns1	13.693267	3.5422382	1.1138687608022643e-42	7.889652851006849e-41	0.261455525606469	0.021982517005772115
Ccdc107	13.670921	1.5276353	1.5146491781915605e-42	1.06923012356782e-40	0.353099730458221	0.10612510794309694
Znrf1	13.590367	1.142604	4.567826457645149e-42	3.213726493657322e-40	0.44833782569631625	0.20837183935037193
Arhgef10	13.583788	1.4792354	4.997355490973363e-42	3.50416572654674e-40	0.3584905660377358	0.11107912797127577
Nav2	13.414309	0.98962855	4.985598987028523e-41	3.472693301064453e-39	0.5417789757412399	0.3086793824897359
Ubl3	13.347458	1.4236219	1.2256120248601217e-40	8.508669441462685e-39	0.37646001796945194	0.13947005620615996
Sik2	13.344356	1.0021416	1.2777100815868592e-40	8.841079066188148e-39	0.47619047619047616	0.2341266835335646
Pcdh15	13.331888	0.897295	1.5102648924115325e-40	1.0415859781019799e-38	0.5327942497753818	0.27736452194464223
Agap1	13.275326	0.70565957	3.218692994576155e-40	2.2125612237470054e-38	0.7511230907457322	0.5330646749587165
Ac1576	13.250026	1.6383696	4.510482666847081e-40	3.0904176337619573e-38	0.3468104222821204	0.11271531807232567
Ano4	13.233077	0.7713473	5.6525305916092e-40	3.8477583241454054e-38	0.7214734950584007	0.46648082779099187
Cdh11	13.2285795	1.002747	6.001107730993782e-40	4.071819569191444e-38	0.49326145552560646	0.25410941263805353
Hectd4	13.223336	0.8222946	6.434544037517999e-40	4.3518274287291085e-38	0.5920934411500449	0.35384125926038146
Armh4	13.190685	1.720891	9.92780458678233e-40	6.6928087127485e-38	0.31446540880503143	0.07662823639916978
Abl1	13.146393	1.2040905	1.7848918199934876e-39	1.19559239290682e-37	0.41868823000898475	0.18275334434226673
Hnrnpm	13.143836	0.872476	1.846236647049944e-39	1.2327451446512459e-37	0.5911949685534591	0.3558107473449786
Ktn1	13.143126	0.7048156	1.86365972253974e-39	1.2404282458021646e-37	0.7169811320754716	0.47478297756298576
Apc	13.141571	0.7430737	1.9023484217505202e-39	1.2621720572918167e-37	0.6307277628032345	0.3857924159558835
Arhgap5	13.136584	0.9178168	2.0319427369495744e-39	1.3439025685452611e-37	0.5112309074573226	0.270637962640326
Lims2	13.098887	2.7928295	3.341205200658222e-39	2.2028839068239084e-37	0.26864330637915546	0.03876861544987653
Ints8	13.071133	1.0303798	4.8143200036963076e-39	3.1641703196707455e-37	0.4501347708894879	0.208947535867408
Kif1b	13.065646	0.6095121	5.1743249560127364e-39	3.390153032117595e-37	0.8373764600179695	0.613222840001818
Sgcd	13.038686	1.4908942	7.371651546056337e-39	4.814767797963152e-37	0.35759209344115006	0.1247291953883679
Bmp4	13.036502	3.2343338	7.585822896574266e-39	4.939265927005468e-37	0.2551662174303684	0.026769888042177344
Sppl3	13.014815	0.901193	1.0078578497262274e-38	6.5420271446935245e-37	0.47349505840071876	0.22794552092959838
Rnf14	12.991124	0.8592698	1.373945902773214e-38	8.890786974550371e-37	0.5345911949685535	0.29231748147923703
Sema6d	12.981258	1.4736582	1.5629116656866766e-38	1.0082463379319035e-36	0.3665768194070081	0.1359855772872574
Slc22a17	12.974421	0.7494959	1.7088421376829501e-38	1.0990056521061575e-36	0.6262353998203055	0.37850531004287424
Acsl3	12.886836	1.0246578	5.33895649515248e-38	3.4127000572367955e-36	0.5148247978436657	0.2896965473358886
Lrch3	12.848649	0.791501	8.752594638200219e-38	5.5777173004409055e-36	0.5867026055705301	0.3491599375823776
Grk5	12.821591	1.2337276	1.241262391167183e-37	7.886153725215504e-36	0.41509433962264153	0.1893284045631524
Snd1	12.782488	0.7296235	2.0539365389683784e-37	1.300991947915741e-35	0.6109613656783468	0.37036980926265395
Tafa5	12.757783	0.98451036	2.8211680016007167e-37	1.781584587998814e-35	0.44564240790655885	0.20917478449255383
Myrf	12.742509	1.6742363	3.4317737097717447e-37	2.1606777056779097e-35	0.3090745732255166	0.07871892375051132
ENSRNOG00000070982	12.737176	0.88088524	3.6745465068718594e-37	2.3066030557807008e-35	0.5399820305480683	0.3068613934885694
Akap10	12.660258	0.84350395	9.81756031407871e-37	6.12604076026709e-35	0.5121293800539084	0.2750011362431257
Adarb2	12.649313	0.7329228	1.1285754468749839e-36	7.021279768302942e-35	0.7646001796945193	0.5174602693653704
Tulp4	12.639862	0.7810904	1.2727632470927593e-36	7.894897703712068e-35	0.564240790655885	0.33072249912888024
Dse	12.593255	1.4526833	2.2999002161412105e-36	1.4224102634695167e-34	0.34321653189577717	0.11644219552471707
Rin2	12.569234	1.1837951	3.117308604172202e-36	1.9222791822080705e-34	0.42138364779874216	0.20131198206250853
LOC120101775	12.55615	1.2194288	3.677978301048113e-36	2.261363432837969e-34	0.3728661275831087	0.1425454875998
Abca8a	12.532883	0.78176695	4.93365148361424e-36	3.0245303217969636e-34	0.49326145552560646	0.24111079127971274
Insyn2a	12.487531	0.7441072	8.732214487439017e-36	5.337597928386193e-34	0.5660377358490566	0.315648340327541
Pacs2	12.475004	0.8748168	1.0220020773825117e-35	6.228864986744693e-34	0.44025157232704404	0.19699425818473798
Wscd1	12.446136	1.309142	1.4678013027211174e-35	8.919977424014768e-34	0.3414195867026056	0.11180632357174239
Hnrnpa2b1	12.4162	0.5854845	2.1346287548385485e-35	1.2934863142758672e-33	0.8203054806828391	0.5992243246928356
Mag	12.396974	0.9466111	2.7138044138966985e-35	1.6397009608575845e-33	0.4995507637017071	0.2645931492114473
Dnm2	12.39582	0.84648854	2.753171862864118e-35	1.6587069332416407e-33	0.5094339622641509	0.27939460966261154
Trim33	12.307892	0.80338585	8.214074196611923e-35	4.9204651316047316e-33	0.5175202156334232	0.291196388261851
Stard9	12.278947	0.99375916	1.1751860272281733e-34	6.999701774677807e-33	0.42857142857142855	0.19994849031163361
Gnb4	12.270056	1.6943964	1.311623531423166e-34	7.768220045146356e-33	0.3000898472596586	0.08087021073522505
Ranbp17	12.261094	1.1398898	1.4650832240107031e-34	8.652657711157297e-33	0.3917340521114106	0.17066371748450923
Cnp	12.196368	1.2603114	3.2499898039314428e-34	1.9102542952483497e-32	0.3387241689128482	0.11310921568924508
Tns2	12.195207	0.99558455	3.296660851789707e-34	1.9306645647660054e-32	0.44833782569631625	0.22621843137849015
Efcab14	12.187817	1.1495628	3.6096418638709693e-34	2.108071067351497e-32	0.3863432165318958	0.1644068053388277
Flrt1	12.148203	1.6789635	5.864029352858668e-34	3.41514553922319e-32	0.33153638814016173	0.12507764328025817
Mib1	12.124541	0.6729405	7.829737688456893e-34	4.547320786043967e-32	0.5858041329739443	0.3485084915236263
Marcks	11.989088	1.3539983	4.053419468730171e-33	2.3156401248336997e-31	0.32075471698113206	0.10200433287378612
Cdc37l1	11.954698	0.53125	6.135639803181513e-33	3.4956473943886846e-31	0.7008086253369272	0.4465738482282182
Myo9b	11.944081	0.7862195	6.971641783578005e-33	3.961177280067654e-31	0.4887690925426775	0.2578211401821019
Evi5l	11.90347	0.9998591	1.135259189901247e-32	6.432930858235013e-31	0.40700808625336926	0.18897995667126213
Tnfrsf19	11.882295	1.4809947	1.462957633381324e-32	8.267485105518286e-31	0.3522012578616352	0.14295453512506248
AABR07019403.1	11.874103	1.2117319	1.6135703783898013e-32	9.094117353043164e-31	0.3674752920035939	0.15742269759267957
Mtch1	11.85561	0.92607063	2.0125461792575507e-32	1.1312344019923272e-30	0.46810422282120395	0.2584422864241671
Arid4b	11.835253	0.6745981	2.565702712287763e-32	1.4383027557707283e-30	0.5884995507637018	0.3582953323132395
Usp40	11.7470875	0.724725	7.309525755869667e-32	4.065026976062691e-30	0.518418688230009	0.29137818716196767
Mff	11.723837	0.8388564	9.621310450586845e-32	5.336518383783169e-30	0.4779874213836478	0.2595482297332101
Lrrc42	11.679784	1.575797	1.617070854924596e-31	8.921975669565548e-30	0.30997304582210244	0.10406472040844153
Cpsf6	11.648373	0.65446085	2.3388306440990736e-31	1.2836629131984602e-29	0.6082659478885895	0.3831260320875059
Rap1gap	11.641135	1.802239	2.5460495032644953e-31	1.3937460544502194e-29	0.29380053908355797	0.09179329465056736
Atxn10	11.633089	0.8994812	2.797851873025924e-31	1.5275979783818106e-29	0.4303683737646002	0.21824957959004349
Gjc3	11.612506	1.3221854	3.5602519613781656e-31	1.938811496681938e-29	0.32345013477088946	0.11027618282909388
Erc1	11.567144	1.0405927	6.0461702072520334e-31	3.275555673520572e-29	0.4088050314465409	0.20532670777341797
Vps37b	11.562722	1.9544013	6.365795793506325e-31	3.430983923050221e-29	0.27313566936208444	0.071128819670641
Pak3	11.537756	1.3724892	8.511692416148568e-31	4.575798543512074e-29	0.34591194968553457	0.14716620964443164
Tmem167a	11.53505	2.151963	8.783605356785012e-31	4.7098994861983263e-29	0.2578616352201258	0.0549032678352296
Tra2a	11.529179	0.54509735	9.403608602150477e-31	5.029491274303237e-29	0.7610062893081762	0.5243080279364309
Nova1	11.48649	0.62662035	1.5425239218220859e-30	8.208263082467475e-29	0.6154537286612758	0.38365627887951276
AABR07053185.1	11.467243	0.77853507	1.9270069601490253e-30	1.0228260234553028e-28	0.5031446540880503	0.29189328404563153
Mpped2	11.387073	0.83030134	4.8501067688190336e-30	2.5549582541472326e-28	0.46630727762803237	0.25588195191419094
Sytl2	11.358537	0.92577666	6.726170352443843e-30	3.5255221902334408e-28	0.41509433962264153	0.2032208705137334
Ppp2r2a	11.318096	0.5512786	1.0676563381115618e-29	5.582165283004241e-28	0.6891284815813118	0.45137636917296653
Tmem132d	11.268965	0.95784813	1.8675182346751587e-29	9.71572886059538e-28	0.42407906558849956	0.21676488857242412
Luc7l	11.249821	0.74242127	2.3206223847544184e-29	1.2043111118505232e-27	0.48517520215633425	0.2713954580574788
Urm1-1	11.225032	2.034744	3.0727699821793783e-29	1.5867905282357842e-27	0.2587601078167116	0.06141772842274304
Ube2e2	11.212543	0.66859335	3.538805537558927e-29	1.8184950220701094e-27	0.6145552560646901	0.4118957080309664
Sox2	11.208264	1.3416237	3.714028209817441e-29	1.9038707933259773e-27	0.3054806828391734	0.10095898919811536
Bmp1	11.199724	1.6610429	4.090060342104851e-29	2.0915171983553735e-27	0.2803234501347709	0.08238520156953051
ENSRNOG00000067579	11.195146	1.447115	4.306951015488264e-29	2.197068977876568e-27	0.29290206648697215	0.09188419410062569
Zfand6	11.183999	0.62182677	4.8838341057204993e-29	2.485302569430485e-27	0.573225516621743	0.342039480661142
Zeb2	11.137479	0.5554525	8.241922127463879e-29	4.18402274393239e-27	0.9236298292902066	0.726029057524202
Emc10	11.137132	0.65710235	8.274170955864141e-29	4.190248025619507e-27	0.5292003593890386	0.31008832396564
ENSRNOG00000063889	11.09914	1.3495656	1.2665619439430823e-28	6.383350412670832e-27	0.3189577717879605	0.12222946051176391
Kif17	10.998337	1.9029847	3.8924460273125335e-28	1.9477093892275555e-26	0.2632524707996406	0.07035617434514521
Wdfy2	10.985453	0.9178955	4.489805455389894e-28	2.2412681232786792e-26	0.40161725067385445	0.19929704425288228
Cdh2	10.98473	0.7057941	4.52590211626849e-28	2.2539207546243508e-26	0.5040431266846361	0.29221143212083567
Papss1	10.949278	1.1419109	6.69794721099768e-28	3.319838326850529e-26	0.3198562443845463	0.1200024239853349
ENSRNOG00000066162	10.868993	1.2915049	1.619792188456855e-27	7.934710986725799e-26	0.3045822102425876	0.10751889951065796
Zfand4	10.85455	1.9037696	1.8973813572528197e-27	9.272843248522754e-26	0.2632524707996406	0.07487084703137546
Htt	10.84394	0.59483516	2.1309287120954316e-27	1.0390011948323912e-25	0.5849056603773585	0.36794582392776526
Btd	10.803252	0.55464923	3.322239811199434e-27	1.6161039415686154e-25	0.6711590296495957	0.4414228793915797
Dock1	10.7975	0.5716655	3.5370441227808e-27	1.7166126638477372e-25	0.605570530098832	0.368718469253261
Kdelr3	10.791108	0.51021606	3.791882740504543e-27	1.836041883081253e-25	0.8337825696316262	0.6398109291438787
Cask	10.751378	0.6377223	5.8382745089155174e-27	2.8203977731318603e-25	0.610062893081761	0.4197282106443256
Ift74	10.745683	1.2053154	6.210084263053118e-27	2.986252905026873e-25	0.33513027852650495	0.14580271789355675
LOC100912041	10.740164	0.7229166	6.592704387970394e-27	3.1557680410545038e-25	0.47619047619047616	0.27136515824079266
Ppp1cb	10.722091	0.85294956	8.017005224437519e-27	3.8201029894444777e-25	0.39622641509433965	0.1973881558016574
Gtf2h1	10.704161	1.2067732	9.730850543369498e-27	4.60535016912607e-25	0.3288409703504043	0.13957610556456135
Rere	10.691947	0.50324696	1.1101590350115481e-26	5.242250974786513e-25	0.8616352201257862	0.6634750859757298
Ercc6l2	10.690369	0.568145	1.1292098905546999e-26	5.320227992217941e-25	0.6145552560646901	0.39759419455512296
Rnf43	10.624267	0.6998046	2.2981022836397785e-26	1.070711388417591e-24	0.4914645103324349	0.28162164618904056
Tnk2	10.578339	0.75654024	3.7556015831214196e-26	1.734359973385984e-24	0.44833782569631625	0.24797369975911646
Klhl5	10.56755	0.7542687	4.2136150549323617e-26	1.937338886879647e-24	0.431266846361186	0.22671837835381095
Abhd3	10.5613165	1.0479155	4.503018042546619e-26	2.0658703781188712e-24	0.35669362084456424	0.1673004378323511
Foxn3	10.558264	0.51065177	4.6518721501899796e-26	2.1295011244734303e-24	0.7556154537286612	0.5374581483782023
Gdpd1	10.544204	1.2551531	5.402872221600591e-26	2.4679001960365573e-24	0.3252470799640611	0.1412577453906404
Dlg1	10.529791	0.53767157	6.297425882260475e-26	2.8702571966841984e-24	0.6621743036837376	0.4426803217840532
Dock10	10.523307	0.5472881	6.746345794742202e-26	3.0681970918126897e-24	0.7789757412398922	0.5470025906343267
Zmynd8	10.493219	0.5985717	9.281099578724361e-26	4.1846781455383856e-24	0.5669362084456424	0.35828018240489645
Dcaf6	10.48349	0.6521832	1.028759642136109e-25	4.628535334125679e-24	0.5112309074573226	0.3095580771736331
Snx1	10.478136	0.9146652	1.0886827238955137e-25	4.87720555324644e-24	0.37735849056603776	0.1826624448922084
Dscaml1	10.462926	1.0949109	1.278463053170898e-25	5.7151932564565135e-24	0.42857142857142855	0.2738497432090536
Dmxl2	10.459454	0.79202956	1.3261806857736102e-25	5.915894522963726e-24	0.435759209344115	0.24105019164634053
Fubp1	10.437496	0.6176478	1.6716147444385799e-25	7.425227697436285e-24	0.5202156334231806	0.31489084491038827
Ppp2r2b	10.398294	0.59891903	2.524097958871344e-25	1.1141102695936124e-23	0.7493261455525606	0.5893617343615071
St18	10.340199	0.6813391	4.635713416880297e-25	2.041856460048578e-23	0.3782569631626235	0.16672474131531503
Pcdhga5	10.327023	0.5550935	5.318599064601834e-25	2.3377305657954306e-23	0.5651392632524708	0.3562652445952702
Wdr20	10.325874	0.7141914	5.382620748654769e-25	2.3609210589183243e-23	0.4716981132075472	0.27947035920432683
Sfpq	10.317949	0.5509877	5.84582283438588e-25	2.5587374017898612e-23	0.6064690026954178	0.40032117805687273
Rab10	10.282817	0.525481	8.422956289301805e-25	3.663811235715802e-23	0.5669362084456424	0.3517354220006969
Prickle1	10.258032	2.0874796	1.0890407272062072e-24	4.717526422852343e-23	0.252470799640611	0.07794627842501553
Kcnn2	10.213269	0.8702893	1.729373666291063e-24	7.47588624483679e-23	0.42946990116801437	0.2485948460011817
Snx30	10.14532	0.82654995	3.4763758967583916e-24	1.4966262228221034e-22	0.37646001796945194	0.18634387261957064
Pum1	10.140102	0.5746816	3.6671444195775014e-24	1.5722975439849057e-22	0.5094339622641509	0.30625539715484723
Inip	10.090531	1.6202168	6.083946240969303e-24	2.5926019692715935e-22	0.2605570530098832	0.08191555441089582
Scrn1	10.067203	1.6952794	7.71411402361859e-24	3.2806108442025837e-22	0.2857142857142857	0.11676034359992123
Rab14	10.048428	0.71275336	9.334525509253308e-24	3.9616935592511102e-22	0.4159928122192273	0.2235065977850834
Cnot4	10.045657	0.5383644	9.600604389008386e-24	4.066389325655552e-22	0.5633423180592992	0.3560682957868105
Taf1d	10.033539	0.6656032	1.0855471715139337e-23	4.579392756129001e-22	0.4788858939802336	0.2879088581514082
Nxph1	10.027176	0.620652	1.1578111139350084e-23	4.864662888729736e-22	0.41868823000898475	0.2148408502128562
Aatk	10.005752	0.9694687	1.4379549731973177e-23	6.017597598414164e-22	0.3306379155435759	0.14672686230248308
Srpk2	10.004153	0.51420164	1.461361517697987e-23	6.103367645429481e-22	0.6477987421383647	0.44193797627524356
Srsf6	9.993528	0.81052154	1.6268551272648822e-23	6.781042663665114e-22	0.37735849056603776	0.19081309558077172
Atp11a	9.974947	1.0635868	1.9620666532060396e-23	8.162041557761474e-22	0.30098831985624436	0.11766933810050449
Tm7sf3	9.962437	1.5986449	2.2254075747191865e-23	9.220927907423412e-22	0.25696316262353996	0.08193070431923886
Tcf25	9.956868	0.5489654	2.3536026974388483e-23	9.73286669714061e-22	0.564240790655885	0.36408259730028636
Cacul1	9.932788	0.74259853	2.9975394789171244e-23	1.2347035896851949e-21	0.40431266846361186	0.21815868013998516
Lrrc8d	9.89069	0.7382441	4.568682700761139e-23	1.8745010079091593e-21	0.38544474393531	0.19500962019179785
Cspp1	9.880502	0.5634145	5.0579037158568074e-23	2.0711720567705822e-21	0.5741239892183289	0.3799445513354644
Sec23a	9.872141	1.5186069	5.497839367212924e-23	2.246933726568931e-21	0.2785265049415993	0.10871574226975927
Brwd1	9.87164	0.5928455	5.5253593662108e-23	2.2537876356415494e-21	0.46990116801437554	0.27389519293408277
Ppp2r5e	9.835042	0.6226477	7.953413849295429e-23	3.23161385202186e-21	0.49056603773584906	0.2999681851924796
Tmtc2	9.807182	0.6717397	1.0485597669286505e-22	4.2266465945430114e-21	0.4833782569631626	0.29401427121365914
Pdxdc1	9.763939	0.579313	1.607869189226677e-22	6.4210638897764774e-21	0.5022461814914645	0.30861878285636374
LOC120102351	9.738539	0.9275544	2.0650198910900837e-22	8.231027953725228e-21	0.3225516621743037	0.14236368869968336
Nrxn2	9.721715	1.0562104	2.43642032350045e-22	9.67461903456637e-21	0.3414195867026056	0.1729362037359674
Ehmt1	9.714958	0.59616137	2.603556673142874e-22	1.03187465423655e-20	0.48517520215633425	0.2962261578317451
Pde4dip	9.697852	0.5953181	3.0791160009427017e-22	1.2111959864120954e-20	0.5390835579514824	0.3529322647597982
Dcaf10	9.662389	0.9096126	4.355875161635112e-22	1.7070145539970422e-20	0.34052111410601976	0.16363416001333192
Cpm	9.649605	1.4126363	4.934567645593414e-22	1.9301892771923792e-20	0.261455525606469	0.08877846289029952
Fut9	9.627385	0.59484035	6.12688438272708e-22	2.3921090869321406e-20	0.6127583108715184	0.4315602890602512
Aebp2	9.600422	0.7282185	7.961758560188884e-22	3.102718029236434e-20	0.3836477987421384	0.20087263472055994
Dzip1	9.577058	1.3410704	9.984892650044432e-22	3.8767270240894734e-20	0.27583108715184185	0.10792794703592043
Cfap36	9.5475645	1.0320596	1.3278078065022e-21	5.126854230409784e-20	0.31266846361185985	0.14107594649052374
Cadm4	9.517548	1.0949938	1.773140639886605e-21	6.83376225291591e-20	0.28751123090745734	0.11476055569863802
Ilk	9.477299	1.0542375	2.609511720089438e-21	9.983763270692547e-20	0.32075471698113206	0.1523474782977563
Tmem117	9.401768	0.64570117	5.365408692690302e-21	2.026867723440448e-19	0.46630727762803237	0.28362143409032375
Trappc13	9.394432	1.0432067	5.752712931551897e-21	2.169269412282681e-19	0.30098831985624436	0.13168300331782992
Rab11fip2	9.35332	1.1065849	8.493881549698459e-21	3.185737398407476e-19	0.31446540880503143	0.14928719681245928
Macrod1	9.346795	1.0826865	9.03435283384579e-21	3.376367941433348e-19	0.31266846361185985	0.1484842516702774
Zfp521	9.343282	0.92658216	9.339374164736719e-21	3.4841515789656594e-19	0.29290206648697215	0.1173360401169573
Enoph1	9.292191	0.534554	1.511449471367435e-20	5.598772017082977e-19	0.47619047619047616	0.28769675943460543
Rps6ka5	9.290959	0.5181389	1.529032156425504e-20	5.653913261308134e-19	0.5399820305480683	0.3488720893238596
Far1	9.264622	0.54910225	1.9576973692486423e-20	7.213547107850094e-19	0.44025157232704404	0.25513960640538125
Srek1	9.183375	0.620738	4.1778724262064487e-20	1.5180809928569222e-18	0.435759209344115	0.25974517854166984
Pcyt1a	9.169755	0.7272448	4.7409592993468527e-20	1.7197050634966456e-18	0.35489667565139266	0.18128380323299045
Mtss1	9.162901	0.56985444	5.0520509147257016e-20	1.829383410675977e-18	0.4833782569631626	0.2991652400502977
Ipo9	9.127234	0.59465045	7.027138588478216e-20	2.531460268832204e-18	0.46001796945193174	0.282303392064478
Scamp1	9.085101	1.1997333	1.0360242623388631e-19	3.694096034727313e-18	0.2839173405211141	0.12377475116275546
Asxl3	9.076617	1.2571361	1.120018232606287e-19	3.986808533925877e-18	0.27044025157232704	0.11044283182086749
Cdk4	9.067044	0.70393205	1.2228924516060845e-19	4.3456208712496896e-18	0.39892183288409705	0.2302634569060857
Ntn1	9.020458	1.3311551	1.873035406443198e-19	6.644680259135041e-18	0.25157232704402516	0.09032375354129107
Smc5	9.005099	0.65546465	2.1547123174236873e-19	7.631030143092066e-18	0.4115004492362983	0.24282273092247791
Col16a1	8.956556	1.0510741	3.3497616580326555e-19	1.1744331592359976e-17	0.26774483378256964	0.10224673140727498
Ptpn11	8.947161	0.8994036	3.647432734514564e-19	1.2745345785305393e-17	0.3081761006289308	0.1437877800839305
Klhl2	8.887762	0.6445028	6.23520168994061e-19	2.160780803823055e-17	0.4303683737646002	0.26530519490357085
Dpp6	8.887293	0.5553643	6.261555606213002e-19	2.166332918149535e-17	0.5031446540880503	0.32888936021937065
Il1rap	8.821674	0.6117499	1.1276079166748022e-18	3.8566766037526756e-17	0.4195867026055705	0.24632235974972352
Myo6	8.815992	0.57904243	1.1862983460697187e-18	4.044216442877678e-17	0.4914645103324349	0.32023876255548656
Yeats2	8.798617	0.8303151	1.385124617125829e-18	4.706729776768255e-17	0.3243486073674753	0.16336146166315693
Actn4	8.755739	0.73955065	2.027696065883385e-18	6.834835324326535e-17	0.35938903863432164	0.1985546987440726
Pabpn1	8.742517	0.501056	2.279733830400443e-18	7.659759533361489e-17	0.5067385444743935	0.3287833108609693
Cmss1	8.734594	0.8058032	2.445329330988049e-18	8.203003960559269e-17	0.3252470799640611	0.16581574681473177
LOC100361645	8.697538	0.69154835	3.3916156421753924e-18	1.1287081516484013e-16	0.37915543575920935	0.21518929810474646
Fam135a	8.670494	0.5854072	4.302510421376855e-18	1.4250621405148046e-16	0.40071877807726863	0.23285409123274803
Tdrd3	8.658315	0.6820583	4.787894694497031e-18	1.5783490591953579e-16	0.33782569631626236	0.17284530428590908
Ankh	8.652467	0.52405816	5.039815149866637e-18	1.6587875107080677e-16	0.4716981132075472	0.30289211750268913
Fstl1	8.621876	1.0556933	6.5866405279828125e-18	2.1543760578734422e-16	0.26774483378256964	0.11242746981380762
Creb3l2	8.590799	0.9675689	8.636604768757736e-18	2.8117244655555077e-16	0.2632524707996406	0.10371627251655127
Sacm1l	8.546547	0.8327109	1.268257635826887e-17	4.1034397519670543e-16	0.3360287511230907	0.18195039920008485
Esco1	8.5439625	0.6132162	1.2969654278238872e-17	4.1834118707316333e-16	0.3863432165318958	0.22279455209295984
Elavl3	8.539746	1.1014564	1.3451684422888298e-17	4.33222758233911e-16	0.28751123090745734	0.1381217143636281
Map2k5	8.495473	0.5354414	1.9712795248184263e-17	6.319548397147267e-16	0.42677448337825696	0.2596391291832684
Tcerg1	8.481887	0.5204264	2.2157133617566248e-17	7.08150096685814e-16	0.44294699011680144	0.2747132879846077
Mgll	8.481506	1.0107498	2.222960452155475e-17	7.093849138491887e-16	0.2866127583108715	0.13547048040359355
Col9a3	8.478065	0.99006504	2.2897059608294707e-17	7.284669980994034e-16	0.2641509433962264	0.10727650097716909
Chuk	8.468017	0.9186504	2.496061193274707e-17	7.929154390635986e-16	0.29110512129380056	0.13790961564682533
Usp25	8.450769	0.9981906	2.8939037370459273e-17	9.17905987154386e-16	0.31805929919137466	0.17025466995924673
Grik4	8.410284	0.601766	4.090204706962584e-17	1.2818420311835205e-15	0.3917340521114106	0.23002105837259684
Stim2	8.354967	0.78053325	6.545114429951789e-17	2.039002513200137e-15	0.31176999101527403	0.15789234475131425
Ccdc167	8.34035	0.97319967	7.407063705670627e-17	2.2972854682409817e-15	0.2776280323450135	0.12707743118154136
Lima1	8.335039	0.87918085	7.747227413499223e-17	2.3992373700358155e-15	0.31266846361185985	0.15986183283591135
Msantd2	8.294533	0.66911	1.0901247126133405e-16	3.3463476902856947e-15	0.3288409703504043	0.17189086006029664
Arpc1a	8.279927	1.1389736	1.2325074106879344e-16	3.772372317150837e-15	0.2560646900269542	0.10951868741194115
Pdcd6ip	8.241197	0.96039706	1.7049668606361094e-16	5.188147343990808e-15	0.27313566936208444	0.12345660308755133
Svil	8.162737	0.88183165	3.2751780395406707e-16	9.894435558646932e-15	0.261455525606469	0.10998833457057584
Dennd10	8.157371	0.73803264	3.4239709740487144e-16	1.031422060946916e-14	0.30098831985624436	0.14739345826957748
Fam120a	8.144994	0.59486336	3.7930216078422277e-16	1.1360641575717165e-14	0.36208445642407905	0.20635690154074568
Bzw2	8.125483	0.82972383	4.455877539254058e-16	1.3287923014168527e-14	0.29469901168014373	0.14643901404396503
Lmf1	8.082836	0.7931191	6.327760894562487e-16	1.8711965432355022e-14	0.2830188679245283	0.1317284530428591
Spata5	8.058948	0.58014375	7.695418670665962e-16	2.2628632236912e-14	0.3674752920035939	0.21329555956186466
Eps15l1	8.037359	0.56386036	9.179553015074429e-16	2.6917273918049017e-14	0.3836477987421384	0.22891511506355386
Odf2	8.032491	0.6917884	9.551328272919767e-16	2.796831683939048e-14	0.3468104222821204	0.19981214113654613
Tshz2	8.031173	0.57946	9.654528092437786e-16	2.8231078938082378e-14	0.3090745732255166	0.15534716014968108
Arhgef7	8.023002	1.0394965	1.0319200675384426e-15	3.004893907779304e-14	0.26774483378256964	0.12657748420622056
Rab28	8.012182	0.6270538	1.1269059981601568e-15	3.276936360253238e-14	0.34321653189577717	0.19160089081461057
Syncrip	7.996481	0.65178525	1.2802533911690846e-15	3.7125577592325074e-14	0.3216531895777179	0.1708000666595967
Ell2	7.98532	0.5042798	1.4015790163566895e-15	4.0531731940599104e-14	0.42677448337825696	0.26692623509627766
Cyld	7.9668946	0.6170639	1.6271132185583543e-15	4.685996667622865e-14	0.36208445642407905	0.21226536579453695
Atp10b	7.9622126	1.145924	1.689901649914915e-15	4.8601478727182586e-14	0.26864330637915546	0.12881967064099262
Hdgfl2	7.94752	1.0223385	1.902828157568544e-15	5.450094966063127e-14	0.25157232704402516	0.10895814080324814
Carhsp1	7.937344	0.50835055	2.0655672830966793e-15	5.892065803728568e-14	0.42587601078167114	0.26903207235596227
Sufu	7.908968	0.6811877	2.5953153229415327e-15	7.373086864605985e-14	0.3306379155435759	0.18164740103322374
Dstyk	7.888068	0.78673905	3.069003634245317e-15	8.670575240622901e-14	0.29469901168014373	0.14962049479600648
Cdh6	7.8828015	0.9560527	3.2012119309316446e-15	9.008940851531928e-14	0.3090745732255166	0.1705728180344509
Carmil1	7.8678584	1.0804238	3.607631761192523e-15	1.0125516399620138e-13	0.3360287511230907	0.21508324874634507
Ddx50	7.8287	0.6052048	4.929405511057512e-15	1.3725088438888686e-13	0.34591194968553457	0.19767600406017544
Csnk2a1	7.8106246	0.5212568	5.690533548225829e-15	1.582330588489426e-13	0.38185085354896675	0.2285666671716636
Csrnp3	7.7930093	0.7178645	6.5431870135155415e-15	1.8122121390405132e-13	0.4159928122192273	0.27772811974487555
Snx25	7.749275	0.5644681	9.241856764478916e-15	2.539512043565727e-13	0.3557951482479784	0.20509945914827216
Uqcc5	7.741042	0.5566603	9.860503614621031e-15	2.6988945010984923e-13	0.3522012578616352	0.20143318132925295
Shroom2	7.7106447	0.9466734	1.2518382139285929e-14	3.39974611311229e-13	0.2695417789757412	0.12915296862453982
Brd1	7.7081237	0.62034994	1.2768098347697562e-14	3.463078265948604e-13	0.33692722371967654	0.19172209008135502
Ppib	7.706509	0.86936814	1.2930602313246062e-14	3.50262284366301e-13	0.26235399820305483	0.12092656839426122
Naa20	7.7054524	0.9624718	1.3038075957159288e-14	3.52717807119744e-13	0.25067385444743934	0.11141242595482298
Cbx3	7.6936245	0.609464	1.4302445702952436e-14	3.8592673952136526e-13	0.34052111410601976	0.19425212477464512
Ezh2	7.6122475	0.61468554	2.6937040577179355e-14	7.185267083220641e-13	0.3216531895777179	0.17378459860317846
Dicer1	7.5785823	0.90170795	3.493514886784613e-14	9.259801911039974e-13	0.2641509433962264	0.1273955792567455
Dot1l	7.5728884	0.8505784	3.650161675271955e-14	9.662789101483812e-13	0.261455525606469	0.12350205281258049
Zfp462	7.5699873	0.5401519	3.7326011124926786e-14	9.861995767195398e-13	0.37376460017969454	0.22764252276273728
Myh6	7.5428753	0.54382217	4.597215216527392e-14	1.2063230817235708e-12	0.344115004492363	0.1915251412728953
Dclk2	7.478008	0.6690563	7.5457598651509e-14	1.953140757194491e-12	0.34052111410601976	0.20376626721408336
Hs3st1	7.448354	0.5096559	9.4512239545975e-14	2.4253899808089498e-12	0.29380053908355797	0.1469086612025997
Med27	7.4466524	0.6042094	9.573840853799824e-14	2.453852656977593e-12	0.31805929919137466	0.17742057660551153
Usp20	7.4188538	0.8175167	1.1813841040930368e-13	3.005934360001773e-12	0.26235399820305483	0.12627448603935945
Mtf2	7.410688	0.66146016	1.2564597430765427e-13	3.193083027071854e-12	0.2893081761006289	0.15066583847167725
Fign	7.376094	0.5389822	1.6300121342519988e-13	4.137389153356829e-12	0.3252470799640611	0.17770842486402957
Ccne2	7.3489866	0.779718	1.997149009207612e-13	5.032719486423893e-12	0.261455525606469	0.12581998878906783
Sync	7.343949	0.59199095	2.0738240297214998e-13	5.219663218144173e-12	0.33962264150943394	0.20240277546320845
Tbc1d8	7.3080835	0.82042503	2.7097966047751693e-13	6.747457911605249e-12	0.26235399820305483	0.1298650143166634
Rnf144a	7.30776	0.51512456	2.716330512745776e-13	6.7557040961124486e-12	0.34052111410601976	0.19496417046676867
Pbx3	7.290504	0.77756613	3.08797728825331e-13	7.63473252659421e-12	0.34591194968553457	0.21306831093671882
Chm	7.269056	0.5321293	3.6200884040136243e-13	8.908306746308643e-12	0.34591194968553457	0.20717499659127062
Prkcz	7.2128925	0.6632498	5.477559731940775e-13	1.333827146804533e-11	0.3090745732255166	0.17672368082173104
Akap11	7.1832147	0.8013573	6.809098057935106e-13	1.650399420608872e-11	0.2866127583108715	0.1578468950262851
Map6	7.182778	0.91919106	6.830895732529202e-13	1.653770899863825e-11	0.25696316262353996	0.13024376202523974
Smg7	7.179236	0.57562625	7.010199731619673e-13	1.695223155399516e-11	0.3189577717879605	0.1829654430590695
Mtss2	7.1751733	0.583809	7.221573890830832e-13	1.7443262464880095e-11	0.27672955974842767	0.13697032132955594
Strn4	7.1672306	0.7564218	7.653012274407286e-13	1.846410303167125e-11	0.28481581311769993	0.15490781280773253
Tbcel	7.153922	0.6048559	8.433280494564983e-13	2.0253397348115627e-11	0.31446540880503143	0.1801930098322905
Ppp2ca	7.118447	0.708152	1.0915003118038925e-12	2.5975477340840418e-11	0.2605570530098832	0.12769857742360657
Cmtr1	7.101312	0.7614585	1.2357802461463666e-12	2.927612275785844e-11	0.2641509433962264	0.13440998681957975
Tbc1d23	7.07367	0.5624335	1.5088891591695012e-12	3.534678224709247e-11	0.31536388140161725	0.18101110488281547
Rbm4b	7.0434966	0.5412172	1.8747425635187166e-12	4.357633324471553e-11	0.3557951482479784	0.22208250640083627
Fzd3	7.0427837	0.8949096	1.8843632750206506e-12	4.375145118946064e-11	0.252470799640611	0.12731982971503022
Xylt1	6.976405	0.51865935	3.0282840675678283e-12	6.931332288278067e-11	0.4249775381850854	0.3018770736437045
LOC100294508	6.8875237	0.59161186	5.677185004689472e-12	1.2798694710571985e-10	0.2785265049415993	0.148650900662051
Tmeff1	6.875251	0.71210057	6.188092210673368e-12	1.3861062103523274e-10	0.252470799640611	0.12413834896298877
E2f3	6.8539724	0.5874444	7.182683798553075e-12	1.6037502504841722e-10	0.27672955974842767	0.14743890799460663
Hnrnpr	6.8415036	0.55262405	7.836618045846816e-12	1.7441882584843348e-10	0.3081761006289308	0.17854166982289757
Nol4l	6.783453	0.7317465	1.1733700259892217e-11	2.5841256265640784e-10	0.2587601078167116	0.13513718242004635
Srgap1	6.714167	0.552539	1.8914324092400108e-11	4.1051523697853074e-10	0.35130278526504943	0.22668807853712486
Ccdc66	6.664665	0.5160888	2.6526932054584664e-11	5.698398129676455e-10	0.30727762803234504	0.18052630781583773
Pdap1	6.641827	0.59354126	3.098182154876822e-11	6.628212965219127e-10	0.2973944294699012	0.17387549805323677
Sbno1	6.603577	0.5008654	4.01353089266972e-11	8.448563122059573e-10	0.3279424977538185	0.20249367491326678
Yipf1	6.586249	0.56919056	4.510771989198637e-11	9.42899755987424e-10	0.2749326145552561	0.14986289332949534
Lgi3	6.5694146	0.6520134	5.051350600270332e-11	1.0496195905378374e-09	0.25336927223719674	0.130031663308437
Glyr1	6.5628133	0.5912358	5.2801908552840014e-11	1.0960839749691522e-09	0.27044025157232704	0.14760555698638023
Cct5	6.5506215	0.7496249	5.7298162385019886e-11	1.1858966165491874e-09	0.252470799640611	0.13360704167739784
Tcf20	6.532145	0.50785303	6.483434529949597e-11	1.3352818109520948e-09	0.3252470799640611	0.20146348114593907
Neto1	6.528437	0.57242805	6.645959283564084e-11	1.3674110141236956e-09	0.3198562443845463	0.19753965488508796
Hs2st1	6.4160028	0.65812093	1.3989872094674023e-10	2.7934443651136717e-09	0.2812219227313567	0.16545214901449845
Cntn6	6.4130116	0.64952177	1.4267255935601455e-10	2.843415284656085e-09	0.25157232704402516	0.1313951550593119
Rnf214	6.355443	0.53419125	2.0782678988777983e-10	4.087520147079918e-09	0.29559748427672955	0.1756631872377172
Iqcb1	6.32963	0.6161578	2.457497177940897e-10	4.788465226088182e-09	0.2749326145552561	0.15905888769372944
Lamc1	6.3292556	0.5140397	2.463466854174641e-10	4.795640303122147e-09	0.3270440251572327	0.20826578999197054
Ints9	6.3227654	0.6084028	2.569233107370972e-10	4.987642715661093e-09	0.2551662174303684	0.13716727013801566
Acadsb	6.31687	0.5350318	2.669136101379592e-10	5.172006238588219e-09	0.31716082659478884	0.19961519232808642
Ptprk	6.2478685	0.5974095	4.1609201919836227e-10	7.917783004047448e-09	0.2668463611859838	0.14980229369612313
Aco2	6.2378745	0.5245552	4.4355658164850534e-10	8.400729260020382e-09	0.2973944294699012	0.1792991652400503
Tmem260	6.2105336	0.57032144	5.280504642179009e-10	9.938156223332594e-09	0.2785265049415993	0.16240701743754452
Spen	6.2056274	0.5130989	5.447915810540972e-10	1.0234856889229572e-08	0.26235399820305483	0.14401502870907631
Farp2	6.1878905	0.5469059	6.097472968574757e-10	1.1404069425436072e-08	0.2641509433962264	0.1473177087278622
Nono	6.1137276	0.5093142	9.733054878619554e-10	1.7994993702393086e-08	0.252470799640611	0.13594012756222826
Hnrnpa1	6.0938625	0.52095443	1.102182977647311e-09	2.0270498516976774e-08	0.2605570530098832	0.1453482206432651
Zc3h18	5.982437	0.58285743	2.1982335517484593e-09	3.942529054401899e-08	0.25426774483378256	0.1429242353083764
Lrpprc	5.905792	0.5467205	3.5095604517529923e-09	6.188515090954856e-08	0.27942497753818507	0.17031526959261897
Kif1a	5.8295894	0.65075403	5.55638599714121e-09	9.580196448689358e-08	0.26774483378256964	0.16289181450452225
Hmces	5.646648	0.55744904	1.6360661410534e-08	2.684018991653019e-07	0.25965858041329737	0.15592285666671718
Nagk	5.6406155	0.5083749	1.6944359976082964e-08	2.7667870035713043e-07	0.2668463611859838	0.16161922220370567
Reep3	5.625865	0.50377977	1.84580798525223e-08	3.004597066676883e-07	0.25336927223719674	0.1468480615692275
Map3k13	5.5090733	0.5241059	3.60728044705443e-08	5.656712180474433e-07	0.25336927223719674	0.15007499204629812
Tspan7	-2.6628425	-0.5187435	0.007748366262807686	0.04779412976346747	0.29559748427672955	0.31776932749556863
Cmip	-2.743576	-0.5833986	0.006077395119683303	0.038564971573632006	0.3495058400718778	0.35134152438377747
Rabep1	-2.841911	-0.55652344	0.00448440081076082	0.029538155010496808	0.33782569631626236	0.34722074931446667
Stox2	-2.8456666	-0.5043623	0.004431856225174928	0.029220520799095196	0.3611859838274933	0.368430620994743
Ahcyl1	-3.051602	-0.71814364	0.002276238029688353	0.016226999840342066	0.25696316262353996	0.2831063372066599
Aopep	-3.075386	-0.54484445	0.002102302204259288	0.015089650124786113	0.35759209344115006	0.36121926462344905
Ppargc1a	-3.1585283	-0.6629223	0.001585679129053355	0.011726754363221391	0.29380053908355797	0.314527247110155
Sgms1	-3.2459667	-0.90007436	0.0011705253055700304	0.008950121647184995	0.2578616352201258	0.2807732513218295
Mt-co2	-3.2785242	-0.5389689	0.0010435139885406125	0.008082125705113588	0.34591194968553457	0.3763237232414744
Atm	-3.331935	-0.9127569	0.0008624445352313669	0.006810550706463592	0.3090745732255166	0.3192843183298741
Vmp1	-3.3320603	-0.60290796	0.0008620554534183938	0.006810043193809361	0.4195867026055705	0.4088657263623555
Ahcyl2	-3.372934	-0.7216034	0.000743717247244533	0.00594690152773794	0.25067385444743934	0.28415168088233067
Phip	-3.38111	-0.5552244	0.0007219362354220262	0.0057948373322581175	0.34591194968553457	0.362870604632842
RGD1309104	-3.582951	-0.5479091	0.00033973424176295634	0.0029336359607916567	0.29829290206648695	0.33705516081627707
Kif13b	-3.5878994	-0.7716335	0.00033335292866606297	0.002884472762035772	0.3360287511230907	0.34652385353068615
Rims3	-3.6594844	-0.69179606	0.00025272317596778185	0.002230048024974964	0.3270440251572327	0.3518566212674413
Samd4a	-3.7152233	-0.55127895	0.00020302433079805594	0.0018229585094269982	0.3036837376460018	0.33864590119229776
Apbb2	-3.7393422	-0.6703857	0.00018450247442959713	0.0016731310029805076	0.3584905660377358	0.37020316027088035
Rab6b	-3.7645178	-0.75556535	0.00016687074352360218	0.0015231223372728965	0.2587601078167116	0.3011195782265517
Dclk1	-3.829544	-0.7691779	0.0001283809103228255	0.0011968137687098084	0.2578616352201258	0.29125698789522325
Unc79	-3.8480384	-0.62361026	0.00011906740827549276	0.0011194472116161352	0.3297394429469901	0.3526141166845941
Rtn3	-3.921409	-0.61603975	8.803273968231671e-05	0.0008485951357146907	0.3216531895777179	0.35093247685851503
Cux1	-3.9512389	-0.83068436	7.774769748358403e-05	0.0007550061257252538	0.46271338724168914	0.4321662853939734
Phactr3	-3.9745722	-0.6645157	7.050587506281379e-05	0.000691406069488753	0.29290206648697215	0.3311163967457997
Bcl2l1	-4.020793	-0.91760117	5.800260200724384e-05	0.0005736238460772993	0.25965858041329737	0.2926962291878134
Med12l	-4.055831	-0.89654434	4.9956429112009185e-05	0.0005018622389853304	0.40161725067385445	0.39988183071492417
Cdh10	-4.0768304	-0.71884507	4.5653768661310374e-05	0.00046195796995802767	0.25696316262353996	0.30393746117835985
Tacc1	-4.082507	-0.72255766	4.455243953844258e-05	0.0004519044254296019	0.29469901168014373	0.33279803657187873
Numb	-4.2351403	-0.8874943	2.2840914200966737e-05	0.0002442032672807081	0.31266846361185985	0.34155468359416424
Atp6v0b	-4.2680526	-0.74327075	1.971867895643366e-05	0.0002129942416283298	0.27942497753818507	0.32310209523232386
Fcho2	-4.3866916	-0.7690218	1.1508788309703414e-05	0.00012910286554373556	0.3701707097933513	0.38439862438832245
Usp54	-4.416548	-0.519704	1.0028970157667853e-05	0.00011322961137623273	0.5867026055705301	0.5447755541078977
Rock2	-4.5094213	-0.75827634	6.5004724543045635e-06	7.575814645744829e-05	0.31805929919137466	0.35138697410880665
Mobp	-4.6349573	-1.0031066	3.5701091628803373e-06	4.3216459993619605e-05	0.25965858041329737	0.30454345751208206
Smyd3	-4.700641	-0.7806695	2.593459135779279e-06	3.213620818011133e-05	0.27672955974842767	0.32460193615828625
Rmdn1	-4.854283	-0.52738994	1.2082325289734562e-06	1.564657393604539e-05	0.5022461814914645	0.5013104670716743
Dock3	-5.155301	-0.70676374	2.5322381080315234e-07	3.6067190334910953e-06	0.3728661275831087	0.39071613616737616
Pde3b	-5.1986427	-1.0268013	2.0074897640293933e-07	2.90269175121657e-06	0.3450134770889488	0.3771115184753132
AY172581.24	-5.2536507	-0.9818113	1.4911356350313368e-07	2.19083039411822e-06	0.3387241689128482	0.3892465950580999
Plekha5	-5.3923	-0.7417938	6.956146810698323e-08	1.0606732656952802e-06	0.3414195867026056	0.3837926280546003
Rps6ka3	-5.728344	-0.9031993	1.0141586488424864e-08	1.7064887826349574e-07	0.29110512129380056	0.348705440332086
Xkr4	-5.7705913	-0.731665	7.899391134039303e-09	1.3410415750305105e-07	0.3584905660377358	0.4013665217325435
Lrrtm3	-5.904542	-0.716901	3.536279582896091e-09	6.225158499999953e-08	0.3504043126684636	0.41254715408971776
Ppm1e	-5.9970136	-0.80471545	2.0097925005814504e-09	3.629397895537527e-08	0.33782569631626236	0.39117063341766783
Atp2b1	-6.018872	-1.0465043	1.756366633789302e-09	3.185465643946929e-08	0.2973944294699012	0.34511491205478206
Ptn	-6.0393577	-0.83117074	1.547289302976474e-09	2.8233653199481942e-08	0.28481581311769993	0.35831048222158257
Plcb1	-6.070428	-0.9064484	1.275699815529181e-09	2.3318502469385186e-08	0.36028751123090746	0.3977456936385535
Spred1	-6.0794396	-0.9711332	1.2060316921743674e-09	2.2102850050811e-08	0.29290206648697215	0.3509930764918872
Exoc6b	-6.1005406	-0.5466631	1.0571017188561205e-09	1.9492695371624823e-08	0.5211141060197664	0.5284288030057418
Sdk1	-6.109511	-1.1972998	9.993704682983938e-10	1.84606178311402e-08	0.2605570530098832	0.3279197660854152
Camk2d	-6.2311807	-0.8306081	4.629332803056808e-10	8.751901852920564e-09	0.3890386343216532	0.4228187919463087
Ncam2	-6.52162	-0.59012145	6.955213357573666e-11	1.4254448021005814e-09	0.5831087151841868	0.5951035496235247
Arhgap21	-6.5777636	-0.90033996	4.775771621198186e-11	9.948808679173157e-10	0.27403414195867026	0.35549259926977445
Stag1	-6.581111	-0.54311216	4.669452526254328e-11	9.741267827407785e-10	0.5381850853548967	0.5558198372899844
Mgat5	-6.6060896	-1.0464808	3.9460421330781264e-11	8.327902198216736e-10	0.2920035938903863	0.3598406229642311
Negr1	-6.607028	-0.8742732	3.921121878036466e-11	8.287322711180701e-10	0.4779874213836478	0.468177617525414
Cpeb4	-7.0147166	-0.6451674	2.3041521703278392e-12	5.326224300230813e-11	0.47619047619047616	0.506825033708546
St6galnac3	-7.054771	-1.2062377	1.7288543983587965e-12	4.027462368443392e-11	0.3000898472596586	0.37047585862105537
Tf	-7.081637	-1.1669992	1.424616649830535e-12	3.344738262076931e-11	0.3063791554357592	0.3764146226915327
Foxp1	-7.082033	-0.87999666	1.4205480906885512e-12	3.3389250301991215e-11	0.3926325247079964	0.436241610738255
Prtfdc1	-7.0853395	-0.89702076	1.3870395662342621e-12	3.263823966966054e-11	0.31716082659478884	0.3904131380005151
Cpe	-7.283502	-1.0844136	3.2526411527729523e-13	8.022926401063261e-12	0.265947888589398	0.36014362113109216
Psap	-7.4622154	-1.2496873	8.50795408335331e-14	2.1940684540170416e-12	0.25157232704402516	0.3416455830442226
Acap2	-7.776007	-0.88504654	7.484959263769948e-15	2.0648638937394834e-13	0.37376460017969454	0.4393624918569243
Phlpp1	-7.7882557	-0.66196996	6.7940466530297495e-15	1.8792082074857748e-13	0.5462713387241689	0.5891647855530474
LOC120094123	-7.8003654	-1.1328987	6.172824756182834e-15	1.7118974052662604e-13	0.252470799640611	0.35570469798657717
Pex5l	-7.9222026	-1.2050902	2.3333940265624356e-15	6.647002603384242e-14	0.265947888589398	0.3716575514718136
Kcnma1	-8.102218	-1.400621	5.396607151148017e-16	1.602624157662455e-14	0.252470799640611	0.34108503643552956
Astn1	-8.1253195	-1.0032349	4.461841935502548e-16	1.3287923014168527e-14	0.3045822102425876	0.39406426591119126
Sorcs1	-8.176146	-0.8255096	2.9306795802184985e-16	8.871575762175388e-15	0.4159928122192273	0.4787674034572091
Gab2	-8.27839	-0.999923	1.248520578429342e-16	3.815813767835216e-15	0.3522012578616352	0.4381504991894799
Pbx1	-8.311431	-0.7491692	9.455494130811726e-17	2.915351322744098e-15	0.47079964061096136	0.5178541669822898
Fgf14	-8.353542	-1.4672353	6.62455657688829e-17	2.060689216484272e-15	0.25067385444743934	0.3468723014225764
Ttll7	-8.4303665	-1.3434244	3.4458343114668165e-17	1.0880325628646576e-15	0.29559748427672955	0.38447437393003775
Akap6	-8.563707	-0.9058769	1.0929482194429905e-17	3.5471752892943866e-16	0.27313566936208444	0.3933067704940385
Rasal2	-8.588161	-0.94287145	8.837234886836308e-18	2.8725808780993803e-16	0.4025157232704403	0.46611722999075855
Mef2a	-8.593226	-1.1087489	8.456077122214562e-18	2.757233482804829e-16	0.4249775381850854	0.4759040707803718
Gpm6a	-8.729408	-1.5191699	2.5600778528966996e-18	8.574216016586615e-17	0.29380053908355797	0.3906100868089748
Slc9a9	-8.912252	-1.3096583	5.000622927646495e-19	1.7358122566396758e-17	0.35399820305480684	0.4344842213704607
Trps1	-8.9388275	-0.9428821	3.9332224810243547e-19	1.3721121886382133e-17	0.4348607367475292	0.49431120941718304
Nfia	-8.995845	-0.6373953	2.3442301762922587e-19	8.274264288913046e-18	0.6001796945193172	0.616843668095808
Kalrn	-9.090874	-1.513381	9.824632223315384e-20	3.515072341195057e-18	0.25696316262353996	0.357053039829109
Maml3	-9.234807	-1.0189693	2.5875260736969017e-20	9.467726293390793e-19	0.3306379155435759	0.4423924735255352
Smarca2	-9.262916	-1.3525133	1.9892523038126866e-20	7.316958561708208e-19	0.2551662174303684	0.3691275167785235
Ctnna3	-9.340629	-0.9491252	9.576372473242483e-21	3.5662206975844035e-19	0.4743935309973046	0.5296104958565001
Chd9	-9.466678	-0.8841707	2.8888654490276788e-21	1.1012355091693512e-19	0.4393530997304582	0.5093702183101793
Plxna4	-9.702626	-1.1140103	2.9383727304393e-22	1.1580060651577136e-20	0.252470799640611	0.3954429075704092
Ssbp2	-9.800279	-1.3520814	1.1227510773914988e-22	4.509501741109227e-21	0.252470799640611	0.37705091884194103
Kcnd2	-9.9524765	-1.2564734	2.4598349018283743e-23	1.0152145384199546e-21	0.29829290206648695	0.42131895102034633
Slc8a1	-10.503147	-0.9074003	8.354730443495985e-26	3.775113760308983e-24	0.5103324348607368	0.5621676488857242
Enox1	-10.568413	-1.2871332	4.175005817571714e-26	1.923805977389199e-24	0.28481581311769993	0.41466814125774537
Edil3	-10.602519	-1.0808816	2.9005909461115216e-26	1.3424677654784583e-24	0.353099730458221	0.48567576166164195
Robo1	-10.649573	-1.1910756	1.7516657525037236e-26	8.197639322989525e-25	0.31626235399820307	0.45316405835744694
Arap2	-11.053426	-1.2642095	2.110055880109463e-28	1.0583596072338519e-26	0.261455525606469	0.4178041722847577
Pcdh9	-11.069799	-0.64180225	1.7579347640171775e-28	8.838575602490203e-27	0.8661275831087152	0.8211704819185844
Tmcc3	-11.280208	-1.7567453	1.6435846252580164e-29	8.571988868945167e-28	0.3243486073674753	0.43210568576060115
Ntm	-11.395383	-1.4995471	4.4088806202264296e-30	2.328377609160386e-28	0.3935309973045822	0.4928871180329359
Ssh2	-11.528778	-0.89859957	9.447497731714847e-31	5.0401078229804964e-29	0.6486972147349506	0.6674292120532671
Nrxn3	-11.593622	-1.5183197	4.43950327413829e-31	2.4113633586938698e-29	0.3522012578616352	0.47344978562879697
Grm3	-11.719506	-1.4925936	1.0125990739903602e-31	5.6016232678844036e-30	0.4519317160826595	0.524035329586256
Ank2	-11.828974	-0.66334295	2.76502201898027e-32	1.5459053773317423e-30	0.706199460916442	0.6712015392306877
Diaph2	-12.121531	-1.4034768	8.122789591333664e-34	4.704486369389546e-32	0.3710691823899371	0.4891450906722014
Rsrp1	-12.1963005	-0.63773006	3.252698575806834e-34	1.9102542952483497e-32	0.7861635220125787	0.75493508264275
Cst3	-12.297788	-1.2606149	9.308868352172725e-35	5.5603912783946826e-33	0.46810422282120395	0.5648643325707879
Mbnl1	-12.695589	-1.6169813	6.255763963183521e-37	3.915174544838976e-35	0.3504043126684636	0.47678276546426895
Rora	-13.158369	-1.7083597	1.523384906741397e-39	1.0236951267544915e-37	0.31716082659478884	0.4695108094596028
Magi1	-13.458313	-1.3548423	2.7512733734401005e-41	1.9227732515848383e-39	0.31176999101527403	0.48576666111170025
Atp8a1	-14.045043	-1.2498132	8.261855771232127e-45	6.0778269508650096e-43	0.3953279424977538	0.5414728740891117
B3galt1	-14.103319	-1.3826357	3.623209921044032e-45	2.693766638461318e-43	0.42407906558849956	0.5370036511279107
Dtna	-14.443566	-1.4937007	2.7522305363455927e-47	2.121443581802268e-45	0.30098831985624436	0.490690381323193
Pip4k2a	-14.487108	-1.8587537	1.4616840775571384e-47	1.1434950884351853e-45	0.26235399820305483	0.4440892632599573
Ptprd	-14.65774	-1.1620952	1.2020890999930648e-48	9.546590935778255e-47	0.6190476190476191	0.7015771054585119
Nrxn1	-16.834463	-1.542127	1.3641917112996874e-63	1.3120019917022589e-61	0.4779874213836478	0.6377505416092233
Dlg2	-17.054451	-1.4431194	3.2390152588592562e-65	3.158567158941543e-63	0.518418688230009	0.6377505416092233
Rbfox1	-17.21242	-1.7573191	2.1428681343971983e-66	2.1192157219703613e-64	0.35399820305480684	0.561531352735316
Fnbp1	-17.542814	-1.7750133	6.74993293491378e-69	7.14742898552537e-67	0.3674752920035939	0.5763631130031663
Plxdc2	-18.250298	-2.2411785	2.057851249477642e-74	2.383696646218135e-72	0.2632524707996406	0.50153771569682
Prickle2	-18.547289	-1.5574347	8.577172065345068e-77	1.0455173809420042e-74	0.3665768194070081	0.5937249079643068
Magi2	-18.858036	-1.3346868	2.5242029538083392e-79	3.150145186282478e-77	0.610062893081761	0.7148484251670277
Apoe	-19.501526	-1.6214406	1.06557232619e-84	1.379061073512317e-82	0.5399820305480683	0.6794733891859954
Oxr1	-20.375599	-2.2777424	2.753243932618232e-92	3.9268375708349556e-90	0.261455525606469	0.5288984501643765
Mast4	-21.988377	-2.0410295	3.720650861591951e-107	6.446873220176599e-105	0.31356693620844567	0.6289181450452225
Nav3	-22.20741	-2.5214603	2.9124630630775707e-109	5.13131937651129e-107	0.3243486073674753	0.5810292847728271
Celf2	-22.819504	-2.1531374	2.936092694108431e-115	5.447621188024545e-113	0.33962264150943394	0.5936794582392777
