# Supplementary material for: Single-cell RNA sequencing identifies microglial state changes associated with iTBS after ischemia–reperfusion injury
Source: PLoS One. 2026 Apr 20;21(4):e0346888. doi: 10.1371/journal.pone.0346888 (PMC13095131; doi:10.1371/journal.pone.0346888)
Supplement: S1 File — These materials provide additional support for the results presented in this study. (ZIP) [file pone.0346888.s005.zip › single-cell RNA sequencing/standard analysis/05-Marker_gene_analysis/cluster13/differentially_expressed_genes.xls]

names	scores	logfoldchanges	pvals	pvals_adj	pct_nz_group	pct_nz_reference
Mt-co3	40.23946	4.003161	0.0	0.0	0.996969696969697	0.4128197411977129
Mt-co1	39.80274	4.0061207	0.0	0.0	0.9848484848484849	0.33719530544688536
Mt-co2	39.261017	3.8410418	0.0	0.0	0.9848484848484849	0.36977129100210654
Mt-cyb	37.834007	3.7374125	0.0	0.0	0.9590909090909091	0.3030845621426422
Mt-atp6	36.439507	3.5633693	1.0086833051929848e-290	4.229610835335224e-287	0.9424242424242424	0.30827565452904004
Mt-nd1	35.68387	3.5745027	7.033557200748318e-279	2.4577593378481538e-275	0.9181818181818182	0.28072524826963585
Plp1	31.683851	2.5283852	2.593212507292184e-220	7.767041918269704e-217	0.9939393939393939	0.6482997291603972
Mast4	31.355957	2.506274	8.069900420433307e-216	2.1149191526850587e-212	0.9772727272727273	0.6201775504062594
Mog	31.263496	2.882917	1.4634959997510753e-214	3.0766159934327e-211	0.9590909090909091	0.3087571471561842
Mbp	31.26341	2.9710956	1.4674310757572738e-214	3.0766159934327e-211	0.9939393939393939	0.45911826662654226
Fnbp1	30.457476	2.3223648	9.537435916844821e-204	1.8178352857506228e-200	0.9772727272727273	0.5688835389708095
Frmd5	30.093489	2.337539	5.895591636829879e-199	1.0300581188147938e-195	0.9818181818181818	0.5620222690340054
Pde4b	29.918573	2.5238204	1.1283755696624536e-196	1.8198093995033077e-193	0.9893939393939394	0.6401594944327414
Tmeff2	29.221186	2.5165243	1.0436135977259394e-187	1.5628859064230033e-184	0.9606060606060606	0.5325910321998194
Mt-nd2	28.901012	3.131269	1.159429220384281e-183	1.620572868971789e-180	0.7803030303030303	0.19848028889557628
Ano4	28.446697	2.369075	5.353665923551506e-178	7.015309984573805e-175	0.9545454545454546	0.4659043033403551
Rnf220	27.960745	2.554141	4.880000293121605e-172	6.018475655622798e-169	0.9	0.30552211856755945
Nkain2	27.73308	2.5357401	2.7879979972032866e-169	3.2473981116313395e-166	0.996969696969697	0.5812819741197713
Pak5	27.407188	2.272666	2.2516239864285616e-165	2.484607815761117e-162	0.9106060606060606	0.44232621125489013
Edil3	27.39982	2.1255777	2.7560485279688486e-165	2.889165671869744e-162	0.9242424242424242	0.4791002106530244
Mt-nd4	27.349392	2.75017	1.0980510159629974e-164	1.0962732190800097e-161	0.7833333333333333	0.24137827264520012
Pex5l	26.666527	2.487782	1.1512674216935064e-156	1.0971578528739115e-153	0.8696969696969697	0.3649413180860668
Grm3	26.3507	2.2267134	5.038532201326041e-153	4.59295070143486e-150	0.9424242424242424	0.5186728859464339
Mobp	25.98233	2.3503566	7.844142477056148e-149	6.8525121322483e-146	0.8590909090909091	0.298284682515799
Slc24a2	25.935907	2.1920557	2.622335396029041e-148	2.1991953565257953e-145	0.8772727272727273	0.38439662955160997
St6galnac3	25.909788	2.2308214	5.1662834370992027e-148	4.166011482393149e-145	0.8560606060606061	0.3644748721035209
Map7	25.708199	2.1269097	9.464960753071252e-146	7.34971730181081e-143	0.8636363636363636	0.3951248871501655
Slain1	25.641136	2.2936308	5.309029606306895e-145	3.975325525922513e-142	0.8196969696969697	0.2951700270839603
Usp54	25.599026	1.8543963	1.5641490233253597e-144	1.130825807691017e-141	0.9181818181818182	0.5417694854047548
Tf	25.378775	2.3345065	4.326439343119974e-142	3.023604242261779e-139	0.8166666666666667	0.37086969605777914
Plcl1	25.138124	2.0102766	1.9058510822082914e-139	1.2889701222444851e-136	0.8818181818181818	0.48909118266626544
Ttll5	25.047508	2.125619	1.8584785446662596e-138	1.2176519114835248e-135	0.8454545454545455	0.4013541980138429
Enpp2	24.955553	2.0590558	1.8586906291728424e-137	1.1808881130678124e-134	0.8424242424242424	0.38587120072223896
Pcdh9	24.865793	1.7961967	1.745148676700648e-136	1.076140798697229e-133	0.9939393939393939	0.820207643695456
Ncam2	24.49139	1.8715764	1.824610845903245e-132	1.0929940284344982e-129	0.9272727272727272	0.5916039723141739
Magi2	24.41496	1.6295191	1.1862735304964076e-131	6.908725233441023e-129	0.9651515151515152	0.7106078844417695
Ttll7	24.300575	2.0066073	1.9330224358089687e-130	1.0953445510586715e-127	0.8166666666666667	0.3786939512488715
Zfp536	23.967628	2.0406144	6.0525058053983135e-127	3.339390439894238e-124	0.8378787878787879	0.3266024676497141
Cfap20dc	23.758497	2.146188	8.975918784313858e-125	4.82536187774165e-122	0.7742424242424243	0.3001053265121878
Phlpp1	23.716398	1.6651549	2.4425442910669193e-124	1.2802595901627257e-121	0.8833333333333333	0.585525127896479
Septin7	23.674408	1.7297752	6.617975376092716e-124	3.3842066276868266e-121	0.8742424242424243	0.532801685224195
Lig3	23.42353	1.8837926	2.4610260006096384e-121	1.199950491367016e-118	0.85	0.46155582305145954
Plekhh1	23.36835	2.2172227	8.970247645143332e-121	4.274323002910797e-118	0.7439393939393939	0.2534908215467951
Mag	23.29628	2.171899	4.835383585150526e-120	2.2528589388059097e-117	0.7515151515151515	0.26369244658441165
Qki	23.28906	1.2929856	5.72264196004068e-120	2.608280681178541e-117	0.9954545454545455	0.8660848630755341
LOC103691527	23.052711	1.8609933	1.3816032343940578e-117	6.163126257937407e-115	0.8363636363636363	0.40827565452904
Ctnna3	22.931866	1.7676216	2.2353923847331513e-116	9.764007653815678e-114	0.9045454545454545	0.5249623833885043
LOC100302465	22.88939	2.4519253	5.926406422992575e-116	2.5357762666216802e-113	0.696969696969697	0.20499548600662051
Apod	22.871235	2.0739772	8.985339672447949e-116	3.7677326314508744e-113	0.7696969696969697	0.31280469455311466
Septin4	22.836617	2.122077	1.9851416245686867e-115	8.160878294256291e-113	0.753030303030303	0.2876166114956365
Spock1	22.785343	2.0469944	6.407856531627962e-115	2.583598462348305e-112	0.7681818181818182	0.33341859765272347
Dnm3	22.132315	1.6368233	1.5444422140661045e-108	6.109580275492443e-106	0.8636363636363636	0.5004363526933494
Ppp1r16b	21.663618	2.008651	4.522764046025561e-104	1.7560050183142946e-101	0.7348484848484849	0.3164610291904905
AY172581.9	21.408422	2.2700047	1.1152639266924253e-101	4.251386088551526e-99	0.6515151515151515	0.21402347276557326
Unc5c	21.386154	1.6483842	1.7978760743523455e-101	6.731119602655585e-99	0.8378787878787879	0.4560938910622931
Slc44a1	21.319273	1.6374418	7.521755556316998e-101	2.766686438486705e-98	0.8212121212121212	0.5029641889858562
Samd12	21.282318	1.6209047	1.6555334027797387e-100	5.984467814255172e-98	0.8212121212121212	0.5047396930484502
Arhgap23	21.058294	1.9946147	1.919628817723114e-98	6.707822965397136e-96	0.706060606060606	0.2914384592235931
Ptprd	20.999605	1.5614879	6.613225032952099e-98	2.2729979678831755e-95	0.9818181818181818	0.6974119771291002
Zeb2	20.88924	1.306293	6.707718723351959e-97	2.268290818609632e-94	0.9575757575757575	0.7270388203430636
Trim2	20.608786	1.7381063	2.2890632251429663e-94	7.498828059116786e-92	0.7727272727272727	0.4207643695455913
Anks1b	20.570648	1.5316454	5.029031930619609e-94	1.622133591651857e-91	0.9772727272727273	0.6403701474571171
Dock10	20.2678	1.4386027	2.474752300758037e-91	7.861463142074697e-89	0.8787878787878788	0.5475925368642792
Ncam1	20.233263	1.3038412	4.988961652990256e-91	1.5611726868148317e-88	0.9015151515151515	0.6462232922058381
Tubb4a	20.072685	2.106564	1.2790217174182084e-89	3.9435249010867876e-87	0.65	0.23567559434246163
Eml6	20.005417	1.5737523	4.9404721392310816e-89	1.5011875198712878e-86	0.7984848484848485	0.5325007523322299
Car2	19.766853	2.103921	5.744997144421146e-87	1.696473382111743e-84	0.6575757575757576	0.25737285585314473
Mapt	19.704165	1.4880592	1.9859263706610354e-86	5.782907262122121e-84	0.7818181818181819	0.47706891363226
Tspan2	19.541796	1.9573379	4.844653980975749e-85	1.391411169385446e-82	0.6727272727272727	0.27380379175443875
Bcas1	19.532629	1.5081868	5.797543760180792e-85	1.6425851685939256e-82	0.8212121212121212	0.39653927174240144
Spock3	19.494766	1.8690336	1.2160723110925677e-84	3.39948960991557e-82	0.7	0.3215919349984953
Erbb4	19.432621	1.5392929	4.0893793759941415e-84	1.1281306315406995e-81	0.9333333333333333	0.5200722238940716
Hapln2	19.10947	2.274162	2.1059325564787375e-81	5.734153503783534e-79	0.593939393939394	0.17864881131507673
Mt-nd3	19.067245	2.9917235	4.725526843002267e-81	1.2701973819280196e-78	0.5166666666666667	0.10340054167920554
Cldn11	19.031956	1.9614497	9.27257541677816e-81	2.4608710909895054e-78	0.6393939393939394	0.2544387601564851
Creb5	18.938745	1.8955594	5.468533335378133e-80	1.4154724680189868e-77	0.6530303030303031	0.26470057177249473
Rtn4	18.681616	1.5811893	6.9871621385654e-78	1.7649739927368937e-75	0.7242424242424242	0.41533253084562144
Ankrd28	18.522337	1.3163284	1.3638667413586776e-76	3.4041464403959564e-74	0.8393939393939394	0.5575082756545291
LOC108352541	18.44319	1.4905561	5.914779135539521e-76	1.4419681320432744e-73	0.75	0.45880228708997894
Otud7b	18.25511	1.7313657	1.8843254933477507e-74	4.541007849830913e-72	0.6681818181818182	0.32904002407463134
Rsrp1	18.033848	1.0323086	1.0567680106310454e-72	2.4617997900989444e-70	0.9	0.754017454107734
Ank3	17.896576	1.2759423	1.253993263297362e-71	2.88914535805412e-69	0.8606060606060606	0.5346674691543786
Scd2	17.765009	1.5782695	1.3191992714432607e-70	3.0063404266390656e-68	0.6954545454545454	0.41256394823954257
Rnf43	17.674908	1.8437433	6.544676971116925e-70	1.4754376061982522e-67	0.6227272727272727	0.2817484201023172
Plxna4	17.47103	1.5233907	2.381594063221561e-68	5.256052750474027e-66	0.7106060606060606	0.38991874811916943
Eya4	17.434021	1.9869916	4.552878264852962e-68	9.840788216588372e-66	0.5772727272727273	0.19106229310863676
Kcnq3	17.429062	1.3972579	4.965389051187887e-68	1.0622892535429106e-65	0.7575757575757576	0.47785133915136924
Lrrtm3	17.325445	1.5174996	3.0234671571580856e-67	6.403031557270345e-65	0.7090909090909091	0.4085615407764069
Fa2h	17.144426	2.003803	6.917879512314713e-66	1.4504026185519027e-63	0.5666666666666667	0.21114956364730664
Opalin	17.006819	2.0230584	7.3101364966584085e-65	1.5174685325637643e-62	0.556060606060606	0.18609690039121277
Eml1	16.865282	1.7768309	8.101434046144773e-64	1.66524182560266e-61	0.6045454545454545	0.2726602467649714
Ugt8	16.763346	1.9125719	4.5242874736689945e-63	9.2093408905771e-61	0.5681818181818182	0.21981643093590128
Prickle2	16.679155	1.1678834	1.858286851752147e-62	3.746234820561107e-60	0.8121212121212121	0.5877520312970208
Elapor2	16.676556	1.6249703	1.9409497646893531e-62	3.875614549188284e-60	0.6363636363636364	0.32658742100511584
Ppp1r14a	16.500116	2.2820363	3.661808887771519e-61	7.1086560315757095e-59	0.503030303030303	0.14673487812217875
Mast3	16.458406	1.5788589	7.299718392837047e-61	1.4040907873781791e-58	0.6348484848484849	0.3176647607583509
Cab39l	16.209223	1.507866	4.340161279779666e-59	8.197821747014457e-57	0.646969696969697	0.37782124586217275
AY172581.24	16.137852	1.2164156	1.3826911147107401e-58	2.5429387641250332e-56	0.6696969696969697	0.3856154077640686
Slc12a2	16.077347	1.751641	3.677968657839721e-58	6.7054165982841385e-56	0.5848484848484848	0.27548901594944325
Kcna1	16.064302	1.9163628	4.539391969359869e-58	8.204559657724054e-56	0.5545454545454546	0.24411676196208246
Rffl	16.016405	1.7077495	9.816394855071382e-58	1.759064397704501e-55	0.5878787878787879	0.2780920854649413
Myo1d	15.937452	1.7843053	3.4826761901411e-57	6.135948655672127e-55	0.5727272727272728	0.25464941318086065
Pak1	15.831106	1.6940801	1.898552982556833e-56	3.31708848602388e-54	0.5893939393939394	0.27594041528739094
Mfn1	15.783748	1.4135686	4.025577919517345e-56	6.918054644311528e-54	0.6575757575757576	0.39037014745711707
Agap1	15.762181	1.1856574	5.664364056029889e-56	9.65520786981485e-54	0.75	0.5345621426421908
Ninj2	15.659652	1.8814629	2.8545573356852233e-55	4.675675710935656e-53	0.5348484848484848	0.20549202527836294
Limch1	15.596452	1.4142884	7.695370155618633e-55	1.2316116846007652e-52	0.65	0.36455010532651216
Psd3	15.520369	1.168003	2.525955757421201e-54	4.012059728037341e-52	0.75	0.4996539271742401
Gpd1	15.516289	1.9051228	2.691765568484403e-54	4.2432749555521795e-52	0.5378787878787878	0.20389708095094794
Erbin	15.503405	1.3760718	3.289848440941279e-54	5.147385254684691e-52	0.6606060606060606	0.3904002407463136
Cdc37l1	15.39275	1.3435878	1.830841223306503e-53	2.8224571388120695e-51	0.6818181818181818	0.44849533554017457
Abca8a	15.3397255	1.7383932	4.1494366763635275e-53	6.350152507783775e-51	0.5515151515151515	0.24225097803189888
Aspa	15.234847	1.3185346	2.0761147195170787e-52	3.1541899427097877e-50	0.6833333333333333	0.3593439662955161
Enox1	15.23039	1.290686	2.2226283746725467e-52	3.352491115351411e-50	0.6803030303030303	0.40985555221185677
Ermn	15.203626	2.2773433	3.345799556906389e-52	5.010573822149954e-50	0.4621212121212121	0.1321095395726753
Kndc1	15.030595	1.9298371	4.6283112934091464e-51	6.88206911897987e-49	0.5242424242424243	0.21555823051459524
Sytl2	14.850086	1.9417728	6.947921284173226e-50	1.0115980391942769e-47	0.5075757575757576	0.2037466145049654
Sik3	14.763976	1.0529506	2.5009109202263913e-49	3.6161447140321737e-47	0.7575757575757576	0.5652723442672284
Bin1	14.710528	1.4109498	5.5174787564688236e-49	7.923250658090777e-47	0.6212121212121212	0.3671230815528137
Plekhg3	14.66716	1.877889	1.0463354587945024e-48	1.4923448455160229e-46	0.5015151515151515	0.18955762864881132
Fgfr2	14.497428	1.7188675	1.2577454787059608e-47	1.769791389701287e-45	0.5196969696969697	0.2206139030996088
Lpar1	14.328707	1.8120817	1.4479145862573911e-46	1.997169553649504e-44	0.4893939393939394	0.17414986458019863
Aplp1	14.197901	1.7418548	9.439767669042861e-46	1.2768656061235653e-43	0.5181818181818182	0.24650917845320494
Rab6b	14.186613	1.6787688	1.1088565757690304e-45	1.4902748056136853e-43	0.5484848484848485	0.2979536563346374
Ppp2r2a	14.076976	1.2001809	5.261380674413109e-45	6.851559454642562e-43	0.6621212121212121	0.45326512187782125
Auts2	14.039408	0.9160455	8.945769070229615e-45	1.1577592242372476e-42	0.8833333333333333	0.6868943725549203
St18	13.959371	1.8775138	2.758575635449041e-44	3.54823906581746e-42	0.4712121212121212	0.16724345470959975
Dennd5a	13.941409	1.353897	3.548641944269609e-44	4.536635792899794e-42	0.5984848484848485	0.3554619319891664
Dnaaf9	13.917463	1.0510238	4.962051296177747e-44	6.305113180343191e-42	0.7136363636363636	0.521516701775504
Arap2	13.877388	1.2021941	8.685216576994117e-44	1.0969533177907148e-41	0.6621212121212121	0.4127595546193199
Inpp5f	13.856477	1.6284645	1.1624086187852329e-43	1.4420745030444494e-41	0.5242424242424243	0.25022569966897384
Il1rapl1	13.792839	1.0990568	2.8146090310387314e-43	3.471240761456356e-41	0.9363636363636364	0.6309659945832079
Pde8a	13.778367	1.7592471	3.4396571323809735e-43	4.192782060319738e-41	0.4803030303030303	0.18364429732169726
Kif1b	13.752929	0.90199256	4.890862790289417e-43	5.927273367699879e-41	0.7621212121212121	0.6154980439362022
Emc10	13.678438	1.475432	1.36594331160532e-42	1.645883187995238e-40	0.5575757575757576	0.3113000300932892
Elovl7	13.463257	2.0347576	2.573192299089805e-41	2.980638107332423e-39	0.4348484848484849	0.14580198615708698
Gab1	13.454638	1.352044	2.8915461001705455e-41	3.3309975569327284e-39	0.5803030303030303	0.32115558230514596
Tcf12	13.329274	0.78297985	1.564117324782773e-40	1.7822436864888924e-38	0.8409090909090909	0.7279717123081553
Slc25a13	13.185971	1.358067	1.056836071864073e-39	1.1785970788671358e-37	0.5636363636363636	0.3066054769786338
Kif13b	13.171648	1.365645	1.2777828787634733e-39	1.4174600971510572e-37	0.5712121212121212	0.34411676196208246
LOC120093688	13.1295185	1.5941269	2.2306947304773156e-39	2.4486254303239473e-37	0.4954545454545455	0.21915437857357808
Frmd4b	13.043071	1.1056259	6.959660558370417e-39	7.521455838494544e-37	0.6515151515151515	0.4165663557026783
Abca2	12.945385	1.7912605	2.495080869213259e-38	2.642013409289151e-36	0.4621212121212121	0.20180559735179054
Cyp2j10	12.933126	2.084098	2.926697836454999e-38	3.0680573419557755e-36	0.4075757575757576	0.12118567559434246
Dpysl2	12.828589	1.2318819	1.1341014786532309e-37	1.1771075050219623e-35	0.5954545454545455	0.40320493529942825
Zfhx2	12.702858	1.3963764	5.700908643992994e-37	5.887943380786064e-35	0.5378787878787878	0.2931236834185977
App	12.680788	0.9865196	7.556864314058478e-37	7.76653025532108e-35	0.6878787878787879	0.513948239542582
Pik3c2b	12.678038	1.9201828	7.826655226211966e-37	8.004568462085858e-35	0.4318181818181818	0.1740595847126091
Agpat4	12.668015	1.556674	8.893737576675274e-37	9.051752525853097e-35	0.4984848484848485	0.25436352693349384
LOC120101775	12.451825	2.001587	1.3668335198753497e-35	1.3711498362539034e-33	0.4075757575757576	0.1437706891363226
Rab3c	12.367909	1.6479684	3.898353008054842e-35	3.855324017305558e-33	0.4727272727272727	0.2211706289497442
Msl2	12.329581	1.0698589	6.277208151420084e-35	6.178776812332088e-33	0.6333333333333333	0.44729160397231416
Snx24	12.314024	1.0778369	7.61307812311877e-35	7.458682052771407e-33	0.6303030303030303	0.4328769184471863
Bcl2l1	12.2727165	1.3572332	1.2692218079053051e-34	1.2206653405753498e-32	0.5242424242424243	0.28984351489617816
Grik2	12.151244	0.8339432	5.649931216077353e-34	5.408970679282091e-32	0.8166666666666667	0.6137827264520012
Serinc5	12.027949	1.3584033	2.5337606362631188e-33	2.382189484300114e-31	0.503030303030303	0.263120674089678
AABR07043389.1	11.946682	1.7178018	6.756974487462383e-33	6.240824982561072e-31	0.4257575757575758	0.1679506470057177
Stmn4	11.896644	1.694255	1.2320310089469224e-32	1.1230766145035293e-30	0.4393939393939394	0.2006319590731267
Nfasc	11.642722	1.1214623	2.4991065934164993e-31	2.2391567879303556e-29	0.55	0.34055070719229613
Gpm6b	11.593356	0.7991839	4.453329769891516e-31	3.9731281683210864e-29	0.796969696969697	0.6189437255492025
Apbb2	11.512909	1.0983233	1.1358094408074678e-30	1.0005622157970324e-28	0.5636363636363636	0.36808606680710204
Wipi1	11.437142	1.7099111	2.7272230724405357e-30	2.382456622366178e-28	0.4121212121212121	0.17390911826662656
Pacs2	11.3686905	1.6353283	5.987884958562589e-30	5.14516377218128e-28	0.42727272727272725	0.19878122178754137
Tacc1	11.324258	1.2679148	9.951847293179688e-30	8.516344095869605e-28	0.5227272727272727	0.3302738489316882
Atrn	11.320706	1.0688204	1.036334972500827e-29	8.83243863148469e-28	0.5818181818181818	0.4186879325910322
Mal	11.245611	1.7492864	2.4340456176758106e-29	2.0494859606502428e-27	0.39090909090909093	0.14577189286789047
Plekhg1	11.198832	1.6272544	4.1314463960927e-29	3.437297823034903e-27	0.40606060606060607	0.1651369244658441
Kif13a	11.198107	1.0626684	4.1653806785596604e-29	3.4518328579716145e-27	0.5787878787878787	0.37848329822449595
Dock5	11.175052	1.8025185	5.401894119564094e-29	4.44141616120709e-27	0.3787878787878788	0.13490821546795065
Il1rap	11.126991	1.4023318	9.271215477256563e-29	7.534120298300819e-27	0.4636363636363636	0.24706590430334036
Btd	11.062296	1.0151472	1.911420721673527e-28	1.541340263484891e-26	0.6151515151515151	0.44354498946734877
Thrb	11.002957	1.3243018	3.6979973685126155e-28	2.9368262434937685e-26	0.4803030303030303	0.27794161901895875
Baz2b	10.961338	0.8688793	5.862633772627821e-28	4.638338855732638e-26	0.6636363636363637	0.5239693048450196
Eml2	10.937784	1.7480605	7.603530745315777e-28	5.993068631815434e-26	0.4	0.18152272043334336
Sntg1	10.93155	0.9708528	8.144505345125987e-28	6.395419440670841e-26	0.6348484848484849	0.4284080650015047
Insc	10.909632	1.9951671	1.0367602841489374e-27	8.080563612441123e-26	0.353030303030303	0.11725850135419802
Dnajb2	10.90319	1.6229874	1.1128589851795771e-27	8.641556104916672e-26	0.41515151515151516	0.19915738790249773
Gpr37	10.902118	2.060139	1.1260511915918057e-27	8.711730362698818e-26	0.346969696969697	0.11160096298525429
Vmp1	10.898607	1.0091106	1.1703502998999835e-27	9.021163377832005e-26	0.5909090909090909	0.40723743605176044
Elmo1	10.896533	0.7834858	1.1973325737070953e-27	9.19533873272636e-26	0.7803030303030303	0.589301835690641
Clmn	10.883754	1.5361248	1.377707680225235e-27	1.050364335403719e-25	0.4166666666666667	0.18620222690340055
Clasp2	10.834626	0.76847774	2.3592739318071024e-27	1.7921933787778155e-25	0.6954545454545454	0.5873608185374661
Tmem98	10.81769	2.0011067	2.8384216357723518e-27	2.148388015003723e-25	0.34545454545454546	0.10582305145952453
Phldb1	10.766779	1.4036177	4.939829484860177e-27	3.7254843517833984e-25	0.4393939393939394	0.21987661751429433
Hecw2	10.69131	1.1745389	1.1178061737477727e-26	8.34018656184904e-25	0.5106060606060606	0.3249172434547096
Dlg2	10.67777	0.7877692	1.293418847955215e-26	9.582268397960792e-25	0.906060606060606	0.6330875714715618
Atp8a1	10.655278	0.81622696	1.6475110475634438e-26	1.2077523294830476e-24	0.6727272727272727	0.5377219380078243
Adarb2	10.6180725	0.8165019	2.45579538702377e-26	1.7815988264477632e-24	0.7787878787878788	0.5190039121275956
Cdc42bpa	10.552946	0.9119072	4.9229058867044923e-26	3.534713863720767e-24	0.6121212121212121	0.4819289798374962
Picalm	10.548402	0.7714061	5.1668279262694244e-26	3.697191614408354e-24	0.7287878787878788	0.5741649112247968
Dip2a	10.4836645	1.7010427	1.0268564223729299e-25	7.248845707565941e-24	0.38484848484848483	0.17109539572675295
Ank2	10.482388	0.67746603	1.040819080671129e-25	7.322755988372782e-24	0.8666666666666667	0.6698465242250978
Cmtm5	10.351476	1.3592128	4.1208272494727914e-25	2.860836560014786e-23	0.42424242424242425	0.20598856455010534
Cdh19	10.325685	2.1931233	5.3932464260975675e-25	3.73184173496903e-23	0.31666666666666665	0.08889557628648811
Strn	10.102836	1.1313919	5.366752409958687e-24	3.617984920488548e-22	0.5075757575757576	0.3355702678302738
Rnf13	10.088565	0.91778266	6.2070132424836195e-24	4.144466230634126e-22	0.5878787878787879	0.43129702076436954
Bcas3	9.931426	0.78974646	3.0387795893694027e-23	1.998405105645015e-21	0.6363636363636364	0.5051008125188083
Rap1a	9.931367	1.113248	3.0405953863434127e-23	1.998405105645015e-21	0.5015151515151515	0.3354649413180861
Stxbp3	9.912957	1.2761407	3.656589619532706e-23	2.3882884100661283e-21	0.44393939393939397	0.25612398435148964
Epb41l4b	9.840006	1.5890268	7.570676709738381e-23	4.8989755523572495e-21	0.38181818181818183	0.1879024977430033
Stard13	9.820045	1.1506722	9.230159354693522e-23	5.936181626702588e-21	0.47575757575757577	0.28593138730063195
Rcan2	9.780822	0.9896641	1.3610050514253879e-22	8.69964387444655e-21	0.5303030303030303	0.35066205236232323
Pkp4	9.7230835	0.7624552	2.4038984200549856e-22	1.522662666914587e-20	0.6590909090909091	0.5156786036713813
Dock9	9.713993	1.1193157	2.6283324266748376e-22	1.6548233530830224e-20	0.4772727272727273	0.30482997291603975
Tmem117	9.685385	1.1590359	3.478957063812592e-22	2.1708277916635357e-20	0.4681818181818182	0.2848480288895576
Lap3	9.640705	1.3438604	5.381699607971416e-22	3.318609234727315e-20	0.403030303030303	0.20303942220884744
Sh3gl3	9.593138	1.3445725	8.544636596792224e-22	5.253573339834187e-20	0.4106060606060606	0.21990671080349083
Gsn	9.554987	1.6868366	1.2359968426261557e-21	7.511278203623183e-20	0.34393939393939393	0.14086668672885946
Dpy19l1	9.55225	1.3961525	1.2690931262944017e-21	7.690117481470643e-20	0.403030303030303	0.21287992777610593
Sec11c	9.490137	1.5562626	2.3072966800865255e-21	1.3900799481233936e-19	0.36363636363636365	0.16780018055973517
Dst	9.484259	0.5425005	2.4411227055429404e-21	1.466492224768289e-19	0.7848484848484848	0.7249774300331027
Neo1	9.479604	1.1107185	2.5524977049696057e-21	1.5246628741422438e-19	0.4803030303030303	0.32142642190791454
Adgrg6	9.442703	1.6712515	3.632844235263557e-21	2.1455271052545276e-19	0.33484848484848484	0.12878423111646103
Atp10b	9.351253	1.6853596	8.661619434246058e-21	5.072612096603431e-19	0.33181818181818185	0.12914535058681914
Zswim5	9.326728	0.9469284	1.0918980981506406e-20	6.369696873293872e-19	0.5393939393939394	0.3978784231116461
Snx15	9.302663	1.5166571	1.369715005066306e-20	7.911141817140543e-19	0.37272727272727274	0.1828769184471863
Ppp2r3a	9.297564	0.745165	1.4370129263379017e-20	8.277036542197925e-19	0.6303030303030303	0.5066355702678302
Lpgat1	9.256225	1.4362384	2.1178835646979117e-20	1.213211661679137e-18	0.39090909090909093	0.21149563647306652
Ccdc88a	9.247234	0.7573003	2.3037563612818325e-20	1.3125151051802962e-18	0.6212121212121212	0.5211104423713512
Ptgds	9.216308	1.0557251	3.0750739126429134e-20	1.7472086626685994e-18	0.44242424242424244	0.2529190490520614
Ywhaq	9.215218	1.3450458	3.106484034116468e-20	1.760284979980699e-18	0.40454545454545454	0.2240595847126091
Adap1	9.209158	1.7118839	3.286940916960097e-20	1.85752030363842e-18	0.3409090909090909	0.15183569064098706
Fmnl2	9.202844	0.6597873	3.485999600929032e-20	1.9542103645208046e-18	0.740909090909091	0.6370749322900993
Pls1	9.115399	2.0080106	7.838142860323694e-20	4.3705984896156e-18	0.2909090909090909	0.09023472765573277
Mettl7a	9.106688	1.5704004	8.4935464893766e-20	4.723493254542965e-18	0.34545454545454546	0.15141438459223594
Mfsd6	9.091755	1.6230695	9.7453022803767e-20	5.405291206623754e-18	0.353030303030303	0.17250978031898886
Hs3st1	9.0076065	1.6343158	2.106027278566889e-19	1.1439110860734038e-17	0.33636363636363636	0.14748721035209147
Secisbp2l	8.9874935	1.151506	2.529330644244409e-19	1.3632376937590817e-17	0.4484848484848485	0.2910923863978333
Carns1	8.975202	2.061073	2.8283380318517584e-19	1.520485517328307e-17	0.2833333333333333	0.08635269334938309
Fam13c	8.918372	1.628463	4.731920560575354e-19	2.5116315562790598e-17	0.353030303030303	0.18138730063195907
Lgi3	8.873432	1.7321595	7.092555887004586e-19	3.726880369096194e-17	0.3181818181818182	0.13022870899789346
Zdhhc20	8.785897	1.1647233	1.5512080358258642e-18	7.951742708832535e-17	0.44242424242424244	0.2942973216972615
Rpe65	8.781516	1.6881046	1.612862617952023e-18	8.227561471528495e-17	0.31212121212121213	0.1198465242250978
ENSRNOG00000066282	8.716961	1.52795	2.8576812066534635e-18	1.4437143175589522e-16	0.3303030303030303	0.1411826662654228
Letm2	8.659659	1.4893514	4.731757359216561e-18	2.356437643547136e-16	0.35	0.1752181763466747
Grid2	8.606159	0.63800174	7.554926693920096e-18	3.7357687043568095e-16	0.7621212121212121	0.5688985856154077
Zfp106	8.596305	1.2204239	8.232371396396101e-18	4.061174086984486e-16	0.4090909090909091	0.2513993379476377
Gjc3	8.589928	1.7527486	8.702419532242595e-18	4.282979528474137e-16	0.29848484848484846	0.11197712910021065
Dlg1	8.553235	0.794404	1.1968535799407324e-17	5.822095628082923e-16	0.5590909090909091	0.44520012037315676
Plekha1	8.510312	1.0551826	1.7346562694776895e-17	8.360644447326262e-16	0.45	0.29246163105627443
Pafah1b1	8.508579	0.62939316	1.7607789341240964e-17	8.46708512221234e-16	0.6575757575757576	0.5925820042130605
Stxbp6	8.467575	1.0658952	2.5055531124071845e-17	1.1938960580620234e-15	0.44242424242424244	0.29330424315377673
Trpv3	8.436582	1.1202605	3.267526908248166e-17	1.5429497558182669e-15	0.39545454545454545	0.20944929280770389
Mtmr2	8.417882	1.4745698	3.833513056871646e-17	1.802094949559886e-15	0.3424242424242424	0.1723292205838098
Dusp3	8.324762	1.7152511	8.449796488019396e-17	3.954429311781577e-15	0.30303030303030304	0.12845320493529944
Fign	8.293674	1.3503944	1.0980230168252463e-16	5.081931693324087e-15	0.3484848484848485	0.17848329822449593
Zfp57	8.268003	1.6837432	1.362204440811806e-16	6.290744120277604e-15	0.29393939393939394	0.1137827264520012
AABR07031491.2	8.238092	1.067185	1.749782470039342e-16	8.027557826443073e-15	0.4484848484848485	0.32041829671983146
Hhip	8.193793	1.804862	2.531200128706679e-16	1.1339560234714579e-14	0.27424242424242423	0.09309359012940115
Nbea	8.152174	0.6308523	3.5743946623654356e-16	1.5877279341346126e-14	0.6727272727272727	0.5383538970809509
LOC685989	8.151747	1.500184	3.587040780600981e-16	1.5899766808896443e-14	0.3196969696969697	0.1487059885645501
Ptn	8.065887	0.84995514	7.270584357479351e-16	3.152036517294138e-14	0.4984848484848485	0.3556876316581402
Igsf11	8.046599	0.8570449	8.512653060683241e-16	3.664810761196814e-14	0.4909090909090909	0.339301835690641
Sbf1	8.0243225	1.1369733	1.0208758396136653e-15	4.37703125835176e-14	0.403030303030303	0.254965392717424
ENSRNOG00000067598	8.006985	1.6829449	1.1755515962077076e-15	5.029921380834857e-14	0.28484848484848485	0.10947938609690039
Crybg3	7.977677	1.3405191	1.4911341052877164e-15	6.35429220558176e-14	0.3424242424242424	0.17858862473668372
ENSRNOG00000065844	7.971103	1.7736079	1.5726411895865423e-15	6.67449295159341e-14	0.2787878787878788	0.10720734276256395
Zdhhc14	7.9221516	0.8415832	2.3343554539773333e-15	9.788419289617754e-14	0.4984848484848485	0.3735179055070719
Sorcs1	7.911732	0.6685118	2.538320854829069e-15	1.0601281880945469e-13	0.6106060606060606	0.4764068612699368
Apbb1	7.8946567	1.5568247	2.911158922878263e-15	1.2086209500409042e-13	0.3212121212121212	0.1662353295215167
LOC685203	7.884731	1.7344745	3.152145406855148e-15	1.300942531498524e-13	0.2787878787878788	0.10856154077640687
Adpgk	7.848288	1.6177982	4.217547940950367e-15	1.7270529322258866e-13	0.31666666666666665	0.16125489015949443
Tfdp2	7.802947	1.0865755	6.047789794281723e-15	2.45732482222695e-13	0.4121212121212121	0.2810111345170027
Pip4k2a	7.7958813	0.7017863	6.396061348315254e-15	2.588799656926209e-13	0.5651515151515152	0.4398435148961782
Cnp	7.7800097	1.625209	7.251900148018867e-15	2.9127076341640526e-13	0.2833333333333333	0.11519711104423713
Tmc7	7.7786026	1.6148196	7.333006271853909e-15	2.939652189210116e-13	0.29393939393939394	0.13046945531146553
Jam3	7.7529607	1.4074395	8.977433871654292e-15	3.5580506342741755e-13	0.3287878787878788	0.17457117062894975
Prr5l	7.7018166	1.6443655	1.34145268877128e-14	5.286634788116289e-13	0.2727272727272727	0.10302437556424918
Clic4	7.68933	1.3751621	1.479076110747552e-14	5.79631957718377e-13	0.31363636363636366	0.1508576587421005
Mapk1ip1	7.6875916	1.1685064	1.4993041935698426e-14	5.864629052683829e-13	0.3803030303030303	0.23672885946433944
Gprc5b	7.57984	1.409426	3.459805423751855e-14	1.3285399361608314e-12	0.30606060606060603	0.14470358110141437
ENSRNOG00000067595	7.5790286	1.1045046	3.481514373200956e-14	1.334431999059072e-12	0.38484848484848483	0.24229611796569364
Arrdc3	7.4830937	1.3169618	7.259301007325962e-14	2.7472654317616628e-12	0.32272727272727275	0.16455010532651218
Hipk2	7.4751225	0.7681104	7.713208065636634e-14	2.9085453292111093e-12	0.5196969696969697	0.40863677399939813
Slc22a23	7.4527864	0.9863741	9.138911707020991e-14	3.433806861100396e-12	0.4348484848484849	0.31655130905808004
Mbnl2	7.43925	0.6017885	1.0125857900087914e-13	3.797830710791471e-12	0.6045454545454545	0.517077941619019
Dcps	7.4074163	1.061052	1.287836810690448e-13	4.804410422230593e-12	0.3878787878787879	0.24858561540776408
RGD1563888	7.377973	1.6790411	1.6071746598453006e-13	5.953361116310348e-12	0.2696969696969697	0.11161600962985255
Myo6	7.364273	0.8470866	1.7811487360562178e-13	6.574571197210328e-12	0.4575757575757576	0.32174240144447785
Zfp608	7.2785897	0.9165215	3.3732729748931064e-13	1.2151897111960286e-11	0.4166666666666667	0.27950647005717727
Rnf130	7.270367	0.7573227	3.585119537256221e-13	1.2870824694882522e-11	0.5060606060606061	0.4103972314173939
Fryl	7.2649403	0.7883695	3.7320296274169063e-13	1.3352514192563629e-11	0.5	0.3939813421606982
Kcna6	7.1526103	1.6888508	8.514314712437946e-13	2.965301034235448e-11	0.26666666666666666	0.11614504965392718
Cttnbp2	7.061517	0.639047	1.6469513255323518e-12	5.632949672285692e-11	0.546969696969697	0.4239241649112248
Tjp1	7.0499816	0.58639234	1.7894131716305092e-12	6.110233966841247e-11	0.5772727272727273	0.4747517303641288
Tsc22d3	7.0350995	1.3663299	1.9911875531892093e-12	6.788168819539018e-11	0.2863636363636364	0.13487812217875414
Aatk	6.9889007	1.5477679	2.7704848757856945e-12	9.36870740414885e-11	0.2863636363636364	0.14842010231718328
Rab40c	6.979285	1.0141417	2.9668657693943778e-12	1.0016635703884465e-10	0.403030303030303	0.28758651820644
RGD1310951	6.957415	0.84137505	3.465721595333563e-12	1.1682044850122747e-10	0.43636363636363634	0.3109690039121276
Ppfibp2	6.940707	1.3483995	3.901421520887165e-12	1.310852621905774e-10	0.28484848484848485	0.1347577490219681
Dixdc1	6.927117	1.4824108	4.2950319814004445e-12	1.4361984134296924e-10	0.296969696969697	0.16223292205838097
Pde1c	6.902178	1.2136381	5.1211244711589065e-12	1.6988844250366716e-10	0.31212121212121213	0.16916942521817635
Gsta6	6.899799	1.2610159	5.207629597550919e-12	1.7248524825000406e-10	0.3090909090909091	0.1672284080650015
Daam2	6.8634205	1.1233824	6.723091918822673e-12	2.1887631237583252e-10	0.3181818181818182	0.1708997893469756
Srcin1	6.8148556	1.2803649	9.435854173487796e-12	3.0482606872318204e-10	0.3242424242424242	0.19848028889557628
Hibch	6.793282	1.3092035	1.0961094407264914e-11	3.524697934704236e-10	0.3090909090909091	0.17568462232922058
Cpd	6.756627	1.2523608	1.4124102729660259e-11	4.514114905945991e-10	0.31363636363636366	0.1816130003009329
Ell2	6.7331467	0.9846753	1.660325769400852e-11	5.266322251325002e-10	0.38484848484848483	0.2684321396328619
Sox10	6.731333	1.2074455	1.6811608228008415e-11	5.316322445074274e-10	0.3015151515151515	0.15866686728859464
Sort1	6.718657	1.013618	1.834068372625397e-11	5.782417669242719e-10	0.37575757575757573	0.25883238037917544
Piga	6.6451764	1.4428196	3.028545319196733e-11	9.337717817982165e-10	0.2590909090909091	0.11366235329521517
Myh6	6.604306	1.0006157	3.993835051226364e-11	1.2170747919187782e-09	0.3333333333333333	0.19267228408065
Pard3	6.5714684	0.6940044	4.9821554461556275e-11	1.5051278254192924e-09	0.4803030303030303	0.3634517002708396
Zfand6	6.544489	0.7798045	5.96992007326385e-11	1.7880763465149983e-09	0.45	0.3448390009027987
Setd7	6.524048	1.0177348	6.843488784221166e-11	2.0438829893159684e-09	0.36818181818181817	0.25282876918447184
Tesk2	6.481281	1.0872638	9.094712616604304e-11	2.659410665547083e-09	0.3424242424242424	0.21808606680710202
Ak3	6.4309654	1.0355974	1.2679587943822837e-10	3.6718265308037236e-09	0.3515151515151515	0.2289948841408366
Tra2a	6.425139	0.5277901	1.3174898428926593e-10	3.8099989029086205e-09	0.5909090909090909	0.5276105928377972
Ube2g1	6.422159	0.7626333	1.3435476110812174e-10	3.874665641530785e-09	0.453030303030303	0.35561239843514897
St3gal3	6.4212446	0.8698537	1.3516455519365598e-10	3.8873251909330464e-09	0.42272727272727273	0.3303039422208847
Tjp2	6.396482	1.3723683	1.5899736746308958e-10	4.535426947253246e-09	0.27121212121212124	0.13835389708095094
Tmcc1	6.3698835	0.5695511	1.8917180959669277e-10	5.381514464049201e-09	0.5651515151515152	0.5156786036713813
Synj2	6.3621817	1.4245893	1.9890817513068758e-10	5.643809041020775e-09	0.2727272727272727	0.14371050255792958
Gatm	6.3374443	1.2195566	2.336076952400947e-10	6.57425360859574e-09	0.28939393939393937	0.15695154980439363
Csrp1	6.324036	1.4338377	2.548184887177271e-10	7.151973807839178e-09	0.25303030303030305	0.11743906108937707
Chd7	6.2020807	0.67872727	5.572147334188897e-10	1.515248262109007e-08	0.453030303030303	0.34210051158591637
Ppp1r9a	6.1843653	0.9508706	6.235289696014826e-10	1.693381914075736e-08	0.37424242424242427	0.2768432139632862
Ccdc88c	6.1752157	1.4238807	6.607324826406771e-10	1.7920979600316217e-08	0.25	0.11823653325308456
Appl2	6.122802	1.0352889	9.194416942777343e-10	2.4432211105484128e-08	0.31212121212121213	0.18800782425519108
Ankib1	6.110649	0.7827858	9.922681166349863e-10	2.6234417822659676e-08	0.4287878787878788	0.3459374059584713
Daam1	6.085919	0.74920374	1.1582516620725752e-09	3.0507417521373886e-08	0.43787878787878787	0.3396780018055974
Wipf1	6.077318	0.71605104	1.2220899088876155e-09	3.210819176658865e-08	0.4166666666666667	0.3017905507071923
Grik4	6.07144	1.0940831	1.2676800840102161e-09	3.326430618442827e-08	0.33484848484848484	0.23168823352392418
Rmdn1	6.0465717	0.5469484	1.47960211002023e-09	3.8583753530701665e-08	0.5621212121212121	0.5007222389407162
Syt11	6.027601	1.2057662	1.6641172446837693e-09	4.3127172004993704e-08	0.30454545454545456	0.19301835690640987
Agmo	6.0186086	0.91717565	1.7592279932610676e-09	4.5535770502113016e-08	0.32727272727272727	0.19684020463436655
Atg4c	6.015468	1.1480973	1.7936759989157463e-09	4.631306772569893e-08	0.3090909090909091	0.19586217273547998
Tanc1	5.9991455	1.321103	1.983585358287567e-09	5.109072557967707e-08	0.26212121212121214	0.1364429732169726
Elf2	5.9471364	0.7670182	2.7287419889114516e-09	6.95995189045225e-08	0.4075757575757576	0.30612398435148963
Stk39	5.946677	1.0092863	2.7364061916481403e-09	6.971019710096587e-08	0.34545454545454546	0.24760758350887752
Cpeb2	5.925462	0.8396408	3.11421242343798e-09	7.866575622867552e-08	0.396969696969697	0.3022870899789347
Kif21a	5.9218316	0.8472804	3.1837531903231036e-09	8.022904974556993e-08	0.38636363636363635	0.29163406560337046
Ube2d1	5.8795695	1.3377134	4.113345745620243e-09	1.0230178754765601e-07	0.25606060606060604	0.13388504363526935
Sema3e	5.8560953	1.2925596	4.73876769529257e-09	1.1716156073054721e-07	0.26212121212121214	0.1398284682515799
Kctd8	5.7940097	0.89693683	6.872547620645992e-09	1.6735172289717057e-07	0.3424242424242424	0.22658742100511586
Trpc1	5.692529	1.3522722	1.251713373347485e-08	2.9620115785105385e-07	0.2590909090909091	0.1458922660246765
Map4k5	5.604372	0.7145833	2.0901160355748502e-08	4.831463373964973e-07	0.44393939393939397	0.3737285585314475
Hepacam	5.5994587	1.2575824	2.1502192169505766e-08	4.959460517336171e-07	0.2515151515151515	0.13498344869094192
Npc1	5.5368285	1.2866277	3.0799812399047086e-08	6.921209718739777e-07	0.2515151515151515	0.13827866385795967
Ulk2	5.337868	0.6626465	9.404573157526845e-08	2.007905100007208e-06	0.4348484848484849	0.3677851339151369
Impact	5.322759	0.6703304	1.0220508980560254e-07	2.1732575181179136e-06	0.43787878787878787	0.3747517303641288
Acer3	5.296102	0.80738807	1.1830088767553507e-07	2.500298801416601e-06	0.3378787878787879	0.2348931688233524
Arid4b	5.2794685	0.66387874	1.2955927684322225e-07	2.735488215805637e-06	0.4318181818181818	0.36142040325007524
Tmem178b	5.178897	0.5276096	2.2320155148860114e-07	4.569280758609851e-06	0.49242424242424243	0.405672585013542
Rdx	5.1787424	1.0817643	2.2338638628783954e-07	4.569280758609851e-06	0.2833333333333333	0.18660848630755342
Myo1e	5.1148353	0.58968645	3.1401503006980057e-07	6.306167739888351e-06	0.37272727272727274	0.2576286488113151
Srpk2	5.0381513	0.53041387	4.70049904147784e-07	9.244902711409417e-06	0.49242424242424243	0.44488414083659344
Ephb1	5.032443	0.83828527	4.84268873197962e-07	9.506723965794449e-06	0.33636363636363636	0.24786337646704784
St3gal6	5.030748	1.097292	4.885698272455514e-07	9.564290380980607e-06	0.25606060606060604	0.15230213662353295
Sgk1	5.0049367	0.87188125	5.588037754142501e-07	1.0868163223873069e-05	0.32727272727272727	0.23763165814023474
Gnai1	4.9363446	1.1853632	7.960045625385949e-07	1.5103196070754914e-05	0.25606060606060604	0.16271441468552514
Ccnyl1	4.8270173	1.1588131	1.385930221705738e-06	2.5311335390489987e-05	0.2515151515151515	0.15773397532350286
Slc6a6	4.7908764	0.8550807	1.660543044857403e-06	2.9884073372086104e-05	0.3181818181818182	0.23808305747818237
Acsl1	4.760337	1.1562513	1.9326996850226714e-06	3.4544741343721505e-05	0.25	0.1578543484802889
Rnf14	4.607384	0.6725245	4.077664338593462e-06	6.996097424136704e-05	0.36666666666666664	0.29563647306650614
Csrnp3	4.5605383	0.71177983	5.102270356395016e-06	8.585409333240603e-05	0.3515151515151515	0.27931086367739993
AABR07040864.1	4.511124	1.024175	6.448496823213804e-06	0.00010704606840498861	0.2803030303030303	0.2037165212157689
Cyth1	4.50993	0.8600105	6.4849030454110595e-06	0.00010743569988503009	0.3	0.21986157086969607
LOC103690870	4.4770555	0.6868597	7.567953505095485e-06	0.00012299977766498597	0.36818181818181817	0.3063045440866687
ENSRNOG00000070982	4.4592543	0.6699756	8.224533062167142e-06	0.00013264273860107408	0.37424242424242427	0.3100962985254288
Cdadc1	4.4588223	1.0364395	8.241125870959448e-06	0.00013280818217566162	0.2590909090909091	0.17675293409569667
Gng12	4.332676	0.68940616	1.4730792922675237e-05	0.0002275945500492329	0.3424242424242424	0.26925970508576585
Dennd2a	4.3024864	0.73970705	1.688918906777308e-05	0.00025827770823846127	0.31363636363636366	0.2383388504363527
Otud7a	4.2959223	0.6660742	1.7396857128794617e-05	0.00026488199459862597	0.3621212121212121	0.29998495335540176
Add3	4.2658997	0.56673884	1.990983536248568e-05	0.00030009317628315943	0.40454545454545454	0.340069214565152
Dnajc6	4.2561574	0.84835535	2.079702566460713e-05	0.00031211914107670227	0.29545454545454547	0.2244207041829672
Tulp4	4.221306	0.66497475	2.428913301596541e-05	0.0003606557810288461	0.38181818181818183	0.3341257899488414
Tmod2	4.1750207	0.95689946	2.9795865754836587e-05	0.00043514369385394796	0.2681818181818182	0.19468853445681614
Prorp	4.165005	0.6878251	3.113453383988691e-05	0.0004523677314532703	0.3409090909090909	0.2739993981342161
Crppa	4.0304704	0.9820226	5.566530560700252e-05	0.0007718775114791103	0.2515151515151515	0.1774751730364129
Wdr20	4.0231795	0.6922192	5.7417731895810575e-05	0.0007940766272609265	0.3393939393939394	0.28209449292807703
Tbcb	4.0045056	0.75065666	6.214726683429708e-05	0.0008555348630649196	0.29545454545454547	0.22424014444778814
Apc	3.9975114	0.50889677	6.401190681085844e-05	0.0008788956373257748	0.4303030303030303	0.3894523021366235
Coro2b	3.9455588	1.0220501	7.961412215820768e-05	0.0010693079341249085	0.2515151515151515	0.18194402648209448
Cd9	3.9273536	0.6940804	8.588569991669082e-05	0.001146929671626331	0.2924242424242424	0.21734878122178755
Mdm4	3.9035168	0.5572355	9.480502135392111e-05	0.001251688965810019	0.4121212121212121	0.3780619921757448
Arfgef3	3.784718	0.8709588	0.00015388295548576534	0.0019307660351373765	0.2681818181818182	0.20615407764068613
Arhgap21	3.7771332	0.5807084	0.00015864395473905632	0.0019821985429434178	0.3878787878787879	0.35380680108335844
Sh3d19	3.7754836	0.52479565	0.0001596974745463087	0.0019941734671458655	0.3409090909090909	0.2647457117062895
Ak5	3.731541	0.6493597	0.00019031212491400337	0.0023252237826031437	0.32575757575757575	0.2697863376467048
Gtf2i	3.601152	0.54504573	0.0003168104296444247	0.003659640478195597	0.3893939393939394	0.3550707192296118
Lmbrd1	3.5377834	0.7362314	0.00040350083714392606	0.004570393598897652	0.2833333333333333	0.22577490219681012
Tns2	3.5344927	0.7099576	0.00040855874531596113	0.004621342826974228	0.2878787878787879	0.2293259103219982
Srebf2	3.496571	0.76691926	0.0004712787811609915	0.005258558236200824	0.28939393939393937	0.2397231417393921
Pxk	3.4619799	0.5634784	0.0005362174652759871	0.005901488386864224	0.346969696969697	0.2939362022269034
Itch	3.4601083	0.5164885	0.0005399582336591551	0.005939540570250705	0.37727272727272726	0.33219981944026483
Enoph1	3.4506872	0.6565021	0.0005591612437236367	0.006125065118030182	0.3333333333333333	0.2904002407463136
Ddhd2	3.399975	0.7275238	0.0006739199227373213	0.0072384247439091585	0.31212121212121213	0.2707493229009931
Slfnl1	3.3631124	0.51320237	0.0007706895955816842	0.00814429337750282	0.37727272727272726	0.34309359012940116
Fnip1	3.3505278	0.52824134	0.0008065770943718564	0.008467977014259088	0.35	0.30755341558832383
Pals1	3.3340588	0.59591293	0.0008558854890268131	0.00893205334143164	0.32727272727272727	0.27980740294914236
Abhd17b	3.2978535	0.6014457	0.0009742699977653909	0.009984222724219085	0.3	0.24188985856154077
Sema6a	3.2763605	0.5567428	0.001051542725401334	0.010676341298190978	0.2863636363636364	0.22281071321095397
Mical3	3.2676773	0.7668449	0.0010843394421100722	0.010961552913828242	0.2727272727272727	0.22419500451399338
Stard9	3.203169	0.7363089	0.0013592411159612482	0.013366721030602031	0.25757575757575757	0.20320493529942824
Dnm2	3.1673977	0.5373098	0.0015380979184696488	0.014806134508096721	0.3287878787878788	0.28275654529040023
Mpped2	3.0880318	0.6190116	0.0020148693803629545	0.018758326566913723	0.3015151515151515	0.2589527535359615
Ikzf2	2.9907403	0.5913862	0.002783021691523645	0.024766058057930706	0.2787878787878788	0.22600060186578394
Phyhipl	2.960543	0.6155197	0.003070973745010153	0.026874239424576254	0.2818181818181818	0.2342010231718327
Kat2b	2.7744641	0.5656553	0.005529271247785059	0.045055072281796164	0.26666666666666666	0.21853746614504965
Csmd3	-3.8673465	-0.6466283	0.00011002603778144192	0.0014345807886353926	0.403030303030303	0.4363677399939813
Robo1	-3.905591	-0.54632115	9.399535674854322e-05	0.0012441329858522455	0.38636363636363635	0.45153475774902196
Tmcc3	-4.811772	-0.8432841	1.4959806224421499e-06	2.713211914370425e-05	0.36666666666666664	0.43095094793860966
Rasal2	-4.834677	-0.53015727	1.333619966550452e-06	2.444115054081886e-05	0.36363636363636365	0.4660698164309359
Snx29	-4.8894844	-0.64046824	1.0110043851385126e-06	1.8908758196979534e-05	0.27575757575757576	0.38557026783027387
Mkln1	-4.9889584	-0.515717	6.070572738110698e-07	1.1752135551914027e-05	0.2515151515151515	0.3785886247366837
LOC103692025	-5.1785607	-1.073407	2.2360402834750105e-07	4.569280758609851e-06	0.3106060606060606	0.40312970207643695
Syne1	-5.222658	-0.61251485	1.7637275767568756e-07	3.6757765779607015e-06	0.27424242424242423	0.3940114354498947
R3hdm2	-5.4078918	-0.5451296	6.377087838048555e-08	1.3869504524120954e-06	0.25303030303030305	0.39337947637676796
Plxdc2	-5.4296966	-0.6504307	5.644987547733317e-08	1.2354155420227216e-06	0.38636363636363635	0.49869094191995184
Grid1	-5.4435263	-0.568374	5.223608109919554e-08	1.1467870956290404e-06	0.34393939393939393	0.4579446283478784
Fcho2	-5.5277605	-0.63636404	3.243442588695436e-08	7.265172790020141e-07	0.2515151515151515	0.38547998796268435
Dennd4a	-5.7583566	-0.5605455	8.49368753232504e-09	2.0468810666980089e-07	0.2696969696969697	0.41837195305446884
Fut9	-5.9711204	-0.6947239	2.3562959323354767e-09	6.032002505170404e-08	0.3015151515151515	0.4358862473668372
Zfand3	-6.0661287	-0.6321361	1.3103011052143822e-09	3.429684515845785e-08	0.2787878787878788	0.429551609990972
Setd5	-6.109384	-0.51023674	1.000163351326716e-09	2.6409854941959608e-08	0.28939393939393937	0.4589527535359615
Alcam	-6.272383	-0.58581036	3.555636304581125e-10	9.834758675705523e-09	0.38333333333333336	0.5266476075835089
Hnrnpa2b1	-6.509766	-0.51863927	7.526782358925712e-11	2.22890563470673e-09	0.44696969696969696	0.6044387601564851
Maml3	-6.509946	-0.7768665	7.517784806610233e-11	2.22890563470673e-09	0.30303030303030304	0.441904905206139
Ube3a	-6.6753645	-0.8009727	2.466185375454222e-11	7.653194062630537e-10	0.31212121212121213	0.44763767679807404
Cst3	-6.759464	-0.7519413	1.3850347826138153e-11	4.4333800385162215e-10	0.4257575757575758	0.5646253385495035
Cadm1	-6.8310094	-0.73365164	8.431911829501189e-12	2.732356467037433e-10	0.3893939393939394	0.5250526632560939
Atrx	-6.871699	-0.71041435	6.344173069441973e-12	2.0750691509191951e-10	0.25	0.42198314775804996
Ttc3	-6.9104977	-0.6336878	4.829563386582134e-12	1.6072480311600161e-10	0.3333333333333333	0.49629852542882935
Camk2d	-6.9485383	-0.81657135	3.6909025863461035e-12	1.242110170551082e-10	0.26666666666666666	0.4238037917544388
Ext1	-7.176408	-0.8026302	7.15669541831954e-13	2.5007879356747915e-11	0.2636363636363636	0.4289647908516401
Gab2	-7.3208933	-0.86375266	2.463253948526909e-13	9.013016105552388e-12	0.27424242424242423	0.4383388504363527
Trps1	-7.693098	-0.8211206	1.4361425940548457e-14	5.638607795309718e-13	0.3333333333333333	0.49491423412578994
Exoc4	-7.7687745	-0.65673226	7.924901935148411e-15	3.152817722434945e-13	0.4303030303030303	0.5976075835088775
Sbf2	-8.110503	-0.77994657	5.041046251513518e-16	2.211099910234988e-14	0.3287878787878788	0.5182816731868793
Srrm2	-8.1372595	-0.6933409	4.043252332475581e-16	1.784649019003853e-14	0.4121212121212121	0.592913030394222
Mdga2	-8.208982	-0.77573055	2.2307147120648424e-16	1.0057884871645481e-14	0.5212121212121212	0.6000451399337947
Lsamp	-8.3774605	-0.69283897	5.4082047871624986e-17	2.536653726345614e-15	0.8166666666666667	0.779491423412579
Mycbp2	-8.533935	-0.7950322	1.4145225508110063e-17	6.849163926167104e-16	0.3333333333333333	0.5358260607884442
Macf1	-8.74298	-0.66655076	2.270400605807779e-18	1.1525718910742347e-16	0.5348484848484848	0.6963436653626242
Chd9	-9.320429	-0.9364531	1.1587091677669765e-20	6.729500390970202e-19	0.29545454545454547	0.5103219981944026
Mef2a	-9.365695	-1.1385645	7.555132223249891e-21	4.43700006141897e-19	0.27575757575757576	0.4770388203430635
Dpp10	-9.66454	-1.7315537	4.265317935350866e-22	2.6536099653580497e-20	0.2590909090909091	0.44312368341859765
Pbx1	-10.15863	-1.0998967	3.0330767769466077e-24	2.0579769483968472e-22	0.3181818181818182	0.5190490520613903
Eif4g3	-10.1698885	-1.0197138	2.702179273284831e-24	1.8454036040289826e-22	0.2878787878787879	0.5218326813120674
Opcml	-10.896067	-2.153323	1.2034830963081199e-27	9.208841823794175e-26	0.2515151515151515	0.43824857056876315
Dock4	-11.592553	-1.1067177	4.495313781886725e-31	3.9935910487727576e-29	0.5318181818181819	0.7190791453505868
Csmd1	-11.9387	-1.9979098	7.43766168631928e-33	6.839386619095177e-31	0.3196969696969697	0.5032952151670178
Apoe	-12.4299555	-1.2000924	1.7973405893138286e-35	1.7944306093120826e-33	0.4681818181818182	0.6792356304544087
Nlgn1	-14.508142	-1.7398891	1.0759496480285061e-47	1.5242135351733555e-45	0.37272727272727274	0.5858260607884441
Nrxn1	-15.713104	-2.0179532	1.2300522885468178e-55	2.079780345296176e-53	0.45151515151515154	0.6369244658441168
