# Supplementary material for: Single-cell RNA sequencing identifies microglial state changes associated with iTBS after ischemia–reperfusion injury
Source: PLoS One. 2026 Apr 20;21(4):e0346888. doi: 10.1371/journal.pone.0346888 (PMC13095131; doi:10.1371/journal.pone.0346888)
Supplement: S1 File — These materials provide additional support for the results presented in this study. (ZIP) [file pone.0346888.s005.zip › single-cell RNA sequencing/standard analysis/05-Marker_gene_analysis/cluster14/differentially_expressed_genes.xls]

names	scores	logfoldchanges	pvals	pvals_adj	pct_nz_group	pct_nz_reference
Ebf1	36.434837	7.486644	1.1959648295770899e-290	2.5074598616913267e-286	0.900709219858156	0.019261974878297974
Ptprg	35.56188	3.853614	5.444253724064401e-277	5.707211178936711e-273	0.9450354609929078	0.37224292325259933
Flt1	35.186184	9.1601515	3.2527378905833694e-271	2.273230087132364e-267	0.8617021276595744	0.010201935212452672
Mecom	34.720055	9.80025	3.925346519468659e-264	2.0574703781794975e-260	0.849290780141844	0.006505799627381453
Slco1a4	33.861385	8.164472	2.4675999836789804e-251	1.0347140251562701e-247	0.8315602836879432	0.011959853356571909
Cyyr1	33.357002	10.263852	5.766061061020132e-244	2.0148539367558016e-240	0.8156028368794326	0.004537532303624016
Adgrl4	32.56968	10.461767	1.1025107765437139e-232	3.302177277287929e-229	0.7960992907801419	0.00255424003846385
Lef1	32.29037	5.978987	9.54940810530374e-229	2.5026611291974776e-225	0.8102836879432624	0.05354889115932448
Utrn	30.251253	3.3581238	5.022969536729148e-201	1.1701286589673702e-197	0.8457446808510638	0.3007091772342088
Nebl	29.04812	3.8147483	1.6252416066889645e-185	3.407481552584083e-182	0.7925531914893617	0.22236913276038223
Gpcpd1	28.51296	3.9018068	8.092259975502725e-179	1.5423847513308194e-175	0.7801418439716312	0.21535248512530802
Abcb1a	28.121458	5.053318	5.354900387869404e-174	9.355903461005826e-171	0.7216312056737588	0.0729911653344552
Rundc3b	27.750883	4.931657	1.7002855907182627e-169	2.7421682842306995e-166	0.7216312056737588	0.1172846925896989
Tspan5	25.225603	2.9884133	2.0984181743565311e-140	3.1425311031113596e-137	0.7570921985815603	0.3265520764469019
Apbb2	25.10896	2.8766613	3.970186457596338e-139	5.5492619513309885e-136	0.7659574468085106	0.3666536450507843
Egfl7	24.576145	8.4824915	2.27312519882153e-133	2.978646432405762e-130	0.6028368794326241	0.004732856541859487
Ptprb	24.385592	7.491827	2.4318700641906674e-131	2.9992110450483253e-128	0.6028368794326241	0.01615181200793317
Slc2a1	24.295187	5.535322	2.20397279115856e-130	2.567138529968354e-127	0.6152482269503546	0.04056734178736703
Adgrl3	24.267548	1.8869195	4.316735235117964e-130	4.763403733657012e-127	0.8971631205673759	0.6521125067612237
Ptprm	23.868444	2.4948018	6.516387006813687e-126	6.831128499242787e-123	0.7695035460992907	0.3607338181381093
Igf1r	23.628735	2.8706026	1.953025991878068e-123	1.9498639497959795e-120	0.7375886524822695	0.34129154396297856
Dach1	23.563667	5.3572073	9.092680623504394e-123	8.665324634199687e-120	0.601063829787234	0.042175010517458984
Tshz2	23.254026	3.430475	1.295148221541566e-119	1.1806120701234987e-116	0.6631205673758865	0.1536150009014965
Adgrf5	22.902193	9.824445	4.4182624150609327e-116	3.859720408090313e-113	0.5602836879432624	0.001968267323757437
Foxp1	22.702105	2.2546124	4.270527310455001e-114	3.443687522730752e-111	0.7659574468085106	0.43271831239858166
Dock9	22.477537	2.616034	6.885348988313156e-112	5.346600995887911e-109	0.7109929078014184	0.30309814291724263
Tcf4	22.332752	1.4375116	1.7764015662936793e-110	1.2842770772039062e-107	0.9024822695035462	0.7763387222789832
AABR07007032.1	21.979107	3.3473613	4.5634233238887124e-107	3.0863462389887337e-104	0.6312056737588653	0.17702385960694753
Tbc1d4	21.850626	4.221063	7.667437356038023e-106	5.023609112709162e-103	0.5886524822695035	0.08764048320211551
Klf12	21.78911	2.5413678	2.9431068900880985e-105	1.8698539108359717e-102	0.7180851063829787	0.3217741450808342
Sptbn1	21.750862	2.3671873	6.779491352306622e-105	4.180553402719431e-102	0.7145390070921985	0.3511328805817657
Syne1	21.56643	2.306495	3.7127878231031023e-103	2.224065985690847e-100	0.7269503546099291	0.3900024039906244
Tek	21.247715	5.053678	3.4610386052637134e-100	2.0156704277210838e-97	0.5443262411347518	0.03774265280365407
Arhgap31	21.146492	2.5911407	2.9724548837539376e-99	1.6843375430482449e-96	0.6826241134751773	0.2191838451830038
Slc7a1	20.880278	5.594946	8.092116250627619e-97	4.4647186660699643e-94	0.5372340425531915	0.048680810144840436
Vwf	20.83983	7.1091304	1.885019088553643e-96	1.0133669284773251e-93	0.5159574468085106	0.011163531462227297
Sorbs1	20.751682	2.2520475	1.1837661631403873e-95	6.20471034410034e-93	0.7056737588652482	0.35041168339443474
Slco1c1	20.437277	4.0814166	7.796994901872137e-93	3.8921855979202673e-90	0.549645390070922	0.06702626359757197
ENSRNOG00000069140	20.107796	3.1724434	6.30645738689183e-90	3.005026944853957e-87	0.6046099290780141	0.16866999218703047
Cdc45-1	20.021322	7.5449224	3.590611379005966e-89	1.6729057371608686e-86	0.4929078014184397	0.005469078670593185
Dnm3	19.785902	1.7251979	3.9378166846126136e-87	1.7947883610780013e-84	0.8156028368794326	0.5013672696676483
Plcb4	19.616692	2.7328658	1.1137147813616877e-85	4.765335531842682e-83	0.6187943262411347	0.23284151691808402
Atp10a	19.20122	4.563461	3.615006961102542e-82	1.4861222734603115e-79	0.5035460992907801	0.04983773063285053
Abcc4	19.11977	4.044334	1.7286946018368425e-81	6.969963658098314e-79	0.5177304964539007	0.07713804916160827
Tjp1	19.058266	1.8513709	5.610349914971017e-81	2.2193697418355157e-78	0.7340425531914894	0.47357112807260054
Slc39a10	19.006506	3.9071777	1.5065689524401844e-80	5.849393454974242e-78	0.5301418439716312	0.11297253440711581
Pltp	18.961197	3.5362089	3.5692405154181176e-80	1.3605944844773865e-77	0.5301418439716312	0.08696436083899273
Clec2g	18.754616	3.0149302	1.7749283192546393e-78	6.645204846695137e-76	0.5514184397163121	0.10906604964240639
Prkch	18.734154	4.7100077	2.6075515922803505e-78	9.591215207675409e-76	0.4858156028368794	0.03957569565478695
Bmpr2	18.619741	2.3913524	2.222875209998708e-77	7.899118924208968e-75	0.6312056737588653	0.297764288719274
Prom1	18.130373	8.373389	1.8350716723419424e-73	6.3072315872657644e-71	0.4450354609929078	0.0033956367570166478
Epas1	18.084492	4.4745736	4.222426013525285e-73	1.427861029025341e-70	0.4734042553191489	0.04429352725524371
Cobll1	18.051313	3.2985835	7.703710560197842e-73	2.5637459619858404e-70	0.5195035460992907	0.11183063886050844
LOC103692025	18.0208	1.7400644	1.3379636585857955e-72	4.383085322798404e-70	0.799645390070922	0.39885209447683156
Heg1	17.961554	4.045808	3.897458798815178e-72	1.2315886970412255e-69	0.4858156028368794	0.06774746078490294
Igfbp7	17.961012	3.7513497	3.9357265430583854e-72	1.2315886970412255e-69	0.4946808510638298	0.07452370935753351
Ddx5	17.626715	1.2539419	1.5363906444475796e-69	4.6017094644982796e-67	0.8457446808510638	0.7234058537171705
Sgms1	17.566784	2.30097	4.425547611984844e-69	1.3068455103221725e-66	0.6117021276595744	0.2775857924154096
Ccdc141	17.41698	3.365063	6.132850530091094e-68	1.7858520029706929e-65	0.49822695035460995	0.09138169361139492
Fry	17.312216	1.9596953	3.804803802564496e-67	1.0927605003365373e-64	0.6471631205673759	0.3157791934611455
Il1r1	17.145128	6.9863343	6.834823686455815e-66	1.9106521788031015e-63	0.42730496453900707	0.012801250075124707
Sdk1	16.965425	2.0495334	1.4802173073320963e-64	3.928384312091739e-62	0.6595744680851063	0.3239828114670353
Palmd	16.79491	5.549977	2.659071929702677e-63	6.798792936359308e-61	0.42907801418439717	0.028877937376044233
Mrtfb	16.76155	2.1586852	4.6629574570815713e-63	1.1778742897008701e-60	0.601063829787234	0.31765731113648654
Dennd5b	16.695549	2.1519575	1.4121431699300293e-62	3.524642107232499e-60	0.6046099290780141	0.32973736402428033
Cert1	16.383879	2.4373589	2.4932168200697677e-60	5.9400890738162215e-58	0.5620567375886525	0.2514724442574674
Magi3	15.924918	2.7249238	4.255689024264972e-57	9.698345226384718e-55	0.5088652482269503	0.18078009495762967
Akr1c15	15.876575	9.993502	9.206956054248507e-57	2.0756240928319806e-54	0.3882978723404255	0.0009165214255664403
Rnf144b	15.762023	3.903997	5.678574032510405e-56	1.2532314017432966e-53	0.43617021276595747	0.07281086603762245
Mtus1	15.152152	2.3081646	7.332544094020148e-52	1.492564266749771e-49	0.5212765957446809	0.202070436925296
Hip1	15.120705	1.8707579	1.182708147637062e-51	2.3842941368614076e-49	0.5886524822695035	0.3243133601778953
Sorbs2	15.109341	2.0265968	1.4053877509574537e-51	2.8062247225308546e-49	0.5514184397163121	0.25323036240158664
Rbms1	15.094677	2.0713124	1.75544388821246e-51	3.47213552455306e-49	0.5407801418439716	0.22253440711581224
Fam13c	15.002309	2.5366778	7.090939071227054e-51	1.376561375623578e-48	0.49645390070921985	0.18041949636396418
Zfp521	14.877607	3.1252677	4.606849415297653e-50	8.780654985557328e-48	0.44858156028368795	0.11746499188653164
Pip5k1b	14.736937	3.106167	3.733381953902923e-49	6.926910269515812e-47	0.4521276595744681	0.13321113047659114
Ccdc85a	14.700098	3.5121875	6.436605775707355e-49	1.1837708481884246e-46	0.4237588652482269	0.09032994771320392
Ldlrad4	14.666956	1.4086318	1.0494880561042863e-48	1.9133536160245625e-46	0.6843971631205674	0.3888304585612116
Acer2	14.602229	5.9737916	2.7181097227883452e-48	4.912749004136245e-46	0.36879432624113473	0.016933108960875052
Arhgap26	14.46776	2.0400681	1.936770250982901e-47	3.44121399000911e-45	0.5372340425531915	0.26081795780996453
Sema6a	14.3340845	2.2283335	1.340018434773795e-46	2.2841322360542587e-44	0.5088652482269503	0.22101688803413666
Flnb	14.109369	3.3471832	3.325388592128647e-45	5.533341049410255e-43	0.4219858156028369	0.11506100126209508
Gmds	14.029404	1.7994181	1.0301367969779623e-44	1.6873318816749965e-42	0.574468085106383	0.3561061361860689
Plat	13.991793	6.0290055	1.74944984074666e-44	2.8433306481468586e-42	0.35106382978723405	0.011974878297974638
Erg	13.986147	7.160052	1.8939786237668956e-44	3.0545504481459025e-42	0.34574468085106386	0.005544203377606827
Eng	13.966577	4.428645	2.4932546175006693e-44	3.990349336680842e-42	0.3670212765957447	0.031311977883286254
Lama4	13.911192	2.7697027	5.416940770310222e-44	8.603907590176068e-42	0.42730496453900707	0.10546006370575155
Arhgap29	13.876298	4.2094274	8.818257799486106e-44	1.3901022031881631e-41	0.3723404255319149	0.042896207704789954
Spock2	13.817056	3.593322	2.011281603395828e-43	3.1006272129997744e-41	0.40425531914893614	0.09623474968447623
Afdn	13.704977	1.6570812	9.479693297665587e-43	1.4402264469482369e-40	0.574468085106383	0.3390378027525693
Fli1	13.647461	2.3365624	2.090356796497573e-42	3.1304586139548656e-40	0.450354609929078	0.13017609231323998
ENSRNOG00000067131	13.599002	6.1023035	4.0593777014395024e-42	6.036093112651107e-40	0.34397163120567376	0.016572510367209567
Myrip	13.586607	3.0178142	4.8086268804522214e-42	7.099835998278963e-40	0.4166666666666667	0.11839653825350081
Hmcn1	13.585745	4.335868	4.865580949409141e-42	7.133690222749094e-40	0.36347517730496454	0.040191718252298815
Etl4	13.477611	1.9546254	2.1185770401951594e-41	3.063316291360808e-39	0.4787234042553192	0.16108239677865258
Pecam1	13.308404	4.3811393	2.0685411086316633e-40	2.9106733478907014e-38	0.34929078014184395	0.028772762786225134
Maoa	13.276594	3.7442477	3.1646200620675796e-40	4.4232949480872584e-38	0.3723404255319149	0.06343530260231985
Parvb	13.22967	3.4097013	5.914705808898283e-40	8.158402762457987e-38	0.375886524822695	0.06663561512110103
Rbfox2	13.22591	1.5101693	6.2179967079334516e-40	8.520687514936781e-38	0.5833333333333334	0.378793797704189
Cgnl1	13.165126	6.0299535	1.3930559952633985e-39	1.8843104513995104e-37	0.32978723404255317	0.010382234509285413
Nxn	13.140471	2.9403253	1.9302033252126518e-39	2.59414377669285e-37	0.3971631205673759	0.09799266782859546
Fn1	13.100491	5.6148043	3.271367820857174e-39	4.368630428795638e-37	0.32978723404255317	0.011403930524670954
Rbpms	13.099833	4.8398395	3.299851775260973e-39	4.378777994944402e-37	0.3351063829787234	0.016903059078069594
Rasal2	13.042574	1.3310374	7.005180722456196e-39	9.179413689188538e-37	0.6453900709219859	0.46353446721557784
ENSRNOG00000064824	13.018731	5.350111	9.574856874927448e-39	1.2468723555262663e-36	0.32978723404255317	0.014138469859967546
Emcn	13.013039	8.773109	1.0315716444715546e-38	1.3350574751846056e-36	0.3191489361702128	0.0018330428511328805
Bsg	12.960381	3.159283	2.0522788215633167e-38	2.6236632788351524e-36	0.3882978723404255	0.09288418775166776
Myo10	12.953376	3.41379	2.2484456927837e-38	2.8570249936304882e-36	0.374113475177305	0.07342688863513433
Col4a1	12.84097	4.558666	9.665620330729307e-38	1.2134694362519202e-35	0.3404255319148936	0.034963038644149284
Itga1	12.697533	5.487265	6.102366840801796e-37	7.438501347921539e-35	0.32092198581560283	0.012741150309513793
Garre1	12.503722	2.191799	7.123566136583758e-36	8.534439292549434e-34	0.45567375886524825	0.20256625999158603
Egflam	12.386513	4.9681506	3.091977949677602e-35	3.5815695962950606e-33	0.31560283687943264	0.014438968688022117
Col4a3	12.128058	3.369911	7.500683189903401e-34	8.546702378234494e-32	0.3421985815602837	0.05251217020253621
Pde7b	12.058741	1.6644645	1.7442930610324895e-33	1.9452578892344241e-31	0.5212765957446809	0.29337700582967724
Fbxl7	11.954023	2.5867312	6.185669048503543e-33	6.754621732860692e-31	0.3829787234042553	0.10981729671254283
Macf1	11.949936	0.8645235	6.49756303836816e-33	7.058440759711235e-31	0.776595744680851	0.6940621431576417
Abcg2	11.837108	7.020995	2.509576972506613e-32	2.6844791227333496e-30	0.2925531914893617	0.004161908768555803
Insr	11.75218	2.5770636	6.882006663177284e-32	7.214407585008747e-30	0.3900709219858156	0.13684716629605145
Ets1	11.651923	2.738395	2.2433807643597967e-31	2.2612846685368987e-29	0.35638297872340424	0.08160045675821864
Grb10	11.597812	3.758966	4.227519529510727e-31	4.1808572856472597e-29	0.33156028368794327	0.06399122543422081
Nostrin	11.403309	5.0682697	4.0252424201161086e-30	3.907094100933071e-28	0.2925531914893617	0.016918084019472323
Arl15	11.326519	1.5141294	9.698315057686042e-30	9.2424942499748e-28	0.5531914893617021	0.370545104874091
Clic5	11.267892	5.941553	1.8904246331277703e-29	1.7934227537627526e-27	0.2854609929078014	0.013402247731233849
Grk5	11.179624	1.9656074	5.130718049117011e-29	4.823795274340235e-27	0.425531914893617	0.19110222970130417
ENSRNOG00000070478	11.178602	7.3162174	5.190101996743464e-29	4.857842788559083e-27	0.2783687943262411	0.0071368471662960516
Plxna2	11.176598	2.1671252	5.308638974579691e-29	4.946707766268347e-27	0.41312056737588654	0.18491195384338002
Usp53	11.078673	2.582625	1.5921358954020509e-28	1.4513357036086697e-26	0.3599290780141844	0.11044834425145741
Ralgapa1	11.054609	1.1328688	2.0824045716466415e-28	1.8738066201349136e-26	0.601063829787234	0.4722489332291604
Fgd5	11.035337	8.070396	2.5808143161456317e-28	2.2927691928944624e-26	0.2712765957446808	0.0022837910932147366
Ddc	11.009341	6.893955	3.4451489247549603e-28	3.0477211964731013e-26	0.2730496453900709	0.005228679608149528
Tfpi	10.949992	4.310152	6.6453170795718555e-28	5.829527945200984e-26	0.29432624113475175	0.03332532003125188
Nos3	10.939692	5.8880324	7.445269870088528e-28	6.50406367067817e-26	0.274822695035461	0.009180239197067131
Dlc1	10.9243555	2.292212	8.81645044172337e-28	7.669946056480173e-26	0.3776595744680851	0.13560009615962498
Stard13	10.859511	1.4076618	1.7970814884736446e-27	1.556926053195803e-25	0.50177304964539	0.28598473465953483
App	10.848204	1.0216854	2.0338359752026177e-27	1.7547903315266703e-25	0.6418439716312057	0.5145892181020494
Pcdh19	10.8386	4.5498447	2.259016704944933e-27	1.93316507085206e-25	0.28900709219858156	0.0305457058717471
Tpd52l1	10.799552	3.7325673	3.45887496753285e-27	2.9359826951131065e-25	0.30851063829787234	0.05771079992788028
Adam10	10.75631	1.6988629	5.534176065423177e-27	4.659820698299692e-25	0.4645390070921986	0.2615992547629064
Cmtm8	10.742866	6.2904267	6.40254341896034e-27	5.3694290128769e-25	0.26773049645390073	0.0064456998617705395
Map3k20	10.692454	2.5110948	1.1040995672879883e-26	9.185933145936494e-25	0.34574468085106386	0.10156860388244486
Stox2	10.660158	1.3177439	1.5633078957726456e-26	1.290406037116901e-24	0.5390070921985816	0.3668639942304225
Sox17	10.434005	9.249296	1.7342099633674134e-25	1.3772517459076207e-23	0.2553191489361702	0.0006460724803173267
Podxl	10.405859	5.4424534	2.3314376872320524e-25	1.8307461629403448e-23	0.26595744680851063	0.014739467516076687
Agfg1	10.307527	1.6366688	6.515642717417809e-25	5.059517230125251e-23	0.450354609929078	0.2575875954083779
Mcc	10.303527	1.4237827	6.792452453507459e-25	5.255002145396213e-23	0.49822695035460995	0.3177324358435002
Kitlg	10.2568865	4.390927	1.10203213977986e-24	8.463445363598734e-23	0.2765957446808511	0.032754372257948194
Lrch1	10.197036	1.583069	2.0441637581045853e-24	1.558470449178936e-22	0.4379432624113475	0.22583989422441253
Cdc14a	10.177796	2.6152546	2.491403314594466e-24	1.8925638367314337e-22	0.32269503546099293	0.08819640603401646
Jcad	10.132985	4.120402	3.9441993653439915e-24	2.9639456592760617e-22	0.274822695035461	0.03350561932808462
Prex2	10.069452	1.0719156	7.539682889649905e-24	5.625515710476865e-22	0.5390070921985816	0.30049882805457057
Alcam	10.058778	1.0686888	8.403470644652364e-24	6.2477718275099805e-22	0.6329787234042553	0.5243253801310175
Slc6a6	10.055012	1.8256536	8.73112544673994e-24	6.468437318598925e-22	0.42907801418439717	0.23725884969048622
Pxn	10.018203	2.8217206	1.2678772006273557e-23	9.359969502941246e-22	0.3120567375886525	0.08044353627020855
Wwtr1	9.963408	3.3484023	2.2037452035771403e-23	1.5823192444588468e-21	0.28191489361702127	0.04337700582967727
Scarb1	9.934641	2.725835	2.9423471586263936e-23	2.091161034839355e-21	0.3191489361702128	0.09461205601298155
Yes1	9.925972	2.4168732	3.2095901533347513e-23	2.2733874038789325e-21	0.33687943262411346	0.11483562714105415
Cdk17	9.892849	1.7342058	4.4711672668949036e-23	3.145721238849616e-21	0.4308510638297872	0.25007512470701365
Esyt2	9.847198	1.8311367	7.04818164567211e-23	4.909374630669816e-21	0.42730496453900707	0.25112687060520467
Mllt3	9.843401	1.2111092	7.319358670440551e-23	5.081379929948894e-21	0.5354609929078015	0.38549492156980586
Lamb2	9.832876	4.5459266	8.126444769607875e-23	5.6230706613728946e-21	0.2553191489361702	0.016918084019472323
Msi2	9.732979	1.0449436	2.1811027915095067e-22	1.4847078287918286e-20	0.5780141843971631	0.40528276939719937
Ano5	9.718257	4.0203695	2.5206002083863844e-22	1.710255791877959e-20	0.2570921985815603	0.021004868081014483
Luzp1	9.6763735	2.1774735	3.7995431748658853e-22	2.5369815988610875e-20	0.3617021276595745	0.1581074583809123
Jam2	9.60594	2.675531	7.546623598734904e-22	4.9912463839456155e-20	0.3067375886524823	0.08580744035098263
Pik3c2a	9.560809	1.4354057	1.1683910949883953e-21	7.655152405477093e-20	0.4627659574468085	0.29537532303624014
Arhgap6	9.472029	2.4976132	2.7446083082709636e-21	1.7490412702495143e-19	0.3049645390070922	0.0839443476170443
Dab2ip	9.369255	3.4577699	7.304602197810289e-21	4.5579848118836465e-19	0.274822695035461	0.05712482721317387
Maob	9.35722	3.1688695	8.18625052239285e-21	5.077897291493743e-19	0.2712765957446808	0.04847046096520224
Frmd5	9.349819	0.80849636	8.779767795286985e-21	5.398141102521611e-19	0.75177304964539	0.5645771981489273
Tfrc	9.309485	3.6778705	1.2845277129617614e-20	7.851722457713203e-19	0.2730496453900709	0.056674078971092015
Akap13	9.279652	1.2250164	1.7003353923492174e-20	1.0303246195373899e-18	0.48226950354609927	0.30454053729190456
Tmod3	9.195617	2.183986	3.728512159215153e-20	2.2207950548325254e-18	0.3351063829787234	0.13454835026143397
Lnx2	9.156958	3.1403441	5.3380955930235863e-20	3.1526341465727467e-18	0.2712765957446808	0.05485606106136186
Rapgef1	9.091978	2.020444	9.725363122962322e-20	5.632650918122322e-18	0.3546099290780142	0.16455315824268285
Rapgef4	9.0888	2.043159	1.0013796263561974e-19	5.767836606094515e-18	0.3475177304964539	0.15668008894765312
Pard3b	9.052802	1.8639256	1.3934581495097678e-19	7.96055682905226e-18	0.34397163120567376	0.14039305246709538
Hdac7	9.041445	2.1988275	1.546143150214246e-19	8.76119926686267e-18	0.3280141843971631	0.1296652443055472
Znrf3	9.031622	1.7300487	1.69145633140963e-19	9.53308425922965e-18	0.3900709219858156	0.21335416791874512
Polk	9.031307	3.0147412	1.6963384840018767e-19	9.53496854037087e-18	0.2783687943262411	0.06979085281567401
Akap2	9.010645	1.3734392	2.0484778585532724e-19	1.1452903141980776e-17	0.4432624113475177	0.2764739467516077
Cachd1	8.974127	2.3265147	2.856089491661257e-19	1.5883493974050377e-17	0.3067375886524823	0.1025902998978304
Etv6	8.765487	1.0846264	1.859717670515172e-18	1.0049185742273479e-16	0.5035460992907801	0.34967546126570104
Col4a2	8.71067	3.3780866	3.020815964920989e-18	1.61567417144218e-16	0.26063829787234044	0.05862732135344672
Epb41	8.673126	1.4269054	4.204145495222851e-18	2.2091256755098317e-16	0.4095744680851064	0.2330819159805277
Fnbp1l	8.623036	1.7497367	6.520152784916409e-18	3.400535405187996e-16	0.36347517730496454	0.18802211671374483
Pdlim5	8.613974	1.6412039	7.057110112463778e-18	3.671448402429667e-16	0.3599290780141844	0.1715247310535489
Samd12	8.613562	0.80102307	7.082491039964634e-18	3.675532355046993e-16	0.6294326241134752	0.5068213233968387
Unc13b	8.558852	2.2369902	1.1399678733770275e-17	5.829406447127502e-16	0.31560283687943264	0.13306088106256386
Shank3	8.534367	3.2404695	1.4092476046602153e-17	7.171428465850989e-16	0.26773049645390073	0.07489933289260171
Ttc28	8.41707	1.3346944	3.860164823162383e-17	1.940820519962171e-15	0.42730496453900707	0.2669331089608751
Gnaq	8.372632	0.992396	5.634550794242433e-17	2.8261720562700203e-15	0.5443262411347518	0.4698299176633211
Pcnx1	8.3719015	1.9415114	5.669574491127372e-17	2.8369522382094625e-15	0.35106382978723405	0.18446120560129817
Dock1	8.303923	0.9757691	1.0072889459698143e-16	4.9926288513482574e-15	0.5088652482269503	0.37149167618246287
Fut8	8.19603	1.4729972	2.4845639271038295e-16	1.2142509859127946e-14	0.4219858156028369	0.28904982270569146
Zbtb16	8.135394	1.7874297	4.1060096732068667e-16	1.9881431595486183e-14	0.33687943262411346	0.1655297794338602
Myo1e	8.111098	1.1263539	5.016408106312573e-16	2.4067279715549063e-14	0.4326241134751773	0.25728709658032334
Cpne8	8.07587	2.9169707	6.699733052919377e-16	3.1996948334284204e-14	0.25177304964539005	0.06340525271951439
Cd200	8.064925	2.980898	7.328070061154969e-16	3.468178711110047e-14	0.25354609929078015	0.0681982090269848
Nfib	7.9999585	0.98459035	1.2446137475453907e-15	5.824681212284969e-14	0.5141843971631206	0.3933078910992247
Afap1l2	7.9915247	2.5444856	1.3328020879444974e-15	6.223503023573348e-14	0.2553191489361702	0.06726666266001563
Tiam2	7.980054	2.7638812	1.4626930873274295e-15	6.799739084014832e-14	0.26773049645390073	0.08756535849510187
Shroom2	7.9517813	1.8654019	1.8384847630439407e-15	8.508978265337586e-14	0.30851063829787234	0.1299807680750045
Sp100	7.9460874	1.9205005	1.9249435179366336e-15	8.889507884814859e-14	0.28900709219858156	0.10274054931185768
Peak1	7.81014	1.1129878	5.712442567374657e-15	2.5701088169007956e-13	0.4521276595744681	0.31025001502494143
Atp10d	7.80931	2.4286187	5.750201679270517e-15	2.581557353481492e-13	0.25177304964539005	0.06645531582426828
Rere	7.777261	0.54493415	7.411184908573496e-15	3.3060192083649345e-13	0.6790780141843972	0.6666566500390648
Tead1	7.7755737	2.0783448	7.510629000142463e-15	3.3432664037576835e-13	0.2854609929078014	0.10918624917362822
Tanc1	7.729031	1.720488	1.0836802155506496e-14	4.773201554461118e-13	0.3102836879432624	0.13621611875713685
Lamc1	7.5689764	1.5541768	3.761766502297147e-14	1.593317100750747e-12	0.35638297872340424	0.20899693491195384
Apoe	7.5101595	0.5752122	5.905545448567658e-14	2.481275869231854e-12	0.7588652482269503	0.6764679367750466
Nhsl2	7.502089	2.439587	6.2808747911791e-14	2.63369641743722e-12	0.2570921985815603	0.08544684175731715
Ldlrad3	7.472807	1.6529045	7.850196792114673e-14	3.259152988979727e-12	0.33687943262411346	0.18420578159745177
Bcl2l1	7.3972216	1.1872141	1.390632840611112e-13	5.6503891736923596e-12	0.4237588652482269	0.2910331149708516
Mpzl1	7.328392	1.7581905	2.3293066058996007e-13	9.31989356856699e-12	0.29609929078014185	0.1320842598713865
Pde8a	7.323866	1.2628227	2.4092779436390655e-13	9.603216989797842e-12	0.34929078014184395	0.18518240278862913
Ctbp2	7.251736	1.4264001	4.1146264126851946e-13	1.600505702566935e-11	0.34929078014184395	0.1960153855399964
Acvr1	7.1878138	2.080742	6.583709209140141e-13	2.5188694758910984e-11	0.2783687943262411	0.12138650159264379
Pan3	7.169536	0.8441461	7.525227714324888e-13	2.858223265553181e-11	0.5283687943262412	0.4588016106737184
Tgfbr3	7.1137505	2.3818378	1.1293125957807194e-12	4.2508380400607835e-11	0.25	0.08828655568243284
St8sia4	7.061032	1.8895676	1.6527046088507553e-12	6.122014987484971e-11	0.2553191489361702	0.08756535849510187
Tpk1	7.043174	1.7410772	1.879096975379585e-12	6.923927449175461e-11	0.29609929078014185	0.14344311557184927
Stxbp6	7.0190554	1.2399876	2.2337341419912797e-12	8.201833628894776e-11	0.4078014184397163	0.2938127291303564
Dync1i1	6.9110136	1.8368338	4.812022278845222e-12	1.712883855658216e-10	0.28900709219858156	0.1412945489512591
Nr3c2	6.908848	1.4250469	4.88605816625354e-12	1.7362897544690121e-10	0.3546099290780142	0.22504357233006791
Tjp2	6.886435	1.6760901	5.720793439346239e-12	2.0192282028507282e-10	0.2907801418439716	0.13837971031912977
Ocln	6.8689804	1.5517069	6.4662444347640576e-12	2.274685919786296e-10	0.2695035460992908	0.10362702085461867
B2m	6.8287864	1.413764	8.563591360035305e-12	2.9887887068502403e-10	0.3067375886524823	0.1518871326401827
Fcho2	6.828721	0.87749827	8.567499822650933e-12	2.9887887068502403e-10	0.48404255319148937	0.38331630506641023
Stxbp5	6.8090415	1.184232	9.825113473537752e-12	3.40484841464781e-10	0.39893617021276595	0.2882535008113468
Ppp1r13b	6.783354	1.613823	1.1741751072448356e-11	4.03569758991725e-10	0.31560283687943264	0.17884187751667768
Golim4	6.766326	1.8183067	1.3209373912546298e-11	4.5252897622621846e-10	0.26773049645390073	0.11483562714105415
Crybg3	6.6976457	1.383677	2.118039692188228e-11	7.093741243836803e-10	0.32269503546099293	0.17899212693070496
Sdcbp	6.645018	1.7222209	3.031802367372379e-11	9.994460445649261e-10	0.2872340425531915	0.1456818318408558
Ifnar2	6.5353627	1.5715569	6.345562933996983e-11	2.018832662734154e-09	0.29432624113475175	0.15239798064787546
Exoc6	6.4561176	1.578738	1.0742324371039642e-10	3.3565361067543537e-09	0.3102836879432624	0.17978844882504957
Cnksr3	6.455252	1.9397464	1.0803886364948607e-10	3.3707482370165545e-09	0.25	0.1034316966163832
Maml2	6.41466	0.5957031	1.411374175098464e-10	4.364435244117168e-09	0.6187943262411347	0.48996333914297735
Setbp1	6.3807626	1.1468667	1.7620848542479382e-10	5.369748699732889e-09	0.4095744680851064	0.3097241420758459
Ano6	6.3426027	1.7777015	2.2591564108312823e-10	6.815176015753764e-09	0.26595744680851063	0.1259240338962678
Gpd2	6.3351064	1.5117378	2.371778954673036e-10	7.134392763798405e-09	0.2978723404255319	0.1664162509766212
Dpyd	6.316544	1.2493726	2.6747727128900416e-10	8.011326385493232e-09	0.3280141843971631	0.1939118937436144
Frmd4b	6.300337	0.6893543	2.969998429016642e-10	8.870226077316655e-09	0.526595744680851	0.4179638199411022
Ctnna1	6.296691	1.1520083	3.0406652976098385e-10	9.068362536228714e-09	0.36524822695035464	0.2432087264859667
Mt-co1	6.2523365	0.8773338	4.04356876608367e-10	1.1974217902501446e-08	0.4574468085106383	0.34259871386501595
Anxa3	6.2429633	0.8063469	4.293577753743027e-10	1.2678753688024832e-08	0.3421985815602837	0.17477011839653825
Map3k3	6.174128	1.0917288	6.65296019027331e-10	1.9292664363661163e-08	0.3776595744680851	0.26812007933169063
Bcar3	6.149976	1.3107749	7.749478121000836e-10	2.234877005294409e-08	0.2854609929078014	0.1421359456698119
Svil	6.127226	1.6583304	8.942459765779814e-10	2.568323444511501e-08	0.25177304964539005	0.11131979085281567
Ifnar1	6.113421	1.662974	9.751760144420928e-10	2.7854959562388174e-08	0.2765957446808511	0.14550153254402307
Selenop	6.1129823	1.699959	9.778613821267348e-10	2.7893662228121252e-08	0.25	0.11137989061842658
Mprip	6.033223	1.0907767	1.6072099907025795e-09	4.480952748014665e-08	0.3829787234042553	0.2812368531762726
Cacnb2	5.995711	1.1029156	2.0259750110955813e-09	5.603772042563319e-08	0.3421985815602837	0.2180870244606046
Rb1	5.96708	0.9134182	2.4153680791569448e-09	6.628351720890642e-08	0.4379432624113475	0.3543782679247551
Zhx3	5.941671	1.2348517	2.8213155802975357e-09	7.702044590692466e-08	0.3333333333333333	0.21813209928481278
Atp11c	5.914667	1.7325444	3.3254716141406883e-09	9.007989387864815e-08	0.25177304964539005	0.12174710018630927
Znrf1	5.8929396	1.3553845	3.793851378385354e-09	1.0211578145018824e-07	0.3191489361702128	0.2114460003605986
Mt-co3	5.868032	0.78274226	4.409976050612143e-09	1.1823472874313834e-07	0.5070921985815603	0.41781357052707496
Susd6	5.8427024	1.0343232	5.136068263318441e-09	1.3648011053071537e-07	0.38120567375886527	0.2752268766151812
Ppfibp1	5.8200507	1.474881	5.8829802935173566e-09	1.5456461758632192e-07	0.2730496453900709	0.14559168219243945
Plcb1	5.7923136	0.621032	6.942327030007673e-09	1.8013963924646148e-07	0.524822695035461	0.3960424304345213
Itga6	5.766599	1.1301253	8.088722561057159e-09	2.0782862403814262e-07	0.3102836879432624	0.18172666626600156
Erc1	5.749221	1.3496728	8.96557006776429e-09	2.292343195618855e-07	0.31382978723404253	0.2078099645411383
Mt-co2	5.743625	0.7754381	9.267081400025542e-09	2.3550742864598246e-07	0.4734042553191489	0.37499248752929865
Atp6v0a1	5.742387	1.0587068	9.335136301136157e-09	2.369497187525674e-07	0.3882978723404255	0.3052467095378328
Ccnl1	5.708152	1.1377648	1.1420952150134356e-08	2.860832530223619e-07	0.34397163120567376	0.2394074163110764
Exoc2	5.6232085	0.93735045	1.8744287550066714e-08	4.639819749406124e-07	0.40425531914893614	0.3194152292806058
Phyhipl	5.575279	1.3272616	2.4713295398607464e-08	6.045884656235983e-07	0.33156028368794327	0.23384818799206683
Cd2ap	5.5672655	1.0969216	2.587676712456436e-08	6.279309022379819e-07	0.35638297872340424	0.25764769517398883
Ralgapa2	5.5537195	1.1061201	2.796537373991972e-08	6.754862048746047e-07	0.3546099290780142	0.26078790792715906
Klf7	5.5282516	1.1580062	3.234381875470416e-08	7.767703367825056e-07	0.3333333333333333	0.2316845964300739
Nck1	5.5049667	1.1887165	3.692380710817922e-08	8.797097043523699e-07	0.30141843971631205	0.1845964300739227
Foxo1	5.458864	1.4793671	4.79190246457263e-08	1.1301127904637768e-06	0.2553191489361702	0.1355700462768195
Ctnnb1	5.362478	1.4226607	8.208814389030228e-08	1.8768375406805645e-06	0.2624113475177305	0.14697397680149046
Lpp	5.3539653	0.85720134	8.604737648032858e-08	1.954571284167464e-06	0.3882978723404255	0.28703648055772585
St6gal1	5.3301806	1.3981119	9.811507697976403e-08	2.2142956985551483e-06	0.25177304964539005	0.1339323276639221
Calcrl	5.3251886	1.2900896	1.0084836821899379e-07	2.2686554593126867e-06	0.2712765957446808	0.15185708275737725
Tpm1	5.3126507	1.3559405	1.0804192398527768e-07	2.417510115555317e-06	0.2765957446808511	0.16287036480557726
Arhgef12	5.22434	0.7511283	1.7477720631145093e-07	3.8051702051151404e-06	0.4432624113475177	0.3684716629605145
Clic4	5.2219253	1.1978202	1.770723158487584e-07	3.843165811682266e-06	0.2695035460992908	0.1514664342809063
Abhd2	5.21693	1.5773171	1.8191301948278637e-07	3.940070626524896e-06	0.25354609929078015	0.1442995372318048
Stk3	5.096615	0.8993261	3.457808493235417e-07	7.220758253901767e-06	0.35815602836879434	0.26771440591381696
Dennd4c	4.9346123	0.8768634	8.031020957950091e-07	1.6221424412753527e-05	0.374113475177305	0.2919496363964181
Mef2a	4.9283376	0.50328225	8.293214728898749e-07	1.6718801923662615e-05	0.5372340425531915	0.47453272432237514
AY172581.24	4.8922677	0.7054326	9.968079310684528e-07	1.9866040953214052e-05	0.46099290780141844	0.3877937376044233
Insyn2a	4.8919063	0.7657555	9.986393459170406e-07	1.9883639626302633e-05	0.40425531914893614	0.31908468056974576
Myo1d	4.889136	0.78883296	1.0127956815121407e-06	2.0108214260022293e-05	0.3599290780141844	0.25691147304525513
Plekhg1	4.8149443	1.1032431	1.4724113305305854e-06	2.84521437381606e-05	0.2712765957446808	0.16662660015625938
Pard3	4.7651553	0.6820453	1.8870807503829156e-06	3.6066121251165185e-05	0.42907801418439717	0.3640543301881123
St6galnac3	4.682618	0.5100943	2.832336642347747e-06	5.241197709043501e-05	0.4804964539007092	0.36836648837069536
Arhgap12	4.64831	1.2345995	3.346651449544993e-06	6.138748406925663e-05	0.26595744680851063	0.17134443175671615
Aplp2	4.5403037	1.1712939	5.617323368714053e-06	9.905197792132787e-05	0.30141843971631205	0.22352605324839234
Atxn1	4.444189	1.0010313	8.822403839475428e-06	0.00015111970498238713	0.31560283687943264	0.23532063224953423
Itm2b	4.43459	0.81277907	9.224775695520734e-06	0.0001574972697331333	0.3528368794326241	0.2765039966344131
Sh3rf1	4.3778276	0.76977104	1.1986817323821361e-05	0.00020137468911156944	0.35815602836879434	0.27749564276699323
Zbtb38	4.321685	1.3121768	1.548421897980393e-05	0.00025562372844926707	0.2553191489361702	0.17149468117074343
Usp6nl	4.316372	0.9790319	1.5861461833923354e-05	0.0002610293632731845	0.2907801418439716	0.20735921629905643
Cast	4.281227	0.81904924	1.8586557368210004e-05	0.00030278613969066896	0.34574468085106386	0.26942724923372796
Rsu1	4.271118	0.9229621	1.9449515481623278e-05	0.00031610739657962297	0.32092198581560283	0.24687481218823246
Uvrag	4.2546153	0.7924365	2.0940876188501493e-05	0.00033747335364604975	0.375886524822695	0.3236071879319671
Gse1	4.251762	1.2415538	2.1209536196550542e-05	0.0003410116072828824	0.274822695035461	0.2000270448945249
Pfn1	4.0804	0.7518017	4.4958268505963244e-05	0.0006859131938525909	0.3475177304964539	0.27618847286495585
Ctnnd1	3.9715347	0.86503726	7.141110133746445e-05	0.0010506702811517751	0.31560283687943264	0.24588316605565239
Nptn	3.8455017	0.6659726	0.0001203060001021392	0.0017019808354530705	0.3776595744680851	0.32885089248151933
Stard9	3.8381722	0.9447048	0.00012395350915650035	0.0017512191866409612	0.2765957446808511	0.20312218282348699
Fermt2	3.8344371	0.84231114	0.0001258521462460688	0.0017756501333748848	0.30319148936170215	0.23147424725043572
Fam117b	3.8237097	0.8713367	0.0001314586784874045	0.001852259847558416	0.32269503546099293	0.264333794098203
Sptlc2	3.809938	1.146765	0.000139001718464607	0.0019506760571144244	0.25	0.1765280365406575
Nfat5	3.7566738	0.54705244	0.0001721866520093461	0.002386031292814243	0.4645390070921986	0.4589368351463429
Cd46	3.7410316	0.94341093	0.00018326637176176852	0.0025278702304981837	0.2801418439716312	0.20848608690426107
Ascc3	3.719159	0.7728936	0.00019988724637460149	0.0027373194039777234	0.3617021276595745	0.32072239918264317
Git2	3.7099984	0.87721306	0.00020726051777340742	0.0028308951241936544	0.3120567375886525	0.2527946391009075
Tmsb4x	3.640754	0.7166075	0.00027184072457233266	0.0036278883713453383	0.36347517730496454	0.3064036300258429
Dcaf6	3.583	0.77309126	0.00033967083144437313	0.004423315932958216	0.35638297872340424	0.3125338061181561
Ccny	3.5719779	0.7765598	0.00035429548914897623	0.004599479396592839	0.3404255319148936	0.2884938998737905
Map4	3.534632	0.5103354	0.0004083434588799911	0.0052298894067671926	0.45390070921985815	0.41955646372979144
Prkd1	3.5320187	0.72199905	0.00041240036489560884	0.005272186616098375	0.32269503546099293	0.2626359757196947
Pak2	3.4973025	0.7515199	0.000469988486140497	0.0059395892708991324	0.2978723404255319	0.2288298575635555
ENSRNOG00000067595	3.4961545	0.89411193	0.00047201509974836983	0.005961607579111037	0.299645390070922	0.24322375142736943
Stxbp1	3.444331	1.1523159	0.0005724744219693336	0.0070686093822196995	0.25354609929078015	0.19437766692709899
Arhgef33	3.395768	0.7205207	0.0006843638640064317	0.008366398118226733	0.35815602836879434	0.3201063765851313
Gtf2i	3.3737946	0.62451893	0.0007413965879219001	0.009000649022797081	0.3900709219858156	0.3551144900534888
Zfyve9	3.3491874	0.8808534	0.0008104897905174726	0.00974353724081957	0.29609929078014185	0.24601839052827695
Nbeal1	3.3387632	0.81045353	0.0008415225655132027	0.010081921204885604	0.3049645390070922	0.2547629064246649
Mt-nd1	3.3194733	0.6047022	0.0009018743775374444	0.010707077123131405	0.3475177304964539	0.28648055772582487
Nr6a1	3.2555702	0.89267427	0.0011316490751698922	0.013079467756346174	0.2730496453900709	0.21544263477372438
Mt-cyb	3.152918	0.54550683	0.0016164714302143183	0.018046293932839935	0.36347517730496454	0.3090780695955286
AY172581.9	3.1376524	0.5726421	0.0017030668812605466	0.01894363916593189	0.28191489361702127	0.21778652563255002
B3galt9	3.1268594	0.8935259	0.0017668432115286012	0.019506916678730203	0.2783687943262411	0.22887493238776369
Tmpo	3.1154087	0.5547979	0.0018369023917985435	0.020142518591238633	0.37056737588652483	0.32916641625097665
Chn2	3.0802584	0.53908175	0.002068211364263827	0.02229414882424442	0.39893617021276595	0.3593364985876555
Limch1	3.071974	0.5438267	0.0021264822043021553	0.022851781596821625	0.40425531914893614	0.36704429352725526
Mt-atp6	3.0558758	0.57396734	0.002244041985204191	0.023931121191145	0.3599290780141844	0.31412644990684535
Smurf2	3.033357	0.5616588	0.0024184929474277304	0.025480463887321506	0.3776595744680851	0.3367990864835627
Cdc42	3.0285873	0.6444641	0.0024569996050121975	0.02584719203145295	0.34397163120567376	0.30694452791634114
Sos1	3.0223851	0.9177162	0.0025079123105790657	0.026290444751800347	0.25354609929078015	0.20067311737484222
Gsk3b	3.0108535	0.6917969	0.002605145027916937	0.0272144846314432	0.3617021276595745	0.34118636937315944
Mt-nd2	3.0025277	0.6974385	0.002677475438708469	0.027872864969196505	0.2641843971631206	0.20369313059679067
Ppm1h	2.984018	0.60531735	0.0028449003116264968	0.02929746985482214	0.3280141843971631	0.2800048079812489
Actn4	2.9219897	0.92854553	0.0034780314133703665	0.03484013693871147	0.25177304964539005	0.20079331690606406
Pbx3	2.920679	0.59809476	0.0034926938042253095	0.034936936211539996	0.274822695035461	0.2147665124106016
Elf2	2.8993518	0.5780045	0.003739349601086761	0.03706818143564304	0.34574468085106386	0.30679427850231383
Hectd1	2.83654	0.6548133	0.0045605261019371875	0.04409128489105775	0.33156028368794327	0.29699801670773485
Zfp292	2.8135128	0.6656737	0.004900344129836241	0.04667906180197484	0.324468085106383	0.2917543121581826
Kcnip4	-3.3316925	-1.0096192	0.0008631962161711539	0.010282824925138871	0.2695035460992908	0.3329677264258669
Enpp2	-3.6285152	-0.54400384	0.00028505583330340245	0.0037849782147176287	0.3173758865248227	0.3909790251818018
Rapgef5	-4.5399656	-0.6665642	5.626342869217671e-06	9.912765092102326e-05	0.31382978723404253	0.41564997896508205
Cux1	-4.542484	-0.60191673	5.559522456528805e-06	9.811527594577688e-05	0.32092198581560283	0.4336198088827454
Tf	-5.008066	-0.7918431	5.497960133516069e-07	1.1267862381163041e-05	0.26063829787234044	0.3762245327243224
Ppp2r2a	-5.1521463	-0.5009607	2.575219904435709e-07	5.442748035927326e-06	0.3120567375886525	0.45653284452190634
Erbin	-5.177531	-0.6892193	2.248421453590891e-07	4.795565025024072e-06	0.2730496453900709	0.3940741631107639
Rtn4	-5.7881627	-0.6822133	7.116036591306148e-09	1.84418817272342e-07	0.2730496453900709	0.4196015385539996
Ube3a	-5.824598	-0.6748525	5.725037313072906e-09	1.507928797812645e-07	0.30319148936170215	0.44751787968026924
Cdc37l1	-5.8487716	-0.6303724	4.95216205755036e-09	1.320954576318077e-07	0.29609929078014185	0.45210048680810144
Dpysl2	-5.8929267	-0.65615535	3.794152139163247e-09	1.0211578145018824e-07	0.25177304964539005	0.4063946150610013
Ptpra	-5.9146824	-0.5916059	3.3251629955369377e-09	9.007989387864815e-08	0.25886524822695034	0.42149468117074346
Scd2	-6.1058307	-0.70437914	1.0226729704674846e-09	2.9132284645137612e-08	0.2570921985815603	0.4166866999218703
Cask	-6.1171846	-0.6970989	9.524302292444772e-10	2.7242363146438894e-08	0.2641843971631206	0.42422922050604
Dennd1a	-6.198896	-0.5101217	5.686067020784579e-10	1.6603632473226947e-08	0.40070921985815605	0.5869643608389927
Agap1	-6.396377	-0.62724763	1.5910659351485182e-10	4.891244632892058e-09	0.3723404255319149	0.5380732015145141
Eif4g3	-6.4919267	-0.56599045	8.474539749547238e-11	2.6638260927887162e-09	0.3333333333333333	0.5211100426708336
Usp54	-6.583172	-0.7402185	4.605167008732511e-11	1.492301877976597e-09	0.4166666666666667	0.5465622934070558
Dip2b	-6.5878706	-0.62136596	4.461799223276916e-11	1.4503268607011445e-09	0.32978723404255317	0.5106376585131318
Plp1	-6.773557	-0.8270911	1.25653803056846e-11	4.311714623387616e-10	0.5407801418439716	0.6526383797103191
Mycbp2	-6.878453	-0.6197099	6.050606863700244e-12	2.13205081519898e-10	0.34574468085106386	0.5354288118276339
Pkp4	-6.9190984	-0.68098766	4.545271102547091e-12	1.6206828900680667e-10	0.33865248226950356	0.5186008774565779
Fam172a	-7.0334926	-0.6417203	2.0142646689854266e-12	7.408960184201484e-11	0.33156028368794327	0.5268044954624677
Ppp2r3a	-7.0634685	-0.69229805	1.6239682924075e-12	6.036900570676533e-11	0.32092198581560283	0.5094356632009135
Auts2	-7.148437	-0.64629906	8.77714905082453e-13	3.321691462086409e-11	0.5478723404255319	0.6900204339203078
Srpk2	-7.186672	-0.7523437	6.638956821416935e-13	2.535380122364799e-11	0.2553191489361702	0.4469619568483683
Dlg1	-7.2939444	-0.82295567	3.0100984765511685e-13	1.1794160076265642e-11	0.26595744680851063	0.44784842839112926
Rapgef6	-7.31406	-0.8527173	2.591886970159048e-13	1.0291951177339886e-11	0.2730496453900709	0.4529118336438488
Fchsd2	-7.385882	-0.8241553	1.5144595084063347e-13	6.1416166447286675e-12	0.35638297872340424	0.5316425265941462
Dpp10	-7.4309893	-1.3096858	1.0778827679188495e-13	4.4138457250364446e-12	0.2801418439716312	0.44267984854859066
Pcdh7	-7.615881	-0.7434623	2.61899070049198e-14	1.1183250310899156e-12	0.30319148936170215	0.5013071699020374
Btd	-7.6714134	-0.97520804	1.7011120085579605e-14	7.356655698239831e-13	0.26063829787234044	0.4467966824929383
Rora	-7.857314	-1.2530875	3.924573598331259e-15	1.781008875814138e-13	0.3262411347517731	0.468177174109021
Kansl1l	-8.072361	-0.84310406	6.895189452671771e-16	3.270690996939284e-14	0.26063829787234044	0.4746679487949997
Nrg3	-8.230754	-1.3476738	1.8603920245165043e-16	9.156098400472541e-15	0.2695035460992908	0.4413426287637478
Zswim6	-8.487749	-0.8933169	2.1067712543013853e-17	1.066921886900552e-15	0.2907801418439716	0.5082186429472925
Cadm1	-8.640408	-0.9896347	5.601297067297785e-18	2.928598361919336e-16	0.32269503546099293	0.5254222008534166
Cpeb4	-8.706966	-0.8676648	3.1211585621205913e-18	1.6650944125552244e-16	0.2783687943262411	0.508248692830098
Ankrd28	-8.724738	-0.93599457	2.667966171894923e-18	1.430603037338848e-16	0.3670212765957447	0.5619177835206443
Elmo1	-9.138771	-0.91039836	6.316607646860919e-20	3.6992736291644144e-18	0.39184397163120566	0.592869162810265
Ssh2	-9.354442	-0.91885144	8.404257787336737e-21	5.197748341277345e-19	0.43617021276595747	0.6690756656049042
Phlpp1	-9.569939	-0.9844936	1.0696935827738397e-21	7.03046885781703e-20	0.3723404255319149	0.5902848728889958
Nrxn3	-9.691049	-1.5579383	3.291305564214815e-22	2.2117151429271732e-20	0.2765957446808511	0.4730903299477132
Kif1b	-9.782148	-0.85901064	1.343279441190891e-22	9.173679727689973e-21	0.3723404255319149	0.6190125608510126
Prickle2	-9.791959	-0.9554826	1.2191123474235554e-22	8.352911593490935e-21	0.3617021276595745	0.5918925416190877
Ccdc88a	-9.984006	-1.0617334	1.7908712605405452e-23	1.2992182300516634e-21	0.2765957446808511	0.5241751307169902
Mbp	-10.00573	-1.7412336	1.438281104297042e-23	1.0543706864577545e-21	0.25886524822695034	0.46611875713684714
Dnaaf9	-10.016949	-1.0750822	1.284059486063098e-23	9.446172345543478e-22	0.2783687943262411	0.5254823006190276
Fmnl2	-10.50605	-1.0332373	8.101571287833638e-26	6.558206317402319e-24	0.40070921985815605	0.6401075785804435
Clasp2	-10.650622	-1.0272324	1.732026633308342e-26	1.4240655056448118e-24	0.3280141843971631	0.5906304465412585
Septin7	-11.393657	-1.4115258	4.4970970993144124e-30	4.305303095170136e-28	0.28368794326241137	0.538298575635555
Csmd1	-11.993085	-1.9423803	3.8624553297088385e-33	4.239803059825942e-31	0.2570921985815603	0.5035609111124466
Prkn	-12.848389	-1.3648919	8.782053653287861e-38	1.1091839571977908e-35	0.3067375886524823	0.5997505859727147
Macrod2	-13.060839	-1.5614876	5.5116973704224644e-39	7.267814281023735e-37	0.274822695035461	0.5583568724081976
Rbfox1	-13.223337	-1.7928909	6.434456100546633e-40	8.760052376887059e-38	0.28191489361702127	0.5604303143217741
Celf2	-13.7167635	-1.5311964	8.058331479966932e-43	1.2332188161239905e-40	0.28191489361702127	0.5920728409159204
Ptprd	-14.329334	-1.6174909	1.4348871725773957e-46	2.4261164887304582e-44	0.46808510638297873	0.7021756115151151
Nkain2	-14.366637	-2.1672688	8.380314715432141e-47	1.4520799861466964e-44	0.3191489361702128	0.5876254582607128
Fnbp1	-14.562174	-1.9363543	4.8878444193313503e-48	8.758850093649666e-46	0.2570921985815603	0.5755754552557245
Nav3	-14.824608	-1.9943141	1.0157097277820729e-49	1.9013723350606197e-47	0.25354609929078015	0.5795119899032394
AABR07028615.1	-15.843044	-2.0213454	1.5703011874570716e-56	3.502439861300528e-54	0.2854609929078014	0.6036270208546186
Nlgn1	-15.973198	-2.1600618	1.964506190819496e-57	4.526135911727643e-55	0.25	0.586558687421119
Nrxn1	-16.233786	-2.1356196	2.909480341273056e-59	6.853951105070887e-57	0.3102836879432624	0.6378538373700342
Dlg2	-17.024508	-2.0946383	5.404442202491362e-65	1.45268634894146e-62	0.2854609929078014	0.6387403089127952
Pde4b	-17.100712	-2.2878299	1.4660131303587078e-65	4.0442672751448245e-63	0.2854609929078014	0.6466284031492278
Il1rapl1	-17.305733	-2.2109797	4.2583585640536744e-67	1.2064965628912073e-64	0.3067375886524823	0.6367419917062324
Adgrb3	-17.83433	-2.0965858	3.826156791551289e-71	1.1625971491545554e-68	0.28900709219858156	0.6529839533625819
Qki	-18.008045	-1.3648397	1.684728151122676e-72	5.434155448682773e-70	0.6684397163120568	0.8690426107338182
Anks1b	-19.60072	-2.5884008	1.5245437442040557e-85	6.392716828196447e-83	0.2553191489361702	0.6469739768014905
Cadm2	-19.666245	-2.2353218	4.197482630150842e-86	1.83342543382797e-83	0.31560283687943264	0.7083508624316365
Lsamp	-20.124115	-2.3358047	4.5380674494485495e-90	2.212677259189263e-87	0.4716312056737589	0.7824688983712964
Pcdh9	-22.832788	-2.5308547	2.1668480983426794e-115	1.8172054891941049e-112	0.4929078014184397	0.8247040086543662
