# Supplementary material for: Single-cell RNA sequencing identifies microglial state changes associated with iTBS after ischemia–reperfusion injury
Source: PLoS One. 2026 Apr 20;21(4):e0346888. doi: 10.1371/journal.pone.0346888 (PMC13095131; doi:10.1371/journal.pone.0346888)
Supplement: S1 File — These materials provide additional support for the results presented in this study. (ZIP) [file pone.0346888.s005.zip › single-cell RNA sequencing/standard analysis/05-Marker_gene_analysis/cluster15/differentially_expressed_genes.xls]

names	scores	logfoldchanges	pvals	pvals_adj	pct_nz_group	pct_nz_reference
Tmsb4x	31.858942	4.706634	9.89750340256303e-223	2.0751105633813649e-218	0.9071729957805907	0.30261381028118717
Tyrobp	30.81619	5.6579447	1.5903965012425472e-208	1.6672126522525622e-204	0.8459915611814346	0.0884224109473937
Lyz2	30.692606	6.5727005	7.143463601543689e-207	4.9923285956654994e-203	0.8354430379746836	0.06942652222188879
B2m	30.66025	5.1411047	1.9294490124595223e-206	1.0113206998806585e-202	0.8544303797468354	0.14820094229211056
H3f3a	29.17654	4.8639603	3.8491021472242073e-187	1.6140055123740545e-183	0.8227848101265823	0.15837409596975063
Fth1	27.906725	4.216687	2.2109832396954167e-171	7.725912433909018e-168	0.8227848101265823	0.2549290279986796
S100a9	25.631367	8.471005	6.82256299502953e-145	2.0434550821969874e-141	0.6919831223628692	0.02819374005941842
Slfn4	25.606417	6.9362416	1.294110002635597e-144	3.3915387894072403e-141	0.6919831223628692	0.01497464213906311
Srgn	25.537931	7.214955	7.47682675969484e-144	1.7417683315973557e-140	0.6877637130801688	0.01808060498754614
Fcer1g	25.521528	5.0246973	1.1372628862016834e-143	2.3843853672104495e-140	0.7151898734177216	0.08633676439696306
Actb	25.167683	3.6262498	9.051022667165635e-140	1.72512492036177e-136	0.7616033755274262	0.22867088797527232
Lrg1	23.30682	9.028557	3.780788710011704e-120	6.605668007842115e-117	0.6223628691983122	0.004036251237883744
Tspo	23.21335	7.072109	3.338248494124913e-119	5.383824455986378e-116	0.6265822784810127	0.01796056777601056
Slpi	23.131836	9.048724	2.2150453358129563e-118	3.3171886079038885e-115	0.6181434599156118	0.0054917024277526035
Fbxl5	23.079428	3.3900075	7.451616304293409e-118	1.0415372495721042e-114	0.7257383966244726	0.2923806379977793
S100a8	22.981194	8.218961	7.188294709689235e-117	9.419361680209031e-114	0.620253164556962	0.020706418989886864
Ptprc	22.461912	3.1713996	9.788280013606606e-112	1.140117104251534e-108	0.7151898734177216	0.1736188218347688
Taldo1	22.348164	4.5532465	1.2581388948319731e-110	1.3883231615287972e-107	0.6392405063291139	0.09709509948083905
Txnip	22.195812	3.9445567	3.7698381382207604e-109	3.763734590758879e-106	0.6561181434599156	0.1261591093238904
S100a11	21.712873	7.8845205	1.5505570674417498e-104	1.413433890260162e-101	0.5822784810126582	0.008402604807490322
AY172581.24	21.524912	2.3580415	9.09923945348158e-103	7.948943932570618e-100	0.7890295358649789	0.3855595234522702
Pla2g7	21.026884	5.615728	3.723154987726832e-98	3.002294902795414e-95	0.5780590717299579	0.03283017735498004
Clec2g	20.920855	3.60367	3.4585470993271324e-97	2.6856258697960244e-94	0.6329113924050633	0.10908381598295472
Aoah	20.834442	5.649544	2.1095678502842734e-96	1.5796142696092885e-93	0.5738396624472574	0.02954415868919365
Gpx1	20.599884	6.279117	2.7510117142830155e-94	1.9225903867219236e-91	0.5611814345991561	0.022807070191759444
Ccl6	20.597746	7.9692426	2.8752115709469206e-94	1.9445705095636497e-91	0.5527426160337553	0.008687693184887315
Csf3r	20.567019	6.5227203	5.419680793317656e-94	3.5509071097718117e-91	0.5569620253164557	0.016580139843351438
Mt-co1	19.656935	2.4370658	5.042994162613308e-86	3.109747518039724e-83	0.7320675105485233	0.3408006482009423
Rps29	19.47419	3.8034568	1.8178040969617346e-84	1.0586689082472147e-81	0.5864978902953587	0.11325510908381599
Ubb	19.456684	3.6932392	2.5581287426763337e-84	1.4495601951068113e-81	0.5907172995780591	0.12624913723254208
LOC687780	19.262394	4.2269173	1.1112142926332069e-82	5.97377406649944e-80	0.5632911392405063	0.08675689463733757
Pfn1	18.917467	2.8296335	8.189659889519254e-80	4.088200220087159e-77	0.6392405063291139	0.2742100051015815
Lyn	18.77931	2.2594156	1.1151790704919382e-78	5.3138282708940855e-76	0.729957805907173	0.27535035861116947
Mt-nd1	18.767534	2.5292797	1.3919571874844617e-78	6.485283198399828e-76	0.6814345991561181	0.28418809831047626
Rps9	18.726418	4.399428	3.0153788748396474e-78	1.374357249780175e-75	0.540084388185654	0.0683161780151847
Lcp1	18.632626	3.6462162	1.7474041797674768e-77	7.794909794256365e-75	0.5611814345991561	0.09801038321879783
Lilrb4	18.48537	5.5616517	2.7083316585765546e-76	1.182976699035751e-73	0.5084388185654009	0.020811451549980493
Sorl1	18.380333	4.023971	1.8880346554095867e-75	8.078476445983142e-73	0.5485232067510548	0.10845362062239294
Calm2	18.192915	4.0685525	5.873268953318567e-74	2.4144893504956288e-71	0.540084388185654	0.0988956576538727
Hist2h4	17.803083	5.4977865	6.688355225756031e-71	2.4601413274245782e-68	0.4936708860759494	0.03349038201842571
Cebpb	17.634459	5.462759	1.3397138487276087e-69	4.7607526360039056e-67	0.4873417721518987	0.027623563304624434
Sirpal1	17.43852	8.498682	4.208254679640954e-68	1.4463978297270858e-65	0.46624472573839665	0.002970920985505507
Gmfg	17.383015	7.1523237	1.1096294735395891e-67	3.752337345521133e-65	0.46835443037974683	0.008687693184887315
Atp6v1g1	17.362413	4.090899	1.5890109213905978e-67	5.288127456805599e-65	0.5168776371308017	0.09455931338715001
Clec7a	17.19913	5.87917	2.695506025969773e-66	8.830309271950352e-64	0.4704641350210971	0.018860846862527383
Mt-co3	16.98406	1.7280139	1.077652828609146e-64	3.3226572359734345e-62	0.7573839662447257	0.41615400774240013
Cd53	16.91128	3.7731936	3.715482004617058e-64	1.1289680537507425e-61	0.5063291139240507	0.08320079224559614
ENSRNOG00000070924	16.850712	7.2258453	1.036589038906992e-63	3.061003632355492e-61	0.45358649789029537	0.007487321069531555
Nudt4	16.473497	4.3779874	5.688424505677092e-61	1.5692566866582355e-58	0.47890295358649787	0.06693575008252559
LOC100359583	16.11641	3.4081876	1.9564941006955254e-58	5.064179668541035e-56	0.5063291139240507	0.12470365813402155
Lst1	16.001616	5.782958	1.2450274391043834e-57	3.1449693118388556e-55	0.4388185654008439	0.019250967800018004
Arpc1b	15.957158	4.265053	2.5403650376484904e-57	6.340630164206934e-55	0.4620253164556962	0.05568226150106533
Plin2	15.880657	4.8440948	8.626938328563179e-57	2.1099185440355218e-54	0.44936708860759494	0.04051255889325691
Rps27	15.145342	4.022445	8.133036650620434e-52	1.6882895684842378e-49	0.44936708860759494	0.06591543378447319
Aif1	15.092134	4.523788	1.8244342668766238e-51	3.7501067489544405e-49	0.43248945147679324	0.04489391711430543
Scimp	15.059504	8.442307	2.9902371066686437e-51	6.086729240622794e-49	0.4029535864978903	0.003165981454250818
Rplp2	14.942531	4.158127	1.742307821351436e-50	3.512425556005212e-48	0.4388185654008439	0.058473126669267475
Cstb	14.890669	4.304402	3.789620050277603e-50	7.495582450388701e-48	0.43248945147679324	0.0518410707319269
Alox5ap	14.865933	5.1634746	5.484523489745857e-50	1.0746590606169311e-47	0.41350210970464135	0.024022446958557153
Cyba	14.864875	4.2550735	5.571909412528022e-50	1.0816727105839122e-47	0.43037974683544306	0.049140233472376435
Lsp1	14.854864	6.424455	6.469908638126706e-50	1.2444780229996743e-47	0.4029535864978903	0.010503256009362902
Gng10-1	14.826809	4.57589	9.829563354984812e-50	1.8735147754601052e-47	0.4282700421940928	0.05113585211415539
Coro1a	14.62289	4.8449154	2.0069610619253782e-48	3.615813549009283e-46	0.41350210970464135	0.03439066110494253
Mt-nd2	14.6102915	2.4138894	2.4148301171605257e-48	4.254565398015764e-46	0.5358649789029536	0.20184257119707108
Rplp1	14.587643	3.2315652	3.366302660076037e-48	5.785073899274934e-46	0.4620253164556962	0.10125138793025838
Chi3l1	14.551604	6.117456	5.704960869548115e-48	9.72440728381673e-46	0.39662447257383965	0.013039042103051946
Fgr	14.390306	5.7025924	5.953163028253801e-47	9.90587428971184e-45	0.39451476793248946	0.01563484680250878
Rnaset2	14.375074	2.8720555	7.41907830854069e-47	1.2247905182430244e-44	0.4767932489451477	0.13121567685982655
AY172581.9	14.299441	2.1357343	2.205735633201153e-46	3.5573425604381056e-44	0.5421940928270043	0.216021966809711
Akap13	14.226349	1.981075	6.28798383857917e-46	9.912320989447435e-44	0.5759493670886076	0.3041142754253819
Rps14	14.038056	4.0386267	9.117895296704702e-45	1.3654699485050771e-42	0.41561181434599154	0.05821804759475437
Clic1	13.774942	4.3920164	3.606709848195591e-43	5.251269352588109e-41	0.39662447257383965	0.04166791705428683
Hck	13.604817	3.2216797	3.749019833143856e-42	5.17118090932198e-40	0.42616033755274263	0.08180535966149506
Atp6v0c	13.601171	3.0258622	3.940741338254839e-42	5.40010345737588e-40	0.45147679324894513	0.12994028148726106
Rplp0	13.556826	3.282445	7.219300772648982e-42	9.828562337620686e-40	0.4345991561181435	0.10627794616331063
Arhgdib	13.479617	4.5292954	2.0617379879987777e-41	2.7532737997695777e-39	0.38396624472573837	0.03389550760735828
Prdx5	13.446929	5.2424536	3.2092524217369283e-41	4.258556093299775e-39	0.37763713080168776	0.027653572607508326
Gpnmb	13.33649	3.3771925	1.4198900005850263e-40	1.8490319100786125e-38	0.4240506329113924	0.0956096389880863
LOC100911253	13.291897	5.5444493	2.5795557253850826e-40	3.3179733336456227e-38	0.37341772151898733	0.02934909822044834
Itm2b	13.183833	2.1487782	1.0872356710403655e-39	1.373191751748934e-37	0.5274261603375527	0.2753653632626114
Ifit1bl	13.164855	5.5529633	1.3980611533574787e-39	1.7447470322198152e-37	0.37130801687763715	0.0315397773309726
Gabarap	13.1342535	3.9325495	2.0954849488427855e-39	2.5542986882231304e-37	0.3924050632911392	0.06024367553941722
Vsir	13.127886	3.4320316	2.27931132170337e-39	2.746439147749015e-37	0.4029535864978903	0.07005671758245056
Oaz1	13.099011	3.183718	3.335740182268883e-39	3.973700492127807e-37	0.4282700421940928	0.11628604867508928
Rpl38-ps9-1	13.041115	4.0301485	7.140513513615386e-39	8.363575772427944e-37	0.3860759493670886	0.05220118236653363
ENSRNOG00000067986	13.012083	4.8176327	1.0445482938104977e-38	1.2166666404461609e-36	0.37130801687763715	0.03475077273954926
Cers6	12.878775	2.6384583	5.926937264669957e-38	6.865423574092283e-36	0.47468354430379744	0.2073642829277076
MGC105649	12.754959	7.9593	2.925269115286335e-37	3.33321697125507e-35	0.34177215189873417	0.003030939591273295
Rps27a	12.732048	3.1617785	3.924102807836755e-37	4.399611736315797e-35	0.41139240506329117	0.09823545299042703
Mcemp1	12.7224865	9.002764	4.435167275923972e-37	4.946155165267126e-35	0.339662447257384	0.0013954325841010714
Glipr1	12.633092	5.117063	1.3871857214485688e-36	1.514777908119307e-34	0.35232067510548526	0.02144164691054227
Cxcr2	12.582772	10.097343	2.626480506277783e-36	2.8532015696694297e-34	0.33544303797468356	0.0007802418749812442
Il17ra	12.55054	2.936149	3.948088157631759e-36	4.2667843460261575e-34	0.41350210970464135	0.10449239264171893
Zc3h10	12.480612	2.2859414	9.525182799470021e-36	1.0035426259984345e-33	0.47257383966244726	0.19995198511538578
Il1b	12.471494	8.886323	1.0680545806447089e-35	1.1140712605869136e-33	0.3333333333333333	0.0019055907331272694
Cd63	12.23291	2.4535303	2.073747488423202e-34	2.041229570060134e-32	0.4472573839662447	0.16883233802478767
Vmp1	12.205342	1.6323657	2.9108119472660314e-34	2.8517795928214774e-32	0.580168776371308	0.40782642619211956
Serf2	12.192535	2.9479768	3.406553132073935e-34	3.321943858933122e-32	0.40717299578059074	0.11502565795396573
H3f3b	12.137472	3.401592	6.685972714092337e-34	6.430188253378896e-32	0.3818565400843882	0.08189538757014675
Cdc42	12.048328	1.9450206	1.979234382733968e-33	1.8525280387678737e-31	0.5168776371308017	0.305764787083996
Phactr2	12.024405	3.6323025	2.6448862735101332e-33	2.4428495863618263e-31	0.3670886075949367	0.060348708099510845
Btg1	11.983198	3.6000862	4.352022809566407e-33	3.949978797635034e-31	0.3670886075949367	0.06265942442157069
Rps23	11.841017	3.3898737	2.3953040167433882e-32	2.083815104358584e-30	0.37130801687763715	0.07371785253428563
Myl6	11.815462	2.4267879	3.247571927200321e-32	2.801999712991026e-30	0.43670886075949367	0.1750592683731957
Cox6a1	11.761249	3.45663	6.181340076885707e-32	5.311392461146956e-30	0.37130801687763715	0.07803919214956637
Sgms2	11.596716	4.265477	4.281980004875232e-31	3.591039711288565e-29	0.339662447257384	0.0418179635687063
ENSRNOG00000062480	11.5544	5.061728	7.013555115072498e-31	5.812102630142688e-29	0.3227848101265823	0.018965879422621013
Bst1	11.497651	8.139608	1.3555375028354675e-30	1.097304991677545e-28	0.3080168776371308	0.0026108093508987787
Sod2	11.449322	5.1230407	2.3699220130875017e-30	1.8892693888362192e-28	0.32489451476793246	0.0270383818983885
Ftl1	11.435934	4.563139	2.765436277357768e-30	2.163437947428469e-28	0.3291139240506329	0.0325300843261411
Ifit1	11.41945	5.1950607	3.3434538381605894e-30	2.6059053223373575e-28	0.32489451476793246	0.02934909822044834
Napsa	11.330921	7.7679095	9.22291984726192e-30	7.031554091552489e-28	0.3037974683544304	0.0027908651682021428
Arhgap26	11.258139	2.0454693	2.1117152667512605e-29	1.570007882365494e-27	0.47890295358649787	0.261606097890346
Mrps6	11.242694	5.4591236	2.5158705844619757e-29	1.8573148828813304e-27	0.31223628691983124	0.017165321249587372
Rps8	11.234735	2.9371536	2.7531966699354394e-29	2.0253867151532077e-27	0.379746835443038	0.1088887555142094
C5ar2	11.148343	3.4021516	7.295208765241413e-29	5.238059827809981e-27	0.34177215189873417	0.054406866128499834
Susd6	11.054118	1.8712558	2.0938537975512617e-28	1.4731455946127435e-26	0.4831223628691983	0.27464513999339796
Rpl32	10.987688	3.5240304	4.38002617265155e-28	3.030746822964106e-26	0.339662447257384	0.060453740659604474
Rpl35	10.976837	3.3889945	4.939127824172186e-28	3.384109606588041e-26	0.3459915611814346	0.06878132220988506
Rpl19	10.966984	3.1626258	5.507910944185752e-28	3.7615264122409924e-26	0.35864978902953587	0.08870749932479069
Mt-atp6	10.926254	1.4764248	8.633951185168313e-28	5.764949698988498e-26	0.540084388185654	0.3129070011703628
Arhgap24	10.88321	1.4003642	1.3859401141590072e-27	9.108971922714027e-26	0.5590717299578059	0.28664886114695554
Ltb	10.852872	6.223893	1.9325638699588188e-27	1.2544313962091826e-25	0.29535864978902954	0.008147525732977223
Rps15	10.835142	3.5073664	2.3459970368504634e-27	1.5087783397118655e-25	0.33544303797468356	0.05953845692164571
Lrrk2	10.822571	3.1989906	2.6912022142324994e-27	1.7202361470609325e-25	0.3628691983122363	0.10629295081475257
Usp32	10.820194	1.5712566	2.7619081775730054e-27	1.7600658617323899e-25	0.540084388185654	0.4007742400144045
Il1rn	10.61477	7.677262	2.5442082640312096e-26	1.5724592720085055e-24	0.2848101265822785	0.0028808930768538248
Rpl37	10.612837	3.109646	2.5974076812469875e-26	1.5969867872441155e-24	0.3438818565400844	0.07706388980583981
Arpc3	10.592253	3.098163	3.2370535152552056e-26	1.9844463158140538e-24	0.35232067510548526	0.09527953665636348
Rps21	10.566254	2.6502633	4.27222480678567e-26	2.5686010731528756e-24	0.3649789029535865	0.10459742520181256
ENSRNOG00000063418	10.501451	2.8528638	8.506250079057192e-26	5.037910710664212e-24	0.35654008438818563	0.10075623443267413
H1f2	10.49725	3.7085388	8.893356309139824e-26	5.252341081054241e-24	0.3206751054852321	0.05280136842421151
Msrb1	10.488935	6.0829167	9.711659459175649e-26	5.703491658853688e-24	0.2869198312236287	0.009888065300243075
Xbp1	10.44571	4.005045	1.5330433037321746e-25	8.8789463828864e-24	0.31645569620253167	0.051090838159829545
Rpl23	10.427527	3.1299105	1.8565654243969886e-25	1.069361282634815e-23	0.33755274261603374	0.07502325720973502
Elob	10.399635	3.2482395	2.488835488782661e-25	1.414117204818896e-23	0.33755274261603374	0.08027488521441647
Laptm5	10.399158	3.3915932	2.5013554375188446e-25	1.4173896784600026e-23	0.31856540084388185	0.04900519160939892
Mctp2	10.358033	3.3860123	3.8479136046042253e-25	2.168692382637962e-23	0.3227848101265823	0.057122708039492244
Picalm	10.286546	1.0286249	8.103096859654322e-25	4.4473698628144634e-23	0.6835443037974683	0.5749182246496414
LOC120099372	10.284177	4.063184	8.304877596518058e-25	4.534376658557229e-23	0.29957805907172996	0.028718902859886566
Tf	10.24649	1.2398822	1.227200423595046e-24	6.682982878206165e-23	0.5759493670886076	0.37382588602466765
Atp8b4	10.116387	4.441769	4.673497736871612e-24	2.4806216088924107e-22	0.2890295358649789	0.023662335323950425
Ptk2b	10.102967	2.089521	5.3595432305953594e-24	2.8375803881985427e-22	0.41561181434599154	0.20694415268733307
Grn	10.0805855	2.5255783	6.732406737591435e-24	3.5199910139736167e-22	0.35864978902953587	0.11508567655973352
Pirb	10.065789	6.024134	7.825718346769042e-24	4.0814430561781027e-22	0.2742616033755274	0.007637367583951025
Rgsl1	10.05105	6.5740547	9.089337875629564e-24	4.717006383674491e-22	0.2721518987341772	0.0056717582450559675
Rpl18	9.896234	3.1532643	4.3225018696037983e-23	2.1526264655133786e-21	0.3206751054852321	0.07167721993818084
Uba52	9.84743	2.0024881	7.031893376274703e-23	3.4619197541057486e-21	0.4282700421940928	0.23579809741019717
Lbr	9.836704	3.1202812	7.823134968146997e-23	3.830407489242566e-21	0.3270042194092827	0.08695195510608289
Rps28	9.819623	3.6494021	9.268989113094592e-23	4.4880744975783196e-21	0.29957805907172996	0.047279656693575006
Ifitm1	9.776547	6.336776	1.4197164275601793e-22	6.811390073278425e-21	0.26582278481012656	0.006812111754643939
Ncf4	9.764101	5.0795746	1.6052859138556016e-22	7.684115175775467e-21	0.2721518987341772	0.014794586321759746
LOC100365810	9.760188	3.6133502	1.6684543366504804e-22	7.95018491413954e-21	0.2974683544303797	0.04604927527533535
H2aj	9.722317	3.2484958	2.4220762372497623e-22	1.1488970676510976e-20	0.3059071729957806	0.05773789874861207
Csf2rb	9.704326	4.270935	2.8898090610830127e-22	1.367669001685473e-20	0.2805907172995781	0.027863637727695584
Btg2	9.686575	5.221657	3.4386659889696704e-22	1.6237628631697772e-20	0.270042194092827	0.01497464213906311
Tpt1	9.665971	2.875647	4.20611922274876e-22	1.959677680536678e-20	0.3206751054852321	0.07662875491402335
ENSRNOG00000069480	9.657292	3.4371636	4.578026199790371e-22	2.1188277550729564e-20	0.29957805907172996	0.05298142424151487
Itgb2	9.6399765	3.9081452	5.420051701463939e-22	2.5030133033676862e-20	0.2848101265822785	0.034030549470335805
Rpl34	9.625539	3.3203096	6.23793835524174e-22	2.861807780218782e-20	0.3037974683544304	0.058308075503406054
Ctsb	9.621731	2.0388837	6.473256673483979e-22	2.963281646643343e-20	0.3924050632911392	0.17490922185877622
Nadk	9.605719	2.5691526	7.562883041094246e-22	3.454540432234901e-20	0.35232067510548526	0.12833478378297272
H2az1	9.5894375	3.909463	8.856623748409629e-22	4.019220205825893e-20	0.2890295358649789	0.04273324730666506
Atg7	9.541699	1.7968189	1.4051054441429412e-21	6.32176839954955e-20	0.4451476793248945	0.2625513909311887
Runx1	9.4983635	2.059971	2.132149153605856e-21	9.531479563859354e-20	0.3691983122362869	0.13490682111454552
Lrp1	9.478496	1.7849485	2.57975494997127e-21	1.1410789510780095e-19	0.43670886075949367	0.2620112234792786
Hist1h2bq	9.472291	3.2448883	2.7377147582480842e-21	1.2083984762406176e-19	0.3037974683544304	0.06397983374846203
Calm1	9.4403	2.4172068	3.7171247041088935e-21	1.6236090947155638e-19	0.3691983122362869	0.16042973321729737
Gnai2	9.398538	3.0838842	5.532652985692128e-21	2.391703144289096e-19	0.310126582278481	0.0765837409596975
Arpc2	9.364377	2.0667691	7.650001391604928e-21	3.273263860742631e-19	0.3881856540084388	0.18772319419019895
Lgals3	9.25731	4.3942056	2.0964656990581313e-20	8.652460599695429e-19	0.26582278481012656	0.02318218647780812
Prr13	9.212102	3.5686784	3.1980005143765437e-20	1.299404627605012e-18	0.28270042194092826	0.04625934039552261
Txn1	9.1928835	4.1573052	3.8244863883903847e-20	1.5420034926729386e-18	0.2721518987341772	0.034120577378987486
Ptpn6	9.1487255	3.5008304	5.760912868104416e-20	2.313856306373126e-18	0.27848101265822783	0.04159289379707709
Pstpip1	9.03888	3.5518043	1.5828524408769574e-19	6.214622523488069e-18	0.27848101265822783	0.04666446598445518
Dock2	9.036261	1.446311	1.6212267141772452e-19	6.353390521390677e-18	0.4472573839662447	0.23423761366023468
Rab27a	9.032691	4.052468	1.6750091948151104e-19	6.551910966136867e-18	0.270042194092827	0.037046484410167155
Fxyd5	8.980031	3.7922447	2.7069119002137438e-19	1.0451770699793988e-17	0.270042194092827	0.03791675419380008
Hmgn2	8.969339	3.6845403	2.9829721096514897e-19	1.1475411605679473e-17	0.2742616033755274	0.04354349848453021
Ctsd	8.928782	2.2962687	4.307239489041814e-19	1.6271276239144265e-17	0.34177215189873417	0.13042043033340336
Sema4a	8.915654	3.0010426	4.849456949013708e-19	1.8221095769358674e-17	0.3037974683544304	0.08438615970950995
Gk	8.900242	3.59228	5.572508363166743e-19	2.0825884196462377e-17	0.2869198312236287	0.06549530354409867
Rps13	8.874643	3.2715685	7.015792981691694e-19	2.6126663526491662e-17	0.28270042194092826	0.05680761035921136
RGD1563400	8.833845	2.7394023	1.0113735028338473e-18	3.720080150949902e-17	0.29535864978902954	0.0695915733877502
Rpl28	8.81371	3.2039042	1.2107095909820469e-18	4.414563006005147e-17	0.28270042194092826	0.05854814992647721
Myl12b	8.769037	2.6896877	1.8020092725537026e-18	6.525203179336948e-17	0.31223628691983124	0.10044113675239325
Max	8.693418	2.94754	3.516977773736381e-18	1.2519007810552966e-16	0.30168776371308015	0.09155838309876062
Chchd2l1	8.678293	3.1219132	4.0175258926650415e-18	1.425236004494336e-16	0.2848101265822785	0.06780601986615852
Cox4i1	8.669573	2.5914197	4.3374365184841e-18	1.5309544452279064e-16	0.3143459915611814	0.1059178345287039
Cox6c	8.491726	2.6731725	2.035898957672172e-17	6.906902515623747e-16	0.31223628691983124	0.11274495093478978
Lipa	8.415873	2.7538145	3.899816728706866e-17	1.2978342465725103e-15	0.29324894514767935	0.08524142484170093
Sec62	8.2877245	2.028972	1.154357419850506e-16	3.758114544190327e-15	0.3670886075949367	0.2002820874471086
Pstpip2	8.286298	1.8825215	1.1682770190627504e-16	3.797534260723972e-15	0.3438818565400844	0.14455481199171744
Eif1	8.277634	1.4218149	1.256466911559157e-16	4.0715742299457935e-15	0.4578059071729958	0.3349638387900249
Ikzf4	8.2446165	2.6587794	1.656906488475887e-16	5.311728048529885e-15	0.29535864978902954	0.09380908081505267
Rpl24	8.238546	2.7942772	1.7431503880836005e-16	5.562692699628732e-15	0.2869198312236287	0.08393602016625154
Syk	8.236053	2.6935115	1.7798429238700413e-16	5.671153000282566e-15	0.27848101265822783	0.0683761966209525
Cd33	8.195353	2.1664848	2.4986066471076066e-16	7.913260870582792e-15	0.3080168776371308	0.10332202982924707
Arpc5	8.178835	2.5820615	2.8660109219452285e-16	9.008813341754671e-15	0.3059071729957806	0.11391531374726165
Rps12	8.124005	2.9202528	4.510470391515452e-16	1.4009855144964885e-14	0.270042194092827	0.06364973141673919
RGD1562402-1	8.101859	2.5316951	5.412547829944731e-16	1.6688158500385478e-14	0.29324894514767935	0.0949044203703148
Sdcbp	8.099927	2.2229576	5.499240254534538e-16	1.6930553770421605e-14	0.3291139240506329	0.14557512828976982
Rps20-ps10	8.073399	3.0635605	6.836782511677086e-16	2.086462622122588e-14	0.26371308016877637	0.05778291270293791
Rpl9-ps30	8.073036	2.4636776	6.857135318606791e-16	2.0896322542138082e-14	0.29535864978902954	0.0973651832067941
Actr3	8.054846	2.060843	7.95793225867368e-16	2.4145587226534355e-14	0.34177215189873417	0.16598145425081776
Tln1	8.013019	2.4835954	1.1192659390454484e-15	3.381344334009636e-14	0.2911392405063291	0.09412417849533355
Ptpn18	8.003166	2.8152509	1.2125999441912506e-15	3.65278310774623e-14	0.2679324894514768	0.06324460582780662
Ifi30	7.991368	3.0465784	1.3344965860272364e-15	4.002726097660521e-14	0.2616033755274262	0.05812801968610269
Sh3bgrl	7.977013	1.6881166	1.4991664952613696e-15	4.464705218700266e-14	0.3649789029535865	0.18895357560843862
Rps10l1	7.929569	3.032296	2.1990819995808662e-15	6.457416415015748e-14	0.2616033755274262	0.06054376856825616
RGD1308134	7.8470716	2.7496102	4.258643479654942e-15	1.2214325471196378e-13	0.27637130801687765	0.08305074573117667
Mt-co2	7.8213363	1.0022333	5.2265604533701426e-15	1.4908852580320871e-13	0.5274261603375527	0.3747411697626264
Rpl11	7.7989836	3.1838758	6.2407844205470044e-15	1.76816602920525e-13	0.2510548523206751	0.05131590793145875
Atp5mg	7.7898865	2.8712542	6.706949242826526e-15	1.8951199167803362e-13	0.270042194092827	0.0770938991087237
Rps11	7.7690396	2.7945287	7.908343005070217e-15	2.2309662932644013e-13	0.2679324894514768	0.07368784323140173
Cyrib	7.7668023	1.1732577	8.049238018065731e-15	2.2622027384285e-13	0.4936708860759494	0.39279176544728867
Rps16	7.7177615	2.65726	1.1839058479876639e-14	3.309569334521248e-13	0.2742616033755274	0.08278066200522162
Rps3	7.6994267	3.101843	1.3667793478396227e-14	3.805563852165409e-13	0.25316455696202533	0.05769288479428623
Atp6v0e1	7.6199245	2.4297018	2.5382374976213408e-14	6.920245432396493e-13	0.2848101265822785	0.10048615070671908
Ubl5	7.611251	2.509424	2.714553688193098e-14	7.372193345421825e-13	0.2869198312236287	0.10573777871140054
Cst3	7.5658097	0.85614634	3.8545645505453536e-14	1.0321175014908543e-12	0.6118143459915611	0.5629145034960837
Ddx5	7.4802837	0.5799288	7.416220350719417e-14	1.9411794740722007e-12	0.6835443037974683	0.7247246646460402
Atp5me	7.4489436	2.9247274	9.409054038113352e-14	2.4414632049886703e-12	0.25316455696202533	0.06581040122437956
Mob1a	7.441716	2.4434822	9.938540242239735e-14	2.5724868483802255e-12	0.2742616033755274	0.09280376916844221
Rps3a	7.3887396	2.7941186	1.4822714637430903e-13	3.780693857522827e-12	0.2552742616033755	0.07046184317138313
Reep5	7.381656	2.304353	1.5633238392843363e-13	3.952382783670106e-12	0.2911392405063291	0.11808660684812292
Cd302	7.273966	2.415495	3.490839238844991e-13	8.550109285236458e-12	0.26582278481012656	0.08503135972151367
Antxr2	7.1374664	2.6979408	9.506669197144153e-13	2.2521675298002748e-11	0.25316455696202533	0.07626864327941663
Notch2	7.1165676	1.893884	1.1064795391338163e-12	2.600723096129999e-11	0.3037974683544304	0.13936320259280377
Svil	7.051784	2.1434236	1.7663824866959306e-12	4.0430103947671267e-11	0.2805907172995781	0.11130450439636287
Rpl14	7.048653	2.4040244	1.806576331139763e-12	4.1304993848065723e-11	0.26582278481012656	0.09424421570686912
Pak2	7.043354	1.5511616	1.8766635915353314e-12	4.2721095396449244e-11	0.3649789029535865	0.22844581820364313
Capza1	6.9800825	2.143059	2.9500682927489234e-12	6.622176855007916e-11	0.2974683544303797	0.14297932359031298
Msl1	6.9490013	2.832443	3.678806358225632e-12	8.17053539264392e-11	0.2510548523206751	0.08209044803889205
Arhgap45	6.8646846	1.6071582	6.663841175705203e-12	1.450821330112516e-10	0.30168776371308015	0.13090057917954567
Eif5	6.806255	2.1222532	1.0017207730743017e-11	2.1430691559465114e-10	0.2890295358649789	0.13537196530924586
Dstn	6.7723217	2.5137858	1.2673195426823623e-11	2.6731007577342463e-10	0.2510548523206751	0.08480628994988447
Fcho2	6.737873	1.1034573	1.607216029594223e-11	3.3562640713618005e-10	0.4620253164556962	0.3836089187648171
Sumo2	6.696219	1.8734612	2.1388097854326968e-11	4.409270989319756e-10	0.3143459915611814	0.1739489241664916
Ypel3	6.6481395	2.1448863	2.9682124284966157e-11	6.059546424134376e-10	0.27848101265822783	0.1244635837109504
Rap1b	6.6405435	1.8254988	3.12528882231611e-11	6.367813940590822e-10	0.3059071729957806	0.15909431923896408
Clec12a	6.5597315	1.9717578	5.390469921134851e-11	1.0712473210096048e-09	0.2552742616033755	0.08857245746181316
Psap	6.520387	1.1366374	7.012604209663608e-11	1.3740771949514692e-09	0.4345991561181435	0.33948023887405093
Mylip	6.448879	1.9596385	1.1268081634865524e-10	2.1753830530072798e-09	0.26582278481012656	0.108723704348348
Myo1f	6.4215755	1.621709	1.34871231417013e-10	2.5753280855091935e-09	0.2911392405063291	0.13507187228040693
Ralgps2	6.3332996	2.417845	2.399728309621944e-10	4.425039906731195e-09	0.2679324894514768	0.12594904420370315
Rhoa	6.329235	1.4788706	2.463792621792371e-10	4.5391806773724825e-09	0.33755274261603374	0.21230081325210814
Cd9	6.3072977	1.3828051	2.8394925675074894e-10	5.208469043776205e-09	0.3438818565400844	0.21719232962218288
Skap2	6.266633	1.2782205	3.6893785773859067e-10	6.685523876704661e-09	0.33544303797468356	0.184317138312877
Eif4g2	6.0790195	1.8159523	1.209194914713936e-09	2.0934748622537063e-08	0.2890295358649789	0.1585241424841701
Il6r	6.055574	1.5288647	1.399178498770806e-09	2.3986243994463385e-08	0.2848101265822785	0.13616721183566904
ENSRNOG00000070284	5.767012	1.4668651	8.068922218065791e-09	1.275814654781051e-07	0.31856540084388185	0.20319298982684633
Dock11	5.491248	1.6315898	3.9910360843267906e-08	5.822968861795094e-07	0.25949367088607594	0.12955016054977042
Fndc3b	5.325229	1.7081424	1.0082571786207016e-07	1.411156208742432e-06	0.2721518987341772	0.15883924016445097
Ptpn1	5.31052	1.891238	1.093126798216525e-07	1.5238362002265732e-06	0.25738396624472576	0.14165891426342167
AABR07028902.1	5.2371287	1.1050076	1.6309408443830326e-07	2.22185222503799e-06	0.41139240506329117	0.37447108603667134
Xrcc5	5.1845536	1.7407663	2.1653265031334496e-07	2.886092527952696e-06	0.2742616033755274	0.16890736128199743
Arrdc3	5.167114	1.4343805	2.3773664084818989e-07	3.1427404867737385e-06	0.27848101265822783	0.16530624493593013
Vav3	5.1325736	1.4793819	2.85806689740159e-07	3.7265068763011026e-06	0.2742616033755274	0.1599945983254809
Slc6a6	5.111136	1.2700723	3.202276118550344e-07	4.149500686126484e-06	0.3291139240506329	0.23822885094379256
Ube2d3	5.1103387	1.4606982	3.2158143947260153e-07	4.164469709686574e-06	0.310126582278481	0.22130360411727634
Mt-nd4	5.031208	0.9682766	4.873992613785487e-07	6.196975690759644e-06	0.350210970464135	0.24597125108783724
Map3k5	4.9652696	1.5200152	6.860577820668124e-07	8.516215191718644e-06	0.2742616033755274	0.17108303574107975
Lpcat2	4.9354243	1.1885409	7.997671271965087e-07	9.800068725191117e-06	0.32489451476793246	0.227350478648381
Actr2	4.9225364	1.3290828	8.542970997650453e-07	1.0425607097598336e-05	0.3143459915611814	0.22682531584791285
Ifnar2	4.9154625	1.576931	8.857310546327095e-07	1.0765354951553268e-05	0.25949367088607594	0.15283737958767218
Arid5b	4.912334	1.3358618	8.999848871054541e-07	1.0925931177216533e-05	0.33544303797468356	0.26640758635176903
Apbb1ip	4.7446194	0.9226355	2.0889869263558932e-06	2.382899885635346e-05	0.3143459915611814	0.1989016595144495
Pip4k2a	4.702595	0.68765193	2.5687525899176193e-06	2.8815659069134728e-05	0.4810126582278481	0.44079164541007715
Tpm3	4.687389	1.599609	2.7671262304379205e-06	3.092514314891334e-05	0.2552742616033755	0.15717372385439488
Pnpla7	4.6612597	1.1149539	3.1427960971370914e-06	3.4918846302372156e-05	0.31645569620253167	0.22894097170122737
Tpr	4.6572585	1.3060205	3.204480279747288e-06	3.550201503378543e-05	0.310126582278481	0.23443267412897997
Cfh	4.6327434	0.813478	3.608516977487375e-06	3.9652079114255924e-05	0.3459915611814346	0.22768058098010382
Efcab14	4.3139343	1.5213085	1.6037451937950163e-05	0.00015852956969875678	0.25316455696202533	0.16748191939501245
Atp6v0a1	4.2566934	1.1924847	2.074726096563012e-05	0.00020222551064872203	0.3459915611814346	0.3056597545239024
C17h6orf62-ps1	4.2279367	1.5184951	2.3584420679458248e-05	0.00022807701289922583	0.25316455696202533	0.16940251477958168
Rasa3	4.187767	1.2128221	2.8171267714949244e-05	0.0002685942696278426	0.30168776371308015	0.23186687873240705
Capza2	4.1669607	1.3213722	3.0868786018904474e-05	0.00029284840166169735	0.27848101265822783	0.20278786423791376
Tax1bp1	3.7840817	0.94341004	0.00015427710655227061	0.001285601675665702	0.350210970464135	0.31574288029289077
Ikzf1	3.6878176	0.7569746	0.00022618571353794932	0.0018352204605404975	0.25738396624472576	0.1591993517990577
Morf4l1	3.6872823	0.8999149	0.0002266618531657469	0.0018376614127892687	0.3691983122362869	0.35014854604927526
Ptbp3	3.5936327	0.82269627	0.0003260995893787631	0.002546370201458155	0.339662447257384	0.288794526303154
Oprm1	3.5646071	1.0131662	0.00036440173886694087	0.0028171264222287174	0.2616033755274262	0.18622272904600426
Rbms1	3.4060726	0.9133133	0.0006590463887678608	0.004834697896048625	0.2848101265822785	0.22478468325180806
Lamp2	3.3518457	0.84339505	0.000802747491314582	0.005779671669952448	0.3333333333333333	0.2938660984905321
Slc12a6	3.1533735	0.9078769	0.0016139515482617632	0.010828194611473961	0.3206751054852321	0.2887495123488281
Mt-cyb	3.1511421	0.6288557	0.0016263336847326974	0.010886881236943083	0.35654008438818563	0.3092008522642019
Atrnl1	3.1017158	0.8628796	0.0019240256714957375	0.012609916295273409	0.3143459915611814	0.27637067490922185
Gab2	2.9476266	0.5113465	0.003202236971705455	0.019828145407199224	0.4451476793248945	0.4366653662635417
Tsc22d4	2.842942	0.752098	0.0044699199686535395	0.026608842152978453	0.3291139240506329	0.30256879632686134
Ptp4a2	2.8165262	1.019046	0.004854608675226688	0.028662834549367144	0.25738396624472576	0.2155418179635687
Cmip	2.6914613	0.6715338	0.007113976431087525	0.040159297214372926	0.35864978902953587	0.35125889025597934
Ddx6	2.6161091	0.8378876	0.008893810669214169	0.04859724641405897	0.3080168776371308	0.28999489841850973
Dpp10	-3.796972	-0.8106311	0.0001464742705462778	0.0012279006622444063	0.34177215189873417	0.44202202682831676
Birc6	-6.0956903	-0.5174534	1.0896626074707402e-09	1.8943504335183697e-08	0.3333333333333333	0.5660654802988927
Mef2a	-6.162454	-0.6646729	7.162603789627861e-10	1.2608828803806696e-08	0.2805907172995781	0.4764426972361432
Septin7	-6.367277	-0.66655684	1.9241348575330664e-10	3.5795396116271755e-09	0.339662447257384	0.5375566425591933
Mbp	-6.3993974	-1.0982945	1.559911677337524e-10	2.951724569229109e-09	0.32489451476793246	0.4653692644719863
Elmo1	-6.5970564	-0.6623259	4.1940191917676265e-11	8.446859401978872e-10	0.41983122362869196	0.5923986435795097
Plxdc2	-6.693122	-0.786549	2.1845929654709228e-11	4.4992314453893287e-10	0.30168776371308015	0.4989796837019476
Zcchc7	-6.755385	-0.53781253	1.4245669962231154e-11	2.992732629540464e-10	0.3924050632911392	0.6547279656693575
Usp34	-6.8283353	-0.59343207	8.59056529082629e-12	1.8548897207771783e-10	0.25949367088607594	0.5020706418989886
Tmcc1	-6.844862	-0.564459	7.654973361153769e-12	1.65971221809669e-10	0.270042194092827	0.5179155538216847
Kansl1	-7.132818	-0.5902406	9.833443197550499e-13	2.3217113747730153e-11	0.29324894514767935	0.5531764847102602
Cpeb4	-7.3846335	-0.6983996	1.528738767005599e-13	3.889749634592158e-12	0.2552742616033755	0.5081025117786514
Ppp3ca	-7.431141	-0.68544286	1.0766503782519843e-13	2.7696996110958407e-12	0.4029535864978903	0.6542028028688893
Pafah1b1	-7.4446545	-0.6681848	9.719852494382313e-14	2.5189916859977694e-12	0.3291139240506329	0.5950994808390601
Nrg3	-7.816	-1.4527112	5.452833934254795e-15	1.5533167970867665e-13	0.26582278481012656	0.4411367523932419
Ogt	-7.9281306	-0.75368214	2.224691588904468e-15	6.523480259156793e-14	0.26582278481012656	0.5324850703718153
Ash1l	-7.9801536	-0.7088825	1.4615137937680364e-15	4.371198031403802e-14	0.30168776371308015	0.5757734897818324
Kif1b	-8.034695	-0.7392096	9.381233885810378e-16	2.842296960258676e-14	0.339662447257384	0.61891186267743
Spag9	-8.076799	-0.78911734	6.648870975649971e-16	2.032073307222701e-14	0.26582278481012656	0.5326201122347928
Slc44a1	-8.617133	-0.9980324	6.865156078862568e-18	2.3989143724905435e-16	0.25316455696202533	0.5078924466584641
Exoc4	-8.646273	-0.80017513	5.3208990714256554e-18	1.868642712420608e-16	0.3037974683544304	0.5980403925216817
Pnisr	-8.727823	-0.80880195	2.596219425738285e-18	9.30467290256904e-17	0.30168776371308015	0.6054826996368874
Mycbp2	-8.858642	-0.90233535	8.099556345569628e-19	3.000270288714008e-17	0.25316455696202533	0.5358311076433695
Sik3	-9.093523	-0.89660746	9.588054304460547e-20	3.821732824093533e-18	0.2805907172995781	0.5692014524502595
Prpf4b	-9.375983	-0.8582494	6.853410680811336e-21	2.9384173483413182e-19	0.3881856540084388	0.6981514269423521
Agap1	-9.54411	-1.0886645	1.3728054153502142e-21	6.189728674888729e-20	0.25738396624472576	0.5386669867658974
Gpatch8	-9.955508	-0.9936172	2.3860068121619236e-23	1.2083337880141761e-21	0.2510548523206751	0.5734327641568886
Tbc1d5	-10.291629	-0.96258813	7.686501036572118e-25	4.229794769889003e-23	0.3438818565400844	0.6739639288179335
Luc7l2	-10.580474	-1.0176457	3.670977011175196e-26	2.2373751167528828e-24	0.3143459915611814	0.6492662725444888
Snrnp70	-10.951503	-0.9936019	6.535413383252047e-28	4.4200476449439487e-26	0.4008438818565401	0.7462863487681182
Fnbp1	-11.265248	-1.4307176	1.948020884002826e-29	1.4534592830606138e-27	0.2805907172995781	0.5749782432554091
Rbfox1	-11.547349	-1.6635089	7.61327883930503e-31	6.259608005681148e-29	0.2911392405063291	0.5599885964649041
Nkain2	-11.86863	-1.8029158	1.7226397539424284e-32	1.5303756390320742e-30	0.3333333333333333	0.5871620202262702
Kdelr3	-12.118779	-1.2263876	8.400059853570043e-34	8.005257040452252e-32	0.2721518987341772	0.6456651561984215
Fmnl2	-12.640899	-1.3715864	1.2561051753554187e-36	1.3788220474608225e-34	0.27848101265822783	0.6406536026168113
Zeb2	-12.700353	-1.2860098	5.886355190928166e-37	6.529805446190473e-35	0.39662447257383965	0.7316718182636618
Pde4b	-13.150257	-1.7692624	1.6959571316847902e-39	2.0793822937370358e-37	0.33544303797468356	0.6457851934099571
Nav3	-13.786624	-2.063497	3.0678352706322996e-43	4.497918481403971e-41	0.2510548523206751	0.5790895177505027
Ptprd	-14.1185665	-1.754492	2.91869752329615e-45	4.466672428717305e-43	0.4050632911392405	0.7023077153917715
Zbtb20	-14.231338	-1.5844676	5.855084604662181e-46	9.299826047071764e-44	0.33755274261603374	0.69250967800018
Dlg2	-14.620485	-1.8793911	2.07913415586729e-48	3.694163280670644e-46	0.31645569620253167	0.6380427932659124
Nrxn1	-15.156445	-2.2384977	6.868832598542281e-52	1.4401194426103747e-49	0.32489451476793246	0.637307565345257
Il1rapl1	-15.48257	-2.0893674	4.5492955299609076e-54	1.0146864902251105e-51	0.32489451476793246	0.636167211835669
Anks1b	-15.880456	-2.0844872	8.654631059193689e-57	2.1099185440355218e-54	0.2974683544303797	0.6461453050445638
Adgrb3	-16.90021	-2.1937456	4.483181571391218e-64	1.3427769260826897e-61	0.25949367088607594	0.6527023377246947
Cadm2	-17.98321	-2.2181513	2.637709609437006e-72	1.024115179101042e-69	0.3227848101265823	0.7077694085166402
Lsamp	-18.78325	-2.3668082	1.0354067997490752e-78	5.048450921753282e-76	0.46835443037974683	0.7820724424571617
Pcdh9	-19.20338	-2.2263906	3.4677416111707183e-82	1.7732846492635436e-79	0.5253164556962026	0.8240254478888456
Magi2	-19.44098	-2.4849946	3.4746470169108875e-84	1.917090772540886e-81	0.2616033755274262	0.7163220598385499
Qki	-21.964157	-2.243218	6.342179709958283e-107	6.044097263590244e-104	0.41561181434599154	0.8705698766617651
