# Supplementary material for: Single-cell RNA sequencing identifies microglial state changes associated with iTBS after ischemia–reperfusion injury
Source: PLoS One. 2026 Apr 20;21(4):e0346888. doi: 10.1371/journal.pone.0346888 (PMC13095131; doi:10.1371/journal.pone.0346888)
Supplement: S1 File — These materials provide additional support for the results presented in this study. (ZIP) [file pone.0346888.s005.zip › single-cell RNA sequencing/standard analysis/05-Marker_gene_analysis/cluster16/differentially_expressed_genes.xls]

names	scores	logfoldchanges	pvals	pvals_adj	pct_nz_group	pct_nz_reference
Slc1a2	15.941158	3.7477257	3.2821571284618805e-57	6.881370635533178e-53	0.9788732394366197	0.2828242109349339
Gpc5	15.106933	3.5578516	1.4576901682924388e-51	1.5280966034209636e-47	0.9859154929577465	0.37754187942309414
Gpm6a	14.46802	2.536665	1.9294520013204528e-47	1.3484296886561539e-43	0.9577464788732394	0.3877989787691481
Ntm	14.062635	2.6960616	6.444061507183131e-45	3.377654838990038e-41	0.9859154929577465	0.4901908089223327
Rora	13.407797	2.330025	5.443189505103386e-41	2.282438223279952e-37	0.9929577464788732	0.46586938994893845
Rorb	13.299157	2.4146833	2.3409244092153746e-40	8.179970193934924e-37	0.8802816901408451	0.20160351160082415
Gabrb1	13.211269	2.309454	7.553933157490257e-40	2.262510893999153e-36	0.9225352112676056	0.32730150198572666
Npas3	12.606097	1.8646442	1.954330767798704e-36	4.740104131166495e-33	0.9929577464788732	0.5778165964943713
Prex2	12.602918	2.1554337	2.034767584684654e-36	4.740104131166495e-33	0.9014084507042254	0.3012332407656245
ENSRNOG00000062419	12.165354	2.245815	4.753824173658038e-34	9.966867762491441e-31	0.823943661971831	0.2284033563259578
Slc1a3	12.0009775	1.874489	3.511258297990506e-33	6.692458315969904e-30	0.9577464788732394	0.4426976021977366
Gramd2b	11.795371	2.31584	4.123776113003032e-32	6.339342084304771e-29	0.7605633802816901	0.17326584848756307
Cadm1	11.793529	1.670729	4.215028026080372e-32	6.339342084304771e-29	0.9507042253521126	0.5228134611364926
Ctnnd2	11.793169	1.8532704	4.233081616916283e-32	6.339342084304771e-29	0.971830985915493	0.4961778494431007
Fmn2	11.751304	1.9193949	6.953732345102357e-32	9.719463489827735e-29	0.8661971830985915	0.3506673833198961
Mbp	11.34003	2.1775928	8.311652697686433e-30	1.0891381903730858e-26	1.0	0.4632416614410702
Tenm3	11.27428	1.8623971	1.7581152149539308e-29	2.168273152748477e-26	0.8732394366197183	0.3419182418107438
Gpd1	11.108202	2.298517	1.1444098820967655e-28	1.3329831993355992e-25	0.7464788732394366	0.20603780345785183
Ttyh1	11.022296	1.9863852	2.9835135721166356e-28	3.2922287133156514e-25	0.7746478873239436	0.2558899937292842
Nckap5	10.983291	1.9505438	4.5986315316992745e-28	4.820745434680349e-25	0.8169014084507042	0.27353757950371765
Grm3	10.96699	1.8815027	5.507508779939419e-28	5.498591860962374e-25	0.9788732394366197	0.5218728537728806
Itih3	10.960777	2.3626988	5.899030360853477e-28	5.621775933893363e-25	0.6901408450704225	0.13220759055212158
Cpe	10.865214	1.7258925	1.6882681701453276e-27	1.5389665415333451e-24	0.852112676056338	0.3575353101018245
Nrxn1	10.776013	1.8961416	4.468361026541392e-27	3.903485720102785e-24	1.0	0.6343276896891517
Atp1a2	10.70113	1.8595157	1.0054413132716035e-26	8.432033029620976e-24	0.7746478873239436	0.2247155782495745
Rnf220	10.645112	1.8156407	1.8376317206236522e-26	1.4818379482536728e-23	0.8873239436619719	0.31014661530651855
Zbtb20	10.6351595	1.3820914	2.0447840849079694e-26	1.587812708302981e-23	0.9788732394366197	0.6893905461494819
B3galt1	10.610466	1.4854772	2.664168332390644e-26	1.9948911877465087e-23	0.9507042253521126	0.5342500522559647
Mobp	10.57018	1.8028119	4.097097844180891e-26	2.962060462106778e-23	0.8591549295774648	0.3026217563976231
Igsf11	10.463981	1.6917454	1.2642997011478737e-25	8.835769178088773e-23	0.823943661971831	0.339768282122488
Ntrk2	10.3691845	1.6597025	3.4243455397787533e-25	2.3159622124839145e-22	0.8380281690140845	0.3415599151960345
Dtna	10.349444	1.4899961	4.209212575578675e-25	2.7578234643619533e-22	0.9014084507042254	0.48666726387769116
Msi2	10.26118	1.5863643	1.0541080430510016e-24	6.697099766850697e-22	0.8380281690140845	0.40581982143390366
Cyp7b1	10.188293	2.1576505	2.236549530484901e-24	1.3791616898866598e-21	0.6619718309859155	0.1484965212457822
LOC120100068	10.126401	2.4291139	4.218944728833703e-24	2.5272684338493547e-21	0.6197183098591549	0.10782645047627579
Slc4a4	10.0854225	2.01093	6.4088846418726856e-24	3.732463205597298e-21	0.704225352112676	0.21866881662635493
Col11a2	10.07312	2.1502984	7.263641651614233e-24	4.115932726155244e-21	0.647887323943662	0.13429782913792587
Tnik	10.06425	1.6329908	7.94912451521766e-24	4.385824857527723e-21	0.8098591549295775	0.3901281017647586
Luzp2	10.009747	1.6725156	1.3810600327055158e-23	7.424437088642011e-21	0.9154929577464789	0.5151392994714682
Lsamp	9.985974	1.7349216	1.7556775791159007e-23	9.202384030935994e-21	1.0	0.7793902475439697
Plp1	9.868882	1.5429593	5.679396109961133e-23	2.9042492400352467e-20	0.9859154929577465	0.6509898772731345
Fut9	9.78678	1.5058045	1.2831634377947197e-22	6.405429675429545e-20	0.8380281690140845	0.4337095762787781
Tmeff2	9.718016	1.5391068	2.5265711694616683e-22	1.2319090962542638e-19	0.971830985915493	0.5358774522977694
Gli3	9.6955595	2.1076832	3.1490752059605985e-22	1.5005343356402253e-19	0.6338028169014085	0.14991489742900654
Ston2	9.691397	1.9541762	3.280105743105917e-22	1.5100052248716733e-19	0.676056338028169	0.1930932545014781
Mog	9.690378	1.5522397	3.312994388252264e-22	1.5100052248716733e-19	0.8802816901408451	0.31395383558780493
Ano4	9.687201	1.5134289	3.4176899011330166e-22	1.5245805631309536e-19	0.9436619718309859	0.4697064707814506
Ttll5	9.616606	1.5153183	6.803948919992265e-22	2.971908188678288e-19	0.852112676056338	0.40477470214100153
Nwd1	9.54424	2.2122273	1.3710961226433624e-21	5.866612511702191e-19	0.6126760563380281	0.12971423452476932
Rcan2	9.539761	1.5319504	1.4316187517239405e-21	6.003063749728828e-19	0.8028169014084507	0.351473618202992
Trps1	9.495378	1.368693	2.1941543949630536e-21	9.020125695057919e-19	0.8802816901408451	0.4925050016423303
Pde4b	9.462026	1.6360581	3.0203488682167503e-21	1.2177814302121612e-18	0.9859154929577465	0.6428678073397235
Fnbp1	9.282917	1.4143112	1.6490138660356723e-20	6.523249946283756e-18	0.9436619718309859	0.5721132312102482
Nfia	9.240302	1.2033781	2.4580266050935088e-20	9.543515889331574e-18	0.9507042253521126	0.6158589387560094
Plpp3	9.10591	1.9140124	8.554566134689632e-20	3.261000610543688e-17	0.6338028169014085	0.17622204305891487
Enah	9.101922	1.8900766	8.87471986450903e-20	3.322631726416006e-17	0.6619718309859155	0.23212099495356683
Prkn	9.079866	1.2334838	1.0870794375131096e-19	3.998545173140326e-17	0.9225352112676056	0.5965988832153841
Mapk4	9.059537	2.125831	1.3100551354902665e-19	4.735623443222229e-17	0.5985915492957746	0.16617396757144137
Prdm16	9.0185	2.5609295	1.906816745147753e-19	6.775986420130134e-17	0.528169014084507	0.07456179641076174
Nhsl1	8.946065	1.869943	3.6837982399951573e-19	1.2872418983289745e-16	0.6408450704225352	0.20148406939592106
Phlpp1	8.917084	1.2240692	4.787280318886347e-19	1.6454117896028055e-16	0.9225352112676056	0.5877452297769417
Arap2	8.893318	1.3472233	5.931078738144309e-19	1.989255328648005e-16	0.8380281690140845	0.4143151482576368
Macf1	8.892453	1.0259727	5.977443752018712e-19	1.989255328648005e-16	0.9507042253521126	0.6942130251724447
Bcan	8.847153	1.8343493	8.978083875560012e-19	2.9411641646092374e-16	0.6197183098591549	0.16959300068679267
Hlcs	8.808498	1.9186664	1.2683374551910907e-18	4.067201266279996e-16	0.6338028169014085	0.24033264654065514
Farp1	8.807443	1.5664192	1.2803361803609642e-18	4.067201266279996e-16	0.6971830985915493	0.27853922183403507
Gldc	8.730097	2.3642957	2.5445414501923347e-18	7.962515827572014e-16	0.5352112676056338	0.09589716026157843
Frmd5	8.694985	1.3559263	3.4687544601659307e-18	1.0694986178211604e-15	0.9436619718309859	0.56534981635761
Fry	8.685508	1.4139835	3.770555323164914e-18	1.1457023609489216e-15	0.7394366197183099	0.31767147421541403
Gpm6b	8.682496	1.1796217	3.8717580582864195e-18	1.1596468492861868e-15	0.9507042253521126	0.6199946251007794
Pex5l	8.643741	1.2182243	5.440217820530369e-18	1.6064733355667564e-15	0.852112676056338	0.36888231956761924
Sfxn5	8.6154175	2.015482	6.96870250714242e-18	2.0292474550659445e-15	0.5704225352112676	0.1454358147451402
Camk2g	8.607527	1.667992	7.46536120883178e-18	2.1440926452653026e-15	0.6549295774647887	0.25660664695870283
Mag	8.595268	1.4515694	8.307071268247017e-18	2.353595354190094e-15	0.7253521126760564	0.26752067843172384
Plcb1	8.569757	1.3511326	1.0370346573317719e-17	2.8989958167490572e-15	0.8380281690140845	0.39618979366359103
Kirrel3	8.548081	1.3051907	1.251515962556265e-17	3.452537325125612e-15	0.8943661971830986	0.4982232972020664
Cacna2d3	8.469865	1.2421732	2.456786204806232e-17	6.689477866229541e-15	0.823943661971831	0.3393950252321658
Kif1b	8.426082	1.0497491	3.5743398983672224e-17	9.607642347329126e-15	0.9436619718309859	0.6162471259219445
ENSRNOG00000065957	8.376252	2.453897	5.463985832313916e-17	1.4501003412695388e-14	0.5070422535211268	0.09028337663113262
Bmpr1b	8.348066	2.3189962	6.938972300781093e-17	1.818531165727205e-14	0.5140845070422535	0.09815163187912448
Sparcl1	8.334921	1.7177254	7.755026236314168e-17	2.0073071613649732e-14	0.6056338028169014	0.18846486906148288
Arhgef26	8.327453	2.4192572	8.260058008599806e-17	2.111955807418336e-14	0.5	0.08251963331243095
Mast4	8.322477	1.2174785	8.614362195877438e-17	2.176008648177908e-14	0.9507042253521126	0.6229956104989698
Gnao1	8.301738	1.4754657	1.0259938532893237e-16	2.5608318009599952e-14	0.7183098591549296	0.378497417062319
Septin4	8.275132	1.2499917	1.283130273878189e-16	3.164954037897661e-14	0.7535211267605634	0.2912150258293768
Add3	8.226346	1.2979991	1.9301130986886742e-16	4.7054361891984586e-14	0.7464788732394366	0.33984293350055245
Dgkb	8.212465	1.1537642	2.1669270072061809e-16	5.222045015297102e-14	0.8380281690140845	0.3565200513601481
Trim2	8.119261	1.1683253	4.690335037835214e-16	1.1174723227642396e-13	0.8169014084507042	0.42339275583027264
Sgip1	8.10298	1.2923855	5.362902849939586e-16	1.2633552938408243e-13	0.7535211267605634	0.367045895667234
Pitpnc1	8.0787525	1.1965952	6.543260745363384e-16	1.5242889420809858e-13	0.795774647887324	0.36458240019110755
Fam163a	8.029394	2.0199094	9.795549047717666e-16	2.2568514432356988e-13	0.528169014084507	0.12030816088865
Folh1	8.002862	1.981574	1.215602086548503e-15	2.7702514507147733e-13	0.528169014084507	0.12351817014542088
St6galnac3	7.9843554	1.2579376	1.41258555951976e-15	3.184545036654977e-13	0.7887323943661971	0.3684194810236197
Paqr8	7.97837	1.7480614	1.4827831294301374e-15	3.307237350173644e-13	0.5845070422535211	0.19451163068470245
Ank2	7.970661	1.0165304	1.578275239572862e-15	3.483170386619434e-13	0.9436619718309859	0.6712054704529845
Fgfr2	7.9661393	1.4690452	1.6370846875826183e-15	3.5753247458184557e-13	0.6408450704225352	0.22267013049060885
Negr1	7.956655	1.181076	1.767525592707183e-15	3.8204063481132785e-13	0.8943661971830986	0.4674370688882917
Gja1	7.9444914	1.9492679	1.94989001313825e-15	4.171570817903729e-13	0.528169014084507	0.12502612798232254
Dock1	7.942909	1.2549938	1.974938446492604e-15	4.175166523007378e-13	0.7605633802816901	0.3718235838633581
Cfap20dc	7.9409733	1.2152083	2.0060111389118786e-15	4.175166523007378e-13	0.7464788732394366	0.30383110872226704
Cdh10	7.9406457	1.3681297	2.0113126911368174e-15	4.175166523007378e-13	0.704225352112676	0.30230822060975243
Clybl	7.9062448	1.9081525	2.652692228373091e-15	5.452582868634336e-13	0.5422535211267606	0.15284123144913256
LOC103691527	7.853099	1.180147	4.05881648171556e-15	8.26185886948043e-13	0.823943661971831	0.41161276837170413
Ppp1r16b	7.8149867	1.2679379	5.496890137778907e-15	1.1081519098910822e-12	0.7253521126760564	0.3197169219743796
Pdzrn3	7.7957363	1.474781	6.403393853309418e-15	1.2786052907474786e-12	0.6197183098591549	0.20772492460210815
Acsl3	7.7934513	1.5279506	6.5203103891736e-15	1.2896681850888086e-12	0.6549295774647887	0.2926632625638269
Carmil1	7.776118	1.6881698	7.478412193698815e-15	1.4653494397484985e-12	0.5845070422535211	0.21630983307951865
Magi2	7.7651615	1.0808063	8.15411880443157e-15	1.582956063460299e-12	0.9788732394366197	0.712547403625071
Ndrg2	7.7087984	2.2192187	1.2700770576712538e-14	2.4429757423060095e-12	0.4788732394366197	0.09247812714622712
Asap2	7.6837454	1.5561314	1.5450384533196583e-14	2.9448432920272686e-12	0.5915492957746479	0.21375675594971483
Rgs7	7.679429	1.3236084	1.5979916770570715e-14	3.0183327478539244e-12	0.7253521126760564	0.334706918689719
Sox6	7.662542	1.0655317	1.8228873160292376e-14	3.412379952488303e-12	0.7887323943661971	0.30150198572665654
Eya1	7.598221	2.1588585	3.002298863682282e-14	5.570459997872808e-12	0.47183098591549294	0.08816327749410253
Cdc37l1	7.5937724	1.0705799	3.1072397235183586e-14	5.714595442393501e-12	0.8098591549295775	0.4500283675236645
Myo6	7.5926256	1.3184054	3.134872921231153e-14	5.715282231872379e-12	0.6901408450704225	0.32229985965540925
Sash1	7.5834885	1.2339733	3.363858577071134e-14	6.0798843902477064e-12	0.7112676056338029	0.3433067574427424
Clmn	7.5683894	1.4624337	3.7787949818769897e-14	6.771471417951535e-12	0.5915492957746479	0.18761384335154827
Ahcyl1	7.541786	1.3074036	4.635774922315541e-14	8.23675059502268e-12	0.6549295774647887	0.2818836035713219
Slc24a2	7.5325274	1.1311694	4.976746209068923e-14	8.768274035238576e-12	0.8169014084507042	0.388336468691212
Pak5	7.5112762	1.0691146	5.855361415105506e-14	1.0230292285758503e-11	0.8591549295774648	0.4460569142106363
Slain1	7.5070014	1.1627463	6.049704263310853e-14	1.048248756897317e-11	0.7183098591549296	0.299441607692078
Sat1	7.4977365	1.1281657	6.492937356265012e-14	1.115827250913543e-11	0.7816901408450704	0.405775030607065
Zfp536	7.495419	1.1686189	6.608696954878952e-14	1.1264873199674156e-11	0.7605633802816901	0.33072053510107796
Myh6	7.4854493	1.5612738	7.130287889477701e-14	1.205593676538625e-11	0.5774647887323944	0.19324255725760697
Samd5	7.4827523	1.2111317	7.278194930457988e-14	1.2207570792958574e-11	0.6690140845070423	0.25514347994863984
Phactr3	7.4799557	1.2436565	7.434756228165182e-14	1.2371198339659619e-11	0.6971830985915493	0.3297052763594016
Ccdc141	7.4772005	1.9411434	7.592247862257008e-14	1.2533784935439403e-11	0.4788732394366197	0.09398608498312878
Psd3	7.4433393	1.0381943	9.81714222984826e-14	1.6080172186796766e-11	0.852112676056338	0.5013735853563857
Grin2c	7.3868375	2.282385	1.5036203520650154e-13	2.4437910311159003e-11	0.4507042253521127	0.07992176535578847
Pcdh9	7.38095	1.2351793	1.5716420217333033e-13	2.5346958944354184e-11	1.0	0.821538415599152
Prodh	7.342777	2.117991	2.092071156229541e-13	3.3482720504968364e-11	0.45774647887323944	0.08814834721848966
Glis3	7.325109	1.9578029	2.3870418758519504e-13	3.791418179478181e-11	0.4859154929577465	0.11699363970258891
Nrcam	7.3063035	1.0673872	2.7459159126000284e-13	4.328637069441518e-11	0.8098591549295775	0.39593597897817195
Acsbg1	7.302187	2.296308	2.831277646237655e-13	4.429893069479006e-11	0.44366197183098594	0.07868255247991877
Aifm3	7.286956	2.0427651	3.1703688373516706e-13	4.923700225475195e-11	0.4647887323943662	0.10073456956015409
Nkain2	7.2835436	1.5054665	3.2516363073527573e-13	5.012779913232199e-11	0.9859154929577465	0.5845202902445579
Glul	7.2757416	1.5072311	3.4452221918062803e-13	5.272447333825582e-11	0.5563380281690141	0.17768521006897786
Arhgap23	7.236253	1.152418	4.612509080358569e-13	7.007671404260706e-11	0.6830985915492958	0.29469378004717967
Plcl1	7.207809	0.99400645	5.685928306003938e-13	8.576343371487667e-11	0.8661971830985915	0.4921616053032339
Usp54	7.204761	1.0278866	5.814569656041826e-13	8.707733386326638e-11	0.8873239436619719	0.5447460360118248
Mertk	7.1880493	1.0536534	6.572345024507714e-13	9.772750764810548e-11	0.7183098591549296	0.29470871032279256
Atp8a1	7.126538	0.93868154	1.0292492956463486e-12	1.5196648403184044e-10	0.8661971830985915	0.5383558780495088
Mfn1	7.116694	1.0845062	1.1054666239606104e-12	1.6207841425145564e-10	0.7394366197183099	0.3922631311774015
Cadm2	7.0437274	1.0678275	1.8716395967724253e-12	2.725055262911852e-10	0.9929577464788732	0.7044402639672729
Meis1	7.0418873	1.6137125	1.8965351817885153e-12	2.7422590773364147e-10	0.5422535211267606	0.19458628206276687
Spock1	7.0380416	1.0179288	1.9496080457304878e-12	2.7996905675880415e-10	0.7323943661971831	0.33685687837797484
Eya4	7.0324616	1.332474	2.0292140834946904e-12	2.8941838418061004e-10	0.5774647887323944	0.19404879214070292
Map7	7.029251	0.9850478	2.076452911149793e-12	2.941548090213957e-10	0.8028169014084507	0.39887724327391083
Sorcs1	7.0105906	1.0082098	2.3731454739063877e-12	3.3392864433504245e-10	0.8450704225352113	0.47694765445370124
Lix1	6.96664	2.443504	3.2459934814648725e-12	4.5370332888261676e-10	0.4154929577464789	0.06982889904147631
Tspan2	6.953818	1.1500055	3.5553115861634504e-12	4.936467729503503e-10	0.6619718309859155	0.2769118217922303
Plekhh1	6.948795	1.0519539	3.684199217957599e-12	5.081771105506514e-10	0.6619718309859155	0.25745767266863745
Abhd3	6.9409604	1.7009413	3.894433119030652e-12	5.336646063633768e-10	0.5070422535211268	0.16972737316730868
Septin7	6.9315085	0.9257286	4.163758374900964e-12	5.65102361950488e-10	0.8661971830985915	0.5354594045806086
Limch1	6.931034	1.0918839	4.17775761243564e-12	5.65102361950488e-10	0.7253521126760564	0.36659798739884736
Dnaaf9	6.927342	0.9839364	4.288205254310876e-12	5.763237907812938e-10	0.795774647887324	0.5228283914121055
Tom1l2	6.923371	1.123469	4.41021551788733e-12	5.88946360178508e-10	0.7112676056338029	0.38894860999134045
Prkca	6.9022713	1.0595917	5.11775198597559e-12	6.791062540377482e-10	0.7253521126760564	0.35852070829227506
Shisa9	6.8654685	1.4635531	6.627336664348579e-12	8.738914497152976e-10	0.5492957746478874	0.20603780345785183
Dio2	6.8555226	2.7240198	7.1052269896698336e-12	9.310511816588609e-10	0.39436619718309857	0.056630535399683476
Leng9	6.839147	0.9245956	7.966610547987752e-12	1.0374407251497589e-09	0.795774647887324	0.45156618591179193
Slco1c1	6.8149953	2.4038293	9.426676047207033e-12	1.2199980864552015e-09	0.4084507042253521	0.07036638896354026
Spire1	6.8131614	1.1737975	9.547687472520669e-12	1.2280786229991923e-09	0.647887323943662	0.32322553674340826
Tnfrsf19	6.805544	1.6166896	1.0066825695931913e-11	1.2869577289079786e-09	0.49295774647887325	0.1456896294305593
S100b	6.8002067	1.9682822	1.0446919961720464e-11	1.3274552964692803e-09	0.44366197183098594	0.10252620263370062
Trpm3	6.781065	1.0804043	1.1929328947703142e-11	1.506688618780386e-09	0.6619718309859155	0.3080563767207143
Stox2	6.7249427	1.0446233	1.7566185768072294e-11	2.2053452144515196e-09	0.704225352112676	0.3675983158649109
Psd2	6.7211294	1.8468823	1.803215225982382e-11	2.250369668330156e-09	0.4507042253521127	0.1139478634775598
Ncam1	6.7022886	0.89323264	2.0517995530236628e-11	2.5454455283250956e-09	0.9436619718309859	0.6481083340798471
Mapt	6.699438	0.90682924	2.0922237147662692e-11	2.580327200222918e-09	0.8309859154929577	0.47932156827615036
Lhfpl6	6.697812	1.1439546	2.1156274279253702e-11	2.5939324358996087e-09	0.6690140845070423	0.3264056854489534
Ildr1	6.6925206	1.9706054	2.1935872567583757e-11	2.6738808386741923e-09	0.4225352112676056	0.08277344799785004
Tafa5	6.6581845	1.3923965	2.7723016374810368e-11	3.3597731867877117e-09	0.5422535211267606	0.21239810086894204
Sntb1	6.619019	2.0914187	3.615905490194211e-11	4.3569583050236685e-09	0.4084507042253521	0.0752336588133417
ENSRNOG00000066115	6.6098685	0.9369158	3.846612835344696e-11	4.60846198319068e-09	0.8309859154929577	0.4982830183045179
Fam107a	6.59955	1.9854277	4.1240811658269563e-11	4.912811688791361e-09	0.4154929577464789	0.08217623697333452
Wwp1	6.5675898	1.0054182	5.1136169892263664e-11	6.0571804404587575e-09	0.7253521126760564	0.3886500044790827
Htra1	6.5661592	1.7294347	5.1629666158727935e-11	6.08127854316792e-09	0.4507042253521127	0.11666517363910538
Car2	6.555203	1.03454	5.5566254535659544e-11	6.508391578740994e-09	0.6267605633802817	0.26053330944489234
Rgs20	6.5514073	1.6144171	5.6997436447464907e-11	6.63893473643083e-09	0.4647887323943662	0.1291170235002538
Kndc1	6.550011	1.3102648	5.753282845652906e-11	6.6642722730363995e-09	0.5563380281690141	0.21787751201887187
ENSRNOG00000038987	6.546031	1.1968205	5.90863421313718e-11	6.767590486783345e-09	0.647887323943662	0.32537549643166414
Qki	6.5459876	0.86708397	5.910348882573396e-11	6.767590486783345e-09	1.0	0.8670757562184598
Npas2	6.545257	1.4382756	5.939314364056737e-11	6.767590486783345e-09	0.5	0.17075756218459792
Zfpm2	6.536384	1.1924543	6.302389600014985e-11	7.142481100211579e-09	0.5915492957746479	0.24254232733136255
Cdh4	6.533961	1.4787238	6.405281045101005e-11	7.2200603436337455e-09	0.49295774647887325	0.1594105527188032
Ptprz1	6.533061	0.86800987	6.443890809124136e-11	7.224738754229767e-09	0.7605633802816901	0.35917764041924216
St18	6.5246673	1.3285887	6.81526954214168e-11	7.600475596837364e-09	0.5211267605633803	0.16948848875750247
Ncoa1	6.502575	0.9301124	7.895661631427977e-11	8.75875353251423e-09	0.7746478873239436	0.47176684881602915
Arhgef12	6.4909644	1.0571725	8.528872190614289e-11	9.411386018337853e-09	0.6830985915492958	0.3684344112992326
Tf	6.4639535	0.8597564	1.0200234033109548e-10	1.1196759515087685e-08	0.7464788732394366	0.37446624264683925
Zfhx2	6.4580245	1.002205	1.0607865951238069e-10	1.1583568621544653e-08	0.647887323943662	0.294783361700857
Pitpnm2	6.451978	1.8026665	1.1039935135626242e-10	1.1992916064950246e-08	0.4507042253521127	0.14282301651288482
Sytl2	6.447942	1.2764964	1.1337921560943217e-10	1.225313729106884e-08	0.5422535211267606	0.20602287318223894
Syne1	6.4373064	0.99559104	1.2161211293758003e-10	1.3075484922304118e-08	0.7112676056338029	0.3921586192481113
Myo1d	6.4353666	1.0926834	1.231758095806068e-10	1.3176040937076541e-08	0.5985915492957746	0.2570545552270895
Klf9	6.4328823	1.534082	1.2520675665868282e-10	1.3325303858405808e-08	0.5070422535211268	0.19433246737734777
AABR07028615.1	6.421497	0.96509045	1.3494086793941182e-10	1.4288738571806607e-08	0.9084507042253521	0.6003015915673804
Cldn11	6.3901653	0.96875185	1.657063892437741e-10	1.7371739606967665e-08	0.6267605633802817	0.25744274239302456
Sugct	6.390159	1.3155767	1.6571343705969344e-10	1.7371739606967665e-08	0.5352112676056338	0.2045895667234017
Otud7b	6.3700047	0.93903124	1.8902228861481488e-10	1.971662339849855e-08	0.6830985915492958	0.33163128191346414
Ttll7	6.363625	0.86312354	1.9704697472380165e-10	2.045191520821399e-08	0.7394366197183099	0.3822449162411538
Rnf43	6.3456473	1.0125613	2.2149217286266727e-10	2.287588618836789e-08	0.6408450704225352	0.2843470990474484
Zhx2	6.335452	1.4392936	2.366463625223927e-10	2.4321213905120027e-08	0.5070422535211268	0.188315566305354
LOC100302465	6.333865	1.0685916	2.390943615578402e-10	2.445293846059355e-08	0.5704225352112676	0.20906864940726805
Ak3	6.3228593	1.2201462	2.5676713059548186e-10	2.61329109711887e-08	0.5563380281690141	0.22950819672131148
Arhgap32	6.2917447	0.9513453	3.1391747662086016e-10	3.164227795592766e-08	0.7464788732394366	0.4500283675236645
Sik3	6.256507	0.8314709	3.936955657520472e-10	3.9493881490705365e-08	0.852112676056338	0.5665591686822539
Adcy2	6.252774	1.1168468	4.0322548885796925e-10	4.0257264759029446e-08	0.6056338028169014	0.27610558690913434
Dpf3	6.2214665	1.9771875	4.925294100157196e-10	4.8809697446360394e-08	0.4014084507042254	0.09074621517513214
Mast3	6.2211432	0.922021	4.935445892696939e-10	4.8809697446360394e-08	0.6690140845070423	0.3200453880378632
Slc15a2	6.2095394	2.253074	5.314019774913094e-10	5.2306919530905134e-08	0.3732394366197183	0.062274179581355074
Plxnb1	6.196968	1.5933115	5.756117702675666e-10	5.639381483845702e-08	0.44366197183098594	0.12557854817999942
Cmtm5	6.186255	1.1676685	6.161041817626318e-10	6.008018732481553e-08	0.5422535211267606	0.2074263190898504
Tjp1	6.178106	0.9292941	6.487517651226393e-10	6.297096994241322e-08	0.7323943661971831	0.47521574248260623
Cab39l	6.138561	0.9246149	8.327246247004432e-10	8.045578102059673e-08	0.6901408450704225	0.3798112813162531
Meis2	6.1307716	0.9218061	8.74537598146e-10	8.410805175563778e-08	0.5915492957746479	0.24681238615664844
Wwc1	6.1174593	1.897848	9.507903297474826e-10	9.102406417116768e-08	0.4154929577464789	0.12021857923497267
Pamr1	6.11442	2.1421351	9.690875033078163e-10	9.23540390652349e-08	0.38028169014084506	0.07821971393591926
Tox	6.102493	1.0174791	1.0442685364536288e-09	9.906848025016643e-08	0.5915492957746479	0.2548747349876079
Hdac8	6.0814695	1.0713784	1.1908615250856746e-09	1.11962344102898e-07	0.6197183098591549	0.3317357938427543
Plekha1	6.0619936	1.0574064	1.344444646530155e-09	1.2583761812121085e-07	0.6056338028169014	0.2933500552420198
Creb5	6.0587225	0.9860154	1.372068639431958e-09	1.2736560693255715e-07	0.6126760563380281	0.26778942339275585
Nim1k	6.058623	2.131704	1.3729193535609042e-09	1.2736560693255715e-07	0.38028169014084506	0.08038460389978799
Insyn2a	6.0461383	1.05044	1.4835870242981303e-09	1.3702592753935948e-07	0.6267605633802817	0.3191495715010899
Emc10	6.027773	1.0169523	1.6623463805442383e-09	1.528629570810987e-07	0.6267605633802817	0.3130580190510317
Cpq	6.0266304	1.8585552	1.674134123660434e-09	1.5327465518194174e-07	0.4014084507042254	0.09954014751112306
Rapgef3	6.0228086	1.8094225	1.7141633064351341e-09	1.56257164707474e-07	0.4014084507042254	0.09733046672041566
LOC120094123	6.0175776	0.9777798	1.7704659395862431e-09	1.599982279714016e-07	0.6549295774647887	0.3533548329302159
Daam1	6.0111694	1.0182849	1.8418978724940408e-09	1.6573918796012901e-07	0.6408450704225352	0.3400071665322942
Ankrd28	6.000933	0.80298084	1.9618690715471666e-09	1.757801151882816e-07	0.8591549295774648	0.5596464510734868
Neo1	5.9918714	0.9523357	2.0743971017694627e-09	1.850715303646747e-07	0.6408450704225352	0.32231478993102214
Eml1	5.9876704	1.0352055	2.1286792714919807e-09	1.8910970172076639e-07	0.5915492957746479	0.2752545611991997
Vwa8	5.982756	1.2843051	2.1939338340825776e-09	1.9408445892563427e-07	0.528169014084507	0.24582698796619787
Rgs6	5.981219	0.9959379	2.214739150073409e-09	1.9510176899344156e-07	0.528169014084507	0.19461614261399265
Enpp2	5.9588017	0.78883874	2.540942867917459e-09	2.2290128940902695e-07	0.7535211267605634	0.3895906118426946
Phkb	5.9505444	1.0352564	2.6725196808928087e-09	2.3346686512332762e-07	0.6126760563380281	0.31874645405954194
Kif21a	5.9495583	1.111386	2.688673883171142e-09	2.3390347151272266e-07	0.5845070422535211	0.2919466093344083
Tspan7	5.947538	1.0788468	2.722060799706859e-09	2.3582944928369423e-07	0.6056338028169014	0.31679058795425363
Plxna4	5.9458184	0.92755556	2.7507859586812904e-09	2.3733735971074872e-07	0.7112676056338029	0.39239750365791753
ENSRNOG00000063779	5.915725	1.3307909	3.3041668429247834e-09	2.8391459847852873e-07	0.47183098591549294	0.16739825017169818
Pnpla7	5.9140754	0.975471	3.3374499934097663e-09	2.8560398596664964e-07	0.5633802816901409	0.2288512645943444
Fgf13	5.9083567	1.4737016	3.4553717700682458e-09	2.9449318915142616e-07	0.44366197183098594	0.14925796530203947
Adgrb3	5.892315	0.904305	3.808225274645248e-09	3.2325202877818736e-07	0.9154929577464789	0.6493624772313297
Rfx4	5.8791847	1.9500949	4.122926367022741e-09	3.4855352504435e-07	0.38028169014084506	0.08620741138881424
Sybu	5.853812	1.3784999	4.804303808723235e-09	4.029081346147654e-07	0.49295774647887325	0.21175609901758785
Mdga2	5.8439837	0.8707494	5.096704754382627e-09	4.257271389656819e-07	0.9366197183098591	0.5985547493206724
ENSRNOG00000067595	5.8071003	1.2071836	6.3563990874414964e-09	5.288423145527715e-07	0.5352112676056338	0.2430798172534265
Ncam2	5.7935777	0.8671132	6.89025894067942e-09	5.709927626493467e-07	0.9225352112676056	0.5942100391173221
Acsl6	5.783127	1.6105934	7.332480309020141e-09	6.05247173854001e-07	0.4225352112676056	0.1397772402878557
Rtn4	5.761982	0.77181286	8.313193353501726e-09	6.83507497449087e-07	0.7323943661971831	0.41770432082176234
Pard3b	5.7562523	1.4214007	8.600179954666651e-09	7.043413005060196e-07	0.43661971830985913	0.1414792917077249
Hnrnpa2b1	5.7513294	0.7700431	8.854448310945443e-09	7.223438260205532e-07	0.852112676056338	0.6023619696019589
Tubb4a	5.749294	0.9640685	8.961704106168848e-09	7.282600321315352e-07	0.5563380281690141	0.23907850338917255
Gsta6	5.73731	1.3367528	9.619208345705804e-09	7.786730585948567e-07	0.4647887323943662	0.16799546119621367
Fermt2	5.731977	1.1121114	9.92666134700821e-09	8.004706992360544e-07	0.528169014084507	0.2314491325509869
Bcas1	5.7007217	0.5830211	1.1930124582868898e-08	9.583409655342119e-07	0.8380281690140845	0.399787990086297
Grid1	5.68933	0.83444655	1.275388710079052e-08	1.0206030418136414e-06	0.7464788732394366	0.45620950162740004
Cbs	5.6821547	2.3238745	1.3300846851348845e-08	1.060325304507148e-06	0.3380281690140845	0.055779509689748874
Plekhg3	5.6754127	1.1511008	1.3835481019828001e-08	1.0987677843246737e-06	0.49295774647887325	0.1919884141061244
Car12	5.6663036	1.8904572	1.4591105850297581e-08	1.1544042462541097e-06	0.3732394366197183	0.09228403356325958
Wasf3	5.6596613	1.4132191	1.5167208427942432e-08	1.1954725259407557e-06	0.4507042253521127	0.17577413479052822
Gabrg1	5.65466	1.249018	1.5615497658151678e-08	1.2261967187296183e-06	0.4647887323943662	0.16645764280808623
Cdh20	5.6453776	0.8804906	1.648191493000895e-08	1.289402344860327e-06	0.6901408450704225	0.38881423751082445
Tsc22d3	5.637877	1.5189683	1.721594773140023e-08	1.341819926158131e-06	0.4225352112676056	0.1357609961479889
Lig3	5.6358933	0.7927925	1.7415310977852832e-08	1.3523311480061574e-06	0.7676056338028169	0.464734689002359
Tacc1	5.6320086	0.90382713	1.781227330595241e-08	1.3780521111903993e-06	0.6267605633802817	0.3315417002597868
Hapln2	5.630257	1.1224468	1.7994121785173166e-08	1.3870027843674287e-06	0.4859154929577465	0.1820896413747798
AABR07043389.1	5.6194115	1.3241639	1.9160897294740806e-08	1.471528837661303e-06	0.45774647887323944	0.16987667592343755
Astn2	5.6179223	0.8835757	1.9326744163600426e-08	1.478848606328637e-06	0.6267605633802817	0.31320732180716054
Itsn1	5.605403	1.0524957	2.0777079547714367e-08	1.5840445447177433e-06	0.5492957746478874	0.27144734091791334
Srgap3	5.5857844	0.88534135	2.326476402622146e-08	1.7672791397599967e-06	0.6619718309859155	0.36849413240168416
Kif13b	5.5390444	0.7948481	3.04126693058299e-08	2.301920666664367e-06	0.6549295774647887	0.3456956015408044
Tcf7l2	5.5312686	0.93061393	3.179234642501415e-08	2.397691853046211e-06	0.5845070422535211	0.26958105646630237
Megf10	5.519404	1.4478574	3.401514436676424e-08	2.55613446879419e-06	0.4154929577464789	0.1323419630326376
Spock3	5.518268	0.7729666	3.423570098716485e-08	2.560390003176695e-06	0.647887323943662	0.32462898265101975
Pcdhga5	5.517856	0.85896224	3.431601597313037e-08	2.560390003176695e-06	0.647887323943662	0.3591179193167906
Erbin	5.509293	0.77999884	3.602771907327358e-08	2.669106565689943e-06	0.7112676056338029	0.39238257338230464
Pnp	5.470665	1.2773697	4.4834984221778986e-08	3.3098953492740078e-06	0.43661971830985913	0.1510794589268118
Per3	5.45918	1.0320432	4.783385329969477e-08	3.518893222040002e-06	0.5422535211267606	0.26099614798889187
ENSRNOG00000067598	5.4212193	1.5879883	5.919381671616802e-08	4.339362102346778e-06	0.3873239436619718	0.11061841201588582
Ptk2	5.395104	0.75874543	6.848390633895946e-08	4.985533264939667e-06	0.7535211267605634	0.4615097494699752
Stard13	5.3942127	0.80848485	6.882455815017965e-08	4.9929954538985e-06	0.6056338028169014	0.28712413031144557
Mmd2	5.3857975	1.5695388	7.212412633760143e-08	5.21432563032466e-06	0.3873239436619718	0.11793424706620084
Apod	5.3791337	0.81462127	7.484512790052145e-08	5.392450005368841e-06	0.6267605633802817	0.31664128519812473
Hs3st1	5.364592	1.232189	8.113240242983327e-08	5.805535663289707e-06	0.4295774647887324	0.1487503359312013
Nfasc	5.337954	1.0668286	9.400132654802763e-08	6.703509566006623e-06	0.6056338028169014	0.3420526142912598
Edil3	5.3230157	0.6646722	1.0206100556510868e-07	7.253596754840911e-06	0.8380281690140845	0.4827256711158888
Prkd1	5.3144245	0.9028307	1.0699490795752751e-07	7.578565000802439e-06	0.5563380281690141	0.2625190361014064
Slc25a12	5.3091545	0.98407197	1.10134888172561e-07	7.774707290996342e-06	0.5422535211267606	0.2813610439248709
Atrn	5.3080816	0.8263846	1.1078508993532181e-07	7.794363072429387e-06	0.6830985915492958	0.4197348383051151
Daam2	5.2984347	1.2201365	1.1679958421410625e-07	8.19003372118044e-06	0.4507042253521127	0.1717578906506614
ENSRNOG00000066171	5.276505	1.2750821	1.3167076950301107e-07	9.202031178000434e-06	0.45774647887323944	0.20136462719101794
Foxo1	5.265005	1.4269116	1.4018555577680233e-07	9.764552699057933e-06	0.4014084507042254	0.136014810833408
Bcl2	5.262421	1.5501957	1.4217079498039096e-07	9.870042674036016e-06	0.3873239436619718	0.1248469646749679
Elapor2	5.2611246	0.8847913	1.4317696139157394e-07	9.907089678335774e-06	0.5985915492957746	0.3290632745080474
Pak1	5.259525	0.8250615	1.4442818258776463e-07	9.960793671496952e-06	0.5704225352112676	0.27840484935351906
Sv2c	5.2568626	1.4578824	1.4653363548008385e-07	1.0072866234345699e-05	0.39436619718309857	0.12854967302696407
Ttyh3	5.250977	1.4991323	1.5129450239664962e-07	1.0366145546562602e-05	0.4084507042253521	0.15384155991519605
Lpar1	5.239518	1.0552318	1.6099650557975448e-07	1.0994960052068834e-05	0.4647887323943662	0.17664009077607573
Thrb	5.233392	0.8941591	1.664274335059818e-07	1.1328953152228618e-05	0.5633802816901409	0.2793305264415181
Wipi1	5.222438	1.0455525	1.765828121895355e-07	1.1981343819954049e-05	0.45774647887323944	0.17565469258562513
Sorbs1	5.211861	0.7915415	1.8695548315772913e-07	1.2644221483499836e-05	0.6408450704225352	0.35278748245692615
Trpv3	5.1995697	1.025835	1.9975047179660327e-07	1.346613630767712e-05	0.49295774647887325	0.21068111917345994
Nfib	5.1890535	0.81420684	2.11365554376176e-07	1.4203494272599057e-05	0.6619718309859155	0.3937561587386903
Bcas3	5.183695	0.7247214	2.175328253501575e-07	1.4558808069667447e-05	0.7535211267605634	0.5058675983158649
Rmdn1	5.183259	0.6969202	2.1804186463205087e-07	1.4558808069667447e-05	0.7746478873239436	0.5007465137806444
Aspa	5.1801395	0.69693685	2.2171994719543233e-07	1.4757398136188681e-05	0.6971830985915493	0.3618202992027233
Rpe65	5.1764975	1.2557483	2.2608990248180843e-07	1.5000635745043025e-05	0.39436619718309857	0.12115918659858461
Gabbr1	5.13958	0.9821432	2.753534653457893e-07	1.8166639687787256e-05	0.5140845070422535	0.25744274239302456
Ptprd	5.139452	0.79878074	2.755409434663907e-07	1.8166639687787256e-05	0.9647887323943662	0.6996476454955358
Bcar3	5.1259747	1.2569331	2.960023976705333e-07	1.9393707092376254e-05	0.4084507042253521	0.14277822568604617
Apc	5.1140604	0.78177524	3.153064768818157e-07	2.059412957727149e-05	0.6549295774647887	0.38929200633043687
Dcps	5.107217	0.9232266	3.2693888244339936e-07	2.1287579532013386e-05	0.528169014084507	0.24936546328645226
Bach2	5.074363	0.8783945	3.8879528667720765e-07	2.5236786317258007e-05	0.5915492957746479	0.3264056854489534
Slc44a1	5.057899	0.67362887	4.2390095297689574e-07	2.7430578333683938e-05	0.7816901408450704	0.5055092717011556
Clec16a	5.049141	1.1493286	4.4380110927584305e-07	2.8629950944853308e-05	0.4647887323943662	0.22002747170712772
Zhx3	5.0481415	1.1280605	4.4612836725351123e-07	2.8691801680481955e-05	0.4647887323943662	0.2185792349726776
Appl2	5.0467954	1.1232342	4.492819679948487e-07	2.8806256088623846e-05	0.4507042253521127	0.1886738929200633
Lpp	5.044916	0.8272942	4.5372081229796056e-07	2.9002166312923907e-05	0.5704225352112676	0.2872883633431873
Acss1	5.043227	1.2787404	4.5774517345923505e-07	2.9137503199795704e-05	0.39436619718309857	0.13226731165457314
Ptn	5.042863	0.79028624	4.5861757397369936e-07	2.9137503199795704e-05	0.6338028169014085	0.35650512108453525
Ninj2	5.0272784	0.9684631	4.974892517865502e-07	3.1416745942641e-05	0.4859154929577465	0.208142972319269
Adk	5.0143757	0.8391151	5.320589904119464e-07	3.339864908076907e-05	0.5704225352112676	0.3058914867568455
Ubr5	5.0048394	0.81100166	5.59085554697894e-07	3.499041116357029e-05	0.6408450704225352	0.3788258831258025
Ephb1	5.000435	0.9604811	5.720121558592962e-07	3.569287755876787e-05	0.5070422535211268	0.24818597151303412
Ptk2b	4.984935	1.0380358	6.198270884045661e-07	3.844761756062169e-05	0.4647887323943662	0.20787422735823705
Son	4.975418	0.6228976	6.510695075020117e-07	4.0266440396127366e-05	0.823943661971831	0.6274000418047717
ENSRNOG00000070363	4.9521446	1.1119466	7.340005999071379e-07	4.526193111074428e-05	0.43661971830985913	0.17858102660575115
ENSRNOG00000066491	4.9106007	0.87952006	9.079785433063658e-07	5.582603559812688e-05	0.5422535211267606	0.28773627161157395
Slc12a2	4.9035378	0.7447499	9.412577802939175e-07	5.7534724844438115e-05	0.5563380281690141	0.2779420108095195
Ctnna3	4.8997984	0.6841422	9.593503556504517e-07	5.847017312955631e-05	0.8661971830985915	0.5279793364985518
Kcnq3	4.8899565	0.7064852	1.0085823342827627e-06	6.118748254910871e-05	0.7394366197183099	0.4800531517811819
Aldoc	4.8891153	1.8522779	1.0129008255016735e-06	6.12002268226746e-05	0.30985915492957744	0.06490190808922333
Unc5c	4.8842487	0.6516065	1.0382395472712494e-06	6.255094927611787e-05	0.7676056338028169	0.4591955567499776
Mgat4c	4.8780184	1.548011	1.0715691422511706e-06	6.431006274934459e-05	0.36619718309859156	0.1283854399952223
Acaca	4.87765	0.75720084	1.0735725442273493e-06	6.431006274934459e-05	0.6267605633802817	0.36725491952581446
Spag9	4.8635592	0.675598	1.152935560150813e-06	6.886737023966366e-05	0.7605633802816901	0.5302487383917107
LOC120101775	4.841688	1.0684379	1.2874072336393026e-06	7.624796627254695e-05	0.4014084507042254	0.14582400191107528
Znrf3	4.8304873	1.115709	1.3619948355640694e-06	8.043826400686275e-05	0.4507042253521127	0.21433903669861745
Auts2	4.8217964	0.72221863	1.4227120246521554e-06	8.378814693499182e-05	0.9436619718309859	0.6882857057541282
Scd2	4.769565	0.639502	1.8462409262127635e-06	0.0001084265749551171	0.6901408450704225	0.41476305652602347
Btd	4.760081	0.5976974	1.935153653094976e-06	0.00011333081422008177	0.7323943661971831	0.4446236077517991
RGD1359290	4.7547503	1.0110412	1.986918710291355e-06	0.00011603826651801824	0.44366197183098594	0.19452656096031531
Myl6	4.7444077	1.0804418	2.0911735616331424e-06	0.00012178762470333464	0.4225352112676056	0.17638627609065663
Apbb2	4.7433324	0.6768233	2.10230871161446e-06	0.00012209696522911016	0.6338028169014085	0.36944967004090895
Abca2	4.732528	1.0729302	2.2174065089438467e-06	0.00012842581454838864	0.44366197183098594	0.2038579832183702
Cachd1	4.726651	1.6387477	2.282529394059436e-06	0.00013147118482376412	0.3380281690140845	0.10381020633640897
Apoe	4.7195754	0.5710025	2.3633744964788276e-06	0.00013575482107719205	0.9154929577464789	0.6766550210516886
Cldn10	4.6936245	1.8820895	2.6840646551450185e-06	0.0001537543703818865	0.29577464788732394	0.06133357221774314
Bin1	4.65254	0.69972235	3.2787078301642662e-06	0.00018730623533303546	0.6267605633802817	0.36907641315058676
Fdft1	4.649826	1.436127	3.322150091866432e-06	0.00018927227941867286	0.352112676056338	0.1206814177789722
Clic4	4.6374545	1.1692988	3.527263635263644e-06	0.00020016760751328364	0.39436619718309857	0.15194541491235927
Nlgn1	4.637149	0.70210403	3.532481864920106e-06	0.00020016760751328364	0.9507042253521126	0.5829526113052047
Eps15	4.631094	0.7198424	3.6373856346418272e-06	0.00020555640759002843	0.6267605633802817	0.3606855982561438
Col27a1	4.6238647	1.2672448	3.7665610879643174e-06	0.00021228419293080613	0.34507042253521125	0.10495983755860133
Mtmr2	4.6103873	1.1609468	4.019197792621124e-06	0.00022591555206459647	0.4084507042253521	0.17350473289736928
Mras	4.609587	1.8414894	4.03469232939112e-06	0.0002261801052888081	0.30985915492957744	0.08507271044223476
Gli2	4.6036735	1.7120476	4.151031895959357e-06	0.00023208142594849035	0.29577464788732394	0.06251306399116127
Osbpl6	4.594499	1.1223712	4.3378964848463426e-06	0.00024188387686512877	0.4295774647887324	0.20576905849681984
Dennd4c	4.5929384	0.8590886	4.370480049786861e-06	0.00024305433613748366	0.5211267605633803	0.29215563319298876
Sdk2	4.5914016	1.3990841	4.402794880542076e-06	0.0002442036969985322	0.3591549295774648	0.13393950252321657
Tax1bp1	4.5870724	0.7387381	4.495049330814914e-06	0.0002486628080999089	0.5704225352112676	0.31544686314909376
Kank1	4.582611	0.98462296	4.59205807846045e-06	0.0002533607622973732	0.45774647887323944	0.21118874854429812
Bckdhb	4.5689516	1.1026124	4.901698759753856e-06	0.0002697349506482923	0.4225352112676056	0.19845322344650482
Grik2	4.5594196	0.65255964	5.129514813340413e-06	0.0002809375992838499	0.8873239436619719	0.6152020066290423
Gab1	4.5591464	0.66066194	5.136190229547883e-06	0.0002809375992838499	0.5985915492957746	0.3231210248141181
Samd4a	4.5523486	0.6813887	5.305039260188308e-06	0.00028889728085482614	0.6056338028169014	0.33749888022932906
Tcf4	4.5496125	0.5476896	5.3744768750421975e-06	0.00029192042010915724	0.971830985915493	0.7769864731702947
Cdh2	4.5476074	0.7919584	5.425923859883414e-06	0.0002939532807398338	0.5352112676056338	0.29521633969363076
Phyhipl	4.540662	0.92916524	5.607794680030094e-06	0.000302244275736532	0.4647887323943662	0.23418137298814537
Agap1	4.534991	0.60413164	5.76060169767993e-06	0.00030968403895783957	0.795774647887324	0.5361312669831885
Rabep1	4.5157104	0.7657181	6.310490803956832e-06	0.00033801917431456306	0.5704225352112676	0.3465914180775777
Stxbp6	4.5153937	0.75238335	6.3199235109848674e-06	0.00033801917431456306	0.5422535211267606	0.294245871778793
Plekhg1	4.5096707	0.9287818	6.492833014743611e-06	0.00034638355467459176	0.4154929577464789	0.16698020245453732
Nfyc	4.5055366	0.9221399	6.6205396905095676e-06	0.00035230008921630356	0.4647887323943662	0.23410672161008092
Mtrex	4.5021725	0.74452776	6.726243134347905e-06	0.00035701876849300807	0.5704225352112676	0.3347815700677835
Rffl	4.4915695	0.6765241	7.070022303514563e-06	0.00037431840306940994	0.5422535211267606	0.2805846695930007
Ugt8	4.4858313	0.8363121	7.263019192655145e-06	0.00038346880238329336	0.47183098591549294	0.22271492131744752
Usp6nl	4.48535	0.9334557	7.279432574098577e-06	0.00038346880238329336	0.44366197183098594	0.20756069157036638
Nfs1	4.479228	1.3940024	7.491342826596977e-06	0.0003936428413594792	0.34507042253521125	0.12211472423780943
Baz2b	4.476007	0.56269354	7.6052066933239444e-06	0.00039862690883057456	0.8028169014084507	0.524754396966168
Cry2	4.471242	1.4647759	7.776665813065705e-06	0.0004065974449793905	0.34507042253521125	0.12792260145122278
AABR07007032.1	4.4484777	1.066786	8.648099577494119e-06	0.00045103496453169573	0.4084507042253521	0.1803577294036848
Mcc	4.4442677	0.7323612	8.819166197300046e-06	0.0004588154801305032	0.5633802816901409	0.31873152378392905
Utrn	4.440314	0.7002562	8.982779647381458e-06	0.00046617068833415754	0.5492957746478874	0.30477171608587894
Gfap	4.432503	1.9517401	9.314532632890351e-06	0.00048151435266986515	0.2887323943661972	0.07145629908328108
Arrdc3	4.432276	1.1101265	9.324374090621257e-06	0.00048151435266986515	0.39436619718309857	0.16562154737376453
Ptprm	4.431153	0.66785645	9.373070851606801e-06	0.00048283981197736657	0.6126760563380281	0.3636417928274956
Aldh1l1	4.4276514	1.712406	9.526460185459153e-06	0.0004895386378635701	0.28169014084507044	0.058093702409746484
Nedd4	4.4234853	0.6370817	9.712133472845314e-06	0.0004978596342094739	0.6338028169014085	0.3851712502612798
Fgd6	4.4216013	1.5688214	9.797212708328952e-06	0.0005009960040068898	0.3028169014084507	0.07992176535578847
LOC108352541	4.4134502	0.5062416	1.0173607919595988e-05	0.0005189777704190985	0.7605633802816901	0.4610319806503628
Cspg5	4.4068775	0.9322075	1.0487145541025717e-05	0.000531095394717742	0.38028169014084506	0.1461524679745588
Map4k5	4.3988047	0.6948209	1.0884878239937088e-05	0.0005499092944060746	0.5985915492957746	0.37394368300038816
Kif13a	4.3970227	0.6445446	1.097459001087878e-05	0.0005517823840961259	0.6408450704225352	0.3799008629699304
Samd12	4.392479	0.59091276	1.1206550217651957e-05	0.0005620969661801218	0.7535211267605634	0.5073307653259279
Wwox	4.388657	0.60387534	1.1405275008612295e-05	0.0005706992740586286	0.7253521126760564	0.47394666905551075
Tjap1	4.367462	0.904836	1.256984329652822e-05	0.0006274746060833588	0.4084507042253521	0.17523664486846427
Tmcc1	4.366307	0.5417664	1.2636487149431763e-05	0.000629303063123483	0.7676056338028169	0.5156319985666935
Sorcs2	4.359717	1.8198594	1.3023087066417827e-05	0.0006470190602713652	0.2887323943661972	0.0752187285377288
Map4	4.3567057	0.62261784	1.320345966015009e-05	0.0006544296341246024	0.676056338028169	0.41930186031234135
Ube2e2	4.346415	0.67068046	1.3838056210436423e-05	0.0006842657700660615	0.647887323943662	0.41476305652602347
Eda	4.3382835	1.3983337	1.435997345130611e-05	0.0007084028314825504	0.33098591549295775	0.11535130938517126
Chka	4.3050337	0.73065656	1.6696023797213366e-05	0.0008187525444713838	0.5211267605633803	0.29361880020305176
Srrm2	4.3007417	0.5419705	1.7022751019126226e-05	0.0008319323959603739	0.8309859154929577	0.590626772970229
Lrrtm3	4.298476	0.60729265	1.719763782813054e-05	0.0008385248248943836	0.6690140845070423	0.41097076652035
Pld2	4.297	1.3119434	1.731252712070246e-05	0.0008421680826279531	0.31690140845070425	0.09633013825435217
Stxbp3	4.295517	0.8091543	1.742865850276128e-05	0.0008458547550205857	0.4859154929577465	0.25748753321986323
Gpatch4	4.292814	1.3361766	1.7642290278505322e-05	0.0008542453994899368	0.33098591549295775	0.11249962674310968
Gsta1	4.2847238	2.0257826	1.82966515668807e-05	0.0008821489325946537	0.2605633802816901	0.04738869479530592
Usp53	4.28465	1.438098	1.8302718004324828e-05	0.0008821489325946537	0.323943661971831	0.1120965093015617
Lrig1	4.2767763	1.721658	1.8961908259977977e-05	0.0009097376855347787	0.2887323943661972	0.0769357102332109
Cabcoco1	4.2711725	1.9736694	1.94447821647472e-05	0.0009307746640778307	0.2605633802816901	0.048299441607692076
Fam13a	4.2636633	1.2493911	2.0110238400016232e-05	0.0009604356680973583	0.34507042253521125	0.13087879602257457
ENSRNOG00000064615	4.2610335	1.1556414	2.034834786830112e-05	0.0009695987759245484	0.352112676056338	0.13626862551882707
Herc2	4.257433	0.6748773	2.0678756776955305e-05	0.0009831084230967006	0.5915492957746479	0.3774075069425782
Bcl2l1	4.254073	0.6557669	2.0991687787512557e-05	0.0009943177686745834	0.5352112676056338	0.29163307354653767
Vps8	4.253154	0.73953325	2.10780717457542e-05	0.000995164555556751	0.49295774647887325	0.2607274030278599
Cul1	4.2526855	0.73268807	2.112220868180646e-05	0.000995164555556751	0.5	0.27228343635223506
Mbnl2	4.245005	0.55251527	2.1858855990658604e-05	0.0010252634780763944	0.7464788732394366	0.5174534921914659
Tesk2	4.2400928	0.8589947	2.2342746839770048e-05	0.0010456206032201313	0.44366197183098594	0.2188330496580967
Rfxank	4.237381	0.7263747	2.2614240901249802e-05	0.0010543550566664494	0.5563380281690141	0.3359759921168145
Micu1	4.2372246	1.0272112	2.2629961628346e-05	0.0010543550566664494	0.4084507042253521	0.20146913912030817
Hipk2	4.2358503	0.59730697	2.2768841098858377e-05	0.0010584734423030261	0.647887323943662	0.40922392427364207
Glud1	4.228744	1.0177034	2.349993025801052e-05	0.001090043225197895	0.4084507042253521	0.19403386186509003
Phldb1	4.226945	0.7770472	2.3688557765877116e-05	0.0010963671128463126	0.45774647887323944	0.22153542954402938
Spata22	4.222087	1.4864901	2.420507458033732e-05	0.0011178052723598067	0.30985915492957744	0.0983755860133178
Rab3c	4.2186446	0.75928354	2.45775522251593e-05	0.0011325119998960218	0.4507042253521127	0.22316282958583417
Igfbp7	4.214918	1.5460825	2.4986900842592207e-05	0.0011488494804074304	0.2887323943661972	0.07760757263579085
LOC120093688	4.196903	0.76567894	2.7058921038901662e-05	0.001241394613789086	0.45774647887323944	0.22137119651228762
ENSRNOG00000066282	4.181291	0.9887405	2.8985875005220835e-05	0.001326894880697511	0.36619718309859156	0.14256920182746574
Sdccag8	4.169034	0.53304535	3.0589323193396655e-05	0.001397245642860031	0.9577464788732394	0.7501269073427096
Clu	4.1674385	1.0286171	3.080414652885544e-05	0.0014039994263564852	0.33098591549295775	0.1147988891874944
Ptar1	4.154156	1.0924406	3.2648978952319216e-05	0.0014823160644932027	0.36619718309859156	0.15464779479829197
Pard3	4.1540523	0.577882	3.266383772755221e-05	0.0014823160644932027	0.6197183098591549	0.36405984054465645
Rab30	4.1425953	0.9073908	3.433973181830441e-05	0.0015550039250595473	0.4084507042253521	0.19498939950431485
Adipor2	4.126959	1.0049024	3.6759177791186035e-05	0.0016609761240732896	0.36619718309859156	0.15022843321687718
Fryl	4.1148887	0.63651675	3.8736626152210535e-05	0.0017465636643166581	0.6197183098591549	0.39454746334617335
LOC102551819	4.108236	1.5308317	3.986931062063424e-05	0.0017937767520863038	0.29577464788732394	0.09001463167010063
Pde10a	4.104661	0.96468216	4.0490822485755725e-05	0.0018178385101420868	0.47183098591549294	0.28737794499686464
Fhit	4.1025844	0.55223584	4.0856105567900826e-05	0.0018303186096936084	0.823943661971831	0.5852220131983636
Pdlim5	4.0754824	0.9455394	4.59190816922325e-05	0.0020483818441688227	0.3873239436619718	0.17265370718743467
Epb41l4a	4.0746803	0.99909467	4.6077627122428185e-05	0.0020510902977682152	0.33098591549295775	0.11588879930723521
Washc2c	4.069412	1.1138597	4.713185646891281e-05	0.0020935730989983603	0.3732394366197183	0.1731165457314342
Arhgef28	4.0650444	0.7557901	4.802334709143263e-05	0.002128662780378386	0.47183098591549294	0.2519036101406432
Dennd1a	4.061983	0.5154902	4.8657555457010484e-05	0.0021522242778727464	0.795774647887324	0.5849532682373316
Nr3c2	4.059937	0.89774334	4.9085978703584174e-05	0.0021666034305249386	0.4295774647887324	0.22570097644002507
Pkn2	4.056358	0.680695	4.9843874475988255e-05	0.0021954341854276676	0.5422535211267606	0.3290782047836603
Lin52	4.044801	0.65856624	5.23675299977048e-05	0.002296940656761253	0.5492957746478874	0.3291976469885634
Pnkd	4.0273504	1.0092221	5.6408938659888063e-05	0.0024638954332150275	0.38028169014084506	0.18092507987697454
Erbb4	4.0256033	0.61837655	5.68294659446722e-05	0.0024771030831517615	0.8802816901408451	0.5233808116097823
Dock9	4.022089	0.7029675	5.7684224265338266e-05	0.002509144078728386	0.5211267605633803	0.3060706500642002
Secisbp2l	4.020186	0.6551834	5.81522657547582e-05	0.0025242658464063364	0.5140845070422535	0.29217056346860165
Pgm1	4.019017	1.6319224	5.844137347482078e-05	0.0025315740418865545	0.2746478873239437	0.07536803129385769
Ckb	4.0166154	1.0458986	5.903996090171542e-05	0.002552230557248176	0.36619718309859156	0.16238167756576785
Kansl1l	4.015978	0.58190477	5.919976386312745e-05	0.0025538729406467697	0.676056338028169	0.4724387112186091
Fa2h	4.0101337	0.5795808	6.068439047067325e-05	0.0026125440053555143	0.45774647887323944	0.21413001284003702
Afdn	4.0068517	0.6315497	6.153350317587673e-05	0.0026377399184876254	0.5563380281690141	0.34055958672997105
Srebf2	4.006416	0.81881803	6.164707431359994e-05	0.0026377399184876254	0.44366197183098594	0.2397802263429783
Plaat3	3.9996068	1.6316133	6.344782158759229e-05	0.002698269832465436	0.2746478873239437	0.07433784227656842
Srcin1	3.9927695	0.92584014	6.530604732246344e-05	0.0027716732553902195	0.4014084507042254	0.19928931888082654
Tnrc6a	3.9922166	0.56026554	6.545851375087788e-05	0.0027725317157594053	0.647887323943662	0.4338439487592941
Chd7	3.9907598	0.59760904	6.586192294925512e-05	0.0027839941059558124	0.5845070422535211	0.3426796858670011
Pcca	3.9692228	0.72299707	7.210745543702499e-05	0.0030357528327161964	0.5	0.2929469378004718
Hmgn3	3.9649045	0.98046994	7.342534948706865e-05	0.0030850418383684994	0.39436619718309857	0.19663172982173252
Ralgps1	3.9543538	1.0427383	7.674180222985023e-05	0.0032179372511020802	0.3732394366197183	0.17810325778613872
Cntnap2	3.9527128	0.6736954	7.727019172430532e-05	0.00322718493962507	0.5352112676056338	0.32768968915166174
Plxnb3	3.9466255	1.3739767	7.926038804394395e-05	0.0033037242459827616	0.29577464788732394	0.0964197199080295
Afg1l	3.9457498	1.1191292	7.955068324083214e-05	0.0033092452873557275	0.34507042253521125	0.14925796530203947
Ddhd1	3.938737	1.0133446	8.191171567058338e-05	0.0033939941319159114	0.38028169014084506	0.18185075696497358
Gng12	3.932925	0.71302783	8.391845088292051e-05	0.0034702844994305947	0.4859154929577465	0.2695213353638508
Scg3	3.9266124	1.4996549	8.615068899417758e-05	0.0035416379322586807	0.29577464788732394	0.10382513661202186
Cdc14a	3.9240413	1.3356134	8.707581662064041e-05	0.003572664523030033	0.2887323943661972	0.08974588670906865
Ccdc88a	3.905125	0.5089559	9.417671608363554e-05	0.0038489454764317798	0.7323943661971831	0.5216488996386873
Ext1	3.904637	0.5466985	9.436685096604116e-05	0.0038492128353191032	0.6549295774647887	0.4268565797724626
Gpd2	3.900063	0.9558168	9.616761901137212e-05	0.003907496809546555	0.36619718309859156	0.1670996446594404
Trim9	3.899003	1.0158384	9.658955992531876e-05	0.003917014919524629	0.38028169014084506	0.1891516617396757
Asap1	3.8809128	0.52023506	0.0001040652049636868	0.00420391346294539	0.7253521126760564	0.4753949057899609
Elovl2	3.8760655	1.8502821	0.00010615913947350829	0.004280254842695336	0.2535211267605634	0.06314013556690257
Rftn2	3.8740146	0.6976042	0.00010705694947203108	0.004308168910999239	0.45774647887323944	0.2487085311594852
Nxn	3.8719337	1.2396888	0.0001079753674932833	0.004336803744950532	0.29577464788732394	0.1000925677087999
Txnip	3.857225	0.8060972	0.00011468158118397769	0.00458857639523526	0.3380281690140845	0.12946041983935022
Inpp5f	3.8539407	0.6239729	0.0001162317179368407	0.004632916726737267	0.47183098591549294	0.25245603033832004
Tmem100	3.8493278	1.4341772	0.00011844247038971806	0.004703153095058388	0.28169014084507044	0.08817820776971542
Insc	3.846022	1.1480935	0.00012005109818649354	0.0047580176268015575	0.31690140845070425	0.11915852966645764
Slc7a11	3.842575	1.2986654	0.0001217502124693025	0.004812368899087811	0.2746478873239437	0.08120576905849682
Pacs2	3.8404872	0.86279434	0.00012279029602079458	0.004839137869120261	0.4014084507042254	0.20060318313476067
Opalin	3.8397439	0.588936	0.0001231627703693597	0.004844710400682919	0.4154929577464789	0.18925617366896594
Eps8	3.8294792	1.3464855	0.0001284147254839028	0.005041841075834282	0.2887323943661972	0.09571799695422377
Ccnl2	3.8279552	0.5586749	0.00012921224126094007	0.005063670748181064	0.528169014084507	0.31099764101645316
Sema6d	3.8272877	1.1985773	0.0001295631192154059	0.005067948428116045	0.33098591549295775	0.13940398339753352
Dpysl2	3.823119	0.50610006	0.0001317742139645149	0.005144838305363164	0.6338028169014085	0.40461046910925974
Oxct1	3.8130343	0.9319697	0.00013727110007188473	0.005329677563161362	0.3873239436619718	0.19619875182895877
Dab1	3.8104956	0.6811656	0.00013868841882889378	0.005374753029882786	0.47183098591549294	0.26151870763534296
Enoph1	3.800333	0.64802486	0.00014450176338099818	0.005589712123701121	0.5	0.2903789303950551
Gabra2	3.7967322	1.0458832	0.00014661597749433412	0.00565064445615112	0.352112676056338	0.16284451610976738
Marchf3	3.7951562	1.2095795	0.00014755047838906307	0.005676226293403847	0.30985915492957744	0.12015885813252113
Slc25a13	3.7933786	0.5430315	0.00014861125276081956	0.005706563233302826	0.5422535211267606	0.3086386574696169
Pde4dip	3.7920628	0.55325186	0.0001494011047970952	0.005718451349517182	0.5704225352112676	0.3555645137209233
Hibch	3.7919545	0.97489786	0.00014946634262784584	0.005718451349517182	0.36619718309859156	0.17659529994923706
Sbf1	3.7833028	0.8482651	0.00015476100702602048	0.0059102354705055475	0.44366197183098594	0.25602436620980024
Nxpe3	3.782468	1.1557136	0.00015528099931112567	0.0059193116937401105	0.30985915492957744	0.1197109498641345
LOC100910792	3.7754161	0.7168816	0.00015974071265839168	0.006067253227528695	0.4859154929577465	0.29226014512227894
Ubr1	3.7554572	0.6195562	0.000173025336350476	0.006512835191964237	0.5492957746478874	0.34824867867060827
Shroom2	3.7436144	1.0435829	0.00018139192485907817	0.006803332909830828	0.323943661971831	0.13107288960554211
Agbl3	3.7431355	0.9828721	0.00018173826322519918	0.006804150762106297	0.352112676056338	0.16402400788318552
Mcu	3.7310867	0.6521102	0.00019065561148579068	0.00712528618611602	0.45774647887323944	0.25279942667741645
Agpat4	3.725199	0.58561534	0.00019516127767259394	0.007280696348191467	0.4647887323943662	0.256322971722058
Sccpdh	3.724349	1.1796284	0.00019581978309004275	0.007292286984486388	0.3028169014084507	0.11466451670697841
Kidins220	3.7223895	0.6305149	0.00019734634488789306	0.007331805131296508	0.528169014084507	0.34079847113977724
Sptbn1	3.7220902	0.5479611	0.00019758036340658815	0.007331805131296508	0.5704225352112676	0.3537280898205381
Kcne2	3.7196233	1.0790619	0.00019952013308976736	0.0073907051419789095	0.3380281690140845	0.15399086267132492
Gpc6	3.7148194	0.6379398	0.00020334885102462182	0.007506007060884192	0.47183098591549294	0.25921944519095824
Dusp10	3.709907	1.4948846	0.00020733525519467147	0.007639702918122113	0.2676056338028169	0.08090716354623906
Tmtc2	3.7060637	0.6193187	0.00021050542203214707	0.007742906453203501	0.5070422535211268	0.29670936725491953
Pde7b	3.6916695	0.62926453	0.00022278694485662064	0.008180299624980574	0.5	0.29485801307892145
Lgr4	3.6880057	0.98824626	0.0002260185084423788	0.00828444763636873	0.33098591549295775	0.14398757801069006
Map4k4	3.6854932	0.53843325	0.00022826008852517215	0.008352008753959441	0.647887323943662	0.4423243453074144
Igdcc4	3.6834989	1.3100883	0.00023005426465034742	0.00840299253076513	0.2887323943661972	0.1056018394099555
Ssbp2	3.6771126	0.5343709	0.00023588898150713134	0.008586195115066867	0.5845070422535211	0.3745408940249037
Dennd2a	3.6564534	0.7538404	0.0002557289541164883	0.009260126514691353	0.4295774647887324	0.23867538594762458
Csrp1	3.6542335	1.0231316	0.00025795145394454225	0.009324500316209091	0.30985915492957744	0.1183672250589746
Nol4	3.6526814	0.8056297	0.0002595162129980535	0.009364917249082942	0.4084507042253521	0.2245513452178327
Pigf	3.6487143	0.6559807	0.00026355606528489936	0.00949435818687835	0.4014084507042254	0.19809489683179551
Gulp1	3.6415539	1.4948453	0.0002709973039512686	0.00972898882644229	0.2605633802816901	0.07878706440920899
Fam171a1	3.6284604	1.0525002	0.00028511648029411364	0.010162370246181928	0.34507042253521125	0.16583057123234496
ENSRNOG00000066003	3.62812	1.078416	0.00028549251526286155	0.010162370246181928	0.30985915492957744	0.12408552061871062
Dclk2	3.6253345	0.77755356	0.00028858776529134097	0.010254803530300909	0.39436619718309857	0.20563468601630386
Dcaf6	3.6177254	0.6567375	0.0002972034735058949	0.010507871881154455	0.49295774647887325	0.3125205291289677
Ppp1r14a	3.6158676	0.822509	0.00029934336939698634	0.010565712260567703	0.34507042253521125	0.1498253157753292
Tp53bp2	3.615408	1.494712	0.00029987494704157455	0.010566685949031348	0.2605633802816901	0.08042939472662665
Ptpn4	3.5997348	0.58294237	0.00031854195373484727	0.011168144819406032	0.5211267605633803	0.33057123234494906
Smox	3.5971594	0.9080507	0.0003217113626593311	0.011242884975418843	0.31690140845070425	0.12620561975574068
Mdm4	3.5971313	0.5693522	0.00032174620744306525	0.011242884975418843	0.5704225352112676	0.3779897876914808
Zfp57	3.5879896	0.9625384	0.00033323763845151123	0.01160574805278137	0.3028169014084507	0.11515721580220371
Chd4	3.5824943	1.0148414	0.00034032923296937486	0.011833072468384599	0.34507042253521125	0.16995132730150198
Prrx1	3.5780437	1.2903996	0.00034617565838086946	0.012016421943068392	0.28169014084507044	0.1027800173191197
Ppfibp2	3.575425	0.9565363	0.0003496595036014119	0.012097295631200005	0.323943661971831	0.13583564752605334
Pik3c2b	3.5724897	0.66730636	0.00035360337634846766	0.01221358877845465	0.3732394366197183	0.1761772522320762
Arhgef4	3.5704281	1.5527779	0.0003563982382387242	0.012289877406107059	0.28169014084507044	0.11342530383110873
Gprc5b	3.5687373	0.94210315	0.00035870596053214705	0.012330532318669402	0.33098591549295775	0.14589865328913973
Cnksr3	3.5687025	1.1046106	0.00035875344435697484	0.012330532318669402	0.2887323943661972	0.10427304488040849
Gpr37	3.5648568	1.1326671	0.0003640548214668687	0.012492264135637265	0.29577464788732394	0.11352981576039893
Prr5l	3.5545402	1.0710822	0.0003786405516272391	0.012971532361791984	0.2887323943661972	0.10430290543163427
Sox2	3.55296	1.0287374	0.00038092250330209635	0.013028419582759791	0.2887323943661972	0.10395950909253784
Gpt2	3.5447938	0.90051025	0.00039292037104062975	0.013364613361440545	0.33098591549295775	0.14822777628475023
Ddhd2	3.537521	0.6507614	0.00040390240887359463	0.013702617968355639	0.45774647887323944	0.2707605482397205
Atp11a	3.5342648	0.97413474	0.0004089113027157562	0.013850136304908795	0.3028169014084507	0.12032309116426289
Osbpl9	3.5330746	0.6324093	0.0004107565521063209	0.013890196566872782	0.4507042253521127	0.2647585774433396
N4bp2l2	3.529194	0.5292522	0.00041682710051724534	0.014072780981392216	0.49295774647887325	0.2919466093344083
LOC100361645	3.5261962	0.64345706	0.00042157462794985056	0.014187373434344409	0.4084507042253521	0.21750425512854968
Col9a3	3.5253441	0.95563686	0.00042293289314687834	0.014210274098906172	0.29577464788732394	0.10948371106930634
Wdpcp	3.5177634	0.8444108	0.0004352002707062632	0.014575733028158969	0.3732394366197183	0.1951536325360566
Syne2	3.5014007	0.640805	0.00046281935652572073	0.015426821349631576	0.39436619718309857	0.19894592254173013
Ell2	3.500837	0.67752796	0.0004637992522770724	0.01543494464006524	0.4507042253521127	0.2691928693003673
Lap3	3.4881966	0.7078489	0.0004862903681718994	0.01608133100803161	0.39436619718309857	0.2046044969990146
Ccp110	3.4800153	1.1044592	0.000501385173020957	0.016502419996165436	0.2887323943661972	0.11206664875033594
Ppp3cc	3.4739692	0.55327916	0.0005128197700974952	0.016852318651824582	0.47183098591549294	0.2783749888022933
AABR07031491.2	3.4691372	0.52532667	0.0005221327031764483	0.017131509005942746	0.5140845070422535	0.32126967063811995
Dnajb2	3.4530542	0.88743347	0.0005542775457657152	0.01810121966436758	0.3732394366197183	0.2009167189226313
Epb41l5	3.4512744	1.175651	0.0005579458560856649	0.018192679344777685	0.28169014084507044	0.10846845232762997
Abca8a	3.4475977	0.6286976	0.0005655954685690981	0.018356462219844754	0.43661971830985913	0.2448863806025859
Coro2b	3.4447472	1.1086248	0.0005715937262883835	0.018522463779539797	0.352112676056338	0.18226880468213444
Gatm	3.4439971	0.7460302	0.0005731817895519021	0.018545261419359846	0.34507042253521125	0.15785780405506286
Zfp142	3.440197	1.0290773	0.0005812909986564308	0.018778654973545035	0.30985915492957744	0.13753769894592255
Hdac4	3.4370449	0.8877418	0.0005880979683474777	0.01896932616057418	0.4014084507042254	0.23582370330556301
Atp1b2	3.4343114	1.3930534	0.0005940614080885844	0.01913224498000808	0.2535211267605634	0.08186270118546389
ENSRNOG00000068587	3.4310293	1.4485505	0.0006012956708732807	0.01933552919559694	0.2605633802816901	0.09228403356325958
Cecr2	3.425068	0.9775038	0.0006146459812025786	0.0197043847735371	0.3028169014084507	0.12407059034309774
Tfdp2	3.421879	0.59815687	0.0006218999097760253	0.01990649390589946	0.4647887323943662	0.2819134641225477
St3gal3	3.4205804	0.51222533	0.0006248765105035686	0.019971281889051555	0.528169014084507	0.3307951864791424
Mon2	3.4199865	0.612177	0.0006262425077628073	0.01998447552169714	0.4507042253521127	0.26692346740720835
Thoc2	3.408768	0.5544731	0.0006525693865784633	0.020698592676254252	0.47183098591549294	0.2860640807429305
Jam3	3.4061017	0.82978183	0.0006589763947713031	0.0208702403214126	0.352112676056338	0.1757144136880767
Psat1	3.39515	1.2995211	0.0006859104224748756	0.02162526002647856	0.2535211267605634	0.08177311953178655
Ttc28	3.39055	0.50542724	0.0006975258546475036	0.021892705192424495	0.4647887323943662	0.26786407477082025
Tcf7l1	3.389249	1.1648217	0.0007008431415667211	0.021963942161566326	0.2676056338028169	0.09453850518080564
Leng8	3.385939	0.58447164	0.0007093518876741521	0.022164339309949738	0.5211267605633803	0.3475021648899639
Serinc5	3.385256	0.5965928	0.0007111190302164436	0.022186490457616004	0.45774647887323944	0.26507211323121027
Hmox2	3.3829753	1.0142226	0.0007170504108657129	0.02230516159378418	0.29577464788732394	0.1252052912896772
Stk39	3.380075	0.6969049	0.0007246607258154246	0.022475202333500286	0.4225352112676056	0.248200901788647
Hacd2	3.3753707	0.67576396	0.000737163020178321	0.02282102982862748	0.4225352112676056	0.24905192749858163
Arid4b	3.375063	0.51850814	0.0007379880866073372	0.02282102982862748	0.5422535211267606	0.36173071754904595
Dbi	3.3476684	1.3548216	0.0008149447745917928	0.02494325860451318	0.2535211267605634	0.08634178386933022
Smarcc2	3.3458712	0.7230774	0.0008202448100422226	0.02506888146843329	0.4154929577464789	0.24331870166323272
Hepacam	3.3439722	0.82126224	0.0008258800679738504	0.025167734745842656	0.31690140845070425	0.135746065872376
Mcam	3.3406944	1.1868942	0.0008356912517376647	0.025402816863316104	0.2676056338028169	0.0980172593986085
Nxpe1	3.3333585	1.0535636	0.0008580426589353946	0.025996708652080175	0.3380281690140845	0.17770014034459075
Scp2	3.3293352	0.8350274	0.0008705357479099129	0.026337160881211016	0.352112676056338	0.1858520708292275
Cpeb3	3.3269353	0.5762615	0.0008780672542400003	0.026526740709504105	0.5	0.3130281584998059
Tead1	3.3200266	1.1797186	0.0009000887327985726	0.02707497901270427	0.2746478873239437	0.11031980650362806
St6galnac5	3.3094866	1.2412748	0.0009346720540546444	0.028034812997581798	0.2605633802816901	0.09631520797873928
Smarcd2	3.3010473	1.0759314	0.0009632460074527515	0.02876839856446494	0.2746478873239437	0.10710979724685718
Rab6a	3.2913182	0.6491577	0.000997190160062477	0.02961344036242194	0.4084507042253521	0.2365552868105945
LOC120098901	3.289454	0.9627848	0.0010038197259242385	0.0297681532867434	0.3028169014084507	0.1377019319776643
Ermn	3.288795	0.65470016	0.0010061729444060179	0.029795793718102502	0.31690140845070425	0.13496969154050584
Abcd3	3.2845416	0.6101373	0.0010214837465702805	0.03012155869281646	0.3873239436619718	0.21103944578816924
Pabpn1	3.2757404	0.50672907	0.0010538537771254083	0.030954542486660557	0.5140845070422535	0.33134760667681923
Acly	3.2736528	1.0236698	0.0010616696933330371	0.03113142208450413	0.2887323943661972	0.1237421242796142
Arrb1	3.272142	1.168484	0.0010673601120597144	0.03125456998525695	0.28169014084507044	0.12100988384245573
Rev3l	3.2713332	0.53890145	0.001070416920404904	0.03126084421048753	0.5070422535211268	0.3308399773059811
Cd63	3.2637198	0.55341643	0.0010995981392482154	0.0320196869270529	0.352112676056338	0.1704141658455015
Fah	3.2572339	0.9163247	0.0011250371918312436	0.03271502047702337	0.28169014084507044	0.11120069276478844
Sh3gl3	3.2550442	0.7198501	0.001133746676734653	0.032877085510952614	0.3873239436619718	0.22143091761473918
Letm2	3.2400951	0.6493637	0.0011948983430992613	0.03450721578707866	0.352112676056338	0.17656543939801128
Arhgap42	3.2392995	0.6697564	0.0011982366664471838	0.034556024688764314	0.31690140845070425	0.14009077607572637
Ppp1r9a	3.2330194	0.6006404	0.0012248925130280094	0.03517958414814417	0.44366197183098594	0.27744931171429427
Ganc	3.2177103	0.5669741	0.0012921825478786075	0.03693645271108218	0.352112676056338	0.1738481292364657
Aplp1	3.2144933	0.5828693	0.0013067497275109545	0.03727525821359819	0.4225352112676056	0.24881304308877542
Kcna6	3.2042243	0.9463546	0.0013542689394160916	0.038525919381001056	0.28169014084507044	0.11727731493923378
Itgb8	3.1991777	0.92852485	0.0013782018810253676	0.039153632300241	0.30985915492957744	0.14709307533817073
Atosa	3.1974738	0.71580803	0.0013863700114078769	0.039279234674564255	0.38028169014084506	0.217459464301711
Rdx	3.1884406	0.65065295	0.0014304242287501306	0.040363760942093194	0.3591549295774648	0.1871957956343874
Notch1	3.1778703	1.258212	0.0014836110016249549	0.04158474366319359	0.2535211267605634	0.0952103675833856
Mitf	3.174248	0.5693404	0.0015022532934497075	0.042051058144815176	0.45774647887323944	0.28773627161157395
Dpy19l1	3.1717072	0.535341	0.0015154570592345764	0.04230768668963	0.39436619718309857	0.21436889724984323
Atp9b	3.164547	0.5088957	0.00155324602236994	0.04324748486720871	0.5070422535211268	0.3321239810086894
RGD1563888	3.1628191	0.7482318	0.0015624933671718657	0.04343852721488255	0.28169014084507044	0.11281316253098032
Lgi3	3.1471937	0.8686758	0.0016484575822783285	0.045237646164983554	0.29577464788732394	0.1317298217325092
Piga	3.14508	0.8189714	0.0016604141010597344	0.045506198748782214	0.28169014084507044	0.11473916808504285
Ibtk	3.1374342	0.7631394	0.0017043355356039028	0.04640662186944341	0.33098591549295775	0.17002597867956643
Mprip	3.132097	0.6323175	0.001735625209410735	0.04719729979313291	0.43661971830985913	0.2817641613664188
Ppp2r5a	3.1291053	0.7050063	0.0017533938659898744	0.04761872512220687	0.36619718309859156	0.20061811341037356
Ccdc167	3.1229076	0.862873	0.0017907392285868926	0.04831999828385173	0.2887323943661972	0.12923646570515693
Tle1	3.1201935	1.262632	0.0018073223781695951	0.04870478275154721	0.2535211267605634	0.10036131266983188
Slc3a2	3.1106052	0.8876206	0.0018670429127140018	0.049992875744523324	0.2887323943661972	0.12917674460270537
Slc9a9	-3.2070014	-1.3133411	0.001341263751207967	0.038207793217155214	0.352112676056338	0.433321389112843
Dennd4a	-3.2712965	-1.0830505	0.001070556431514359	0.03126084421048753	0.30985915492957744	0.41713697034847264
Lrp1b	-3.2756581	-1.8259206	0.001054161181697779	0.030954542486660557	0.33098591549295775	0.39151661739675714
Slc8a1	-3.3720691	-0.7916284	0.0007460570010649337	0.0230365700800109	0.5352112676056338	0.5613634327689689
Csmd1	-3.511275	-1.396044	0.00044596262861434227	0.014912364388402393	0.4647887323943662	0.5015676789393532
Srgap2	-3.9281297	-1.731195	8.560902739196645e-05	0.00352628461355593	0.4084507042253521	0.4944608677476186
Mef2a	-3.9428275	-1.2754244	8.052658064795385e-05	0.003343208494782179	0.3591549295774648	0.47530532413628357
Tanc2	-4.040097	-0.85776657	5.3429074424419196e-05	0.0023386095498588158	0.5352112676056338	0.5692615485681866
Csmd3	-4.3047953	-1.7756238	1.6714017410748464e-05	0.0008187525444713838	0.33098591549295775	0.43626265340858195
Opcml	-4.397155	-2.189796	1.0967908391849836e-05	0.0005517823840961259	0.323943661971831	0.43665084057451703
Dpp10	-4.845397	-2.2211757	1.263586065730401e-06	7.504913726374953e-05	0.29577464788732394	0.44162262235360866
Nav3	-6.0182734	-1.8579044	1.7628734064447569e-09	1.599982279714016e-07	0.47183098591549294	0.5769954313356624
