# Supplementary material for: Single-cell RNA sequencing identifies microglial state changes associated with iTBS after ischemia–reperfusion injury
Source: PLoS One. 2026 Apr 20;21(4):e0346888. doi: 10.1371/journal.pone.0346888 (PMC13095131; doi:10.1371/journal.pone.0346888)
Supplement: S1 File — These materials provide additional support for the results presented in this study. (ZIP) [file pone.0346888.s005.zip › single-cell RNA sequencing/standard analysis/05-Marker_gene_analysis/cluster2/differentially_expressed_genes.xls]

names	scores	logfoldchanges	pvals	pvals_adj	pct_nz_group	pct_nz_reference
Slc1a2	149.5615	6.6618137	0.0	0.0	0.9935205183585313	0.177322840045951
Gpc5	149.46242	6.0043573	0.0	0.0	0.9954529953393202	0.2858220599077551
Ntm	146.17134	4.3684845	0.0	0.0	0.9945435944071843	0.41532500042864734
Gpm6a	141.44696	4.4839063	0.0	0.0	0.9663521655109697	0.30192205476398676
Rora	139.57666	3.9352708	0.0	0.0	0.9864726611344776	0.3886288428235859
Ctnnd2	134.77258	3.3340724	0.0	0.0	0.9763555757644652	0.4249095554069578
Rorb	132.7187	5.1649756	0.0	0.0	0.9105376833011254	0.09632563482674074
Gabrb1	132.65703	4.1204147	0.0	0.0	0.938274411731272	0.23659619704061863
Nrxn1	131.64096	3.2005322	0.0	0.0	0.9949982948732522	0.5808171733278467
ENSRNOG00000062419	130.2989	4.901196	0.0	0.0	0.896555643969535	0.12907429316050273
Prex2	128.73091	4.145419	0.0	0.0	0.9194043423894509	0.209454246180752
Fmn2	126.95416	3.7194986	0.0	0.0	0.9063317039899966	0.2681103509764587
Lsamp	126.200066	2.8405025	0.0	0.0	0.9974991474366262	0.7470294737925004
Zbtb20	125.30889	2.4844656	0.0	0.0	0.978629078094805	0.6464688030451109
Slc1a3	124.29916	3.2094407	0.0	0.0	0.9404342389450949	0.3688767724568352
Atp1a2	121.22143	4.3090954	0.0	0.0	0.8594975559849949	0.13030879755842464
Npas3	119.01889	2.6196218	0.0	0.0	0.9681709673752416	0.5199492481525299
Tenm3	114.80631	3.220123	0.0	0.0	0.8900761623280664	0.2605318656447714
Cpe	113.829094	3.3046772	0.0	0.0	0.8581334545867909	0.2832330298510022
Cadm1	112.94077	2.604542	0.0	0.0	0.9058770035239286	0.46607684789877063
Dtna	112.89977	2.6312895	0.0	0.0	0.9004205979311128	0.42526961918968503
Itih3	112.69402	5.9307394	0.0	0.0	0.7640104581107195	0.03826963633557945
Slc4a4	112.08519	4.324291	0.0	0.0	0.796976241900648	0.13262349330452822
Msi2	111.37315	2.9439542	0.0	0.0	0.8637035352961236	0.3378084117758003
Nckap5	109.742256	3.4494576	0.0	0.0	0.8326702284869842	0.1905251787459493
B3galt1	109.35993	2.4462857	0.0	0.0	0.9117881095828123	0.47831901651149633
Plcb1	108.7743	2.8641126	0.0	0.0	0.8936000909400932	0.32223993964645165
Negr1	107.83098	2.5399377	0.0	0.0	0.9241786972831647	0.39958506935514293
Cadm2	107.575455	2.1007261	0.0	0.0	0.9856769353188587	0.6627231109510827
Macf1	106.02026	1.9036908	0.0	0.0	0.9312265545072184	0.6590881813349794
Nwd1	104.29957	5.300673	0.0	0.0	0.714561782425827	0.04267613120038407
Ttyh1	103.81002	3.6373558	0.0	0.0	0.7662839604410594	0.18016905851893764
Nrcam	102.38827	2.5876431	0.0	0.0	0.8576787541207229	0.3272979784990484
Fut9	101.6994	2.567327	0.0	0.0	0.8433556894395817	0.372906057644497
Tnik	100.5837	2.6232393	0.0	0.0	0.8239172445151757	0.3257205562128148
Dgkb	100.50089	2.6991405	0.0	0.0	0.8479026941002614	0.2835759477393138
Pitpnc1	100.355385	2.685074	0.0	0.0	0.856769353188587	0.2913944755928193
Gramd2b	100.33328	4.1732626	0.0	0.0	0.7166079345231329	0.09274214289388406
Col11a2	99.60075	5.037941	0.0	0.0	0.6888712060929862	0.05190062239596729
Fry	98.83775	3.0102406	0.0	0.0	0.773331817665113	0.24996999468477274
Trps1	98.76697	2.2914522	0.0	0.0	0.8633625099465727	0.43751178780241073
Luzp2	98.53838	2.6115286	0.0	0.0	0.8677958394907355	0.4629220033263035
Ntrk2	98.447754	2.7774348	0.0	0.0	0.8039104240081846	0.27303122267373076
Cdh10	97.97383	2.9645836	0.0	0.0	0.7804933500056838	0.23116094851087907
Rgs7	97.41383	3.0083113	0.0	0.0	0.7883369330453563	0.267235910361264
Gli3	97.349815	4.76126	0.0	0.0	0.6787541207229737	0.07132692076882191
Nfia	95.953094	1.8883806	0.0	0.0	0.9062180288734796	0.572878624213432
Plpp3	95.704735	3.9632885	0.0	0.0	0.6927361600545641	0.09942904171596112
Ston2	95.18277	3.7682104	0.0	0.0	0.7014891440263726	0.11758654390206265
Sat1	92.9359	2.554814	0.0	0.0	0.8080027282027964	0.34602129520086417
Sparcl1	92.69816	3.8799577	0.0	0.0	0.6793224963055587	0.11544330710011488
LOC120100068	92.67665	5.5681343	0.0	0.0	0.631806297601455	0.030039607016099996
Cyp7b1	92.2837	4.501391	0.0	0.0	0.652267818574514	0.07376163777583458
AABR07028615.1	91.095116	1.9484037	0.0	0.0	0.9278163010117085	0.5516520069269414
Sfxn5	89.5598	4.663592	0.0	0.0	0.6293054450380812	0.07348730346518526
Nhsl1	89.39094	3.5085375	0.0	0.0	0.6715925883824031	0.13164617732284004
Cacna2d3	88.435715	2.3639846	0.0	0.0	0.8020916221439127	0.27078511050528953
Camk2g	88.28603	3.2137706	0.0	0.0	0.6863703535296124	0.19275414501997495
Sox6	87.71816	2.3566606	0.0	0.0	0.8309651017392293	0.22282804382490612
Ptprz1	87.65656	2.2205646	0.0	0.0	0.8532454245765602	0.2856334550691837
Enah	87.19912	3.2983253	0.0	0.0	0.6688643855859953	0.16729249181283543
Prkn	86.5362	1.7698698	0.0	0.0	0.8746163464817551	0.5554583954872006
Bcan	86.38942	3.6631987	0.0	0.0	0.6404456064567466	0.09966908423777926
Apoe	84.55298	1.711348	0.0	0.0	0.9358872342844151	0.6381358983591379
Paqr8	83.71279	3.378732	0.0	0.0	0.6374900534273048	0.12864564580011317
Syne1	82.63681	2.1559858	0.0	0.0	0.7483232920313744	0.339214375117878
ENSRNOG00000066115	82.42889	1.8518581	0.0	0.0	0.8213027168352848	0.45037120861409735
Farp1	82.14519	2.7436614	0.0	0.0	0.6761395930430829	0.2195874697803611
Ccdc141	82.131386	5.1968546	0.0	0.0	0.5626918267591224	0.024227148809217634
ENSRNOG00000038987	81.9519	2.5557346	0.0	0.0	0.714220757076276	0.2675102446719133
Adgrb3	81.45143	1.6405871	0.0	0.0	0.9472547459361146	0.6050786139258955
Samd5	80.57221	2.6270893	0.0	0.0	0.6880754802773673	0.19085095073984534
Ildr1	80.07079	6.0725937	0.0	0.0	0.5402978288052745	0.014591156147660442
Trpm3	79.72412	2.6183672	0.0	0.0	0.6952370126179379	0.25051866330607137
Carmil1	79.38411	3.1279337	0.0	0.0	0.6212345117653746	0.1561305145482914
Gldc	79.25865	5.1644673	0.0	0.0	0.5443901329998864	0.029319479450645544
Gja1	78.56123	4.0096154	0.0	0.0	0.5672388314198022	0.05930764878349879
Kirrel3	78.466835	1.7819066	0.0	0.0	0.8533590996930772	0.4456217958609811
Mapk4	78.44085	3.7211106	0.0	0.0	0.5824712970330794	0.10443564288531111
Grin2c	78.195175	6.1272326	0.0	0.0	0.5268841650562692	0.013408089432985272
Clybl	77.65467	3.779353	0.0	0.0	0.5747413891099238	0.09015311283713115
Sash1	77.60457	2.2099469	0.0	0.0	0.7044446970558145	0.28973132383450784
Psd2	77.203575	4.6167107	0.0	0.0	0.5429123564851654	0.050066011693499994
Pdzrn3	76.78383	2.7341177	0.0	0.0	0.6345345003978629	0.14435128508478645
Bmpr1b	76.7699	5.08657	0.0	0.0	0.5300670683187451	0.034017454520515064
Astn2	76.56867	2.2465007	0.0	0.0	0.7013754689098556	0.2554223891089279
Gnao1	76.097855	2.1474276	0.0	0.0	0.7041036717062635	0.3302127805496974
Tspan7	75.82568	2.388664	0.0	0.0	0.6670455837217233	0.26466402619892665
ENSRNOG00000065957	75.77295	5.234726	0.0	0.0	0.5199499829487325	0.026490406872074483
Mertk	75.725525	2.0810692	0.0	0.0	0.7287711719904513	0.2302693620012688
Spire1	75.29236	2.3189158	0.0	0.0	0.6687507104694782	0.2718995936423024
Igsf11	75.01166	2.1169255	0.0	0.0	0.7063771740366034	0.2856506009635993
Cdh4	74.566795	3.5640163	0.0	0.0	0.5605319995452995	0.09972052192102601
Glis3	74.42911	4.0818496	0.0	0.0	0.5354097987950438	0.054781132657785093
Aifm3	74.23444	4.935812	0.0	0.0	0.5168807548027736	0.03885259674570924
Prdm16	73.96557	6.167499	0.0	0.0	0.4980106854609526	0.011796375357920545
Rgs6	73.61581	2.8514931	0.0	0.0	0.6000909400932136	0.13426949916842412
Plxnb1	73.576836	3.8352625	0.0	0.0	0.5366602250767307	0.06434854174167995
Asap2	73.08022	2.9801526	0.0	0.0	0.5867909514607252	0.15841091850556385
Arhgef26	72.858696	5.478336	0.0	0.0	0.49687393429578264	0.021038012447919346
Vwa8	72.69285	2.7202673	0.0	0.0	0.6036148687052404	0.19254839428698797
Arhgef12	72.65078	2.0660915	0.0	0.0	0.6861430032965784	0.32127976955917903
Nlgn1	72.22459	1.6288631	0.0	0.0	0.9345231328862112	0.530819745212009
Ndrg2	72.124054	4.76233	0.0	0.0	0.5017619643060134	0.031685612879995884
Prodh	71.80602	5.069018	0.0	0.0	0.4953961577810617	0.027622035903502908
Eya1	70.25491	4.871246	0.0	0.0	0.48698419915880414	0.028942269773502734
Sgip1	70.05554	1.9569633	0.0	0.0	0.673752415596226	0.3217255628139842
Cpq	69.91696	4.556712	0.0	0.0	0.4922132545185859	0.04104727123090376
Ank2	69.75204	1.305551	0.0	0.0	0.9045129021257247	0.6366784973338134
Acsl6	69.564575	3.9062943	0.0	0.0	0.5127884506081619	0.08420348747492414
Gpm6b	69.41515	1.3806466	0.0	0.0	0.8706377174036604	0.5829947019186256
Acsl3	69.15584	2.3440897	0.0	0.0	0.6269182675912243	0.24312878281295544
LOC120094123	68.45529	2.0440817	0.0	0.0	0.6646584062748664	0.30713440666632374
Npas2	68.43629	3.2760863	0.0	0.0	0.530521768784813	0.11729506369699776
Hnrnpa2b1	67.85195	1.3767288	0.0	0.0	0.8144822098442651	0.5709754299333025
Adcy2	67.43923	2.2923782	0.0	0.0	0.611344776628396	0.22634295218010048
Zfpm2	67.157036	2.303261	0.0	0.0	0.5996362396271456	0.18953071686984552
Phkb	67.10893	2.1121843	0.0	0.0	0.6280550187563942	0.2728083260463282
Stox2	67.00448	1.9961505	0.0	0.0	0.6551096964874389	0.3250518663306071
Grin2b	66.63781	2.0384402	0.0	0.0	0.6423780834375356	0.20662517360218097
Pard3b	66.589745	3.2388585	0.0	0.0	0.510855973627373	0.08648389143219656
Rgs20	66.57591	3.5332816	0.0	0.0	0.4981243605774696	0.07427601460830205
RGD1359290	66.41565	2.566664	0.0	0.0	0.5621234511765375	0.1396876018037481
Hlcs	66.148346	2.5951097	0.0	0.0	0.5648516539729453	0.192342643554001
Fgf13	65.97951	3.3840828	0.0	0.0	0.5077867454814141	0.09589698746635118
Ncoa1	64.797905	1.5836799	0.0	0.0	0.7088780265999772	0.43674022255370953
S100b	63.964615	3.8966963	0.0	0.0	0.46402182562237126	0.04883150729557807
ENSRNOG00000066171	63.54642	2.6610703	0.0	0.0	0.5334773218142549	0.1518954786276426
Fam163a	63.492542	3.463252	0.0	0.0	0.47629873820620666	0.06760626168064057
Lix1	63.073868	5.6754704	0.0	0.0	0.429123564851654	0.016477204533374482
Gabrg1	62.85694	2.7986274	0.0	0.0	0.510401273161305	0.11530613994479022
Ttyh3	62.763847	3.3040533	0.0	0.0	0.48891667613959305	0.10392126605284364
Sybu	62.01043	2.710794	0.0	0.0	0.5217687848130045	0.16568077773777068
Shisa9	61.925266	2.5847	0.0	0.0	0.531090144367398	0.15784510398984963
Fam107a	61.417934	4.700171	0.0	0.0	0.4299192906672729	0.03053683795415188
Rfx4	61.39867	4.522742	0.0	0.0	0.4323064681141298	0.03472043619155393
Col27a1	61.230473	3.748734	0.0	0.0	0.44878936000909403	0.053683795415187835
Meis2	60.909153	2.0019524	0.0	0.0	0.5754234398090258	0.19808651818322104
Folh1	60.85299	3.3111815	0.0	0.0	0.46265772422416734	0.0733501363098606
Arap2	60.743073	1.5109557	0.0	0.0	0.7126293054450381	0.3703513193765753
Acsbg1	60.54304	4.4814515	0.0	0.0	0.42423553484142323	0.027450576959347085
Pnp	60.517612	2.8403559	0.0	0.0	0.48743889962487214	0.10104075579102584
Bach2	60.296207	1.8594159	0.0	0.0	0.6110037512788451	0.2841246163606124
Slco1c1	60.13282	4.801226	0.0	0.0	0.41514152552006367	0.01918625585103647
Rabep1	59.853455	1.8628752	0.0	0.0	0.6055473456860293	0.30807743085918077
Ptk2b	59.6631	2.4807124	0.0	0.0	0.5172217801523247	0.16184009738868027
Grm3	59.34919	1.3714768	0.0	0.0	0.8825736046379448	0.46858014848344565
Pdlim5	58.519066	2.5062733	0.0	0.0	0.4942594066158918	0.1246677982956981
Aldh1l1	58.28056	6.2809215	0.0	0.0	0.3918381266340798	0.00829861289714178
Son	58.22426	1.1670107	0.0	0.0	0.8002728202796408	0.6018037480925192
Sorbs1	58.185402	1.6800915	0.0	0.0	0.6230533136296464	0.31272396824580356
Mdga2	57.984158	1.2426096	0.0	0.0	0.8482437194498125	0.5617166469488881
Pnpla7	57.65305	2.0840786	0.0	0.0	0.5431397067181993	0.18226085763763866
Tox	57.589985	1.913289	0.0	0.0	0.5682619074684552	0.2084254925158171
Acss1	57.57199	3.0308223	0.0	0.0	0.45197226327156986	0.08468357251856043
Add3	56.201694	1.6916658	0.0	0.0	0.6056610208025464	0.3007389880493116
ENSRNOG00000063779	55.6134	2.5605626	0.0	0.0	0.47243378424462884	0.12213020592219193
Nfib	55.370388	1.4488506	0.0	0.0	0.6539729453222689	0.35516005692436947
Srrm2	55.292385	1.138994	0.0	0.0	0.7640104581107195	0.5650600963599266
Slc15a2	55.285908	5.1667233	0.0	0.0	0.3787654882346254	0.015294137818699313
Per3	55.20429	2.0092115	0.0	0.0	0.5372286006593157	0.22001611714075064
Nim1k	54.887978	4.483611	0.0	0.0	0.38922359895418895	0.03453183135298253
Ahcyl1	54.394394	1.9645138	0.0	0.0	0.5391610776401046	0.24398607753373455
Lhfpl6	54.337074	1.6837367	0.0	0.0	0.5903148800727521	0.28743377398281983
Lpp	54.283836	1.694378	0.0	0.0	0.5747413891099238	0.2446204756271111
Car12	54.14196	3.999947	0.0	0.0	0.39456632943048764	0.04737410627025359
Pde7b	54.0358	1.7720613	0.0	0.0	0.5722405365465499	0.25351919482879826
Sv2c	53.82377	3.1304097	0.0	0.0	0.42469023530749117	0.08452925946882019
Insyn2a	53.813038	1.6655664	0.0	0.0	0.591224281004888	0.2788608267750287
Fermt2	53.597355	2.176634	0.0	0.0	0.5021029896555644	0.19134818167789722
Vegfa	53.387337	3.0376718	0.0	0.0	0.42605433670569515	0.09179911870102704
Mmd2	53.255707	3.225186	0.0	0.0	0.41195862225758784	0.07424172281947088
Dio2	53.11024	5.6545825	0.0	0.0	0.36080481982494034	0.011573478730517978
Rapgef3	53.106064	3.5096931	0.0	0.0	0.39638513129475955	0.05296366784973338
Tcf4	52.941654	0.8342481	0.0	0.0	0.9041718767761737	0.7582771805291223
Gpc6	52.67801	1.7179242	0.0	0.0	0.551096964874389	0.21571249764243952
Tom1l2	52.636906	1.5097421	0.0	0.0	0.6071387973172673	0.3568232086826809
Gria2	52.609505	1.2146865	0.0	0.0	0.7882232579288394	0.4634020883699398
Tnfrsf19	52.521645	2.6774087	0.0	0.0	0.4342389450949187	0.1030125336488178
Atp1b2	52.308407	3.8972569	0.0	0.0	0.37865181311810847	0.03751521698129383
Srgap3	52.217754	1.5148087	0.0	0.0	0.5992952142775947	0.33439637878709944
Bcar3	52.111607	2.5201786	0.0	0.0	0.43708082300784357	0.09903468614440272
Sdk2	52.00669	3.1558113	0.0	0.0	0.4144594748209617	0.09217632837816984
Gabbr1	51.944283	2.023297	0.0	0.0	0.508355121063999	0.22022186787373763
Daam2	51.931644	2.216336	0.0	0.0	0.46254404910765035	0.12857706222245083
Htra1	51.554474	3.0273063	0.0	0.0	0.4046834148005002	0.0740359720864839
Pcdh7	51.523647	1.1366926	0.0	0.0	0.7652608843924065	0.459578553915265
Nfs1	51.332302	3.0848224	0.0	0.0	0.4044560645674662	0.08007132692076882
Cbs	51.216343	5.5191298	0.0	0.0	0.34875525747413894	0.012276460401556848
Mgat4c	51.163506	3.0987515	0.0	0.0	0.4068432420143231	0.08696397647583286
Glud1	51.02576	2.294999	0.0	0.0	0.46254404910765035	0.15405586132400598
Maml2	50.981308	1.147603	0.0	0.0	0.7662839604410594	0.44953105978773383
Grid1	50.85158	1.2332346	0.0	0.0	0.6754575423439809	0.42384650995319173
Pcdhga5	50.535236	1.5494019	0.0	0.0	0.5846311242469023	0.3258062856848927
Tcf7l2	50.381443	1.5158529	0.0	0.0	0.55030123905877	0.22800610393841195
Dock1	50.291023	1.4010923	0.0	0.0	0.610890076162328	0.33671107453320304
Sugct	50.230396	2.1140444	0.0	0.0	0.4709560077299079	0.16521783858854996
Wasf3	50.229607	2.5907063	0.0	0.0	0.4345799704444697	0.13740719784647565
Pamr1	50.016163	4.412613	0.0	0.0	0.35841764237808343	0.03669221404934588
Bcl2	49.96104	2.8724532	0.0	0.0	0.4016141866545413	0.0837405483257034
Myo6	49.86949	1.501189	0.0	0.0	0.5771285665567807	0.284759014453989
Zhx3	49.840805	2.1670134	0.0	0.0	0.468796180516085	0.1814378547056907
Dpf3	49.741745	3.6095283	0.0	0.0	0.3696714789132659	0.04943161360012345
Sntb1	49.424454	3.7773914	0.0	0.0	0.35773559167898145	0.033434494110385266
Abhd3	48.917545	2.4779418	0.0	0.0	0.428668864385586	0.1314918642730998
Dnaaf9	48.85224	1.0787843	0.0	0.0	0.7103558031146981	0.49520772251084477
Dmd	48.761997	1.1949269	0.0	0.0	0.6718199386154371	0.35960084357800526
Adk	48.665455	1.6744096	0.0	0.0	0.5333636466977378	0.2722253656361984
Gli2	48.549557	4.370722	0.0	0.0	0.3405706490849153	0.02114088781441284
Igdcc4	48.304977	3.4482586	0.0	0.0	0.37069455496191883	0.06606313118323817
Cyp2d4	48.102856	4.646245	0.0	0.0	0.33500056837558256	0.019066234590127393
Leng9	47.4485	1.2533249	0.0	0.0	0.6401045811071956	0.4239665312141008
Rcan2	47.40587	1.4611864	0.0	0.0	0.5765601909741958	0.31862215592476384
Gfap	47.317997	4.0985913	0.0	0.0	0.3405706490849153	0.031394132674930984
Asap1	47.191704	1.1198863	0.0	0.0	0.6694327611685802	0.44673627899799395
Znrf3	46.9181	2.0465412	0.0	0.0	0.4534500397862908	0.1788488246489378
Plcd4	46.888233	5.140264	0.0	0.0	0.32204160509264523	0.014145362892855305
Elovl2	46.881718	4.913639	0.0	0.0	0.3282937365010799	0.023609896610256673
ENSRNOG00000064615	46.740204	2.7626467	0.0	0.0	0.38865522337160396	0.09872606004492224
Cntnap2	46.734535	1.4516141	0.0	0.0	0.5708764351483461	0.2915144968537284
Phactr3	46.65554	1.524847	0.0	0.0	0.5427986813686484	0.2984585840920392
Cachd1	46.58182	3.1383195	0.0	0.0	0.3629646470387632	0.06529156593453697
Slc7a10	46.54223	4.942374	0.0	0.0	0.32090485392747525	0.014985511719218834
Map3k20	46.496983	3.0004218	0.0	0.0	0.36421507332045017	0.06431424995284879
Arhgap26	46.084354	1.6921252	0.0	0.0	0.4942594066158918	0.22828043824906127
Wwc1	45.975197	3.2383945	0.0	0.0	0.36648857565079	0.08379198600895016
Cldn10	45.696304	4.4413066	0.0	0.0	0.32158690462657724	0.02264972652298407
Pld2	45.6822	3.0797503	0.0	0.0	0.3543253381834716	0.0579531231246678
Glul	45.488102	1.9731514	0.0	0.0	0.4311697169489599	0.14037343758037138
Egfr	45.263035	3.6909318	0.0	0.0	0.3284074116175969	0.03072544279272328
Ttll8	45.254856	6.332588	0.0	0.0	0.3040809366829601	0.006018208939869348
Atl2	45.082123	2.5672085	0.0	0.0	0.38626804592474706	0.10579016854414211
AABR07007032.1	45.07774	2.171636	0.0	0.0	0.4162782766852336	0.14532860106647463
Myh6	45.038677	1.8308742	0.0	0.0	0.4449244060475162	0.15621624402036932
Scg3	44.624092	3.2170305	0.0	0.0	0.34943730817324087	0.06724619789791335
Clu	44.444782	2.718816	0.0	0.0	0.3629646470387632	0.07789379832998988
Slc38a3	44.2095	3.9187903	0.0	0.0	0.3176082755484824	0.027553452325840576
Slc7a11	44.11753	2.9792392	0.0	0.0	0.33340911674434465	0.04363630128765667
Fgd6	43.741386	3.4767315	0.0	0.0	0.327384335568944	0.043139070349604784
Tafa5	43.70355	1.971435	0.0	0.0	0.4324201432306468	0.1800147454691974
Pbx1	43.687077	0.94338244	0.0	0.0	0.7071728998522223	0.48840080242785866
Ubr5	43.644367	1.3188666	0.0	0.0	0.5604183244287826	0.35207379592956467
Arhgap5	43.468063	1.6199192	0.0	0.0	0.4853927475275662	0.24283730260789055
Dab1	43.45924	1.5998061	0.0	0.0	0.4822098442650904	0.228743377398282
Sdccag8	43.37132	0.7892682	0.0	0.0	0.878481300443333	0.7312723968245803
Map2	43.34955	1.0907443	0.0	0.0	0.6274866431738092	0.3877372563139756
ENSRNOG00000066491	43.11947	1.5834509	0.0	0.0	0.490053427304763	0.25783996022152494
Csgalnact1	43.004917	3.416337	0.0	0.0	0.3309082641809708	0.05836462459064177
Atp13a4	43.002045	5.296367	0.0	0.0	0.2935091508468796	0.010527579171167464
Sorcs1	42.658348	1.0113121	0.0	0.0	0.674434466295328	0.44805651286799375
Klf12	42.621346	1.2865791	0.0	0.0	0.5416619302034784	0.2924403751521698
Epha5	42.603252	1.4892577	0.0	0.0	0.4918722291690349	0.23616754968022907
Utrn	42.572178	1.3456652	0.0	0.0	0.5180175059679436	0.2732026816178866
Arhgef4	42.45858	3.0944297	0.0	0.0	0.3431851767648062	0.07917974041115855
Mtss2	42.42396	2.26608	0.0	0.0	0.37490053427304765	0.10374980710868782
Gulp1	42.226284	3.4758046	0.0	0.0	0.3169262248493805	0.043310529293760607
Kcnma1	42.177113	1.1445267	0.0	0.0	0.5792883937706036	0.30346518526138916
Mras	41.95814	3.6813102	0.0	0.0	0.3176082755484824	0.050546096737136295
Itsn1	41.896873	1.6066666	0.0	0.0	0.4710696828464249	0.2420142996759426
Tmtc2	41.87488	1.3987572	0.0	0.0	0.510401273161305	0.2649897981928227
Gabra2	41.19069	2.3079698	0.0	0.0	0.3770603614868705	0.13099463333504793
Spag9	41.03695	0.9424727	0.0	0.0	0.6629532795271115	0.510793340534609
Nxn	40.89708	2.8681605	0.0	0.0	0.3285210867341139	0.06611456886648492
Cspg5	40.799656	2.216854	0.0	0.0	0.3697851540297829	0.11299144419868662
Zhx2	40.425823	1.8684037	0.0	0.0	0.4041150392179152	0.15654201601426537
Meis1	40.34181	1.756653	0.0	0.0	0.41377742412185975	0.16237162011556333
Dpyd	39.449528	1.7849001	0.0	0.0	0.4068432420143231	0.16309174768101778
Cdh20	39.242233	1.0648372	0.0	0.0	0.5940661589178129	0.3585892358074859
Ptprg	39.184708	0.9368641	0.0	0.0	0.610890076162328	0.34178625928021533
Pitpnm2	39.16994	2.5649762	0.0	0.0	0.34716380584290096	0.11275140167686848
Zeb1	38.98506	0.9999683	0.0	0.0	0.5649653290894623	0.3038766867273631
Foxo1	38.95273	2.263334	0.0	0.0	0.35000568375582586	0.10438420520206436
Gsta1	38.91749	4.6501904	0.0	0.0	0.27043310219392974	0.01426538415376438
Gpd2	38.820175	2.0583136	0.0	0.0	0.37319540752529273	0.1364984654424498
Aldoc	38.74484	3.6180506	0.0	0.0	0.28543821757417304	0.032234281501294516
Maob	38.59595	4.4127088	0.0	0.0	0.27077412754348074	0.017094456732335443
Tcf7l1	38.54355	2.7064924	0.0	0.0	0.3121518699556667	0.06213672136206985
Camk1d	38.452423	1.0870864	0.0	0.0	0.5621234511765375	0.34893609725151314
Slc39a12	38.31449	5.6817904	0.0	0.0	0.25997499147436626	0.007784236064674314
Eps8	38.176437	2.7491415	0.0	0.0	0.30999204274184383	0.06386845669804365
Slc25a18	38.165737	4.7193694	0.0	0.0	0.26474934636808	0.013836736793374826
Ctxnd1	38.014248	4.004935	0.0	0.0	0.27418438103899057	0.02609605130051609
Lypd6	37.96108	4.6961	0.0	0.0	0.265431397067182	0.016854414210517293
Cdh2	37.806816	1.3669935	0.0	0.0	0.4734568602932818	0.2689162080139911
Aqp4	37.72942	4.4827905	0.0	0.0	0.2633852449698761	0.014985511719218834
Nol4	37.587452	1.6376553	3.44637696981044e-309	1.6534723008934933e-307	0.4144594748209617	0.19635478284724722
Klhl5	37.388046	1.5855166	6.111450391657493e-306	2.918739610740114e-304	0.42173468227804933	0.201207070966857
Pygb	37.24123	2.7347558	1.469324534895737e-303	6.985455373837647e-302	0.3082869159940889	0.07105258645817258
Megf10	36.92311	1.9991714	1.9677886709142897e-298	9.271158938064944e-297	0.3417074002500853	0.10145225725699981
Kalrn	36.799072	0.87489504	1.9102947117282627e-296	8.98009841392259e-295	0.5902012049562351	0.3199766815835948
Arrb1	36.651184	2.563904	4.381455027478199e-294	2.0413685801357313e-292	0.3188587018301694	0.09155907617920889
Tmem100	36.585297	2.8189087	4.900244513790976e-293	2.2729762494721593e-291	0.29441855177901555	0.05754162165869382
Sox5	36.574924	1.0490656	7.16316452551727e-293	3.3152959700219666e-291	0.49948846197567354	0.24561493750321486
Mlc1	36.56014	4.5086985	1.2304876320040077e-292	5.682467773699565e-291	0.2545185858815505	0.013648131954803423
Chst11	36.474144	1.245189	2.8507217224415246e-291	1.3135875084111868e-289	0.43935432533818347	0.19944104384205202
Cmtm5	36.43066	1.4463946	1.3927119523793432e-290	6.389408926386282e-289	0.4122996476071388	0.17733998594036657
Prrx1	36.13718	2.4123292	5.915499353669803e-286	2.684509944784439e-284	0.30692281459588494	0.07242425801141916
Rbms3	36.03435	1.2388414	2.425236354084222e-284	1.0888116787950706e-282	0.4668637035352961	0.24079694117243625
Cabcoco1	35.8672	4.5728874	9.92110742780955e-282	4.444571331868696e-280	0.2525861089007616	0.018003189136361297
Hdac4	35.762894	1.6746374	4.170708397313461e-280	1.864457830662559e-278	0.40695691713084003	0.21041441626802462
Ckb	35.60887	1.8904167	1.0213014764597589e-277	4.5462010096508074e-276	0.3548937137660566	0.13384085180803457
ENSRNOG00000067595	35.393776	1.4154135	2.1286105067489167e-274	9.37572434548273e-273	0.42503126065704216	0.21634689573581606
Igfbp7	35.21885	2.8520393	1.029129414696687e-271	4.4764994416038875e-270	0.2777083096510174	0.0479399207859678
Zfp423	35.107666	2.8649027	5.149533396353161e-270	2.2215044688876622e-268	0.2835057405933841	0.05831318690739502
Kif1b	34.92435	0.6845995	3.174897486315424e-267	1.3584673611854935e-265	0.7326361259520291	0.5994890523464157
Prkd1	34.914906	1.2822423	4.41671677035461e-267	1.8859650469909317e-265	0.44583380697965214	0.2355845892700993
St6galnac5	34.773796	2.8403044	6.056498173206981e-265	2.5704562894627037e-263	0.2878253950210299	0.06782915830804313
Ddhd1	34.758636	1.7931027	1.0263002661495302e-264	4.338187778244163e-263	0.3636466977378652	0.1549131560447851
Rgma	34.71111	3.4382834	5.3559107052615715e-264	2.2503411592487796e-262	0.2613390928725702	0.03556058501791746
Ttc28	34.650307	1.2764972	4.419705221618105e-263	1.8495716502284467e-261	0.4442423553484142	0.24173996536529327
Rftn2	34.564934	1.4021574	8.5036628559608e-262	3.5515497099217955e-260	0.42343980902580425	0.22286233561373728
Sorcs2	34.554207	3.5231223	1.2324479176746096e-261	5.137078139555838e-260	0.2666818233488689	0.04685972943778612
Etv4	34.523403	3.243969	3.5744686287760878e-261	1.4840061241766229e-259	0.26474934636808	0.04070435334259211
Mgll	34.237415	2.2651303	6.713048003705388e-257	2.754320243555522e-255	0.31931340229623734	0.11062531076933628
Lgr4	34.213192	2.1526172	1.5391271279567877e-256	6.302605344676174e-255	0.32590655905422306	0.11700358349193285
Ehbp1	34.018757	1.3728133	1.176511721090066e-253	4.780376888444636e-252	0.427986813686484	0.24285444850230611
Tead1	34.01617	2.3824956	1.2848641865616271e-253	5.210534339545662e-252	0.29839718085711037	0.08235173087804125
Abcd2	33.981785	3.8351436	4.139894052061552e-253	1.6723895702412812e-251	0.2530408093668296	0.03393172504843715
Kcnd2	33.958	0.78759634	9.293769821727101e-253	3.747176501583277e-251	0.6482891894964192	0.38473672479124876
Mat2a	33.950817	1.7899134	1.1862745266851285e-252	4.77378727955478e-251	0.3589860179606684	0.15685064211374586
Pde9a	33.818523	3.4196754	1.0536971585833714e-250	4.2240563340074503e-249	0.26270319427077415	0.04723693911492893
Ptk2	33.818424	0.8530326	1.0572506404501556e-250	4.230213154137016e-249	0.5966806865977038	0.4418325531951374
Pde8b	33.768555	1.6401699	5.711275648924506e-250	2.280811528673356e-248	0.368080027282028	0.16609227920374467
Ptprm	33.690353	0.9535867	8.003214205951622e-249	3.1839732266030684e-247	0.5317721950665	0.33888860312398195
Smarca2	33.653233	1.0316978	2.796235269808623e-248	1.1082394833044913e-246	0.5192679322496305	0.34430670575930594
Micu1	33.53298	1.766292	1.593992725052093e-246	6.27010346593662e-245	0.3663749005342731	0.17709994341854843
Tulp3	33.40725	2.4844549	1.0758428742507907e-244	4.2082316607354627e-243	0.2936228259633966	0.08463213483531369
Hdac8	33.366833	1.1868286	4.15270206834342e-244	1.621332431375943e-242	0.47652608843924066	0.3105978773382714
Spry2	33.239456	2.251011	2.899374104250939e-242	1.1277973556535286e-240	0.2956689780607025	0.08238602266687242
Osbpl6	32.939243	1.7036916	6.031338514612424e-238	2.3075372864482494e-236	0.366943276116858	0.18200366922140493
Pou6f1	32.93838	2.1071734	6.205534010958261e-238	2.3698583984289783e-236	0.32283733090826416	0.12550794712206162
Wnk2	32.754593	2.3122005	2.6119949949150887e-235	9.885033765954828e-234	0.30999204274184383	0.11612914287673816
Nudt3	32.695126	1.6457577	1.8318297302808928e-234	6.907579518897338e-233	0.3691031033306809	0.18095776966205443
Tjp1	32.51323	0.8161055	6.932918502111833e-232	2.5956351663442265e-230	0.6053199954529953	0.4562179586098109
Dock7	32.41211	1.52801	1.8530307614043581e-230	6.912925790676828e-229	0.3775150619529385	0.1905937623236116
Leng8	32.04666	1.0908276	2.4435770749574602e-225	8.988076658518967e-224	0.48755257474138913	0.32680074756099653
Arhgef28	31.972366	1.2632229	2.641493555257867e-224	9.682089839079796e-223	0.41559622598613166	0.2277489155221782
Kcnn2	31.96702	1.4244399	3.1342963434165103e-224	1.1468352030727846e-222	0.4055928157326361	0.22836616772113918
Cpeb3	31.95668	1.160404	4.363070670235273e-224	1.593660969898131e-222	0.4549278163010117	0.29208031136944257
Slc3a2	31.932352	2.045123	9.498134657487392e-224	3.46326767354575e-222	0.3044219620325111	0.10313255490972686
Lrig1	31.67772	2.9001253	3.149938729853213e-220	1.1289165027367942e-218	0.2548596112311015	0.05061468031479862
LOC120100659	31.628107	1.8797501	1.5169555536506965e-219	5.418141420415758e-218	0.3295441627827668	0.14253382027673472
Hacd2	31.627506	1.4121677	1.54614966645064e-219	5.513022773266007e-218	0.4001364101398204	0.22668587006841212
Pde10a	31.45066	1.4539912	4.1113091681085294e-217	1.4535869817632957e-215	0.429123564851654	0.2664471992181472
Setbp1	31.348654	1.0444348	1.0148651085060348e-215	3.564097464813656e-214	0.4676594293509151	0.2868679594671056
P3h3	31.239088	1.583666	3.140520650927184e-214	1.0919428850305032e-212	0.36182789587359326	0.18164360543867772
Adgrg1	31.157387	2.3392105	4.028377094116206e-213	1.396015771160998e-211	0.27247925429123565	0.07213277780635427
Car11	30.834766	1.3506168	8.965753892461652e-209	3.051558378398555e-207	0.39718085711037854	0.22349673370711384
Epb41l5	30.69174	2.343851	7.336378081823748e-207	2.4768841040823942e-205	0.27645788336933047	0.083551943487132
P4ha2	30.599031	2.4646318	1.2608286588712227e-205	4.236303471457381e-204	0.2769125838353984	0.08800987603518337
Pou2f1	30.51189	1.0935025	1.8124346238094848e-204	6.060527005229611e-203	0.46254404910765035	0.31325549097268657
Ssbp2	30.487219	0.92884725	3.8493991729066284e-204	1.2830922584922158e-202	0.5093781971126521	0.3547142636695643
Limch1	30.313738	0.8138269	7.556007123935997e-202	2.4947912655187733e-200	0.531999545299534	0.3425235327400854
Efr3b	30.21194	2.5301561	1.6507216637440967e-200	5.407661000321677e-199	0.27179720359213366	0.08636387017128748
Cables1	30.131138	1.493204	1.8950537965650455e-199	6.1791132035431954e-198	0.34864158235762194	0.16382902114088782
Cdc14a	30.111938	2.205394	3.3810790614386114e-199	1.1007407391633839e-197	0.2614527679890872	0.06433139584726437
Chd9	30.04937	0.70291376	2.2250636443015993e-198	7.177028364065743e-197	0.6153234057064908	0.49205287793837765
Ext1	29.887503	0.7957121	2.860238639822834e-196	9.16938277102837e-195	0.5616687507104695	0.40707782521475233
Syne2	29.76608	1.402667	1.0740807302451857e-194	3.432801309500086e-193	0.3573945663294305	0.17552252113231487
Dennd2b	29.528105	1.6655524	1.2548190435483393e-191	3.968104987486347e-190	0.31965442764578833	0.1389160365550469
Mfhas1	29.486774	2.0856583	4.2544143698366036e-191	1.3433441517770215e-189	0.28032283733090824	0.09481679611816951
Dclk2	29.376112	1.4768403	1.1090477567721228e-189	3.4808825252222046e-188	0.3539843128339207	0.18371825866296315
Klf9	29.36769	1.5147302	1.4206803150332075e-189	4.445669176863616e-188	0.34602705467773104	0.1722133635101075
Clec16a	29.30054	1.5425395	1.0208106539189004e-188	3.180136132253145e-187	0.35966806865977036	0.1995610651029611
Tnrc6a	29.255417	0.83439726	3.8314863411005245e-188	1.1900880389261274e-186	0.5400704785722406	0.4183426778457898
Chka	29.065952	1.1622268	9.674440620089604e-186	2.978477563007322e-184	0.42378083437535524	0.274540061382302
Usp53	28.870436	2.127488	2.8073587413683494e-183	8.567552164705795e-182	0.27088780265999773	0.0886614200229755
Ifnar2	28.753098	1.7309235	8.285095158129916e-182	2.510192270019535e-180	0.30760486529498693	0.13036023524167137
Phlpp1	28.735611	0.55440223	1.3704099944593662e-181	4.140059934270184e-180	0.7333181766511311	0.566603226857329
ENSRNOG00000070363	28.173973	1.4843231	1.218908609482529e-174	3.5642451752316186e-173	0.3297715130158008	0.15640484885894074
Sorl1	28.153927	2.2262168	2.1453272426146116e-174	6.264475065272694e-173	0.2631578947368421	0.08869571181180666
Kcnip1	28.08256	1.5801276	1.5999155562101599e-173	4.6524035438976715e-172	0.306581789246334	0.12929718978790528
Uckl1	27.847155	1.4444077	1.1660942087943043e-170	3.349086463230326e-169	0.3525065363191997	0.19405723299555921
Ptar1	27.80351	1.6567543	3.933871888733636e-170	1.1267425958905656e-168	0.3035125611003751	0.13270922277660613
Prkca	27.766413	0.8825526	1.1042123480131097e-169	3.1540757613682368e-168	0.48709787427532114	0.3400202321554104
Adgrl3	27.749336	0.52858603	1.7749477479744287e-169	5.056189467939113e-168	0.816642037058088	0.6296658265178403
Kif5b	27.744425	1.361959	2.0344577332564553e-169	5.787576775502693e-168	0.3565988405138115	0.19700632683503935
Bend5	27.724182	1.3890876	3.5691941648572284e-169	1.012607914213757e-167	0.3386381721041264	0.169607187558939
Ephb1	27.716639	1.1210414	4.4006131279991845e-169	1.2451181490098636e-167	0.3921791519836308	0.22709737153438608
Mical2	27.570362	1.6923645	2.5229120718323912e-167	7.090532774535913e-166	0.30908264180970785	0.1476604427069938
Wwp1	27.488312	0.8840278	2.422106575500688e-166	6.779958139111805e-165	0.5048311924519723	0.3719458875572244
Atp2a2	27.35636	0.93000185	9.07259381676554e-165	2.5261089238022088e-163	0.47379788564283276	0.34295218010047496
Mib1	27.244476	0.9676111	1.9321951760449014e-163	5.372732634079232e-162	0.46163464817551436	0.33597380107333297
Marchf3	27.189909	1.947327	8.549139467968856e-163	2.3646603969054754e-161	0.2687279754461748	0.09821168321245478
Fgfr2	26.95192	0.98654854	5.416362603521195e-160	1.488328418681853e-158	0.3810389905649653	0.19980110762477923
Arhgef10l	26.75376	1.975563	1.1164580941194003e-157	3.036013022218852e-156	0.2637262703194271	0.09659996913739005
Cecr2	26.653185	1.6498178	1.6438661549329665e-156	4.4414043562273935e-155	0.27441173127202456	0.10182946693414262
Osbpl9	26.521532	1.1599357	5.472393370900207e-155	1.4671892508221707e-153	0.38854154825508697	0.2465408158016563
Pnisr	26.50209	0.5496788	9.169179628206975e-155	2.455185441698435e-153	0.6652267818574514	0.5940023661334294
Arhgap32	26.415384	0.7057915	9.122013213417565e-154	2.423981356559096e-152	0.5489371376605661	0.43583149014968364
Smox	26.230148	1.6624959	1.2042590353850312e-151	3.1799112009927664e-150	0.27293395475730364	0.1045385182518046
Map3k5	26.195353	1.383562	3.0019498868762155e-151	7.916840418647387e-150	0.31317494600431967	0.15048951528556487
Ptpn4	26.135132	0.95424265	1.454548245198847e-150	3.831163129251134e-149	0.4412868023189724	0.3143356823208683
Rbfox2	25.995455	0.7888313	5.574124927587694e-149	1.4571958008953067e-147	0.4941457314993748	0.36337294034943335
Bckdhb	25.976858	1.4141026	9.044007908228567e-149	2.3613532976826918e-147	0.3284074116175969	0.17939749327023644
Kank1	25.904758	1.1253676	5.886450662322348e-148	1.5312075010701038e-146	0.3531885870183017	0.19037086569620904
Rev3l	25.712837	0.9021287	8.399232720946786e-146	2.1633699413681856e-144	0.4448107309309992	0.31407849390463455
Pcdh10	25.550682	1.657201	5.3957916131613e-144	1.374582830638394e-142	0.28850744572013187	0.13550400356634604
Cap2	25.533627	1.5831552	8.3469100351826e-144	2.123802376184932e-142	0.2943048766624986	0.14174510913361796
Rab30	25.46439	1.373212	4.89153321389287e-143	1.2341261776471472e-141	0.3246561327725361	0.17595116849270442
Apc	25.01932	0.7986541	3.7680430066545114e-138	9.239858441815026e-137	0.48675684892577015	0.3752378992850162
Nr3c2	24.88783	1.134446	1.0077632366607808e-136	2.45683302556162e-135	0.3525065363191997	0.2070709668569861
Mcc	24.840492	0.9224059	3.2761449605076257e-136	7.977660306852832e-135	0.4312833920654769	0.3023507021243763
Ganc	24.3258	1.2982466	1.0458046058016062e-130	2.4608686156269894e-129	0.305331362964647	0.15445021689556435
Ccdc88a	23.989183	0.5517259	3.606434272213325e-127	8.382760637608046e-126	0.6044105945208594	0.5096788573975961
Slc25a12	23.94191	1.0471762	1.121935541708736e-126	2.5934399743622224e-125	0.38626804592474706	0.2661728649074979
Afg1l	23.929375	1.6150049	1.515276336898363e-126	3.491130074660558e-125	0.2750937819711265	0.13075459081322977
Wwox	23.882748	0.63845634	4.628431114220823e-126	1.0628662293620347e-124	0.5648516539729453	0.46084735010201805
Tssc4	23.836658	0.9899604	1.392676880578014e-125	3.194624012932018e-124	0.3753552347391156	0.2348816075990604
Oxct1	23.820759	1.2942113	2.0355456225549395e-125	4.6641802756816236e-124	0.3172672501989314	0.1784030313941327
Afdn	23.752142	0.85749507	1.0441550634330432e-124	2.3873233435046003e-123	0.44185517790155737	0.3258062856848927
Hmgn3	23.74706	1.2882873	1.178316189021493e-124	2.691130416015754e-123	0.3178356257815164	0.17883167875452222
Gtf2ird1	23.730227	1.5276195	1.758393959421163e-124	4.007226929698272e-123	0.28396044105945206	0.14330538552543592
Kif21a	23.610209	0.98389995	3.027458015895475e-123	6.83983671996385e-122	0.39854495850858246	0.2765804228177563
Hepacam	23.366768	1.399775	9.30871116901015e-121	2.0784498228910202e-119	0.2669091735819029	0.11640347718738749
Lrp4	23.356403	0.85513145	1.1864022745010517e-120	2.646181924169048e-119	0.34852790724110494	0.188279066577508
Gpt2	23.328104	1.5856199	2.29954514806545e-120	5.123513663585572e-119	0.27122882800954873	0.13012019271985323
Tsc22d4	23.273752	0.8177254	8.17816641635328e-120	1.8105959565497662e-118	0.4205979311128794	0.28498191108139154
Acyp2	22.871387	1.3595783	8.953936619337088e-116	1.947388331545865e-114	0.306013413663749	0.17864307391595083
Idh2	22.677301	1.4331092	7.505329709299084e-114	1.6222344606718e-112	0.2528134591337956	0.10555012602232396
Dennd4c	22.570616	0.8750004	8.426335589552156e-113	1.8156891261104882e-111	0.39945435944071844	0.2765289851345095
Pcca	22.56569	0.92182565	9.4196545958188e-113	2.0276435139213242e-111	0.3941116289644197	0.278192136892821
Nxf1	22.33424	1.3631372	1.718245086972228e-110	3.664773804014215e-109	0.2921450494486757	0.16151432539478422
Nedd4	22.321045	0.714883	2.308363354254846e-110	4.918409155010884e-109	0.4735705354097988	0.3724431184952763
Sh3bgrl	22.27338	1.0059705	6.6954009521233e-110	1.41793713497189e-108	0.3161304990337615	0.17120175573958815
Samd4a	21.34202	0.67402977	4.6251698752234314e-101	9.174201665462107e-100	0.4467432079117881	0.32167412513073745
Carhsp1	21.200127	0.98762137	9.524011565284933e-100	1.8696669145858042e-98	0.367284301466409	0.25720556212814843
Nedd4l	20.917902	0.68994474	3.6794864354343493e-97	7.0904515262239495e-96	0.42423553484142323	0.306671467517103
Usp6nl	20.904186	0.9877016	4.904962113637594e-97	9.434627126103283e-96	0.31954075252927133	0.19124530631140374
Itga6	20.773546	0.7295733	7.5104280578533e-96	1.4224357241278434e-94	0.3120381948391497	0.16331464430842035
Kmt2c	20.64663	0.5305688	1.0467307851669781e-94	1.9682293849157727e-93	0.5650790042059793	0.4922071909881179
Aco2	20.497227	1.2495798	2.279212840935416e-93	4.240104385363969e-92	0.28486984199158805	0.16562934005452395
Cd63	20.331886	1.0279093	6.716887742334206e-92	1.2385775585380736e-90	0.28407411617596906	0.15371294343569433
Tle4	20.308973	0.82395256	1.0712126326479781e-91	1.971821251632793e-90	0.3818347163805843	0.27066508924438043
Lrp1	20.02581	0.84567654	3.2812916133860395e-89	5.920444059057806e-88	0.36171422075707627	0.24839257239853918
Xpr1	19.988539	1.0105743	6.929444785789699e-89	1.2427950331810679e-87	0.3311356144140048	0.22282804382490612
Chpt1	19.247913	1.1303782	1.469632129840762e-82	2.5443688880463593e-81	0.30089803342048427	0.1964748041081563
Eps15	19.172846	0.56596375	6.239928112178084e-82	1.0741078226594886e-80	0.46220302375809935	0.34602129520086417
Kidins220	19.097956	0.7416091	2.6256509220807455e-81	4.4974997738843885e-80	0.41536887575309767	0.3300070298167104
Mboat2	18.954245	1.0108416	4.073673869997068e-80	6.89335321697809e-79	0.3151074229851086	0.2113231486720505
Hibadh	18.863356	1.0469097	2.2826015694902425e-79	3.8346974764368927e-78	0.29816983062407637	0.18966788402517018
Dcps	18.320179	0.7592981	5.7123772929778e-75	9.284162970897098e-74	0.34659543026031603	0.23537883853711228
Gramd1b	18.314074	0.695514	6.390465704800552e-75	1.0378195504790734e-73	0.39513470501307263	0.29748126811035097
Rasa2	18.227852	0.8710006	3.102740813548278e-74	5.011715246290694e-73	0.3509150846879618	0.2612348473158102
Sptan1	18.077784	0.8588834	4.768633289406567e-73	7.591432463606537e-72	0.3421621007161532	0.24943847195788968
Cep85l	17.978235	1.0204787	2.885303237741424e-72	4.5552159399462875e-71	0.2816869387291122	0.1752996245049123
Chchd3	17.87034	0.64608693	2.007660542103143e-71	3.143585580712061e-70	0.428327839036035	0.3530168201224217
Pkn2	17.857723	0.7154145	2.516992081652808e-71	3.935216702754121e-70	0.4035466636353302	0.3183649675085301
Suclg2	17.817942	0.9857014	5.128885498512829e-71	8.00090873227827e-70	0.2694100261452768	0.15810229240608337
Cc2d2a	17.668993	1.0699062	7.268238093122231e-70	1.1213089025783714e-68	0.28623394338979197	0.18845052552166383
Stard13	17.265896	0.5687921	8.497347153982402e-67	1.2826161298084597e-65	0.38592702057519607	0.2729969308848996
Arhgef40	17.251947	0.865572	1.0818889403146459e-66	1.6295174944423035e-65	0.2761168580197795	0.16492635838348507
Nebl	17.146656	0.95282465	6.657380144861536e-66	9.94149801404323e-65	0.30669546436285094	0.2151638290211409
Naaladl2	17.067953	0.80561024	2.5705505362028816e-65	3.808774737952623e-64	0.3182903262475844	0.22299950276906194
Lrba	16.944693	0.5287132	2.106302439999424e-64	3.090324489645061e-63	0.47379788564283276	0.4069406580594277
Gabbr2	16.852943	1.0011265	9.9820970791556e-64	1.4523570254099674e-62	0.2634989200863931	0.16127428287296608
Zcchc24	16.461817	0.76387954	6.899844091399901e-61	9.761277410276e-60	0.28327839036035013	0.17562539649880837
Nfyc	16.325798	0.8655537	6.468906541566011e-60	9.06598225604766e-59	0.31078776855746276	0.22310237813555545
ENSRNOG00000070388	16.3007	1.1351808	9.757011272737668e-60	1.3610478931751028e-58	0.2540638854154825	0.16237162011556333
Irf2	16.292616	0.6682106	1.1136398464066707e-59	1.5514002006486551e-58	0.35227918608616576	0.2600346347067195
Gsta6	16.252584	0.819406	2.1414528092419156e-59	2.9733575893090067e-58	0.2615664431056042	0.1546045299453046
Nt5c2	16.246262	0.7429841	2.3740374025163614e-59	3.2941143733393805e-58	0.35853131749460043	0.28069543747749603
AABR07048271.1	16.238697	0.78914565	2.685666506624561e-59	3.724053173140909e-58	0.27168352847561666	0.1662465922534849
Raph1	16.184061	0.9607764	6.533833635881907e-59	9.024265876805012e-58	0.29282710014777763	0.2053220856265967
Chd4	15.989939	1.0785044	1.5017910664943202e-57	2.0499056966223906e-56	0.2514493577355917	0.15808514651166777
Fat3	15.954232	0.6322376	2.662269558977262e-57	3.622137804900537e-56	0.33795612140502446	0.23897947636438455
Rin2	15.927317	0.675801	4.0955931163352696e-57	5.550627361156125e-56	0.29691940434238945	0.19109099326166348
Wsb1	15.851947	0.76496345	1.3629278043033696e-56	1.834091421375125e-55	0.3307945890644538	0.24666083706256536
AABR07053185.1	15.68777	0.72350997	1.8338537573094253e-55	2.450514842303978e-54	0.3593270433102194	0.28575347633009274
Appl2	15.631641	0.7727428	4.432400377555663e-55	5.900298813703621e-54	0.2757758326702285	0.176174065120107
Rnpc3	15.598232	0.87648576	7.48378569954832e-55	9.924418151595829e-54	0.29635102875980446	0.21084306362841418
Acaca	15.570553	0.56466305	1.15405802953108e-54	1.5265602931954968e-53	0.42548596112311016	0.3591036126399534
Psme4	15.394505	0.50695693	1.7818490146958293e-53	2.3160723150720867e-52	0.4678867795839491	0.4137647240368294
Abi1	15.230715	0.54189783	2.2115878097443455e-52	2.83250763708613e-51	0.42775946345345006	0.36308146014436843
Atp6v1h	15.179377	0.76695853	4.843648066038036e-52	6.192190570277652e-51	0.3410253495509833	0.27008212883425065
Rgl1	15.030216	0.95384276	4.6548376475845655e-51	5.875576527348465e-50	0.25770148914402635	0.17216192582686077
Tbl1x	14.997572	0.56433916	7.61545917331146e-51	9.572285193504082e-50	0.40923041946117994	0.3400030862609948
Cracd	14.921411	0.908305	2.391623396712219e-50	2.990028392097101e-49	0.27066045242696374	0.18730175059581983
Apba2	14.798854	1.059537	1.4900048672424285e-49	1.840862819481718e-48	0.2511083323860407	0.17067023301270512
Gpr158	14.68045	0.7840565	8.601662827771454e-49	1.0558692204160205e-47	0.2665681482323519	0.17547108344906812
Vgll4	14.371395	0.64785665	7.823956749815327e-47	9.362846873095214e-46	0.33647834489030354	0.2587658385199664
Lonp2	14.171139	0.8331697	1.382406815710569e-45	1.6319561541772405e-44	0.28486984199158805	0.20952282975841435
Map4	14.091637	0.5166657	4.275361313691969e-45	5.01607304436854e-44	0.47027395703080593	0.4122387394338426
Caln1	13.822302	0.7810363	1.869934580237589e-43	2.129551787575301e-42	0.2691826759122428	0.18601580851465116
Gng2	13.820376	0.56326973	1.9206259087512373e-43	2.1860935289293398e-42	0.2940775264294646	0.20372751744594758
Npepps	13.790673	0.5251169	2.9004207839159625e-43	3.290596436990371e-42	0.40957144481073093	0.3545256588309929
Spred1	13.571957	0.5406688	5.873282470050388e-42	6.553445463921045e-41	0.40059111060588837	0.3424035114791763
Gse1	13.318308	0.8779138	1.8116632324097225e-40	1.9700897993102823e-39	0.2628168693872911	0.1912795981002349
Kat6b	13.232936	0.7094171	5.663131653977858e-40	6.107675836280853e-39	0.3157894736842105	0.25399927987243454
Septin11	12.994758	0.6484954	1.310218203182926e-38	1.385975522095521e-37	0.3148800727520746	0.2492155753304871
Trim37	12.971864	0.6623332	1.7668179112095431e-38	1.8633352276870866e-37	0.3286347618506309	0.2698249404180169
Mindy2	12.91051	0.6948607	3.926932513070598e-38	4.118662684794305e-37	0.30692281459588494	0.24266584366373473
Trim24	12.867113	0.65944684	6.89307491790032e-38	7.19722155023397e-37	0.31306127088780267	0.24722665157827958
Phyhipl	12.829755	0.61520517	1.1171705564484543e-37	1.161259191199717e-36	0.29907923155621235	0.2249541347324383
Pfn1	12.726845	0.6340586	4.19448968026918e-37	4.3257093279155746e-36	0.3310219392974878	0.26860758191451056
Dcaf6	12.657176	0.6226047	1.0210631732067353e-36	1.0458041274769131e-35	0.3555757644651586	0.30646571678411605
Ctif	12.595071	0.8661668	2.247570122108344e-36	2.2886136561497592e-35	0.2524724337842446	0.1847298664334825
Aplp2	12.457035	0.7660976	1.280426846946238e-35	1.287550564655867e-34	0.2789587359327043	0.2159182483754265
Mtrex	12.387415	0.5454487	3.0574019020759506e-35	3.058277112544102e-34	0.3812663407979993	0.32834387805839893
Atxn7l1	12.231642	0.5481104	2.10637677877594e-34	2.0617318181053388e-33	0.34682278049335	0.2910172659156765
Xpo1	12.190736	0.7980467	3.482607163331031e-34	3.389802311346258e-33	0.2538365351824486	0.18591293314815768
Arid5b	11.950783	0.54086477	6.431667274759094e-33	6.129378912845417e-32	0.32204160509264523	0.258577233681395
Nmt1	11.630608	0.73306996	2.880409337426335e-31	2.6615540841110858e-30	0.27111515289303173	0.21122027330555698
Pik3c2a	11.326387	0.55513155	9.712821018531666e-30	8.70996601687489e-29	0.34000227350233037	0.2902628465613909
Rfxank	11.221594	0.5122659	3.194589714946408e-29	2.8344379163591366e-28	0.37319540752529273	0.33089861632632067
Trappc9	11.044121	0.6411491	2.340482329665818e-28	2.0403556142941184e-27	0.28509719222462204	0.2295149426469832
Arhgef11	10.798089	0.56285506	3.5144003717917614e-27	2.9952405770319537e-26	0.32397408207343414	0.27642610976801607
Mprip	10.795309	0.5412908	3.622425066308004e-27	3.0822956144567213e-26	0.32363305672388315	0.2758260034634707
Uqcrc2	10.427763	0.7122208	1.8519698540529333e-25	1.5262735833362344e-24	0.2530408093668296	0.199646794575039
Pigf	10.301182	0.60705525	6.960107008249184e-25	5.669215366548267e-24	0.2511083323860407	0.1905937623236116
Inpp5b	10.299487	0.70914155	7.083817658671939e-25	5.763264300803876e-24	0.2537228600659316	0.20103561202270118
Mlxip	10.114061	0.5440519	4.785845565947322e-24	3.8326981717208386e-23	0.2674775491644879	0.20893986934828454
Dgkd	9.58393	0.6364007	9.34209815884052e-22	7.101755982532645e-21	0.25008525633738776	0.19892666700958456
Dhx30	9.582302	0.6179	9.490519419913409e-22	7.211969197459388e-21	0.28680231897237696	0.244706205099189
Tmem161b	9.263549	0.6324673	1.9774784955421293e-20	1.445096344982094e-19	0.264976696601114	0.22195360320971144
Ppp6r2	8.453031	0.5341708	2.8383769208895067e-17	1.883805334706217e-16	0.2961236785267705	0.2644582754659397
ENSRNOG00000068238	8.074491	0.5556705	6.775883288890399e-16	4.315406106770234e-15	0.26588609753325	0.23136669924386605
Mapk8ip3	6.5665593	0.5200691	5.149117920068219e-11	2.717935707758063e-10	0.26202114357167217	0.23870514205373522
LOC103692025	-8.1890335	-0.83746624	2.6333217655488605e-16	1.6977313695109905e-15	0.38672274639081505	0.4045573787356617
Hdac9	-8.415559	-0.53814036	3.910259381456096e-17	2.5886485062080365e-16	0.4221893827441173	0.42929890437734686
Etv6	-12.172309	-0.54347664	4.36555374590238e-34	4.23545579993472e-33	0.2930544503808116	0.35970371894449876
Med12l	-12.957369	-0.66803426	2.1344345009572095e-38	2.2453865402442977e-37	0.3426168011822212	0.4085523721344924
Nav2	-13.407849	-0.7549479	5.4393396915059e-41	5.9644976972862286e-40	0.2544049107650335	0.3213140613480102
Pcmtd1	-13.671021	-0.5210599	1.5125662797939632e-42	1.6949473341614234e-41	0.2786177105831533	0.3689796478233287
Dlgap1	-14.309664	-0.7447193	1.9043219101149827e-46	2.2685234754244732e-45	0.33500056837558256	0.3779298047082626
AY172581.24	-15.322665	-0.7851538	5.395843008489459e-53	6.987600031870908e-52	0.3029441855177902	0.40129965879670115
Ppm1e	-15.644586	-0.5238778	3.617159271914384e-55	4.827330445255059e-54	0.29942025690576335	0.40399156421994753
Kpna4	-16.1479	-0.5572687	1.1749506623053845e-58	1.6164052221715676e-57	0.26168011822212117	0.3710885928364453
Cnot2	-16.381403	-0.5127574	2.5968022801927307e-60	3.653997087685959e-59	0.26861430032965783	0.3848738919465734
Mt-co1	-16.711092	-0.8322049	1.0882360553553282e-62	1.5691854977015e-61	0.2537228600659316	0.35711468888774583
Unc79	-16.981037	-0.66750443	1.134625490708639e-64	1.6705448060531828e-63	0.2637262703194271	0.36558476072904345
Cmip	-17.06877	-0.6297412	2.534846624589694e-65	3.758528594847774e-64	0.2509946572695237	0.36644205544982256
AABR07028902.1	-17.09254	-0.5378901	1.6866068116429478e-65	2.511462955462077e-64	0.2691826759122428	0.3906520583646246
Rabgap1l	-17.437466	-0.5100657	4.286635085097047e-68	6.531510987946562e-67	0.34602705467773104	0.45999005538123894
Cdc37l1	-17.755154	-0.6139222	1.572377617840322e-70	2.4437708773639877e-69	0.36080481982494034	0.4643622584572124
Mt-co2	-18.362387	-0.84868467	2.6279468524819624e-75	4.281082650282582e-74	0.2796407866318063	0.3903262863707285
Aopep	-18.398079	-0.6150348	1.3610414946199804e-75	2.2206689475643976e-74	0.25031260657042176	0.37787836702501587
Zfp638	-18.44462	-0.50456434	5.760137425681064e-76	9.449690239970985e-75	0.3409116744344663	0.4703976132914974
Cdk13	-18.46282	-0.55421597	4.112886283405877e-76	6.75789763463069e-75	0.2931681254973286	0.4213603552629323
Mfn1	-18.705149	-0.735348	4.494717576895218e-78	7.479067358506757e-77	0.29816983062407637	0.4073007218421549
Btd	-18.785265	-0.64545345	9.968765138149498e-79	1.6667075748520126e-77	0.35227918608616576	0.4592527819213689
Ptbp2	-18.909182	-0.56576717	9.583247385481167e-80	1.617732404863109e-78	0.28543821757417304	0.4181026353239717
R3hdm1	-19.024284	-0.5878226	1.0734242648258233e-80	1.8297083850681473e-79	0.33500056837558256	0.45577216535500575
Nrg3	-19.99236	-1.0840374	6.418824987901485e-89	1.1531883864296703e-87	0.3926338524496988	0.4470277592030588
Wdfy3	-20.036226	-0.6510341	2.6620509439883852e-89	4.807283384294616e-88	0.2761168580197795	0.41251307374449186
Cdc42bpa	-20.17114	-0.5746502	1.755433470339557e-90	3.19482796346694e-89	0.3712629305445038	0.5000943024192857
Vps13b	-20.185047	-0.5111795	1.32499513364853e-90	2.4135402234643858e-89	0.39092872570194387	0.5264818339248667
Kif13a	-20.196484	-0.8016206	1.0512323100329966e-90	1.918201619856554e-89	0.28259633966124814	0.39521286627916946
Rbm25	-20.375242	-0.60170394	2.7733548118711176e-92	5.132052690705194e-91	0.3046493122655451	0.44519314850059155
Mt-co3	-20.558952	-0.9066302	6.39987984958567e-94	1.1948342023723344e-92	0.31533477321814257	0.434134046602541
Tnrc6c	-20.611895	-0.5403809	2.1466618913893552e-94	4.018474394184752e-93	0.3779697624190065	0.5157142122318811
Osbpl1a	-20.681183	-0.58003545	5.117089592506082e-95	9.656606696353063e-94	0.38501761964306014	0.5094559607701936
Tmem97	-20.809145	-0.54802054	3.576683986489986e-96	6.786312801877742e-95	0.3778560873024895	0.5119764072492842
Apbb2	-21.506168	-0.8344413	1.3631175765592891e-102	2.7322297428434088e-101	0.2523587586677276	0.3877544022083912
Fcho2	-21.741123	-0.8057431	8.38234865941783e-105	1.7079137219956678e-103	0.2633852449698761	0.4023798501448828
Myo9a	-21.76313	-0.69182366	5.188275227279866e-105	1.0591760313062285e-103	0.2775946345345004	0.4249952848790357
Fus	-21.833113	-0.577007	1.124936642909363e-105	2.3077711991426328e-104	0.367170626349892	0.5170173002074653
Ophn1	-22.007122	-1.1858983	2.4612829059962164e-107	5.109233406645215e-106	0.2667954984653859	0.3818733604238465
Mapt	-22.173811	-0.74083215	6.147772815752434e-109	1.2941185226412202e-107	0.3813800159145163	0.49495053409461104
Cers2	-22.176485	-0.6817651	5.793087307262021e-109	1.2206820953171413e-107	0.2713425031260657	0.42552680760591877
Arl15	-22.27629	-0.85118353	6.274495729436641e-110	1.3301423403778425e-108	0.25031260657042176	0.3904463076316376
Ppp2r3a	-22.711338	-0.5908743	3.46141395243299e-114	7.489370993468532e-113	0.3755825849721496	0.5278020677948665
Dlg1	-22.956558	-0.7036226	1.267189994170626e-116	2.7674901476855567e-115	0.31954075252927133	0.4654424498053941
Kdm6a	-23.297926	-0.7754133	4.6530717487202724e-120	1.0334354055473435e-118	0.2908946231669887	0.4409238207911116
Ppp3ca	-23.436176	-0.5114117	1.828894260704537e-121	4.109817478020506e-120	0.5750824144594748	0.6640947825043293
Exoc6b	-23.797653	-0.6350645	3.5320235603595166e-125	8.084323795469174e-124	0.4017278617710583	0.547399825111877
Wapl	-24.204224	-0.943419	2.008209111252979e-129	4.699119668139504e-128	0.2556553370467205	0.40591190439449276
Pan3	-24.208708	-0.72445834	1.8012663026169388e-129	4.2195921006331547e-128	0.32158690462657724	0.4801707731083792
Samd12	-24.378157	-0.77918833	2.916090077018933e-131	6.892755868633478e-130	0.4002500852563374	0.5240814087066852
Ankrd11	-24.46949	-0.8062032	3.121659830550428e-132	7.437354546286396e-131	0.27418438103899057	0.4343569432299436
Abcc5	-24.506002	-0.8089243	1.2747741585284082e-132	3.0406046652681006e-131	0.2540638854154825	0.4188570546782573
Gatad2b	-25.088615	-0.7648312	6.620913316413511e-139	1.6331066893167726e-137	0.29691940434238945	0.4622361675496802
Cux1	-25.23655	-1.0675248	1.5912925549181757e-140	3.9482887226526e-139	0.3149937478685916	0.4504226462973441
Plcl1	-25.60083	-1.0260752	1.493400585308398e-144	3.8230325606319746e-143	0.4027509378197113	0.5065583046139602
Pip4k2a	-25.852737	-0.90457654	2.2666642713399422e-147	5.881544939716984e-146	0.31942707741275433	0.45942424086552475
Slc9a9	-26.002464	-1.1342111	4.6444093237091735e-149	1.2156639935191825e-147	0.3121518699556667	0.4513999622790323
Ctnna2	-26.793026	-1.0565971	3.896130876329549e-158	1.0622403114840744e-156	0.3427304762987382	0.46076162062994014
Grik2	-26.81183	-0.7116187	2.3520928559715383e-158	6.421090991966052e-157	0.5764465158576788	0.6217101315090102
Sik3	-27.22531	-0.75884557	3.258765640308453e-163	9.04944111453073e-162	0.44594748209616913	0.5854465648200539
Tbc1d5	-28.224834	-0.62696123	2.8993653224360604e-175	8.525679291752376e-174	0.5575764465158577	0.6888363081460145
Baz2b	-28.396627	-0.80079556	2.225636234631251e-177	6.600097495796153e-176	0.38717744685688305	0.5461824666083707
Erbin	-28.399538	-1.1496438	2.0488700249670942e-177	6.0845055160708345e-176	0.2517903830851427	0.4143648303413748
Luc7l2	-28.424652	-0.6314362	1.0028581816700177e-177	2.9908854391029288e-176	0.5075593952483801	0.6679183169590042
Nbea	-28.608515	-0.7938258	5.264907893885117e-180	1.5814335086417673e-178	0.44810730930999204	0.5534866176294087
Sbf2	-28.627815	-0.79641056	3.0283571831418823e-180	9.109402683178294e-179	0.3658065249516881	0.5391355040035664
Ube3a	-28.70273	-1.054636	3.527391273667677e-181	1.064104826528295e-179	0.3146527225190406	0.46616257737084854
Ttc3	-29.055128	-0.81620944	1.3255383595809365e-185	4.074961473163331e-184	0.3412526997840173	0.5178403031394133
Septin7	-29.174553	-0.9835323	4.079035776629682e-187	1.2632358063931746e-185	0.42150733204501534	0.5534523258405775
Snx24	-29.612001	-1.0227948	1.0470058652135123e-192	3.315940327804607e-191	0.2786177105831533	0.4583783413061742
Zswim6	-29.70979	-0.8740928	5.7392512465764e-194	1.8231688126624367e-192	0.3558031146981926	0.5291051557704508
Tanc2	-30.090881	-0.7915383	6.377419890566066e-199	2.0665994656199093e-197	0.4714107081959759	0.5839377261114826
Ppp2r2a	-30.229073	-0.96373546	9.83088409666173e-201	3.2357035474193066e-199	0.2904399227009208	0.4801879190027948
Vps13c	-31.106007	-0.85972834	1.9977355023786924e-212	6.888901734024945e-211	0.3540979879504377	0.5465596762855134
Trim2	-31.288456	-1.3505802	6.69934692949757e-215	2.3409751287307677e-213	0.27168352847561666	0.4472335099360458
Msl2	-31.347292	-1.0137442	1.0591742140129473e-215	3.713486048661447e-214	0.2735023303398886	0.47560996519383436
Ankrd28	-31.445238	-0.95131856	4.876381025205972e-217	1.721181895193071e-215	0.4433329544162783	0.5779195171716133
Rnf13	-32.535664	-1.1457536	3.3401685009594825e-232	1.257270606662774e-230	0.26224849380470616	0.45856694614474564
Foxp1	-33.537525	-1.1697806	1.3685304970366302e-246	5.393347819712403e-245	0.2553143116971695	0.46269910669890096
LOC108352541	-33.901985	-1.2092993	6.227864104415698e-252	2.5014061075321745e-250	0.29737410480845744	0.4864461704644823
Pafah1b1	-34.010143	-0.844431	1.5773500150392956e-253	6.384308960485303e-252	0.42423553484142323	0.6187095999862833
Dip2b	-34.71756	-1.0309993	4.280760189420871e-264	1.8022172315541762e-262	0.326474934636808	0.5366664952077225
LOC103691527	-34.890804	-1.6165901	1.0249437249474835e-266	4.367676857164418e-265	0.25804251449357735	0.4357800524664369
Plxdc2	-35.059875	-1.294029	2.75738023958028e-269	1.184656436537708e-267	0.33511424349209956	0.5220924849544777
Pkp4	-35.084404	-1.0788702	1.1656801507709407e-269	5.018408632661918e-268	0.34989200863930886	0.542307494470449
Tra2a	-36.781807	-1.0257103	3.6073482587486045e-296	1.6919835255687526e-294	0.3320450153461407	0.5578245289165509
Kcnq3	-36.99797	-1.2369068	1.2344394765363822e-299	5.84227044358054e-298	0.29271342503126063	0.5089415839377261
Eml6	-38.868954	-1.2378316	0.0	0.0	0.3417074002500853	0.5642885311112255
Wnk1	-39.291317	-1.116762	0.0	0.0	0.3531885870183017	0.5765649915127823
Grid2	-39.438744	-1.2399824	0.0	0.0	0.43389791974536773	0.5914476278655076
Nav3	-39.688095	-1.4474056	0.0	0.0	0.47277480959417983	0.592459235636027
Csmd1	-41.940086	-1.9303877	0.0	0.0	0.34852790724110494	0.5245614937503215
Mast4	-43.05873	-1.5541171	0.0	0.0	0.4933500056837558	0.6433482502614749
Ptprd	-43.17666	-1.3302866	0.0	0.0	0.6864840286461293	0.7022786893678309
Tcf12	-44.874622	-0.9358513	0.0	0.0	0.5724678867795839	0.7527047648440581
Phactr1	-45.28546	-1.4842552	0.0	0.0	0.3936569284983517	0.5955797884196629
Fmnl2	-46.105434	-1.2582754	0.0	0.0	0.4436739797658293	0.6674210860209523
Srgap2	-46.14559	-2.1658375	0.0	0.0	0.27486643173809255	0.527373420434477
Rsrp1	-46.223103	-0.9832649	0.0	0.0	0.6020234170740025	0.7785950654115872
Plp1	-47.217583	-1.6788515	0.0	0.0	0.5030123905877003	0.674125130737445
Dip2c	-51.16581	-1.4145094	0.0	0.0	0.32135955439354325	0.613840165972258
Picalm	-52.57248	-1.6089596	0.0	0.0	0.33193134022962373	0.6124513485245958
Ncam2	-52.6938	-1.7814109	0.0	0.0	0.4158235762191656	0.6219158822419971
Dst	-53.146	-1.1283454	0.0	0.0	0.5163123792201887	0.7571284056032783
Agap1	-55.54577	-1.8343204	0.0	0.0	0.25781516426054335	0.5787425201035612
Adarb2	-59.171646	-2.4292278	0.0	0.0	0.2532681595998636	0.5620252730483686
Pde4b	-66.26655	-2.5014434	0.0	0.0	0.4183244287825395	0.6775714555149769
Prickle2	-67.95796	-2.2065613	0.0	0.0	0.2631578947368421	0.6392503814961508
Zeb2	-80.71318	-2.1835606	0.0	0.0	0.4326474934636808	0.774051403391458
Dlg2	-82.89546	-2.9825916	0.0	0.0	0.2778219847675344	0.6897621864444559
