# Supplementary material for: Single-cell RNA sequencing identifies microglial state changes associated with iTBS after ischemia–reperfusion injury
Source: PLoS One. 2026 Apr 20;21(4):e0346888. doi: 10.1371/journal.pone.0346888 (PMC13095131; doi:10.1371/journal.pone.0346888)
Supplement: S1 File — These materials provide additional support for the results presented in this study. (ZIP) [file pone.0346888.s005.zip › single-cell RNA sequencing/standard analysis/05-Marker_gene_analysis/cluster3/differentially_expressed_genes.xls]

names	scores	logfoldchanges	pvals	pvals_adj	pct_nz_group	pct_nz_reference
Srgap2	133.11653	4.2595305	0.0	0.0	0.9884934439389885	0.43235087013378937
Dock4	121.25436	2.8167627	0.0	0.0	0.9765854963874766	0.6847399657982094
Rapgef5	117.039154	3.5513735	0.0	0.0	0.9293550976719294	0.35031686953022834
Ctss	116.31297	4.0703754	0.0	0.0	0.8996521273748996	0.23022499413204572
Nav3	114.747505	3.0153441	0.0	0.0	0.9704308268664704	0.5274452603695134
Arhgap15	113.359116	4.0264983	0.0	0.0	0.8993845330478993	0.1910605908191664
Ldlrad4	112.375336	3.5141275	0.0	0.0	0.8948354294888948	0.32821983033229385
Tmcc3	107.70042	3.1103704	0.0	0.0	0.9007225046829007	0.371374442544345
Plxdc2	106.87194	2.8965044	0.0	0.0	0.8947016323253947	0.4478255038057875
Cst3	105.64555	2.8347754	0.0	0.0	0.9072785656944072	0.5201522314991784
Mef2c	105.39661	3.021794	0.0	0.0	0.8905539202568905	0.3379271032424639
Ssh2	105.35323	2.42797	0.0	0.0	0.9289537061814289	0.6343090902994333
Inpp5d	103.57926	3.909576	0.0	0.0	0.8172330746588172	0.14244039835026656
Ophn1	101.13406	3.2359898	0.0	0.0	0.8377040406743377	0.30778258391174595
Lyn	98.957344	3.350195	0.0	0.0	0.8306127910088306	0.20938537370485866
Ifngr1	98.5884	3.7336164	0.0	0.0	0.7840513781107841	0.1600442611407303
Golm1	98.11156	3.789697	0.0	0.0	0.7738827936847739	0.16453743754820105
Fchsd2	97.03834	2.5242834	0.0	0.0	0.8722237088573722	0.48730845320725613
Slco2b1	96.67068	4.0527487	0.0	0.0	0.7508696815627509	0.10662911175938035
Zfhx3	96.66078	3.5273614	0.0	0.0	0.7821782178217822	0.18269456459779365
Oxr1	96.53266	2.417923	0.0	0.0	0.8711533315493711	0.4810213593535191
Slc9a9	96.388985	2.8316998	0.0	0.0	0.8367674605298367	0.3825738523958019
Pde3b	94.928444	3.0267906	0.0	0.0	0.8023815895103024	0.32322368641652416
Cfh	94.22332	3.3731406	0.0	0.0	0.7876639015252876	0.1584515306977836
Cx3cr1	90.83622	4.047962	0.0	0.0	0.7047096601552048	0.10525433390336318
Mef2a	89.65434	2.4604113	0.0	0.0	0.8122825796093123	0.43280354089125844
Arhgap24	89.59497	2.976171	0.0	0.0	0.7923468022477923	0.2254468028032056
Csf1r	89.59465	3.4934032	0.0	0.0	0.7261172063152261	0.15075612782080944
ENSRNOG00000067004	88.847694	3.2632082	0.0	0.0	0.7346802247792347	0.22586594239345473
Tgfbr1	86.65073	3.0572739	0.0	0.0	0.7447150120417447	0.22143982832042383
Mbnl1	86.46489	2.3938258	0.0	0.0	0.8098742306663099	0.43268618180598867
Apbb1ip	86.43328	3.5893888	0.0	0.0	0.6934706984211935	0.13784662844113604
Diaph2	85.40221	2.3244174	0.0	0.0	0.81000802782981	0.4467357408711397
Anxa3	84.79486	3.5570807	0.0	0.0	0.6883864062081884	0.11199409851456929
Ltc4s	84.16128	4.3345428	0.0	0.0	0.6453037195611453	0.07733963719277068
Mertk	83.86648	2.8714015	0.0	0.0	0.7416376772812416	0.23971431445528618
Eeig2	82.321815	3.6281645	0.0	0.0	0.6605565962001606	0.1489286792073232
Plcl2	81.078255	2.814839	0.0	0.0	0.7099277495317099	0.27540824196090263
LOC498368	80.56321	2.9942029	0.0	0.0	0.6875836232271876	0.21133018140361465
Med12l	80.388176	2.559281	0.0	0.0	0.7473909553117474	0.3563692452134259
Blnk	80.30274	3.3180525	0.0	0.0	0.664971902595665	0.12279113435938704
Dock8	79.807915	3.0743678	0.0	0.0	0.6846400856301846	0.1425745230191463
Arhgap22	78.60072	3.4884512	0.0	0.0	0.6382124698956382	0.11744291318780807
Numb	78.177765	2.7637289	0.0	0.0	0.6914637409686915	0.2971699694866378
Maml3	77.47256	2.217771	0.0	0.0	0.7597002943537597	0.4005465580256849
Ikzf1	76.97332	3.4895363	0.0	0.0	0.6238961734011239	0.10175032692888039
Sdk1	75.48376	2.600408	0.0	0.0	0.706047631790206	0.2792810917748047
Wasf2	74.69291	2.9141688	0.0	0.0	0.6486486486486487	0.20477483821211817
Dock2	74.20133	2.7736404	0.0	0.0	0.6586834359111586	0.18274486134862356
P2ry12	74.0826	3.079956	0.0	0.0	0.6345999464811346	0.16968447171646045
Slc2a5	72.61318	3.9247024	0.0	0.0	0.5674337704040674	0.07230996210978104
AABR07028615.1	71.90486	1.5848143	0.0	0.0	0.9078137543484078	0.5625020956979513
Hdac9	70.3304	2.095918	0.0	0.0	0.7365533850682365	0.3897495221808671
ENSRNOG00000069031	70.267944	3.5839846	0.0	0.0	0.5643564356435643	0.08785165811621902
Snx29	69.17189	2.195973	0.0	0.0	0.685978057265186	0.34671226905408575
Cela1	69.00257	3.7935944	0.0	0.0	0.5441530639550441	0.07467390939878617
Epb41l2	68.807785	2.0167346	0.0	0.0	0.706984211934707	0.3827247426482916
Rad51b	68.387054	2.8477943	0.0	0.0	0.6039603960396039	0.16624752707641752
ENSRNOG00000071072	68.23046	3.2081263	0.0	0.0	0.5738560342520739	0.12857526070482514
Selplg	67.15681	4.75659	0.0	0.0	0.5045491035590045	0.04177983435603393
Pla2g4a	66.05349	2.9033043	0.0	0.0	0.5735884399250736	0.14262481976997618
Magi1	65.85776	1.7604694	0.0	0.0	0.7267861921327268	0.4523186802132582
Chn2	64.64827	2.1001465	0.0	0.0	0.6572116671126572	0.3223854072360259
Camk1d	64.59289	2.0572135	0.0	0.0	0.6597538132191597	0.34143111021694666
C1qa	63.48481	2.6769865	0.0	0.0	0.5757291945410757	0.1790731985380411
Cdh23	63.347855	3.750807	0.0	0.0	0.5030773347605031	0.07579720350065386
Skap2	63.136528	2.8111656	0.0	0.0	0.5571313888145571	0.13880226670690407
Atm	62.81169	2.226634	0.0	0.0	0.6276424939791276	0.2804546826275023
Bmp2k	62.414143	2.18737	0.0	0.0	0.6192132726786193	0.27207189082251954
Tmem176b	62.035168	3.1530008	0.0	0.0	0.521006154669521	0.1128156121114576
Arhgap45	61.558807	3.2880423	0.0	0.0	0.5062884666845063	0.08521946148945445
RGD1359108	60.67611	3.0780175	0.0	0.0	0.5188654000535189	0.12867585420648492
Fcgr2a-ps1	60.512024	3.5915182	0.0	0.0	0.48354294888948357	0.06620728967575361
P2rx7	60.483852	2.7371306	0.0	0.0	0.5442868611185443	0.17469738121584014
Elmo1	60.24288	1.3769255	0.0	0.0	0.808001070377308	0.5640109982228482
Fyb1	59.346447	2.8225484	0.0	0.0	0.516992239764517	0.11085403882909164
Zfp622	58.848774	1.9704201	0.0	0.0	0.6288466684506289	0.3452871944472387
Rab37	58.779327	3.935043	0.0	0.0	0.4587904736419588	0.05366663313549944
Ptprc	58.522022	2.483698	0.0	0.0	0.5381321915975381	0.13224692351540757
Pcmtd1	58.161747	2.082757	0.0	0.0	0.6018196414236018	0.3264762096368575
Oprm1	57.78225	2.8784642	0.0	0.0	0.512978324859513	0.1458773429903095
Oplah	57.43544	3.0255365	0.0	0.0	0.4880920524484881	0.09913489588572579
Prkcb	57.164078	1.7298205	0.0	0.0	0.6514583890821515	0.36565737853334673
Runx1	57.077377	3.0771809	0.0	0.0	0.48166978860048165	0.09331723837306777
Wdfy1	57.023827	2.5023792	0.0	0.0	0.5421461065025421	0.21144754048888442
Man1c1	56.904385	2.7506983	0.0	0.0	0.5117741503880118	0.15028669147973042
Abr	56.587765	1.9293766	0.0	0.0	0.6292480599411292	0.31779163732689536
Apoe	55.693794	1.2343086	0.0	0.0	0.8366336633663366	0.6571773463434262
Hs3st2	55.134876	3.5959377	0.0	0.0	0.45303719561145306	0.0900479495691245
Lgmn	54.98626	2.1056094	0.0	0.0	0.5672999732405672	0.2347181705395165
Lpcat2	54.833138	2.5206497	0.0	0.0	0.5183302113995183	0.19166415182912516
Disc1	54.788574	2.8711884	0.0	0.0	0.4793952368209794	0.12314321161519633
Depdc5	54.49403	2.531436	0.0	0.0	0.5264918383730265	0.2255306307212554
Il6r	54.25037	3.1029472	0.0	0.0	0.46026224244046027	0.09673741742950072
Rgs10	53.862442	3.535848	0.0	0.0	0.43631255017393633	0.07254468028032056
Lrmda	53.839	1.6972305	0.0	0.0	0.6494514316296495	0.3377259162391443
Cped1	53.33952	3.8047352	0.0	0.0	0.42025689055392024	0.051118264426784694
Adrb2	53.261555	4.1086206	0.0	0.0	0.41463740968691465	0.049911142406867184
Ly86	53.10283	3.2109766	0.0	0.0	0.4392560877709393	0.07475773731683599
Ptpre	52.85257	2.1826396	0.0	0.0	0.5341182766925341	0.2289843409449083
Ywhah	52.614666	2.5263271	0.0	0.0	0.4995986085094996	0.1877074740971733
Gpr63	52.426125	3.412898	0.0	0.0	0.4344393898849344	0.08706367568655064
Cd84	52.383522	3.2702208	0.0	0.0	0.43002408348943	0.06964423431579653
Atp8a2	52.365158	2.547205	0.0	0.0	0.5001337971635001	0.20663581799282432
Fli1	52.35815	2.8403728	0.0	0.0	0.4525020069574525	0.0928142708647688
Slit2	52.11964	2.6797006	0.0	0.0	0.47966283114797964	0.14998491097475103
Nckap1l	51.921146	3.2758183	0.0	0.0	0.42654535723842657	0.07116990242430339
Kcnk13	51.82938	3.0044491	0.0	0.0	0.4426010168584426	0.09169097676290111
Mgat5	51.709717	1.8204867	0.0	0.0	0.5781375434840781	0.3312208697984777
Filip1	51.70428	2.9776535	0.0	0.0	0.44474177147444477	0.10176709251249036
C1qb	50.992687	2.444963	0.0	0.0	0.48354294888948357	0.15996043322268047
Lrp4	50.945168	2.3659332	0.0	0.0	0.4896976184104897	0.17414411695671125
Itga6	50.916435	2.5097842	0.0	0.0	0.47404335028097405	0.1463132481641686
Sall1	50.826454	3.395743	0.0	0.0	0.41677816430291675	0.07507628340542534
Dip2b	50.452637	1.3845127	0.0	0.0	0.6573454642761574	0.4905442108439795
Trpc6	49.680378	3.5894034	0.0	0.0	0.4025956649719026	0.0659725715052141
Ncoa3	49.48198	2.2411923	0.0	0.0	0.5024083489430025	0.22308285551420046
Fmnl3	49.39889	3.051418	0.0	0.0	0.4209258763714209	0.09234483452368977
Rims3	49.058887	1.9141084	0.0	0.0	0.5564624029970565	0.32575528954162897
Mctp1	48.406677	2.4373856	0.0	0.0	0.4662831147979663	0.15831740602890387
Aspa	48.23958	1.4974502	0.0	0.0	0.6176077067166176	0.330567012037689
Pip4k2a	47.378838	1.3975476	0.0	0.0	0.6285790741236286	0.41758039097340977
Abhd12	47.0561	2.043177	0.0	0.0	0.5082954241370083	0.2550883546256245
Entpd1	46.363533	3.010063	0.0	0.0	0.4011238961734011	0.09318311370418804
Chd9	45.94502	1.3023735	0.0	0.0	0.6279100883061279	0.493209938637964
Ankrd44	45.77169	1.4124117	0.0	0.0	0.6006154669521007	0.38545753277671596
Cyth4	45.758904	3.123496	0.0	0.0	0.381990901792882	0.06761559869899071
Slc10a6	45.59628	3.2967308	0.0	0.0	0.373963071982874	0.05831069979545988
Hexb	45.24077	2.641701	0.0	0.0	0.4223976451699224	0.13861784528719445
Alpk1	44.908894	3.1536558	0.0	0.0	0.386004816697886	0.08899171780169668
Tsc22d1	44.51648	1.9252427	0.0	0.0	0.49745785389349745	0.27094859672065186
Ccr5	44.376328	3.4716518	0.0	0.0	0.35937918116135936	0.05370016430271938
Rasgrp3	44.34362	2.7593296	0.0	0.0	0.3908215145838908	0.0914562585923616
Ppm1e	44.26627	1.6017972	0.0	0.0	0.5525822852555525	0.3699493679374979
Picalm	44.223198	1.1061041	0.0	0.0	0.6977522076531978	0.5603896321630956
Tbxas1	43.42881	2.4405236	0.0	0.0	0.40206047631790204	0.10600878516581162
Tifa	43.329258	3.23148	0.0	0.0	0.3647310677013647	0.0720417127720216
Camk2d	43.049843	1.3674204	0.0	0.0	0.5817500668985818	0.4022734131375113
Maf	43.038483	2.2612994	0.0	0.0	0.4173133529569173	0.13115716058075982
Rps6ka2	42.899643	2.2005792	0.0	0.0	0.44661493176344663	0.18804278576937264
Etv6	42.889732	1.5548201	0.0	0.0	0.5367942199625368	0.327683331656775
ENSRNOG00000066793	42.25847	3.0638087	0.0	0.0	0.36767460529836765	0.08874023404754719
Gng2	42.11718	2.1071124	0.0	0.0	0.44086165373294084	0.18733863125775407
Lcp2	41.296482	2.811884	0.0	0.0	0.3568370350548568	0.07185729135231197
Il18	41.089966	2.8146832	0.0	0.0	0.35871019534385873	0.07958622539650605
Eml4	41.037846	1.7979031	0.0	0.0	0.4811345999464811	0.2721892499077893
Erp29	40.86205	1.9881637	0.0	0.0	0.4454107572919454	0.2092680146195889
Klhl32	40.433693	2.1339886	0.0	0.0	0.4268129515654268	0.19360895952788115
Eya3	40.317	2.043947	0.0	0.0	0.4405940594059406	0.21371089427622975
Qki	40.08318	0.7973119	0.0	0.0	0.9597270537864597	0.8557824497870771
Dmtf1	40.05476	1.841248	0.0	0.0	0.4666845062884667	0.2571505214096503
Ankrd6	39.765053	2.349326	0.0	0.0	0.39644099545089645	0.15182912517184724
Grxcr1	39.564713	3.2109582	0.0	0.0	0.33114797966283116	0.061144083425544046
Zswim6	39.506207	1.1280155	0.0	0.0	0.6143965747926144	0.4928578613821547
Lrch1	39.119865	1.9447536	0.0	0.0	0.42975648916242976	0.20229353183784327
Exoc4	38.944923	0.9150508	0.0	0.0	0.6616269735081616	0.5877342990309493
Tlr7	38.832977	3.1232705	0.0	0.0	0.3239229328338239	0.055695268752305266
Pacsin2	38.74619	2.1873548	0.0	0.0	0.39818035857639816	0.159708949468531
Fggy	38.609585	2.150026	0.0	0.0	0.41423601819641426	0.18948462595982965
Tmsb4x	38.562927	1.4195808	0.0	0.0	0.49986620283649985	0.28270127083123764
Cd33	38.55788	2.7092817	0.0	0.0	0.34011238961734014	0.07527747040874493
Cyrib	38.492317	1.3973057	0.0	0.0	0.5321113192400321	0.3761358682895752
Myo1f	38.415142	2.3668118	0.0	0.0	0.3647310677013647	0.10753445327431847
Siglec5	38.194817	4.3003435	0.0	0.0	0.2912764249397913	0.02379036314254099
Atg7	38.168594	1.8021773	0.0	0.0	0.44755151190794756	0.24082084297354392
Npc2	38.123943	1.9837811	0.0	0.0	0.4028632592989029	0.1582000469436341
Gna15	38.0759	3.0688076	0.0	0.0	0.3195076264383195	0.05655031351641351
Ocln	37.977566	2.6614535	0.0	0.0	0.33783783783783783	0.07584750025148375
Dapp1	37.93823	3.1184702	0.0	0.0	0.3162964945143163	0.05415283506018845
Cdyl2	37.785995	2.3897147	0.0	0.0	0.38025153866738026	0.1507225966535895
Gab2	37.599422	1.1810558	2.19688438450641e-309	1.0837618354249748e-307	0.5786727321380787	0.418938403245817
Ptbp3	37.356987	1.5781983	1.9526404232843301e-305	9.520711421995179e-304	0.46855766657746856	0.2666733729001107
Apobec1	37.340126	1.6538045	3.667065376801164e-305	1.7838443779585432e-303	0.4015252876639015	0.12857526070482514
Ehd4	36.85789	2.5033982	2.1860720283896585e-297	1.036949912832977e-295	0.34185175274284185	0.0937866747141468
Fam169b	36.09196	4.2043695	3.0322936900597973e-285	1.403423167898316e-283	0.27762911426277764	0.025818998759346814
Havcr2	36.041115	4.2669463	1.9001890987905428e-284	8.736702773079501e-283	0.276023548300776	0.024293330650839957
Tmem156	35.851852	2.9479551	1.7208065392458077e-281	7.826123622956096e-280	0.3045223441263045	0.05609764275894444
C1qc	35.78397	2.1480975	1.961205477011014e-280	8.880914477540588e-279	0.35897778967085897	0.12250611943801763
Maml2	35.682285	0.9561701	7.442912919171424e-279	3.3415013332622716e-277	0.6581482472571581	0.4701069644234316
Cmip	35.676105	1.4606118	9.280187465186479e-279	4.148580178999994e-277	0.487021675140487	0.33430573718271134
Rbms1	35.60455	1.8011482	1.191359669394513e-277	5.280770999688238e-276	0.41196146641691195	0.20180732991315428
Rnaset2	35.37716	2.2942483	3.834067537815686e-274	1.6852213836025926e-272	0.34252073856034254	0.10748415652348858
Specc1	35.19248	1.0486466	2.6060596031400863e-271	1.1359385787824334e-269	0.5871019534385871	0.48056868859605
Rnf13	35.164772	1.1545097	6.912769168709278e-271	3.000685680976371e-269	0.5580679689590581	0.41714448579955066
LOC102553576	35.009834	2.851063	1.594197380739179e-268	6.849168500938038e-267	0.3097404335028097	0.0751936424906951
Rapgef6	34.90307	1.1098024	6.67885283627755e-267	2.8519109687453176e-265	0.5646240299705646	0.4372128893806793
AABR07004891.1	34.767544	2.3521147	7.528206687229367e-265	3.182185108960704e-263	0.34466149317634465	0.12106427924756061
Ptafr	34.726784	3.5450659	3.1066229943890412e-264	1.3105323480957875e-262	0.2795022745517795	0.03857760788653053
P2ry6	34.64858	3.1317415	4.692857752750829e-263	1.975711960726383e-261	0.289001873160289	0.04924051906246856
Lrrk1	34.599865	2.9301755	2.5383960380665517e-262	1.0665332932686036e-260	0.2960931228257961	0.058193340710190125
Il6st	34.549103	2.7621462	1.4703382255415888e-261	6.1654222473409904e-260	0.31616269735081615	0.08895818663447674
Cd37	34.451214	3.054648	4.318137719908214e-260	1.803467638159275e-258	0.2908750334492909	0.05311336887637059
RGD1563400	34.363255	3.333415	8.92854726146851e-259	3.721588904253455e-257	0.28244581214878245	0.04471381148777789
ENSRNOG00000065287	34.359474	4.599559	1.0168052289402997e-258	4.2214531544479846e-257	0.25916510569975915	0.018224189384032457
Il17ra	34.285816	2.679908	1.276934268811772e-257	5.280513585780594e-256	0.31134599946481134	0.08102806558696309
Pkp4	34.27443	0.9534893	1.887245920539693e-257	7.788975978353387e-256	0.6133261974846134	0.5050296750829897
Fermt3	34.234013	2.5011618	7.543906554413984e-257	3.0952161412885244e-255	0.31201498528231203	0.07697079435335144
LOC689770	34.11632	5.0484734	4.2252118376128303e-255	1.716778902856407e-253	0.2538132191597538	0.014233980484860678
Il7r	34.110214	4.2551727	5.204840813436356e-255	2.1107290617892966e-253	0.2613058603157613	0.022784428125943064
Wapl	33.942886	1.2645154	1.553271272748766e-252	6.214863645887525e-251	0.5117741503880118	0.3704858666130168
Pik3ap1	33.680233	2.8784633	1.1257133342535417e-248	4.4364108582631113e-247	0.2891356703237891	0.056114408342554406
Dennd2c	33.60211	3.1089387	1.5624213317728037e-247	6.14591475458698e-246	0.28244581214878245	0.05071589042014552
Prkcq	33.42002	1.7714155	7.019077309186587e-245	2.7353526926469514e-243	0.38546962804388546	0.18477349696542936
Tmem176a	33.389416	2.6828866	1.952835442386248e-244	7.59613133303712e-243	0.30198019801980197	0.07663548268115213
Klra2	33.355713	2.8830185	6.019505305487718e-244	2.3371286710158427e-242	0.2864597270537865	0.0552425979948362
Fgd2	33.29788	2.776336	4.1440877241231486e-243	1.6030432329145005e-241	0.2894032646507894	0.05888072963819871
Cux1	33.256138	1.0767941	1.6642122981022183e-242	6.413947618016748e-241	0.5552582285255553	0.41731214163565034
Ccdc93	33.24131	2.8525379	2.7256880880385413e-242	1.0485647055746065e-240	0.297029702970297	0.07438889447741676
Jmjd1c	33.202183	1.0878546	1.0012447843549911e-241	3.844706620656913e-240	0.5473641958790474	0.45528618851222213
Foxn3	33.16936	0.91356	2.9785873141586747e-241	1.1395814165812184e-239	0.6123896173401124	0.5321396237803038
Ptgs1	33.1065	4.547464	2.396100145956209e-240	9.150571158491417e-239	0.25127107305325125	0.01973309190892935
Klhl6	33.051384	3.3128555	1.4859110946398646e-239	5.6642930927671635e-238	0.2704040674337704	0.041008617509975524
Ivns1abp	32.97983	2.1799855	1.5809197657598006e-238	6.01552882194555e-237	0.34947819106234945	0.14847600844985415
Naip5	32.770645	3.166993	1.5427968855698158e-235	5.786454293892086e-234	0.27415038801177416	0.048016631458941084
Gpr34	32.7219	1.9854245	7.623824238006851e-235	2.8492174505178547e-233	0.36553385068236555	0.16943298796231096
Lhfpl2	32.70238	2.0613956	1.444633077850031e-234	5.3893553576875005e-233	0.3417179555793417	0.13192837742681823
Otulinl	32.605015	2.1004605	3.4819418730853555e-233	1.2943686757288575e-231	0.32204977254482203	0.09755893102638903
Tmem50b	32.521915	2.5688584	5.2257369277013315e-232	1.93573852343085e-230	0.31201498528231203	0.10144854642390101
Akap13	32.48034	1.3233393	2.0209821980591138e-231	7.473000487567439e-230	0.457051110516457	0.28711061932065857
Pik3r6	32.41917	2.9971719	1.4737906860465402e-230	5.430491304683965e-229	0.2742841851752743	0.04955906515105791
Epsti1	32.315495	2.8766057	4.238023332961161e-229	1.5506875601895934e-227	0.2784318972437784	0.055091707742346514
Pld4	32.151318	2.5631263	8.465440915474245e-227	3.076021390534368e-225	0.29207920792079206	0.0719914160211917
ENSRNOG00000062316	32.026962	2.9874082	4.595693331653596e-225	1.6641330982979153e-223	0.2774953170992775	0.05931663481205781
Tmem164	31.97918	1.8402425	2.1239095858781316e-224	7.638059756007016e-223	0.3700829542413701	0.1787378868658418
Hck	31.903526	2.6992052	2.3856322622164135e-223	8.535352561370193e-222	0.28043885469628044	0.05965194648425712
Arhgef40	31.83487	1.9213623	2.1320343373108163e-222	7.602080257833091e-221	0.3534921059673535	0.15769707943533515
Sgms1	31.772646	1.5554651	1.5455503552698537e-221	5.501529498911333e-220	0.4215948621889216	0.26269992958454885
Cyp2r1	31.3803	2.6902273	3.757547521392373e-216	1.3108276428205072e-214	0.2993042547497993	0.09630151225564162
Ppm1l	31.26288	1.5932858	1.4920377834461818e-214	5.1705891186334954e-213	0.41423601819641426	0.2609060121382825
Arhgap25	31.142597	2.6444564	6.388884144789705e-213	2.2067437393683848e-211	0.28311479796628314	0.07132079267679307
Ets1	30.444124	2.7373157	1.4328513923814225e-203	4.79890771448385e-202	0.26933369012576935	0.06067464708446501
Lims1	30.366428	1.3679086	1.5250028406381445e-202	5.0831811696056184e-201	0.43805191329943804	0.2932971196727358
Mylip	30.365242	2.4320462	1.580977658885557e-202	5.261393269237236e-201	0.29033984479529035	0.08721456593904034
Wnk1	30.306787	0.83960354	9.329949477843698e-202	3.1000272702451816e-200	0.6015520470966016	0.5404888844180666
Dennd4a	30.271193	1.0979941	2.7454705166664534e-201	9.079106443600767e-200	0.5053518865400054	0.405827716862824
Galnt7	30.270315	1.8355339	2.8195021638195204e-201	9.309241317581113e-200	0.36044955846936044	0.1873218656741441
Nuak1	30.232487	2.478684	8.86547451468372e-201	2.922539916271366e-199	0.30104361787530104	0.10833920128759682
ENSRNOG00000070383	30.184065	2.9386432	3.834058415381542e-200	1.2579791664614932e-198	0.2712068504147712	0.06996278040438587
Vsir	30.181648	3.001041	4.12441486509844e-200	1.3511325322133421e-198	0.2572919454107573	0.04924051906246856
Sparc	29.983833	2.9995785	1.594528380146268e-197	5.18308248343359e-196	0.2576933369012577	0.051554169600643796
Ipcef1	29.982393	2.7679849	1.6649328768667783e-197	5.403557692939454e-196	0.2757559539737758	0.0755792509137243
Ski	29.929934	1.8821833	8.028725434041044e-197	2.5976891581806255e-195	0.3518865400053519	0.17758106159675419
Lamp2	29.88914	1.4292535	2.7235759529621696e-196	8.784998989200746e-195	0.424003211131924	0.27787278275156757
St8sia4	29.409126	2.6145146	4.1978805484974994e-190	1.321512966663642e-188	0.26732673267326734	0.06662642926600275
Osbpl11	29.162088	1.9993985	5.870227602310594e-187	1.8369431628364762e-185	0.32566229595932566	0.14654796633470812
Smurf2	29.15686	1.284899	6.838096953376651e-187	2.1366250480550653e-185	0.4474177147444474	0.32332427991818397
Pan3	28.95488	1.0067737	2.436098143074812e-184	7.5221257242572185e-183	0.5208723575060209	0.45168158803607955
Marchf1	28.784353	0.80237544	3.3674459541314414e-182	1.029181805748102e-180	0.5813486754080813	0.3964054588740234
Plekha5	28.760044	1.1654537	6.783256111790388e-182	2.0701273310014157e-180	0.4706984211934707	0.37211212822318346
Pros1	28.627985	2.5379832	3.0137089593725637e-180	9.091427631971966e-179	0.2675943270002676	0.07554571974650437
Gna12	28.328089	1.4086987	1.5586076801038123e-176	4.668252660150933e-175	0.39644099545089645	0.24526372263018476
Dse	28.262707	2.166963	9.93555780232727e-176	2.9547362394835966e-174	0.2867273213807867	0.09933608288904537
Itpr2	28.222647	1.1381975	3.084371989963641e-175	9.159623674444432e-174	0.4495584693604496	0.31292961808000536
Trpv3	28.13746	1.4203185	3.4119645031705603e-174	1.010384855557542e-172	0.37142092587637143	0.19121148107165611
Ubash3b	28.025757	1.7765532	7.889412374982426e-173	2.326433471925198e-171	0.32633128177682635	0.1509237836569091
Mycbp2	27.956533	0.79170597	5.490624068609295e-172	1.6055289291835771e-170	0.5710462938185711	0.5291721154813399
Git2	27.714117	1.5509346	4.7196410595398836e-169	1.3648550959215615e-167	0.37985014717687987	0.2374341950843309
Sipa1l2	27.69629	2.021726	7.739174940532017e-169	2.234979914644549e-167	0.305994112924806	0.1338899507091842
Sp100	27.675097	2.2025201	1.3926104778860417e-168	4.010641659252576e-167	0.27134064757827137	0.08337524729235825
Celf2	27.668507	0.632966	1.6715545823591046e-168	4.807381807097529e-167	0.6795557934171795	0.578177916373269
Clec4a3	27.63103	2.3062513	4.7179022814246785e-168	1.3531537514685337e-166	0.257960931228258	0.06573785333467458
Stag1	27.56029	0.7789225	3.331539785138892e-167	9.477484821604073e-166	0.5833556328605833	0.5520403715253328
Cbl	27.458841	1.5871046	5.448556684249944e-166	1.539547701374452e-164	0.3658014450093658	0.21632632531938437
Lcp1	27.212973	2.091911	4.561283453725622e-163	1.2717003841863216e-161	0.267995718490768	0.08039097340978439
Adcy9	26.783558	1.2965226	5.022889307091827e-158	1.3570863042846294e-156	0.41156007492641156	0.288368038091406
Susd6	26.716702	1.3734512	3.0110712093411996e-157	8.114411179312029e-156	0.39483542948889483	0.2612413238104818
Prex1	26.606352	1.4161962	5.731355831040691e-156	1.5366190070792727e-154	0.3706181428953706	0.22586594239345473
Irf2	26.555801	1.4430577	2.2010254669069112e-155	5.878560501805134e-154	0.38654000535188654	0.25778761358682895
Rab31	26.54168	1.0346353	3.204035985753082e-155	8.546541791004976e-154	0.4831415573989831	0.39124165912215403
Eef2k	26.495674	2.40467	1.0871033082404593e-154	2.888746256092455e-153	0.26732673267326734	0.09625121550481172
Cyfip1	26.484812	1.6859391	1.4501914687862646e-154	3.8438324063935303e-153	0.3417179555793417	0.19565436072829695
Stx7	26.381124	1.9822482	2.2564829353710876e-153	5.95087059408682e-152	0.30171260369280173	0.14031116923180095
Tbc1d5	26.195831	0.5666712	2.9645533869547708e-151	7.769353288861716e-150	0.6734011238961733	0.6714113268282869
Tgfbr2	25.699915	1.7412	1.1714436285558291e-145	2.9951813556465263e-144	0.2942199625367942	0.12758609127183718
Pid1	25.620163	1.145203	9.095268227218387e-145	2.319846638100495e-143	0.4147712068504148	0.27809073533849715
Slc29a3	25.436962	1.7109189	9.841605222871393e-143	2.4740898693371897e-141	0.3018464008563018	0.1419374308419676
Slc12a6	25.321898	1.3576906	1.8335168240397432e-141	4.576370682478245e-140	0.39095531174739095	0.276196224390571
Kdm6a	25.30618	1.0265985	2.7312840502913107e-141	6.809048917765472e-140	0.4804656141289805	0.4138416658283875
Smap2	25.198551	1.9751356	4.154811793726578e-140	1.030885018547591e-138	0.29796628311479795	0.14879455453844348
Nr6a1	25.197678	1.6832887	4.247535383183057e-140	1.0526457073737114e-138	0.3371688520203372	0.20073433256211648
Grb2	25.058712	1.1782702	1.402985117655516e-138	3.444377749035779e-137	0.4223976451699224	0.3196693826912115
Itm2b	25.03163	1.3094729	2.767643338308804e-138	6.786714646898524e-137	0.3866738025153867	0.26342084967977736
AABR07002969.1	24.95573	1.7568043	1.8503984158343901e-137	4.5163507783915975e-136	0.297029702970297	0.13960701472018242
Jak1	24.946947	1.5802989	2.304705899518287e-137	5.618658591779118e-136	0.33743644634733744	0.20013077155215772
Cntrl	24.937916	1.6648631	2.8879352016720405e-137	7.032340236731242e-136	0.31843724913031846	0.17245079301210475
Stambpl1	24.833477	2.2392354	3.900803374203008e-136	9.43301540294582e-135	0.26491838373026494	0.10709854810045938
Psap	24.810402	1.1075317	6.923082236195128e-136	1.6703031319225207e-134	0.4353759700294354	0.32821983033229385
Mvb12b	24.768734	1.362684	1.9482060688068526e-135	4.689562392491903e-134	0.37717420390687717	0.2605707004660832
Npl	24.568825	1.9185133	2.7219335990727123e-133	6.43382861760524e-132	0.2698688787797699	0.1081547798678872
Ppm1h	24.468504	1.2499009	3.198025905315966e-132	7.508377506254708e-131	0.3870751940058871	0.2670422157395299
Pnpla7	24.314453	1.201641	1.3787827517990321e-130	3.201280085738484e-129	0.36165373294086167	0.2130067397646112
Ccnd3	23.905416	1.9751772	2.6901771711041228e-126	6.117381189736339e-125	0.2661225582017661	0.11137377192100056
Pld1	23.885765	1.2456623	4.3060771786072234e-126	9.770694169554009e-125	0.3623227187583623	0.2335445796868189
Fcho2	23.871416	0.99062586	6.069465543309898e-126	1.3742161401839668e-124	0.4567835161894568	0.37506287093853735
Osbpl1a	23.766632	0.77078456	7.395541226638769e-125	1.6654663518550854e-123	0.5284987958255285	0.48871676223049326
Cp	23.599571	1.5177335	3.8934126036357426e-123	8.711770399981535e-122	0.316965480331817	0.17578714415048788
Tanc2	23.582804	0.5837216	5.786699621021083e-123	1.2906802580247664e-121	0.6190794755151191	0.5629380008718103
Vps54	23.54668	1.2400038	1.357644474853932e-122	3.0216957600623716e-121	0.38453304789938453	0.27468732186567413
Babam2	23.535233	0.8111204	1.778396391809184e-122	3.953961691481586e-121	0.5222103291410222	0.49205311336887636
Map4	23.40085	0.879721	4.189206376834993e-121	9.255100199865381e-120	0.4832753545624833	0.4118968581296315
Man1a1	23.379814	1.5726107	6.858346624571915e-121	1.5104211694409118e-119	0.3009098207118009	0.15721087751064614
Nedd9	23.320126	1.8600452	2.770855771244695e-120	6.089492882590805e-119	0.2708054589242708	0.12299232136270663
Dock11	23.290947	1.7965312	5.476281214455148e-120	1.1997462062932773e-118	0.2655873695477656	0.11353653220668611
Tut7	23.224026	1.3254303	2.604152420908568e-119	5.675536346857489e-118	0.362991704575863	0.25012574187707476
Brinp2	23.221367	1.8315752	2.770390584158374e-119	6.031568949892468e-118	0.2946213540272946	0.16234114609529557
Peak1	23.176115	1.0840931	7.930563339657361e-119	1.7230278857954013e-117	0.4072785656944073	0.29943332327398314
Zmiz1	23.130945	1.0320288	2.261261692396586e-118	4.882555370008941e-117	0.4282847203639283	0.33873185125574223
Ctbp2	23.127592	1.5224924	2.4438822783780486e-118	5.271444017332733e-117	0.31576130586031576	0.18245984642725413
Tnk2	23.090853	1.3563975	5.721464823486365e-118	1.2303203229663088e-116	0.3544286861118544	0.23837306776648895
Map3k3	22.83943	1.3191816	1.8614078645466415e-115	3.9380703620670925e-114	0.3637944875568638	0.25716728699326025
Dock10	22.433084	0.54366326	1.8719890897098325e-111	3.866810172892251e-110	0.6701899919721702	0.535895114508936
Sh3rf1	22.354279	1.152184	1.0970937048313608e-110	2.2594957382607373e-109	0.37717420390687717	0.2657680313851725
Sirpa	22.184355	1.8808	4.863587348352406e-109	9.909618303746992e-108	0.26103826598876106	0.12086309224424102
Pxk	21.991375	1.1644671	3.482729988859159e-107	7.007573603303372e-106	0.38239229328338237	0.2834389565100761
Rreb1	21.783697	1.4688346	3.312390246718541e-105	6.595211197787363e-104	0.27722772277227725	0.13442644938470308
Actr2	21.632677	1.4529247	8.849563767433251e-104	1.742159192000052e-102	0.3259298902863259	0.21510243771585688
Gipc1	21.4783	1.4940809	2.4843058908406344e-102	4.854236468533527e-101	0.3121487824458121	0.19531904905609765
Atp6v1c1	21.40449	1.3458986	1.21342597291746e-101	2.357802497515057e-100	0.33904201230933906	0.2345505147034168
Focad	21.322079	1.292074	7.084132361805849e-101	1.3714304625819154e-99	0.3583088038533583	0.27029473895986317
Sh3bgrl	21.185595	1.354177	1.296778229750786e-99	2.4784186294398342e-98	0.30345196681830344	0.17600509673741743
Nipbl	20.921139	0.7447404	3.4380467758593705e-97	6.44741401633878e-96	0.5018731602890019	0.48164168594708784
Ube2h	20.80261	0.9157845	4.098789455820784e-96	7.61837054350519e-95	0.44661493176344663	0.397076082218422
Tspan14	20.42077	1.5185874	1.0932798521088678e-92	1.9897313697321635e-91	0.2791008830612791	0.1573282365959159
Epb41	20.416245	1.2018015	1.199356691080509e-92	2.180894395940499e-91	0.3327535456248328	0.22226134191731214
Mtmr12	20.234205	1.3873707	4.894601830053712e-91	8.778462101702834e-90	0.31228257960931227	0.20549575830734668
Ctnna1	20.207245	1.2503185	8.453790089367032e-91	1.511015882469473e-89	0.3334225314423334	0.2330583777621299
Slc8a1	20.196896	0.54446477	1.0424958551912082e-90	1.8617519676268203e-89	0.6004816697886005	0.5563994232639238
Bcar3	20.176945	1.4728613	1.561010261182874e-90	2.7806407082379046e-89	0.2602354830077602	0.1286926197900949
Cables1	19.938305	1.4377345	1.8937743736651638e-88	3.317032039955207e-87	0.28993845330478996	0.17528417664218893
P4ha1	19.86643	1.3811076	7.945653141647444e-88	1.3893958612825714e-86	0.3136205512443136	0.21268819367602187
Cradd	19.633352	1.1332116	8.024076918816755e-86	1.3800885699746684e-84	0.3544286861118544	0.26442678469637526
Rps6ka5	19.255352	0.93810123	1.2730513461809555e-82	2.136973140434741e-81	0.40674337704040675	0.3451866009455789
Rin2	19.22347	1.1984313	2.3548311495733364e-82	3.94340174775995e-81	0.30412095263580413	0.19253596217684338
Pik3cb	19.182962	1.5158387	5.1368052747503974e-82	8.581534612782218e-81	0.2733476050307733	0.1623243805116856
Zfand3	19.0961	0.8050577	2.7206627457851514e-81	4.505641005381634e-80	0.45544554455445546	0.4246387016732052
Soga1	18.964838	1.3725069	3.3305581137807763e-80	5.446839423832118e-79	0.28405137811078407	0.17682661033430574
Smg6	18.92797	0.8745416	6.709806700003497e-80	1.0947689281888975e-78	0.43042547497993044	0.38819032290514033
Atg10	18.809193	1.272943	6.349825614407047e-79	1.030421391885899e-77	0.30345196681830344	0.20153908057539482
Rock2	18.74136	0.9464472	2.2772913541246967e-78	3.678404509289553e-77	0.4001873160289002	0.34465010227006004
Arhgap17	18.678207	1.3674533	7.447912069609716e-78	1.1956579207613882e-76	0.27803050575327803	0.1684941152801529
Gfm2	18.598429	1.5069827	3.308630837342583e-77	5.291285593876781e-76	0.29074123628579074	0.1967944204137746
Unc79	18.495829	0.8289554	2.230862205228536e-76	3.537992208382866e-75	0.4175809472839176	0.34404654126010126
Kansl1	18.445047	0.56251013	5.714816813440495e-76	9.015564282211693e-75	0.5394701632325395	0.5528283539550012
Elf1	18.417667	0.88339424	9.480064995478499e-76	1.488831780488406e-74	0.4037998394434038	0.338363008416323
Mtus1	18.366335	1.2168359	2.443626497092714e-75	3.8233636670183465e-74	0.2974310944607974	0.19313952318680214
Rap1b	18.099363	1.4965268	3.223762735496696e-73	4.937137290900199e-72	0.2562215681027562	0.14809040002682494
Sh3kbp1	18.082117	1.029638	4.408306645929896e-73	6.746318039311402e-72	0.35656944072785657	0.28085705663414146
Celf1	17.719673	0.8521305	2.9562349656944354e-70	4.449420121374697e-69	0.41570778699491573	0.37444254434496865
Gatad2b	17.551872	0.7415409	5.755021688666768e-69	8.594001761010502e-68	0.4567835161894568	0.4385373704858666
Mtss1	17.412256	0.91192156	6.6606611870780684e-68	9.827404816909133e-67	0.36767460529836765	0.2940180397679643
Calcrl	17.289484	1.2293738	5.6454660450366653e-67	8.294522852154079e-66	0.25194005887075194	0.1404452939006807
Itga9	17.231203	1.1875362	1.5489807036758437e-66	2.2552728773102597e-65	0.26906609579876906	0.16395064212185226
Mlxip	17.125662	1.2638943	9.5517074026532e-66	1.3744756170489153e-64	0.293952368209794	0.20692083291419375
Gpcpd1	16.771828	1.2905943	3.922575652551555e-63	5.486372323642155e-62	0.2924805994112925	0.21102840089863528
Cd47	16.706057	1.2054396	1.18412166414402e-62	1.6463060219127008e-61	0.31027562215681026	0.23418167186399758
Tsc22d4	16.686926	0.9047136	1.6315889209595843e-62	2.2639241109754234e-61	0.3637944875568638	0.29510780270261205
Astn1	16.671753	0.78936875	2.1033434727255947e-62	2.9108052309679748e-61	0.4191865132459192	0.38924655467256813
Prtfdc1	16.653204	0.71150726	2.8682921900303466e-62	3.961568778404232e-61	0.4335028097404335	0.3836468497468397
Nfkb1	16.61331	1.3734319	5.582685890923839e-62	7.690314874448699e-61	0.2657211667112657	0.17473091238306004
Lpp	16.467909	0.8142494	6.238973948486354e-61	8.49943650448115e-60	0.3615199357773615	0.27866076518123595
Ldha	16.340006	0.9973076	5.12483476041224e-60	6.909793285324954e-59	0.3518865400053519	0.29012842437045233
Rrbp1	15.940954	1.0340636	3.2928803015318566e-57	4.280131953001668e-56	0.3145571313888146	0.23914428461254736
Gnb1	15.915804	0.782594	4.923073538692742e-57	6.379305303599012e-56	0.41704575862991705	0.39841732890721926
Ankrd11	15.842684	0.7336718	1.5793279621837836e-56	2.027690756591868e-55	0.43082686647043084	0.411175938034403
Itsn2	15.720422	0.7961452	1.0959182362975026e-55	1.3933912518019067e-54	0.40781375434840783	0.3832277101565906
Ptprj	15.648979	0.90651804	3.375899785609759e-55	4.2792693412995286e-54	0.34693604495584696	0.28047144821111225
Nck1	15.364345	1.2650739	2.8389395193625423e-53	3.519882079417804e-52	0.2605030773347605	0.17618951815712705
Kpna4	15.309019	0.8167632	6.656042476940766e-53	8.204032132365673e-52	0.3886807599678887	0.35274787915367334
Tmem135	15.30563	1.0149153	7.011951618877428e-53	8.637636759188259e-52	0.3306127910088306	0.274268182275425
Atrnl1	15.295552	0.89569134	8.186311539626948e-53	1.0072430031679493e-51	0.3348943002408349	0.26933910069409517
Capza2	15.27003	1.237807	1.2111645905272391e-52	1.4858558692214215e-51	0.27254482204977254	0.19464842571169902
Synj1	15.163677	0.9565443	6.152601354301497e-52	7.469336421209334e-51	0.35148514851485146	0.306810180062368
Fbxw4	15.053188	0.82514167	3.2898914401341393e-51	3.961853184023685e-50	0.38747658549638747	0.3580290379908125
Pum2	14.584393	0.7990362	3.530495315050348e-48	4.1031244332231486e-47	0.39028632592989027	0.36431613184454953
Pdcd4	14.443338	1.1956222	2.7613797692127673e-47	3.1586042837979666e-46	0.26077067166176077	0.18308017302082286
Ctsb	14.346138	1.0488116	1.126371336246189e-46	1.2785869754053926e-45	0.2536794219962537	0.16676726016832646
Kansl1l	14.22749	0.5917822	6.1862239104754694e-46	6.958174383424286e-45	0.4704308268664704	0.47317506622405525
Cast	14.134088	0.93732536	2.3415001458024552e-45	2.6182342430343613e-44	0.32084559807332086	0.26370586460114676
Rhoa	13.785106	1.0973797	3.1330738494364427e-43	3.375540921237639e-42	0.27321380786727323	0.20566341414344633
Fnip2	13.706435	0.9653445	9.291179838210655e-43	9.92352911298648e-42	0.2997056462402997	0.2376689132548704
Dmxl1	13.488338	0.5033728	1.8318312939931818e-41	1.921269380183144e-40	0.485951297832486	0.5104952553398384
Atp6v0b	13.406162	0.83923787	5.564452314150149e-41	5.798424812051294e-40	0.3536259031308536	0.31846226067129396
Setx	13.279317	0.99846345	3.0516651446100727e-40	3.1455856156290455e-39	0.3015788065293016	0.24935452503101632
Sf3b1	13.078555	0.7172873	4.3665916421409944e-39	4.426980675489753e-38	0.39416644367139414	0.3832277101565906
Vgll4	12.953291	0.9314474	2.2509242417225393e-38	2.2612782775253837e-37	0.31161359379181164	0.26360527109948695
Fam117b	12.845445	0.99928534	9.122577225864303e-38	9.090492115849381e-37	0.30385335830880383	0.25993360828890455
Pias1	12.725169	0.8746012	4.2854401061455656e-37	4.2301571217254205e-36	0.331014182499331	0.2948060221976327
Ncald	12.711409	0.75419474	5.1105456449828575e-37	5.039873000597864e-36	0.3522879314958523	0.3149917848640311
Tet3	12.65885	1.0928463	9.995308138015706e-37	9.797177672820818e-36	0.26866470430826866	0.2119002112463535
Tcf7l2	12.480958	0.6058288	9.483870936778567e-36	9.112687353826739e-35	0.32873963071982876	0.2629178821714784
Fer	12.3438225	0.96518207	5.259785635752277e-35	4.992153265694081e-34	0.3071982873963072	0.26905408577272577
Trpc4ap	12.239734	0.8918033	1.9065811738469052e-34	1.787718286711727e-33	0.32432432432432434	0.29254266841028737
Arid1a	12.213269	0.8711462	2.640612168732905e-34	2.4682601306132003e-33	0.31576130586031576	0.2764477081447205
Cd2ap	12.0954895	0.9888862	1.1157491875670828e-33	1.029159589376659e-32	0.29542413700829545	0.25384770143848706
RGD1309104	11.949143	0.73148304	6.559814659551747e-33	5.974503655610857e-32	0.35978057265185975	0.333484223585823
Lcor	11.902932	0.657187	1.142606910177143e-32	1.0343651329349733e-31	0.4021942734814022	0.40453676692485663
Adam10	11.89375	0.88726604	1.2754852181214367e-32	1.1531618405836155e-31	0.30171260369280173	0.2584917680984475
Cep170	11.892915	0.72786224	1.2883088157188343e-32	1.1642535616534949e-31	0.36486486486486486	0.3469972839754552
Ddx6	11.779872	0.83713275	4.956827310669762e-32	4.420452632730848e-31	0.3213807867273214	0.2862052778057204
Ptp4a2	11.7627735	0.99981624	6.070677004896988e-32	5.399992112204932e-31	0.2643831950762644	0.2097542165442779
Prpf40b	11.727186	1.1402204	9.248214644966248e-32	8.195184625797225e-31	0.2661225582017661	0.22160748415652348
Phf20	11.712714	1.0638973	1.0970996583570249e-31	9.705397230849529e-31	0.2562215681027562	0.20222646950340342
Taok1	11.580486	0.55710465	5.175155861044897e-31	4.519046971373065e-30	0.4364463473374364	0.4577171981356671
Wdfy3	11.567818	0.6280783	5.998911064522541e-31	5.227480024055677e-30	0.3956382124698956	0.3945109479260973
Stk3	11.508929	0.77837896	1.1894564308796123e-30	1.0300761474523731e-29	0.3077334760503077	0.2635549743486571
Rps6ka3	11.3962965	0.68513757	4.362873960192633e-30	3.727465992233037e-29	0.36419587904736417	0.3456895684538779
Vti1a	11.271404	0.6429199	1.8164961287980897e-29	1.5344342399831084e-28	0.3890821514583891	0.38768735539684135
Exoc2	11.254179	0.790825	2.2087248095352417e-29	1.8582714428858698e-28	0.3371688520203372	0.3179928243302149
Ppp3cc	11.25274	0.89121884	2.245077380770673e-29	1.888098370045645e-28	0.3073320845598073	0.2752070549575831
Atxn7l1	11.204249	0.8826448	3.8863215586916904e-29	3.2514213008591374e-28	0.318035857639818	0.29586225396506055
Acer3	11.144281	0.8885871	7.635829407126124e-29	6.332784784406896e-28	0.2785656944072786	0.23056030580424505
Btbd9	11.124207	0.71467626	9.565299305505965e-29	7.914209362243018e-28	0.3595129783248595	0.34827146832981254
Slc25a13	10.585445	0.5046949	3.481201695312213e-26	2.756301916311022e-25	0.35215413433235215	0.30374207826174426
Pak2	10.14842	0.85217613	3.36770011700345e-24	2.5471573107176884e-23	0.2675943270002676	0.22462528920631727
Ccdc50	10.043885	0.95738447	9.77468937664982e-24	7.306101157605709e-23	0.26184104896976185	0.22487677296046676
Rasa3	9.981123	0.867822	1.8436876307516965e-23	1.3692793080531375e-22	0.2665239496922665	0.22807899942997015
Fbxo11	9.853379	0.63979006	6.6277601386442e-23	4.862058049923523e-22	0.37302649183837305	0.38133319920866443
Myo1e	9.775337	0.5475939	1.4367766811283699e-22	1.044140724316721e-21	0.3042547497993043	0.2530597190088187
Kdm2a	9.558547	0.73377514	1.1942196619279878e-21	8.478838277000404e-21	0.32298635268932296	0.3090902994333233
Nek7	9.454763	0.76233566	3.237531660507602e-21	2.2762605229444125e-20	0.2655873695477656	0.22648626898702343
Atrx	9.440411	0.54588515	3.7132170526075784e-21	2.608084044387621e-20	0.39965212737489964	0.4228783153941589
Vps9d1	9.367655	0.7655129	7.416219368370506e-21	5.169164071717288e-20	0.3199090179288199	0.31038124937129064
Cdk19	9.2649	0.58967656	1.95260533181721e-20	1.3413605303695816e-19	0.35389349745785387	0.3428729504074037
Rsu1	9.185916	0.80336547	4.080401095284961e-20	2.7821037191461625e-19	0.27495317099277494	0.24405660061026724
Klf7	9.078598	0.86976427	1.0998227682201702e-19	7.393037562841964e-19	0.26117206315226116	0.22895080977768836
Helz	8.986369	0.8611107	2.555327751838089e-19	1.6927330693534714e-18	0.2722772277227723	0.24685645307313148
Itpr1	8.939594	0.750222	3.9060190942097254e-19	2.5752703248176444e-18	0.2605030773347605	0.22336787043556985
Dnajb6	8.912602	0.8251196	4.984835600822111e-19	3.2731620171261e-18	0.28405137811078407	0.26332025617811755
Smarca2	8.906937	0.5551031	5.246197003936017e-19	3.441544630304209e-18	0.36713941664436717	0.36725010897629345
Fbxl20	8.783063	0.8928749	1.5908173893455284e-18	1.0265644008931471e-17	0.26184104896976185	0.2352379036314254
Peli1	8.77904	0.78315204	1.648754550008304e-18	1.0629701074869034e-17	0.2696012844527696	0.23976461120611609
Smyd3	8.728346	0.6287573	2.5842380126628923e-18	1.652367617367801e-17	0.33154937115333155	0.32283807799349495
Wrn	8.595403	0.75631464	8.297350305054324e-18	5.217823830107047e-17	0.2651859780572652	0.23399725044428796
Nek6	8.467925	0.7568636	2.498033073794196e-17	1.5426733851301652e-16	0.29114262777629113	0.2727592797505281
Snd1	8.411886	0.54654723	4.0346835761692463e-17	2.473426194677322e-16	0.36794219962536795	0.37516346444019716
Asxl2	8.359823	0.71639776	6.281236321318708e-17	3.8238211589073177e-16	0.2964945143162965	0.280102605371693
Usp15	8.265333	0.7418208	1.3930531583074473e-16	8.397571166496245e-16	0.3018464008563018	0.29217382557086813
Dgkz	8.262734	0.8521529	1.423724648571235e-16	8.577531891363365e-16	0.2534118276692534	0.22678804949200282
Atf7	8.228292	0.57802886	1.899002513576008e-16	1.1385326479735367e-15	0.35924538399785927	0.3646011467659189
Lnpep	8.143138	0.7431853	3.8516296704191305e-16	2.2831005843937658e-15	0.28552314690928554	0.26746135532977905
Nedd4l	8.132247	0.59102815	4.2140447200226633e-16	2.4958096497173775e-15	0.32914102221032915	0.32119505079971833
Mta3	8.076524	0.86527073	6.663916317793195e-16	3.924597458394723e-15	0.25073588439925076	0.22529591255071588
Ranbp9	7.9875765	0.6995136	1.3761730722224025e-15	8.012453383008855e-15	0.31442333422531443	0.31271166549307583
Med13l	7.969345	0.697402	1.5951752914806671e-15	9.272094583083911e-15	0.318972437784319	0.32196626764577674
Mkln1	7.718495	0.56822836	1.1771141017180448e-14	6.627114462035587e-14	0.36205512443136206	0.37925426684102875
Nrf1	7.495541	0.6289968	6.602535862210083e-14	3.630442352139958e-13	0.3175006689858175	0.31482412902793144
Tent2	7.188947	0.7538095	6.529287182064899e-13	3.4473189387855123e-12	0.27348140219427347	0.26231432116151965
Cdc42	7.144859	0.6410532	9.008857382128654e-13	4.7314555078584504e-12	0.3086700561948087	0.3070784294001274
Myo9b	7.0962787	0.65710115	1.281609911816198e-12	6.679153221759485e-12	0.2757559539737758	0.25988331153807465
Stag2	6.862285	0.67006993	6.776767828049892e-12	3.426132488133446e-11	0.2932833823922933	0.29027931462294204
Spred1	6.6672688	0.5333019	2.606076535198453e-11	1.2832080938696752e-10	0.33997859245384	0.35128927337960636
Psmd6	6.5333114	0.59114337	6.433114833392523e-11	3.104896077276879e-10	0.3251271073053251	0.3328638969922543
Ap3b1	6.5204587	0.639751	7.009265406224739e-11	3.3775283499634077e-10	0.2801712603692802	0.2717030479831003
Bbx	6.4651146	0.7310656	1.0122216545798743e-10	4.836426437994905e-10	0.25127107305325125	0.23656238473661267
Senp7	6.3357916	0.616639	2.361258556640131e-10	1.1080158213634063e-09	0.31375434840781374	0.3249505415283506
Arhgap39	6.10544	0.716747	1.0251789851259785e-09	4.637303689784523e-09	0.26077067166176077	0.2546524494517654
Ahcyl2	5.999276	0.66613716	1.981988428211835e-09	8.80949107184425e-09	0.28244581214878245	0.2837407370150555
Ccnl1	5.9513235	0.6786522	2.659826284446778e-09	1.175256435821099e-08	0.251003478726251	0.23894309760922777
Hnrnpa3	5.8714805	0.6885969	4.3192107962472965e-09	1.88306453637182e-08	0.25434840781375434	0.2455822687187741
Rb1cc1	5.8598576	0.6091978	4.632639871708742e-09	2.012596923958671e-08	0.308001070377308	0.3199376320289709
Ube2d2	5.83294	0.5650615	5.445908144111786e-09	2.3551755393862978e-08	0.32124698956382125	0.33817858699661335
Mark2	5.7968736	0.6554449	6.756262308963222e-09	2.906870420064086e-08	0.28686111854428686	0.2952419273714918
Plekhm3	5.7877245	0.5511133	7.134629350189326e-09	3.065258995001422e-08	0.27976986887877975	0.2702612077926433
Uvrag	5.755996	0.57643026	8.613240753593002e-09	3.6861646384942007e-08	0.3121487824458121	0.3255373369546994
Mtmr3	5.637788	0.5010465	1.72248594839478e-08	7.229958036845837e-08	0.35322451164035323	0.3843677698420682
Ralgapa2	5.6220956	0.6382591	1.886549426537321e-08	7.902776279077218e-08	0.2647845865667648	0.261174261476042
Dnm2	5.590347	0.5916572	2.2661663623005994e-08	9.440183578778932e-08	0.28311479796628314	0.2832210039231466
Wdr26	5.5120225	0.6421825	3.547332997485972e-08	1.4597327502510478e-07	0.2754883596467755	0.2765650672299903
Cog4	5.292365	0.70677614	1.2074468346254466e-07	4.809409839930802e-07	0.26103826598876106	0.25978271803641484
Hnrnph1	5.0077653	0.58828795	5.506558438927292e-07	2.1021577609349893e-06	0.2946213540272946	0.3074640378231566
Asxl1	4.915496	0.5132572	8.85579952105703e-07	3.3334056150535315e-06	0.32566229595932566	0.34996479227441907
Map4k3	4.696229	0.5226618	2.6500815454306414e-06	9.647622394374431e-06	0.30853625903130855	0.32987962310968044
Arhgap5	4.5802903	0.5758589	4.643309510679596e-06	1.659591326302564e-05	0.2708054589242708	0.27510646145592327
Lrp1	4.3734155	0.56443024	1.2231755855164178e-05	4.236507436340892e-05	0.2617072518062617	0.2634376152633873
Bmpr2	4.2284126	0.57531625	2.3534611710874674e-05	7.921442753735726e-05	0.2851217554187851	0.30250142507460687
Tmem131	4.113939	0.61713827	3.8896442683354114e-05	0.00012879071656651963	0.2647845865667648	0.27654830164638033
Upf2	4.0558786	0.5423746	4.9946236861424496e-05	0.00016400513735890775	0.29983944340379987	0.32127887871776817
ENSRNOG00000066491	4.043229	0.53566825	5.2720081124639114e-05	0.00017286975615564336	0.27736151993577735	0.2896422224457633
Rnf216	3.83116	0.5142393	0.00012754045852873412	0.0004013829560962833	0.30171260369280173	0.3273312544009657
LOC120102485	3.8299332	0.54300016	0.0001281780696079375	0.0004032685185174096	0.2788332887342788	0.2970023136505382
Pwwp2a	3.7686784	0.60404545	0.00016411415447274507	0.0005117217969475867	0.2527428418517527	0.263102303591188
Rhot1	3.7626338	0.5497545	0.00016813331182317766	0.0005236308698283932	0.28217821782178215	0.30080810113000034
Akap10	3.7018676	0.51090443	0.00021401827626495932	0.0006606459334763158	0.27000267594327	0.2800523086208631
Nt5c2	2.9657292	0.5138339	0.0030196630042963477	0.008158537957226446	0.2722772277227723	0.29323005733829594
Papola	2.4659796	0.5090465	0.013663910825980445	0.03352420013528222	0.27722772277227725	0.3068437112295879
Scd2	-20.222305	-0.59099394	6.230313144055101e-91	1.115497398618781e-89	0.2654535723842655	0.4341280219964457
Tf	-20.359888	-0.92253494	3.7945483427324194e-92	6.8701641238107e-91	0.25127107305325125	0.39078898836468495
Ube3a	-20.488028	-0.65708625	2.7532303523333386e-93	5.028242819426897e-92	0.3021139951833021	0.46437313482882336
Pbx1	-21.100061	-0.5773425	7.94344655730524e-99	1.508535330801283e-97	0.3564356435643564	0.5372028300305134
Msl2	-21.324738	-0.52987057	6.692748952648483e-101	1.2968592841148623e-99	0.27762911426277764	0.47060993193173056
Tmem97	-21.628645	-0.5110991	9.658041758954515e-104	1.899535680283681e-102	0.3130853625903131	0.5171176608657747
Ext1	-21.68153	-0.58831006	3.065187355920563e-104	6.056995108787043e-103	0.2595664971902596	0.44836200248130637
Bcas3	-22.525919	-0.5369421	2.313114700549563e-112	4.8064185145413416e-111	0.3221835697083222	0.5294738959863193
Rmdn1	-22.653273	-0.5343364	1.2952292223016232e-113	2.7155775874775834e-112	0.31402194273481404	0.524796298159139
Nav1	-22.710133	-0.65798956	3.557747175880554e-114	7.474120970892954e-113	0.25127107305325125	0.44021392884686317
Mast4	-23.20594	-0.86997926	3.9659170905486967e-119	8.625458269755598e-118	0.5157880652930158	0.6372095362639574
Frmd4b	-23.451496	-0.7991446	1.276243523682478e-121	2.828511809463725e-120	0.2637142092587637	0.4383194178989371
Snx24	-23.525953	-0.67489076	2.2132184081448358e-122	4.9103002270015476e-121	0.2609044688252609	0.45661066961740937
Enpp2	-23.656527	-1.0035036	1.0112010744034175e-123	2.26746970330931e-122	0.25127107305325125	0.40778929014518994
R3hdm1	-24.59903	-0.69471824	1.2937455986786515e-133	3.064934488349899e-132	0.25461600214075464	0.4631660128089059
Lig3	-24.978666	-0.8335699	1.0427650353291549e-137	2.5480899453043193e-136	0.3005084292213005	0.48603426885289874
Rabgap1l	-25.412428	-0.7104369	1.838166263454973e-142	4.615448368814008e-141	0.25046829007225047	0.469436341079033
Adarb2	-26.739294	-0.7070507	1.6447702259266552e-157	4.4381277421851037e-156	0.30853625903130855	0.5482513496294806
Alcam	-27.293741	-0.7470165	5.032884110351102e-164	1.410687810930765e-162	0.3241905271608242	0.5504308754987761
App	-28.16189	-0.7759627	1.7139312926345737e-174	5.082642642344621e-173	0.30853625903130855	0.5416121785199343
Cdc42bpa	-29.134438	-0.7968931	1.3155020796152864e-186	4.098189688144739e-185	0.26625635536526626	0.5103946618381786
Clasp2	-31.983688	-0.8053131	1.8383807030804632e-224	6.622592752712197e-223	0.34733743644634735	0.6186332696241156
Atp8a1	-33.484016	-0.94632083	8.236096399095159e-246	3.221604423571439e-244	0.308001070377308	0.56800120712202
Rere	-33.54564	-0.80532485	1.0422986791517263e-246	4.092291031291216e-245	0.41744715012041744	0.6980015424336922
Plp1	-35.770504	-1.2847146	3.1759240899694094e-280	1.431966117640831e-278	0.49090179288199093	0.671847232002146
Zbtb20	-37.741028	-1.0050337	0.0	0.0	0.5073588439925074	0.7128893806793415
Mbnl2	-37.86766	-1.1101569	0.0	0.0	0.2548835964677549	0.5509003118398551
Spag9	-39.025574	-1.0994143	0.0	0.0	0.25220765319775224	0.5656372598330148
Sik3	-39.85569	-1.1540533	0.0	0.0	0.30104361787530104	0.6005096737417429
Fnbp1	-43.174225	-1.5638984	0.0	0.0	0.35389349745785387	0.6003420179056433
Tcf4	-44.298843	-0.9917415	0.0	0.0	0.5523146909285523	0.8056030580424505
Phactr1	-45.177475	-1.5493709	0.0	0.0	0.3130853625903131	0.6011970626697515
Lsamp	-99.110214	-3.7579637	0.0	0.0	0.32914102221032915	0.8363343727995172
Pcdh9	-107.765045	-3.894466	0.0	0.0	0.36419587904736417	0.8792710324246387
