# Supplementary material for: Single-cell RNA sequencing identifies microglial state changes associated with iTBS after ischemia–reperfusion injury
Source: PLoS One. 2026 Apr 20;21(4):e0346888. doi: 10.1371/journal.pone.0346888 (PMC13095131; doi:10.1371/journal.pone.0346888)
Supplement: S1 File — These materials provide additional support for the results presented in this study. (ZIP) [file pone.0346888.s005.zip › single-cell RNA sequencing/standard analysis/05-Marker_gene_analysis/cluster4/differentially_expressed_genes.xls]

names	scores	logfoldchanges	pvals	pvals_adj	pct_nz_group	pct_nz_reference
Tenm2	118.65287	4.410749	0.0	0.0	0.9231081081081081	0.21704621567314134
Syt1	116.436226	3.9933333	0.0	0.0	0.92	0.22262223710649698
ENSRNOG00000069588	113.36916	3.6778717	0.0	0.0	0.9055405405405406	0.18225050234427329
Nrg3	112.66726	3.542029	0.0	0.0	0.9154054054054054	0.38097789685197586
Fgf14	111.33929	3.296111	0.0	0.0	0.9518918918918919	0.27011051574012057
Kcnip4	110.09729	4.595435	0.0	0.0	0.8770270270270271	0.2649531145344943
Lrrc7	109.8045	3.0929124	0.0	0.0	0.9343243243243243	0.24176155391828533
Erc2	109.60836	3.6916845	0.0	0.0	0.8833783783783784	0.16527126590756866
Ralyl	109.15957	4.336204	0.0	0.0	0.8475675675675676	0.13678834561286002
Kalrn	109.00282	3.0333319	0.0	0.0	0.915	0.2860515740120563
Dlgap2	107.707886	4.063491	0.0	0.0	0.841081081081081	0.10200937709310114
Nrxn3	107.665245	3.3534384	0.0	0.0	0.9404054054054054	0.41332886805090424
Frmpd4	106.31227	4.0016875	0.0	0.0	0.8405405405405405	0.11843603482920295
Snap25	105.62794	3.2982087	0.0	0.0	0.8691891891891892	0.16291024782317481
Nalf1	105.549904	3.1620877	0.0	0.0	0.9168918918918919	0.2634125920964501
Grin1	104.53436	3.727336	0.0	0.0	0.8275675675675676	0.09172806430006698
Csmd1	104.116234	3.0837545	0.0	0.0	0.9483783783783784	0.4461152042866711
Rims1	104.1036	3.1343036	0.0	0.0	0.8797297297297297	0.21280977896851977
Dlg2	103.488144	2.4070477	0.0	0.0	0.960945945945946	0.5954789015405224
Dclk1	103.47803	2.9189875	0.0	0.0	0.8945945945945946	0.215874079035499
Arpp21	103.17045	3.82914	0.0	0.0	0.8108108108108109	0.14552913596784997
Hecw1	102.49639	3.6859415	0.0	0.0	0.8140540540540541	0.10594440723375753
Dpp10	102.467354	3.7578957	0.0	0.0	0.8843243243243243	0.38641995981245814
Ryr2	101.84636	3.4096801	0.0	0.0	0.8301351351351351	0.15195914266577362
Gabrb3	101.69204	3.1361508	0.0	0.0	0.8597297297297297	0.1496316141995981
Cadps	101.67461	3.0112505	0.0	0.0	0.8729729729729729	0.19174480910917616
Dlgap1	100.43481	2.6538956	0.0	0.0	0.9205405405405406	0.304370395177495
Kcnh7	100.27592	3.570816	0.0	0.0	0.8171621621621622	0.15046885465505694
Grin2b	100.24043	2.9737093	0.0	0.0	0.8744594594594595	0.18806095110515741
Celf4	100.093704	3.5105639	0.0	0.0	0.8121621621621622	0.11202277294038848
Cntn5	99.11408	4.0173597	0.0	0.0	0.7891891891891892	0.10802076356329537
Grin2a	98.795746	3.9853165	0.0	0.0	0.7712162162162162	0.07397856664434026
Cnksr2	97.746216	3.768258	0.0	0.0	0.7760810810810811	0.10068653717347623
Gria1	97.280655	3.2785516	0.0	0.0	0.8155405405405406	0.1310281312793034
Ube3a	97.13663	2.377151	0.0	0.0	0.9094594594594595	0.3889149363697254
Pcsk2	96.8534	3.3763294	0.0	0.0	0.7967567567567567	0.146198928332217
Asic2	96.81547	2.9489696	0.0	0.0	0.8548648648648649	0.2607334226389819
Tenm4	96.66284	3.8115375	0.0	0.0	0.7618918918918919	0.08087742799732082
Slc4a10	96.48861	3.329627	0.0	0.0	0.7893243243243243	0.11476892163429336
Syn2	96.24732	3.536867	0.0	0.0	0.7708108108108108	0.08938379102478232
Cdh12	96.142365	4.879317	0.0	0.0	0.7328378378378378	0.07926992632283993
Rbfox1	96.055504	2.5412548	0.0	0.0	0.9424324324324325	0.5104655056932351
Ahi1	96.0254	2.429506	0.0	0.0	0.8958108108108108	0.30313127930341593
Kcnj3	95.848946	3.8229303	0.0	0.0	0.754054054054054	0.08124581379772271
Kctd16	95.78907	3.8059707	0.0	0.0	0.7691891891891892	0.11868720696584059
Cntnap2	95.6211	2.898159	0.0	0.0	0.8927027027027027	0.258171466845278
Clstn2	95.569374	4.0737853	0.0	0.0	0.7483783783783784	0.08724045545880776
Grm5	95.370636	2.826332	0.0	0.0	0.8589189189189189	0.2361687876758205
Chrm3	95.28112	4.295467	0.0	0.0	0.7322972972972973	0.07007702612190221
Kcnma1	95.14204	2.7506213	0.0	0.0	0.8462162162162162	0.2768419290020094
Robo2	94.9857	3.0441105	0.0	0.0	0.8183783783783783	0.15262893503014066
Rbfox3	94.866745	3.7697976	0.0	0.0	0.7456756756756757	0.07486604152712659
Nrg1	94.07772	3.7296224	0.0	0.0	0.7731081081081081	0.1361687876758205
Cacna1d	93.99224	2.6835384	0.0	0.0	0.837027027027027	0.20689886135298058
Lrfn5	93.88732	3.0407982	0.0	0.0	0.8062162162162162	0.15760214333556596
Sorbs2	93.86069	2.82235	0.0	0.0	0.8235135135135135	0.1853817816476892
Ptprn2	93.52053	2.9723577	0.0	0.0	0.7985135135135135	0.14147689216342935
Cacna1a	93.319786	2.9936821	0.0	0.0	0.7958108108108108	0.16560616208975218
Mapk10	93.23627	2.7492707	0.0	0.0	0.8244594594594594	0.19737106496985934
Cacnb4	92.301125	3.0738616	0.0	0.0	0.7832432432432432	0.1468519758874749
ENSRNOG00000067998	92.02559	4.10915	0.0	0.0	0.7202702702702702	0.07997320830542531
Dync1i1	91.12731	3.73	0.0	0.0	0.7181081081081081	0.0712156731413262
Etl4	90.07482	3.9692295	0.0	0.0	0.715	0.09544541192230409
Camk2a	90.01718	4.275133	0.0	0.0	0.6851351351351351	0.049146014735432016
Grm7	89.99543	2.7303088	0.0	0.0	0.837972972972973	0.2570663094440723
Myt1l	89.26669	3.6577299	0.0	0.0	0.7051351351351351	0.06833556597454789
Kcnq5	89.10699	2.8635585	0.0	0.0	0.81	0.24008707300736773
Ctnna2	88.509125	2.2085986	0.0	0.0	0.9436486486486486	0.38353985264567986
Ptprd	88.43287	2.256011	0.0	0.0	0.9352702702702703	0.6710817146684528
Stxbp5l	88.31884	2.7162638	0.0	0.0	0.7835135135135135	0.17094775619557936
Car10	87.908165	4.459378	0.0	0.0	0.6709459459459459	0.05797052913596785
Bend5	87.54342	3.0120091	0.0	0.0	0.7431081081081081	0.12344273275284662
Hcn1	87.39976	3.7253282	0.0	0.0	0.6904054054054054	0.07021098459477562
RGD1561327	87.29753	2.4279532	0.0	0.0	0.8155405405405406	0.2028131279303416
Cacna1c	86.64529	2.3788114	0.0	0.0	0.825945945945946	0.22046215673141326
ENSRNOG00000070508	86.365234	3.2644594	0.0	0.0	0.7195945945945946	0.11183858004018754
Phactr1	85.97398	2.0432756	0.0	0.0	0.8920270270270271	0.5291024782317482
Ppargc1a	85.67618	2.5262132	0.0	0.0	0.8190540540540541	0.2516242464835901
Ppfia2	85.57686	2.1897023	0.0	0.0	0.864054054054054	0.27784661754855994
Aff3	85.54771	2.9094353	0.0	0.0	0.7301351351351352	0.12034494306764904
Gabbr2	85.44715	3.0221066	0.0	0.0	0.7168918918918918	0.10748492967180175
AC125757.1	85.356224	3.1109815	0.0	0.0	0.725	0.12404554588077696
Cacna2d1	84.889656	2.697941	0.0	0.0	0.7593243243243243	0.18583389149363697
Cacna1b	84.80971	3.6563876	0.0	0.0	0.6667567567567567	0.06409912926992632
Celf2	84.56049	1.784611	0.0	0.0	0.9366216216216217	0.5464501004688547
Gria2	84.5272	1.9470603	0.0	0.0	0.9533783783783784	0.45053583389149365
Ksr2	84.46229	3.3705795	0.0	0.0	0.6778378378378378	0.07066309444072337
Dnm1	84.34442	3.1175313	0.0	0.0	0.6917567567567567	0.0858841259209645
Unc5d	84.332855	4.567814	0.0	0.0	0.6416216216216216	0.05055257870060281
Gpr158	84.068886	2.9042077	0.0	0.0	0.7235135135135136	0.12098124581379772
Fgf12	84.067085	1.9142739	0.0	0.0	0.9214864864864865	0.4647521768251842
Hs6st3	83.63153	3.9426992	0.0	0.0	0.665	0.08576691225720026
Efna5	83.31642	4.439107	0.0	0.0	0.6337837837837837	0.048024112525117214
Srrm3	83.301445	3.5142303	0.0	0.0	0.6598648648648648	0.06431681178834561
Mtus2	82.984955	3.9452982	0.0	0.0	0.6405405405405405	0.05046885465505693
Ccser1	82.86622	2.0410588	0.0	0.0	0.8870270270270271	0.322337575351641
Lrrtm4	82.531746	2.638649	0.0	0.0	0.8164864864864865	0.2855659745478902
Scn8a	82.42268	2.732727	0.0	0.0	0.7152702702702702	0.12401205626255861
Dock3	82.226204	1.9640491	0.0	0.0	0.86	0.3322337575351641
Scn2a	82.222984	2.6051216	0.0	0.0	0.7255405405405405	0.12940388479571333
Nmnat2	82.18824	2.6385446	0.0	0.0	0.726081081081081	0.12709310113864702
Lrp1b	81.9891	2.3966537	0.0	0.0	0.8556756756756757	0.3338580040187542
Khdrbs2	81.96636	2.860191	0.0	0.0	0.717027027027027	0.14825853985264567
Slit3	81.8004	3.4243634	0.0	0.0	0.667027027027027	0.09323509711989283
LOC100362814	81.48733	3.6059592	0.0	0.0	0.6445945945945946	0.06548894842598794
Klhl29	80.913734	3.4245877	0.0	0.0	0.6477027027027027	0.06640991292699264
Cacna1e	80.83561	2.6211066	0.0	0.0	0.7187837837837838	0.13506363027461488
Rapgef4	80.82469	2.9448366	0.0	0.0	0.677027027027027	0.09400535833891493
Gabrb2	80.684814	3.215928	0.0	0.0	0.659054054054054	0.08154722036168788
Ptpn5	80.42797	2.8902833	0.0	0.0	0.6798648648648649	0.1002176825184193
Bcl11a	80.30908	3.6831105	0.0	0.0	0.6298648648648648	0.0587073007367716
Dok6	80.176094	2.3867455	0.0	0.0	0.7544594594594595	0.17553583389149363
Scn1a	80.14323	2.830337	0.0	0.0	0.6890540540540541	0.11322839919624916
Srrm4	80.051956	4.7820096	0.0	0.0	0.5966216216216216	0.0297052913596785
Rims2	79.93065	2.0275674	0.0	0.0	0.84	0.28037508372404557
Atp2b2	79.69998	2.6918964	0.0	0.0	0.6972972972972973	0.12491627595445412
Gria4	79.29718	2.1642766	0.0	0.0	0.817972972972973	0.24559611520428667
Map1b	79.24068	2.274581	0.0	0.0	0.749054054054054	0.1680509042196919
Atxn1	79.22992	2.2993762	0.0	0.0	0.7504054054054055	0.1722538513060951
Prkg1	78.96495	2.9999447	0.0	0.0	0.6606756756756756	0.09804085733422639
ENSRNOG00000069803	78.819305	3.6589053	0.0	0.0	0.6202702702702703	0.05775284661754856
Schip1	78.48891	2.8712988	0.0	0.0	0.721081081081081	0.26043201607501676
Epha5	78.397675	2.306922	0.0	0.0	0.7645945945945946	0.2083556597454789
Negr1	77.587006	1.8716346	0.0	0.0	0.9155405405405406	0.412926992632284
Opcml	77.20191	2.1316328	0.0	0.0	0.8993243243243243	0.37905224380442065
Entrep2	76.61433	2.863286	0.0	0.0	0.649054054054054	0.09805760214333556
Rgs7	76.4164	1.9705594	0.0	0.0	0.822972972972973	0.2751339584728734
Zfp385b	76.386116	3.7476678	0.0	0.0	0.5967567567567568	0.051423308774279974
Cntn4	76.34886	2.6279438	0.0	0.0	0.6863513513513514	0.14651707970529135
Nell2	76.23506	2.626114	0.0	0.0	0.6785135135135135	0.1361687876758205
Cacnb2	76.13337	2.2456694	0.0	0.0	0.7182432432432433	0.15728399196249163
Khdrbs3	76.113365	3.0249858	0.0	0.0	0.6404054054054054	0.10023442732752846
Trhde	75.71059	4.3228507	0.0	0.0	0.5778378378378378	0.04375418620227729
Mlip	75.609406	3.578046	0.0	0.0	0.5991891891891892	0.06282652377762893
Pcdha5	75.52778	2.1884162	0.0	0.0	0.7266216216216216	0.1641828533154722
Chn1	74.97023	2.385819	0.0	0.0	0.6909459459459459	0.14897856664434025
LOC103690742	74.70642	2.5900002	0.0	0.0	0.655	0.11414936369725386
Mcf2l	74.445564	2.5494409	0.0	0.0	0.6543243243243243	0.1119390488948426
Adam22	74.24573	2.2029803	0.0	0.0	0.7093243243243244	0.16373074346952446
LOC102547183	74.2298	2.3792098	0.0	0.0	0.6763513513513514	0.1325016744809109
Epha6	74.032326	3.4011815	0.0	0.0	0.6037837837837838	0.07719356999330208
Galnt17	73.9998	2.983321	0.0	0.0	0.6186486486486487	0.08836235766912257
Nyap2	73.91034	3.6240187	0.0	0.0	0.5783783783783784	0.04989953114534494
Dgki	73.80126	1.8739103	0.0	0.0	0.798918918918919	0.27369390488948425
Setbp1	73.568016	1.8470247	0.0	0.0	0.7972972972972973	0.25025117213663767
Cdh18	73.443214	3.0132413	0.0	0.0	0.6233783783783784	0.10423643670462157
Shank2	73.43647	3.2750833	0.0	0.0	0.5901351351351352	0.06423308774279973
ENSRNOG00000063994	73.12247	3.1122758	0.0	0.0	0.6058108108108108	0.08112860013395848
Kcnj6	73.06377	3.753034	0.0	0.0	0.5645945945945946	0.04156061620897522
Slc35f4	73.03385	4.0952196	0.0	0.0	0.5593243243243243	0.040154052243804424
Kcnd2	72.820946	1.8492069	0.0	0.0	0.8836486486486487	0.3617381111855325
Nav2	72.66976	1.7284064	0.0	0.0	0.8094594594594594	0.2509711989283322
Nrcam	72.61304	1.7264745	0.0	0.0	0.8566216216216216	0.33983590087073007
Chsy3	72.594345	2.343739	0.0	0.0	0.6894594594594594	0.1711319490957803
Dnajc6	72.35015	2.0918102	0.0	0.0	0.7037837837837838	0.1658070997990623
Rimbp2	72.341736	2.802927	0.0	0.0	0.6129729729729729	0.09067314132618888
Pde10a	72.06361	1.9500675	0.0	0.0	0.7578378378378379	0.22952109845947757
Gria3	71.73317	2.27356	0.0	0.0	0.7001351351351351	0.19680174146014737
Plcb1	71.703545	1.6959318	0.0	0.0	0.880945945945946	0.33717347622237104
Nav3	71.60741	1.7105458	0.0	0.0	0.9394594594594594	0.5318318821165439
Akap6	71.54387	1.6285557	0.0	0.0	0.8566216216216216	0.3336570663094441
Unc79	71.40301	1.7022532	0.0	0.0	0.8262162162162162	0.29350301406563967
Sh3gl2	71.300255	2.0648532	0.0	0.0	0.7091891891891892	0.18983590087073007
AABR07007032.1	71.23627	2.2332258	0.0	0.0	0.6532432432432432	0.12230408573342264
Pclo	70.99644	1.8675984	0.0	0.0	0.7536486486486487	0.23154722036168787
Gucy1a2	70.95178	2.1716213	0.0	0.0	0.6677027027027027	0.14216342933690557
Slc17a7	70.911415	3.6351967	0.0	0.0	0.5505405405405406	0.042397856664434026
Bmerb1	70.880775	2.5430415	0.0	0.0	0.6216216216216216	0.10557602143335566
Grip1	70.72183	2.1751568	0.0	0.0	0.7364864864864865	0.2307434695244474
Sptbn4	70.65169	3.0033493	0.0	0.0	0.5790540540540541	0.0699430676490288
Fnbp1l	70.54062	2.3141499	0.0	0.0	0.6501351351351351	0.13241795043536503
Nrxn1	70.53482	1.9018371	0.0	0.0	0.9777027027027027	0.5926490288010716
Ap3b2	70.488556	2.7914007	0.0	0.0	0.5951351351351352	0.08591761553918285
Rgs6	70.45177	2.5517404	0.0	0.0	0.6448648648648648	0.13961821835231078
Brinp1	70.14958	2.397027	0.0	0.0	0.6462162162162162	0.13789350301406564
Otud7a	69.91219	1.7901094	0.0	0.0	0.7625675675675676	0.24335231078365707
Cap2	69.29776	2.5234866	0.0	0.0	0.610945945945946	0.10607836570663094
Macrod2	69.20052	1.5168047	0.0	0.0	0.9128378378378378	0.5117548559946417
Caln1	69.155815	2.3602939	0.0	0.0	0.6435135135135135	0.14157736101808438
Tmem178b	69.14891	1.6295506	0.0	0.0	0.8266216216216217	0.35447086403215006
Trim9	69.01463	2.2302105	0.0	0.0	0.6421621621621622	0.13347287340924313
Ttll11	68.68848	2.765173	0.0	0.0	0.5822972972972973	0.08655391828533154
Grm1	68.6171	3.2643404	0.0	0.0	0.5516216216216216	0.058657066309444075
Large1	68.48698	1.8324844	0.0	0.0	0.7521621621621621	0.2747823174815807
Ntrk2	68.40325	1.601065	0.0	0.0	0.8117567567567567	0.2844775619557937
AABR07069611.1	68.3778	2.828733	0.0	0.0	0.5728378378378378	0.0797722705961152
Sv2b	68.36736	4.018314	0.0	0.0	0.5222972972972973	0.03466175485599464
Nos1ap	68.277725	2.355238	0.0	0.0	0.6295945945945945	0.1368050904219692
Sez6l2	68.13795	3.6487036	0.0	0.0	0.5301351351351351	0.044574681848626924
Fhod3	67.95487	2.8857737	0.0	0.0	0.5717567567567567	0.08292029470864032
Cdk14	67.85309	1.9363006	0.0	0.0	0.6906756756756757	0.1905056932350971
Adgrb3	67.74265	1.4612257	0.0	0.0	0.9301351351351351	0.6152042866711319
LOC360998	67.55686	3.2418764	0.0	0.0	0.5433783783783783	0.060331547220361686
Sh3rf3	67.554565	3.4039502	0.0	0.0	0.5352702702702703	0.0515405224380442
Tmem108	67.50603	2.0284016	0.0	0.0	0.6012162162162162	0.10522438044206296
Zmat4	67.37858	3.7751775	0.0	0.0	0.5272972972972974	0.04891158740790355
Akap2	67.246185	1.6502674	0.0	0.0	0.7424324324324324	0.22031145344943068
Cntnap5b	67.14862	4.1130824	0.0	0.0	0.5159459459459459	0.04025452109845948
Tenm1	66.98407	2.4368682	0.0	0.0	0.6074324324324324	0.12059611520428667
Ccdc30	66.893074	2.716345	0.0	0.0	0.5633783783783783	0.07804755525787006
Vsnl1	66.74281	3.7759657	0.0	0.0	0.5163513513513514	0.04047220361687877
Pam	66.73181	2.335226	0.0	0.0	0.6139189189189189	0.12786336235766912
Runx1t1	66.60438	2.8297768	0.0	0.0	0.5652702702702703	0.084410582719357
Kcnd3	66.50761	2.8320546	0.0	0.0	0.5636486486486486	0.084410582719357
Elmod1	66.37119	2.8832688	0.0	0.0	0.5455405405405406	0.06399866041527126
Tafa2	66.12862	2.9259133	0.0	0.0	0.5802702702702702	0.1210649698593436
Unc80	66.07382	2.6470332	0.0	0.0	0.5641891891891891	0.08390823844608171
Rit2	65.84786	2.0816112	0.0	0.0	0.6274324324324324	0.1350468854655057
LOC102549789	65.652794	2.4982293	0.0	0.0	0.5835135135135135	0.10416945746818486
Nell1	65.48875	4.0670943	0.0	0.0	0.5070270270270271	0.044323509711989284
Cobl	65.228935	2.6295085	0.0	0.0	0.5687837837837838	0.09966510381781647
Dmd	65.04986	1.5655951	0.0	0.0	0.8227027027027027	0.34820830542531817
Ptprs	65.031654	1.675588	0.0	0.0	0.705945945945946	0.20867381111855324
Arhgap44	65.02162	2.7174153	0.0	0.0	0.5487837837837838	0.07767916945746818
Mapk11	64.9224	3.6594927	0.0	0.0	0.5051351351351351	0.042732752846617546
Satb2	64.86994	4.3750434	0.0	0.0	0.48864864864864865	0.027243804420629604
Homer1	64.77725	2.136017	0.0	0.0	0.6444594594594595	0.17419624916275955
Mical2	64.744446	2.1929524	0.0	0.0	0.5947297297297297	0.11604152712659076
Nwd2	64.7065	3.7585886	0.0	0.0	0.5013513513513513	0.03935030140656397
Sptan1	64.6662	1.6809679	0.0	0.0	0.7004054054054054	0.20721701272605492
Prkce	64.549034	1.820138	0.0	0.0	0.6806756756756757	0.19792364367046217
Atp2b1	64.52704	1.5679998	0.0	0.0	0.7674324324324324	0.29189551239115874
Pde4d	64.488235	1.5029254	0.0	0.0	0.8739189189189189	0.4919792364367046
Stxbp1	64.16783	1.940251	0.0	0.0	0.6229729729729729	0.14182853315472205
Egfem1	64.16055	3.5140657	0.0	0.0	0.5217567567567568	0.0726892163429337
Tmem132b	64.094055	1.6421167	0.0	0.0	0.7078378378378378	0.21168787675820497
Gabrg2	64.070915	2.4416747	0.0	0.0	0.5537837837837838	0.08425987943737441
Baiap2	63.94671	2.1851602	0.0	0.0	0.5906756756756757	0.11723040857334227
Ndrg4	63.80803	2.5886843	0.0	0.0	0.5401351351351351	0.07486604152712659
Kcnh1	63.740726	3.49709	0.0	0.0	0.5043243243243243	0.05085398526456798
Bsn	63.70979	3.5273626	0.0	0.0	0.49905405405405406	0.044591426657736105
Xkr4	63.570732	1.5274711	0.0	0.0	0.8139189189189189	0.3494474212993972
RGD1564053	63.433937	2.9278467	0.0	0.0	0.5227027027027027	0.06508707300736771
Nbea	63.125633	1.3103379	0.0	0.0	0.8963513513513514	0.49547890154052243
Kcnt2	63.00398	2.3614428	0.0	0.0	0.5652702702702703	0.10346617548559947
Camk4	62.95198	3.0407054	0.0	0.0	0.5139189189189189	0.06101808439383791
Atp1a3	62.94572	2.870146	0.0	0.0	0.5178378378378379	0.06368050904219692
Fstl4	62.646034	2.99468	0.0	0.0	0.5282432432432432	0.08449430676490288
Msra	62.543106	2.1579578	0.0	0.0	0.5828378378378378	0.1212826523777629
Sphkap	62.45779	4.2449656	0.0	0.0	0.4739189189189189	0.030073677160080376
Iqsec1	62.297733	1.8374331	0.0	0.0	0.6360810810810811	0.16723040857334226
Kif5c	62.288155	2.1268387	0.0	0.0	0.5833783783783784	0.12342598794373744
Syt16	62.238605	2.2606864	0.0	0.0	0.5614864864864865	0.10331547220361688
Rbfox2	62.206127	1.374565	0.0	0.0	0.8156756756756757	0.32659075686537176
Cntn3	62.09326	3.208886	0.0	0.0	0.5039189189189189	0.059460817146684525
Map2	61.996803	1.3473698	0.0	0.0	0.8614864864864865	0.364350301406564
Gabrg3	61.8261	2.4563115	0.0	0.0	0.5755405405405405	0.13854655056932352
Smg5l1	61.778164	2.325872	0.0	0.0	0.5451351351351351	0.09095780308104488
Hivep2	61.729946	1.5258006	0.0	0.0	0.73	0.2598292029470864
Sipa1l1	61.729782	1.5793747	0.0	0.0	0.707972972972973	0.23548225050234428
Lgi1	61.7125	2.7012856	0.0	0.0	0.5164864864864865	0.06887139986604153
Lingo1	61.66557	3.179987	0.0	0.0	0.4922972972972973	0.04978231748158071
Cacna2d3	61.50684	1.815571	0.0	0.0	0.7066216216216217	0.29504353650368387
Lingo2	61.41187	3.5984688	0.0	0.0	0.4839189189189189	0.04710314802411252
Ank3	61.329746	1.3209659	0.0	0.0	0.945	0.4874246483590087
Atrnl1	61.247013	1.6387593	0.0	0.0	0.6872972972972973	0.22575351640991292
Galnt18	61.218597	2.570072	0.0	0.0	0.5252702702702703	0.0790689886135298
Dpp6	61.142914	1.3772527	0.0	0.0	0.7883783783783784	0.2752009377093101
Rgs7bp	61.111168	2.3972163	0.0	0.0	0.5387837837837838	0.09080709979906229
Pacsin1	60.98932	2.298382	0.0	0.0	0.5305405405405406	0.08236771600803751
Tmem132d	60.988667	2.0627732	0.0	0.0	0.6122972972972973	0.1716175485599464
Ctdspl	60.98107	2.036673	0.0	0.0	0.5794594594594594	0.12672471533824514
Bicd1	60.969143	1.6214551	0.0	0.0	0.6645945945945946	0.1950100468854655
ENSRNOG00000070379	60.796932	2.018609	0.0	0.0	0.6074324324324324	0.15847287340924313
Fam135b	60.702724	2.0769806	0.0	0.0	0.5685135135135135	0.11639316811788346
Snap91	60.387814	1.7499652	0.0	0.0	0.6201351351351352	0.1600301406563965
Lrrc10b	60.304672	3.862552	0.0	0.0	0.46337837837837836	0.03489618218352311
ENSRNOG00000065457	59.82206	2.5567522	0.0	0.0	0.5122972972972973	0.07736101808439384
Arfgef3	59.80942	1.8081127	0.0	0.0	0.6079729729729729	0.15704956463496317
Ntrk3	59.715378	1.7235489	0.0	0.0	0.6645945945945946	0.22473208305425318
Osbpl10	59.397514	3.02734	0.0	0.0	0.4809459459459459	0.05432016075016745
Kcnt1	59.383507	2.5242324	0.0	0.0	0.5102702702702703	0.07896851975887476
Nsf	59.37362	1.7270533	0.0	0.0	0.6106756756756757	0.1587910247823175
Tiam1	59.371304	3.109517	0.0	0.0	0.4813513513513514	0.05570997990622907
Ano3	59.311703	3.2235959	0.0	0.0	0.47675675675675677	0.051339584728734095
Lrrc4c	59.298195	1.4336189	0.0	0.0	0.7763513513513514	0.33667113194909576
Dmtn	59.288795	3.703921	0.0	0.0	0.4577027027027027	0.036152042866711316
Trank1	59.261566	3.2773035	0.0	0.0	0.47081081081081083	0.04658405894172806
AABR07028615.1	59.189312	1.2821383	0.0	0.0	0.9254054054054054	0.5607501674480911
Nedd4l	59.17893	1.3974744	0.0	0.0	0.7382432432432432	0.2705123911587408
Strbp	58.905914	1.671982	0.0	0.0	0.6183783783783784	0.1688379102478232
Cdh8	58.905132	3.157749	0.0	0.0	0.47783783783783784	0.055157401205626254
Ldb2	58.75509	3.1393497	0.0	0.0	0.4833783783783784	0.06649363697253852
Nptn	58.73715	1.3599559	0.0	0.0	0.7408108108108108	0.27826523777628936
Cntnap5a	58.717197	2.7899888	0.0	0.0	0.49135135135135133	0.0684695244474213
Epha4	58.652306	2.8169835	0.0	0.0	0.4887837837837838	0.06625920964501004
Pde1a	58.614223	2.2904212	0.0	0.0	0.562027027027027	0.1485097119892833
Chd5	58.487026	3.3696458	0.0	0.0	0.4602702702702703	0.04223040857334227
Sybu	58.468887	1.5118186	0.0	0.0	0.6195945945945946	0.16188881446751507
Olfm1	58.373516	2.7823822	0.0	0.0	0.4777027027027027	0.055040187541862025
Ttc3	58.28218	1.1992882	0.0	0.0	0.8728378378378379	0.44783991962491626
Usp29	58.17652	2.0130496	0.0	0.0	0.5597297297297297	0.12664099129269926
Dlgap3	58.083878	3.4698448	0.0	0.0	0.4545945945945946	0.04013730743469524
Ica1	58.07281	2.4749265	0.0	0.0	0.4981081081081081	0.07511721366376423
Dab1	58.012833	1.4884892	0.0	0.0	0.667972972972973	0.2116543871399866
Camk2b	57.93577	2.9692543	0.0	0.0	0.46986486486486484	0.05341594105827194
Mmp16	57.771084	1.3102126	0.0	0.0	0.6571621621621622	0.19032150033489617
Hs3st4	57.745247	3.8791041	0.0	0.0	0.4585135135135135	0.0535833891493637
AABR07046707.1	57.486973	1.4371045	0.0	0.0	0.6686486486486487	0.21486939048894843
Thsd7b	57.416744	2.7687855	0.0	0.0	0.510945945945946	0.1082886805090422
Epha3	57.377014	2.9345665	0.0	0.0	0.4706756756756757	0.0579370395177495
Nrg2	57.281036	2.5219972	0.0	0.0	0.4891891891891892	0.07232083054253181
Bcat1	57.102352	1.4961303	0.0	0.0	0.6312162162162163	0.1846115204286671
Dapk1	57.02695	2.8066385	0.0	0.0	0.46864864864864864	0.05698258539852646
Adgrb1	57.01779	1.9140737	0.0	0.0	0.547027027027027	0.12123241795043536
Plxna2	56.97808	1.8285992	0.0	0.0	0.5695945945945946	0.1394005358338915
Gabrb1	56.95388	1.2012203	0.0	0.0	0.7564864864864865	0.27553583389149366
Shisa9	56.906765	1.7921716	0.0	0.0	0.5885135135135136	0.15946081714668453
Car11	56.847107	1.403646	0.0	0.0	0.6486486486486487	0.19639986604152712
Cacng3	56.83313	3.2240987	0.0	0.0	0.4524324324324324	0.04512726054922974
Ank2	56.630184	1.1044627	0.0	0.0	0.9532432432432433	0.6369055592766243
Aak1	56.618507	1.2898793	0.0	0.0	0.7483783783783784	0.3047052913596785
RGD1560883	56.605217	1.3493217	0.0	0.0	0.7252702702702702	0.28228399196249165
AABR07032097.1	56.347183	2.9558375	0.0	0.0	0.47324324324324324	0.072337575351641
Mef2c	56.21442	1.236271	0.0	0.0	0.8128378378378378	0.34824179504353653
Epha7	56.009216	2.657749	0.0	0.0	0.4755405405405405	0.07032819825853985
Cers6	55.94366	1.5142694	0.0	0.0	0.5954054054054054	0.16140321500334895
Ptprn	55.819267	2.3908591	0.0	0.0	0.48445945945945945	0.07821500334896182
Galntl6	55.80274	3.3098185	0.0	0.0	0.47	0.07901875418620227
Tmem130	55.801083	2.8953004	0.0	0.0	0.45554054054054055	0.05432016075016745
Jakmip2	55.738888	1.4566301	0.0	0.0	0.6281081081081081	0.18866376423308776
Atp8a2	55.47488	1.2513616	0.0	0.0	0.6383783783783784	0.18986939048894844
AABR07025986.2	55.41754	1.4523568	0.0	0.0	0.7078378378378378	0.2869390488948426
Kcnn2	55.333942	1.4531901	0.0	0.0	0.6363513513513513	0.2039182853315472
Nol4	55.30839	1.6219058	0.0	0.0	0.6027027027027027	0.17813127930341593
Wnk2	55.275917	1.9924647	0.0	0.0	0.5075675675675676	0.09618218352310784
Dync1i2	55.22678	1.2628725	0.0	0.0	0.7163513513513513	0.2706630944407234
ENSRNOG00000064417	55.21875	2.5556037	0.0	0.0	0.4656756756756757	0.0649531145344943
Grm8	55.212097	3.6243093	0.0	0.0	0.43891891891891893	0.04877762893503014
Armc9	55.20224	1.4517463	0.0	0.0	0.6179729729729729	0.18740790354989953
Garnl3	55.176777	2.904532	0.0	0.0	0.45918918918918916	0.0638312123241795
Fat3	55.163097	1.672379	0.0	0.0	0.615945945945946	0.20684862692565303
Csmd3	55.15411	1.2294894	0.0	0.0	0.8374324324324325	0.3863027461486939
Celf3	55.143024	2.9889758	0.0	0.0	0.4458108108108108	0.05023442732752847
Stmn2	55.13564	3.4379961	0.0	0.0	0.43324324324324326	0.03980241125251172
Pbx1	54.91026	1.3109708	0.0	0.0	0.8572972972972973	0.4749162759544541
Sptbn2	54.883633	3.0477178	0.0	0.0	0.4424324324324324	0.049146014735432016
Bicdl1	54.875004	3.3922505	0.0	0.0	0.4301351351351351	0.038563295378432685
Galnt13	54.63814	1.3907123	0.0	0.0	0.6347297297297297	0.19874413931681179
Scn3a	54.62702	2.0558634	0.0	0.0	0.5028378378378379	0.09800736771600804
R3hdm1	54.551132	1.3485874	0.0	0.0	0.7762162162162162	0.3982752846617549
Myh10	54.474705	2.1932173	0.0	0.0	0.4875675675675676	0.08760884125920965
Unc13b	54.412216	2.3019013	0.0	0.0	0.48783783783783785	0.09082384460817147
Ngef	54.373333	2.7184381	0.0	0.0	0.44932432432432434	0.056245813797722706
Snca	54.321327	3.157971	0.0	0.0	0.4358108108108108	0.046734762223710646
Dmxl2	54.31428	1.4141444	0.0	0.0	0.6235135135135135	0.19728734092431346
Rnf150	54.302162	1.409048	0.0	0.0	0.5927027027027028	0.16373074346952446
Slc12a5	54.268185	3.217955	0.0	0.0	0.43054054054054053	0.042782987273945076
Ptprr	54.227844	2.6940002	0.0	0.0	0.45337837837837835	0.06210649698593436
Camta1	54.171772	1.1966462	0.0	0.0	0.7747297297297298	0.3468854655056932
Adcy2	54.167442	1.3625472	0.0	0.0	0.6602702702702703	0.2292866711319491
Gabra4	54.13444	2.3595564	0.0	0.0	0.47054054054054056	0.07377762893503013
Sobp	54.103653	1.5280095	0.0	0.0	0.6045945945945946	0.187073007367716
Celf5	54.082363	2.853483	0.0	0.0	0.4410810810810811	0.051808439383791025
Elavl4	54.051617	2.5084012	0.0	0.0	0.4606756756756757	0.06681178834561285
Hspa12a	53.9694	3.2376065	0.0	0.0	0.4272972972972973	0.04159410582719357
Reep1	53.85979	2.8383799	0.0	0.0	0.44432432432432434	0.05698258539852646
Marchf1	53.742985	1.2568017	0.0	0.0	0.7912162162162162	0.370629604822505
Cyfip2	53.70198	1.2874818	0.0	0.0	0.644054054054054	0.21100133958472875
ST7	53.60652	1.6591359	0.0	0.0	0.5522972972972973	0.14460817146684526
AABR07049554.2	53.469296	1.3750755	0.0	0.0	0.6237837837837837	0.20500669792364368
Atp1b1	53.44114	1.3598845	0.0	0.0	0.6093243243243244	0.18703951774949765
Grik5	53.440254	1.9648104	0.0	0.0	0.5029729729729729	0.10679839249832553
Itpr1	53.4351	1.4745347	0.0	0.0	0.5978378378378378	0.18161419959812458
Brinp2	53.3528	1.6859926	0.0	0.0	0.5366216216216216	0.1325184192900201
Csmd2	53.35177	1.3090218	0.0	0.0	0.6914864864864865	0.27217012726054923
Cplane1	53.126858	1.6905682	0.0	0.0	0.5394594594594595	0.13787675820495646
Rasgrf1	53.009274	3.2500832	0.0	0.0	0.4189189189189189	0.03951774949765573
Plxna4	52.86739	1.0885422	0.0	0.0	0.7875675675675675	0.3441895512391159
Apba2	52.851753	1.654619	0.0	0.0	0.5387837837837838	0.13690555927662423
Prkag2	52.843327	2.0431192	0.0	0.0	0.47702702702702704	0.08727394507702613
Sgsm1	52.727974	3.37779	0.0	0.0	0.4143243243243243	0.03814467515070328
Snrpn	52.64513	2.2504842	0.0	0.0	0.46418918918918917	0.0794206296048225
Slc35f3	52.619698	2.9215837	0.0	0.0	0.4304054054054054	0.0510549229738781
Zcchc9	52.585644	1.4394534	0.0	0.0	0.5735135135135135	0.16450100468854656
Rnf112	52.49562	2.6977656	0.0	0.0	0.43729729729729727	0.0584226389819156
Frmd3	52.35075	2.5217242	0.0	0.0	0.4498648648648649	0.07007702612190221
Me3	52.314537	2.0395136	0.0	0.0	0.4912162162162162	0.10492297387809779
Epb41l1	52.26346	2.569652	0.0	0.0	0.44054054054054054	0.06329537843268587
LOC100910792	52.262302	1.2817782	0.0	0.0	0.6628378378378378	0.24680174146014736
Tmem178a	52.193172	3.3089595	0.0	0.0	0.4143243243243243	0.04077361018084394
Csrnp3	52.1477	1.1882217	0.0	0.0	0.662972972972973	0.2325686537173476
Camkv	52.10275	3.26992	0.0	0.0	0.41324324324324324	0.04120897521768252
Pfkp	52.005974	2.1865556	0.0	0.0	0.4648648648648649	0.08355659745478902
LOC102555037	51.94947	2.208193	0.0	0.0	0.46621621621621623	0.0861687876758205
Synpr	51.90567	3.8409934	0.0	0.0	0.4091891891891892	0.04318486269256531
Cxadr	51.830082	2.3368092	0.0	0.0	0.447027027027027	0.06947421299397187
Asph	51.767544	1.8667727	0.0	0.0	0.49108108108108106	0.10462156731413262
Smyd3	51.65267	1.1476408	0.0	0.0	0.706081081081081	0.27644005358338913
RGD1306271	51.58849	1.7147666	0.0	0.0	0.5172972972972973	0.12860013395847286
Zfyve28	51.535465	2.5146008	0.0	0.0	0.4354054054054054	0.06182183523107836
LOC304725	51.462215	3.0567439	0.0	0.0	0.42608108108108106	0.058556597454789014
Syndig1	51.35768	3.1646001	0.0	0.0	0.41364864864864864	0.04645010046885466
Syt14	51.346012	1.5593103	0.0	0.0	0.5394594594594595	0.14636637642330877
Astn2	51.28012	1.4625121	0.0	0.0	0.6513513513513514	0.272052913596785
Fry	51.27544	0.9496305	0.0	0.0	0.7190540540540541	0.26893837910247825
Adcy1	51.131786	3.1619968	0.0	0.0	0.40540540540540543	0.03889819156061621
Enox1	51.06008	1.1489176	0.0	0.0	0.7704054054054054	0.3681681178834561
Cfap69	50.94214	2.043531	0.0	0.0	0.4652702702702703	0.08970194239785667
Tenm3	50.834053	1.2832155	0.0	0.0	0.7083783783783784	0.29777294038847957
Pde2a	50.786247	2.6807604	0.0	0.0	0.4185135135135135	0.051289350301406564
Kif5a	50.745007	2.1696782	0.0	0.0	0.4502702702702703	0.07849966510381781
Jazf1	50.712677	1.2414848	0.0	0.0	0.6045945945945946	0.19527796383121232
Nin	50.67203	1.6445029	0.0	0.0	0.5055405405405405	0.12151707970529135
Atl1	50.645115	1.6466665	0.0	0.0	0.5110810810810811	0.12670797052913596
Cep295	50.57512	1.2715349	0.0	0.0	0.6016216216216216	0.2
Kcnq1	50.510025	1.3311261	0.0	0.0	0.5740540540540541	0.17705961152042868
Clstn1	50.252964	1.5322208	0.0	0.0	0.5168918918918919	0.13288680509042197
Shank1	50.23014	3.4340498	0.0	0.0	0.3924324324324324	0.03410917615539183
Cadm2	50.111607	1.1395917	0.0	0.0	0.9433783783783783	0.6755190890823844
Cpeb3	49.87258	1.1185328	0.0	0.0	0.682027027027027	0.2677494976557267
Cadps2	49.855957	3.584636	0.0	0.0	0.3968918918918919	0.04397186872069658
Atp9a	49.843834	1.2421951	0.0	0.0	0.5963513513513513	0.19695244474212995
Gas7	49.80446	1.2583544	0.0	0.0	0.5856756756756757	0.18916610850636303
Slc2a13	49.797523	2.1798117	0.0	0.0	0.45716216216216216	0.09300066979236436
Pacs1	49.79114	1.2477058	0.0	0.0	0.585	0.1878432685867381
Neto1	49.768566	1.5072184	0.0	0.0	0.5433783783783783	0.1569658405894173
Sgip1	49.539284	1.0099802	0.0	0.0	0.7537837837837837	0.32004353650368383
Sorcs3	49.444424	1.8026111	0.0	0.0	0.52	0.15468854655056932
Plekha6	49.40042	1.4161443	0.0	0.0	0.543918918918919	0.1605994641661085
Clvs2	49.359344	3.6275823	0.0	0.0	0.3822972972972973	0.031078365706630945
Cttnbp2	49.23973	1.0370693	0.0	0.0	0.7928378378378378	0.3795713328868051
Ext1	49.170105	1.1425039	0.0	0.0	0.749054054054054	0.38747488278633624
Clip1	49.020798	1.2388846	0.0	0.0	0.5764864864864865	0.18541527126590757
Mfsd4a	48.92582	2.9516058	0.0	0.0	0.3928378378378378	0.04082384460817147
Lin7a	48.8588	2.7412593	0.0	0.0	0.40783783783783784	0.05612860013395847
Trerf1	48.660522	1.39724	0.0	0.0	0.5413513513513514	0.1625753516409913
Epb41l3	48.618984	3.2195234	0.0	0.0	0.3891891891891892	0.042263898191560616
Actn1	48.61025	2.4408367	0.0	0.0	0.41027027027027024	0.05785331547220362
Mrtfb	48.59884	1.123966	0.0	0.0	0.6733783783783783	0.2762558606831882
Sergef	48.558094	1.9725257	0.0	0.0	0.4491891891891892	0.09057267247153382
Osbpl6	48.407497	1.3053511	0.0	0.0	0.5464864864864865	0.16408238446081716
Slit1	48.380207	4.311069	0.0	0.0	0.36445945945945946	0.02086403215003349
Reps2	48.357014	1.7189068	0.0	0.0	0.4677027027027027	0.10411922304085733
Tanc2	48.09151	0.97060204	0.0	0.0	0.8860810810810811	0.5299229738780978
Rtn1	48.07811	1.0259542	0.0	0.0	0.6824324324324325	0.27213663764233087
Map7d2	48.049816	2.9090238	0.0	0.0	0.3890540540540541	0.04455793703951775
Stx1a	48.013546	2.5848315	0.0	0.0	0.3974324324324324	0.04996651038178165
Gls	47.988667	1.023591	0.0	0.0	0.716081081081081	0.3124748827863362
Ctnnd2	47.982845	0.97577775	0.0	0.0	0.9116216216216216	0.44583054253181514
Rasgef1b	47.9673	2.675971	0.0	0.0	0.40324324324324323	0.05746818486269257
Mark1	47.956203	1.8746979	0.0	0.0	0.4536486486486486	0.09807434695244474
Nebl	47.931213	1.1530391	0.0	0.0	0.5717567567567567	0.18446081714668452
ENSRNOG00000064357	47.921593	2.24878	0.0	0.0	0.4177027027027027	0.06808439383791025
Nsg2	47.90276	1.9040467	0.0	0.0	0.4531081081081081	0.09825853985264568
Auts2	47.889988	1.0517588	0.0	0.0	0.962972972972973	0.6548559946416611
Prkcb	47.827934	1.0295812	0.0	0.0	0.7518918918918919	0.35356664434025453
Syne1	47.8142	0.9949948	0.0	0.0	0.7512162162162163	0.3484259879437374
Rp9	47.79047	1.3788646	0.0	0.0	0.5221621621621622	0.15179169457468186
Myrip	47.751698	2.058443	0.0	0.0	0.43324324324324326	0.08220026791694575
Olfm2	47.742317	1.9903244	0.0	0.0	0.43027027027027026	0.07722705961152043
Mllt3	47.708412	1.0568906	0.0	0.0	0.7456756756756757	0.3422806430006698
Rabgap1l	47.639393	0.9708607	0.0	0.0	0.7955405405405406	0.4016242464835901
Arhgef9	47.62315	1.4757195	0.0	0.0	0.504054054054054	0.13769256530475552
Eml5	47.612663	1.390167	0.0	0.0	0.5186486486486487	0.14904554588077695
Trio	47.502903	0.91951	0.0	0.0	0.7639189189189189	0.32992297387809777
Kcnk2	47.430904	2.7223296	0.0	0.0	0.3935135135135135	0.051774949765572675
Cracdl	47.424755	3.065701	0.0	0.0	0.37986486486486487	0.03986939048894843
Mdga2	47.39984	1.0651561	0.0	0.0	0.8967567567567568	0.5624079035498996
Tspoap1	47.38338	2.4358256	0.0	0.0	0.40216216216216216	0.058958472873409246
Susd4	47.34794	2.4551017	0.0	0.0	0.40094594594594596	0.05795378432685867
Ptprg	47.277065	1.0493311	0.0	0.0	0.7301351351351352	0.3333054253181514
Pde4dip	47.188408	0.97965044	0.0	0.0	0.7228378378378378	0.31056597454789014
Sidt1	47.173294	3.970497	0.0	0.0	0.35743243243243245	0.02198593436034829
Ak5	47.09766	1.2944242	0.0	0.0	0.5963513513513513	0.22993971868720697
Pdzrn3	47.089035	1.6891761	0.0	0.0	0.5127027027027027	0.17091426657736103
Tshz3	47.049877	2.7647467	0.0	0.0	0.3882432432432432	0.04917950435365037
Lmtk2	46.99708	1.835439	0.0	0.0	0.44364864864864867	0.09477561955793704
Necab1-1	46.960323	2.6833253	0.0	0.0	0.3908108108108108	0.051724715338245145
Kcnh5	46.82677	3.0358462	0.0	0.0	0.39	0.05820495646349631
Syn3	46.652588	1.297307	0.0	0.0	0.5725675675675675	0.2054085733422639
Cdkl5	46.530033	1.4558687	0.0	0.0	0.4922972972972973	0.13481245813797724
Gabra1	46.44788	3.177475	0.0	0.0	0.36635135135135133	0.03384125920964501
Clvs1	46.440514	2.8630238	0.0	0.0	0.37945945945945947	0.045914266577361015
Rap1gap2	46.43311	1.967865	0.0	0.0	0.4225675675675676	0.0803415941058272
AABR07012054.1	46.255947	3.416475	0.0	0.0	0.35905405405405405	0.028683858004018754
Pknox2	46.227768	1.9542725	0.0	0.0	0.4308108108108108	0.08986939048894843
Spock2	46.07587	2.2040591	0.0	0.0	0.3974324324324324	0.06182183523107836
Sorbs1	46.00772	0.9280931	0.0	0.0	0.7136486486486486	0.30875753516409915
Pi4ka	45.958775	1.0757726	0.0	0.0	0.595	0.21806764902880107
Mtmr7	45.928764	1.8422357	0.0	0.0	0.4304054054054054	0.08956798392498326
Rundc3b	45.7712	1.7709193	0.0	0.0	0.4241891891891892	0.08496316141995981
Fmn2	45.670433	0.6523625	0.0	0.0	0.7467567567567568	0.3028131279303416
Sez6l	45.598007	1.4821956	0.0	0.0	0.46878378378378377	0.11977561955793704
Nlgn1	45.58204	1.11441	0.0	0.0	0.8645945945945946	0.5489283322170128
MAST1	45.547966	3.6672502	0.0	0.0	0.3506756756756757	0.02652377762893503
Kcnc2	45.547264	3.0918343	0.0	0.0	0.37891891891891893	0.05433690555927662
Myo5a	45.511734	1.0879709	0.0	0.0	0.5728378378378378	0.20072002679169457
Sorl1	45.3047	2.006386	0.0	0.0	0.4077027027027027	0.07486604152712659
ENSRNOG00000068238	45.293392	1.1232415	0.0	0.0	0.5627027027027027	0.19539517749497656
Tspan5	45.24672	1.0021816	0.0	0.0	0.6652702702702703	0.2886470194239786
Slc7a8	45.21516	1.9735329	0.0	0.0	0.40540540540540543	0.0729571332886805
Crtac1	45.164093	2.136207	0.0	0.0	0.40459459459459457	0.07468184862692566
Mtcl1	45.037243	2.1130075	0.0	0.0	0.40459459459459457	0.07536838580040188
LOC102557419	44.960606	2.3742464	0.0	0.0	0.38027027027027027	0.05447086403215003
Trpm3	44.957268	0.96960014	0.0	0.0	0.642972972972973	0.26739785666443405
Cntnap4	44.95281	4.018022	0.0	0.0	0.34337837837837837	0.02350971198928332
Kifc2	44.937187	2.699661	0.0	0.0	0.36783783783783786	0.044624916275954454
Sun1	44.91015	1.33981	0.0	0.0	0.5	0.15306430006697924
ENSRNOG00000064438	44.889477	1.6125911	0.0	0.0	0.44	0.10277963831212324
Rasgrf2	44.850124	3.8227654	0.0	0.0	0.3435135135135135	0.024146014735432018
Npas2	44.843967	1.327598	0.0	0.0	0.4817567567567568	0.13300401875418622
Peg3	44.81916	1.3275082	0.0	0.0	0.5048648648648648	0.15760214333556596
Ptpn3	44.748062	4.587724	0.0	0.0	0.3332432432432432	0.01585733422638982
Nalcn	44.697933	1.0583587	0.0	0.0	0.5622972972972973	0.1936872069658406
Septin11	44.644554	0.98215973	0.0	0.0	0.5904054054054054	0.21661085063630275
Arhgap10	44.639885	2.412755	0.0	0.0	0.3762162162162162	0.052595445411922306
Ptk2b	44.5876	1.1713833	0.0	0.0	0.5241891891891892	0.16929002009377092
Il1rapl1	44.568943	1.1485537	0.0	0.0	0.9395945945945946	0.5960984594775619
Hmgcll1	44.44775	1.7967808	0.0	0.0	0.417972972972973	0.08804420629604823
Syt7	44.38544	3.8118587	0.0	0.0	0.3410810810810811	0.02600468854655057
Ralgps2	44.377186	1.6905607	0.0	0.0	0.42108108108108105	0.09050569323509712
Spred2	44.27774	1.3413589	0.0	0.0	0.4897297297297297	0.14700267916945747
LOC120099628	44.261784	3.5131235	0.0	0.0	0.34418918918918917	0.02870060281312793
Slc35f1	44.203754	1.1044464	0.0	0.0	0.6002702702702702	0.23782652377762895
Satb1	44.165493	2.3373842	0.0	0.0	0.3887837837837838	0.06883791024782318
LOC108353456	44.155468	2.6164663	0.0	0.0	0.41216216216216217	0.10467180174146015
Samd5	44.079914	1.4102159	0.0	0.0	0.5505405405405406	0.2195244474212994
Elavl2	44.043633	3.245892	0.0	0.0	0.35162162162162164	0.03708975217682518
Basp1	43.908607	1.5504876	0.0	0.0	0.43094594594594593	0.09958137977227059
Kcnq3	43.81585	0.91440505	0.0	0.0	0.8124324324324325	0.4394842598794374
LOC103692795	43.805515	1.9117646	0.0	0.0	0.4027027027027027	0.0801908908238446
ENSRNOG00000070388	43.800697	1.2622024	0.0	0.0	0.47824324324324324	0.13673811118553247
Pitpnm2	43.776184	1.4960511	0.0	0.0	0.4383783783783784	0.10693235097119892
AABR07052327.1	43.74803	4.3656588	0.0	0.0	0.3294594594594595	0.018670462156731415
Syn1	43.722507	2.6422093	0.0	0.0	0.36108108108108106	0.04629939718687207
Trim37	43.712265	0.9146417	0.0	0.0	0.6097297297297297	0.2363697253851306
Nptxr	43.592796	3.1838503	0.0	0.0	0.34364864864864864	0.03149698593436035
Ppp6r2	43.580208	0.97922057	0.0	0.0	0.5924324324324325	0.22848292029470865
Ppm1e	43.571007	0.82279193	0.0	0.0	0.7425675675675676	0.3466342933690556
Focad	43.519657	0.9537273	0.0	0.0	0.6054054054054054	0.23978566644340255
Ppm1l	43.506805	1.0154414	0.0	0.0	0.5951351351351352	0.23868050904219693
Eno2	43.476406	2.026675	0.0	0.0	0.3882432432432432	0.07027796383121232
Zranb2	43.437847	0.86041707	0.0	0.0	0.7145945945945946	0.32853315472203615
ENSRNOG00000065324	43.430466	2.9337058	0.0	0.0	0.3522972972972973	0.040756865371734764
Rgl1	43.419262	1.2351317	0.0	0.0	0.4855405405405405	0.1459310113864702
Pcnx2	43.40065	2.6285458	0.0	0.0	0.3612162162162162	0.048811118553248496
Astn1	43.399727	0.87059826	0.0	0.0	0.7416216216216216	0.34933020763563294
Stx1b	43.3083	2.3076997	0.0	0.0	0.37216216216216214	0.05803750837240455
Wasf1	43.30424	1.4914669	0.0	0.0	0.4464864864864865	0.11771600803750837
Matk	43.29076	2.6220107	0.0	0.0	0.35405405405405405	0.042431346282652375
ENSRNOG00000065049	43.283394	1.5547538	0.0	0.0	0.4275675675675676	0.1016912257200268
Osbp2	43.280296	1.4797109	0.0	0.0	0.447027027027027	0.11863697253851306
Cabp1	43.255676	3.4325333	0.0	0.0	0.3368918918918919	0.02926992632283992
Svop	43.249752	3.3868825	0.0	0.0	0.33918918918918917	0.031430006697923646
Lmo7	43.22452	2.502008	0.0	0.0	0.3617567567567568	0.04921299397186872
Afdn	43.189518	0.88810676	0.0	0.0	0.6737837837837838	0.2997823174815807
Nck2	43.16085	1.6539497	0.0	0.0	0.4227027027027027	0.09991627595445413
Zwint	43.140213	1.4002154	0.0	0.0	0.44932432432432434	0.12076356329537843
Flrt2	43.1136	1.6355883	0.0	0.0	0.4285135135135135	0.1068821165438714
Rps6kc1	43.066483	1.0672004	0.0	0.0	0.5366216216216216	0.18821165438714
LOC102552324	43.02533	4.206397	0.0	0.0	0.3256756756756757	0.02062960482250502
Ppip5k1	42.9618	1.553429	0.0	0.0	0.42445945945945945	0.1015405224380442
Rab11fip4	42.815216	2.0444617	0.0	0.0	0.38364864864864867	0.07007702612190221
Trrap	42.799805	1.0636702	0.0	0.0	0.532027027027027	0.18660415271265907
Ntm	42.734184	0.8854446	0.0	0.0	0.8727027027027027	0.4439718687206966
Elapor1	42.708927	3.5804603	0.0	0.0	0.3310810810810811	0.02739450770261219
Ralgapa1	42.645573	0.8355727	0.0	0.0	0.8108108108108109	0.43151373074346955
Fras1	42.574627	2.6562572	0.0	0.0	0.3595945945945946	0.05333221701272606
Cadm3	42.537735	2.97646	0.0	0.0	0.3402702702702703	0.035683188211654386
Fmn1	42.3835	1.7227012	0.0	0.0	0.41527027027027025	0.09958137977227059
Sacs	42.377098	1.8336112	0.0	0.0	0.3978378378378378	0.08543201607501674
Herc1	42.374287	0.84537303	0.0	0.0	0.7577027027027027	0.3782819825853985
Klf12	42.369946	0.8699738	0.0	0.0	0.6601351351351351	0.28359008707300737
Nmt2	42.295574	1.2571692	0.0	0.0	0.46405405405405403	0.13620227729403886
Tusc3	42.19711	1.3031577	0.0	0.0	0.4574324324324324	0.13193235097119893
Prkar1b	42.17033	3.1141465	0.0	0.0	0.33432432432432435	0.03332217012726055
Ppp2r2c	42.116413	1.7158792	0.0	0.0	0.3968918918918919	0.08402545210984595
Phf24	42.078873	3.4280381	0.0	0.0	0.3282432432432432	0.028600133958472874
RGD1565158	42.0722	3.8494008	0.0	0.0	0.32256756756756755	0.023844608171466844
Atp6v0a1	42.058674	0.8149358	0.0	0.0	0.6367567567567568	0.2649531145344943
Xkr6	41.96468	1.2666551	0.0	0.0	0.5047297297297297	0.17908573342263898
Ica1l	41.858414	2.5436063	0.0	0.0	0.34797297297297297	0.04655056932350971
Mctp1	41.805687	1.0735711	0.0	0.0	0.48864864864864865	0.15592766242464837
Slc38a1	41.689247	2.4120698	0.0	0.0	0.3541891891891892	0.05299732083054253
Erc1	41.65506	1.079319	0.0	0.0	0.5060810810810811	0.1718519758874749
Rab11fip3	41.651123	1.0209982	0.0	0.0	0.5295945945945946	0.19028801071667784
Ncald	41.525696	0.92404574	0.0	0.0	0.6316216216216216	0.28042531815137306
Rtn3	41.49877	0.80669236	0.0	0.0	0.6827027027027027	0.3092766242464836
Fstl5	41.482067	2.4578965	0.0	0.0	0.365	0.0662257200267917
Kcnk4	41.40647	3.7289045	0.0	0.0	0.3162162162162162	0.02148359008707301
Shank3	41.37891	2.6397247	0.0	0.0	0.34094594594594596	0.04375418620227729
Ints10	41.370228	1.271245	0.0	0.0	0.4487837837837838	0.1297890154052244
Vps13a	41.31704	0.86482894	0.0	0.0	0.6582432432432432	0.2975385130609511
Cdh2	41.264984	0.9691949	0.0	0.0	0.6041891891891892	0.25750167448091094
Olfm3	41.225555	2.69001	0.0	0.0	0.34594594594594597	0.04933020763563296
Aff2	41.200836	1.4414366	0.0	0.0	0.42945945945945946	0.11627595445411923
Cacna1g	41.148033	4.00045	0.0	0.0	0.312027027027027	0.019574681848626926
Brinp3	41.07284	1.0638411	0.0	0.0	0.5798648648648649	0.24933020763563296
Esyt2	40.954144	0.8857306	0.0	0.0	0.5594594594594594	0.21458472873409243
Arhgef7	40.94014	1.6149874	0.0	0.0	0.4006756756756757	0.09524447421299397
ENSRNOG00000062866	40.88278	3.8338664	0.0	0.0	0.31445945945945947	0.023861352980576022
Atcay	40.78626	2.3330235	0.0	0.0	0.3489189189189189	0.05398526456798392
Tnik	40.77827	0.6804861	0.0	0.0	0.7547297297297297	0.3459477561955794
Madd	40.76646	1.7966329	0.0	0.0	0.37405405405405406	0.07389484259879438
Tiam2	40.75731	2.4277592	0.0	0.0	0.35094594594594597	0.056630944407233756
Pgrmc1	40.75347	1.0453879	0.0	0.0	0.5036486486486487	0.17742799732083053
Hspbp1	40.736202	1.0399276	0.0	0.0	0.4851351351351351	0.16008037508372405
Dock7	40.678265	0.9804319	0.0	0.0	0.5104054054054054	0.17849966510381782
Pcdh15	40.65449	0.5186023	0.0	0.0	0.61	0.24090756865371735
Galnt14	40.635212	4.0547204	0.0	0.0	0.3091891891891892	0.02026121902210315
Sec61a2	40.52438	1.046732	0.0	0.0	0.48864864864864865	0.16445077026121901
Slc23a2	40.522316	0.94790536	0.0	0.0	0.5256756756756756	0.1934025452109846
Map2k4	40.457115	0.9365558	0.0	0.0	0.5412162162162162	0.2059778968519759
Megf9	40.419098	1.188178	0.0	0.0	0.4652702702702703	0.14877762893503013
Gprasp1	40.384842	1.1920533	0.0	0.0	0.45297297297297295	0.13891493636972538
Scai	40.368084	1.0209131	0.0	0.0	0.49972972972972973	0.1743636972538513
Il12rb2	40.34743	1.0132914	0.0	0.0	0.5017567567567568	0.17684192900200937
Flnb	40.281296	1.6409473	0.0	0.0	0.3840540540540541	0.08462826523777629
Pkd1	40.2443	1.3940896	0.0	0.0	0.4133783783783784	0.1087073007367716
LOC108350387	40.219387	3.8469272	0.0	0.0	0.31054054054054053	0.024765572672471533
Plppr4	40.198574	2.7854476	0.0	0.0	0.32675675675675675	0.038864701942397856
Rps6kb2	40.19104	1.1447835	0.0	0.0	0.4532432432432432	0.13891493636972538
Disp2	40.185616	3.2400613	0.0	0.0	0.315	0.028231748158070998
Gabra2	40.154488	1.3429332	0.0	0.0	0.4375675675675676	0.12925318151373075
Tln2	40.041992	0.92897767	0.0	0.0	0.5783783783783784	0.2420629604822505
Atp13a2	39.991417	1.6053983	0.0	0.0	0.3804054054054054	0.08268586738111186
Gfod1	39.940933	1.1066015	0.0	0.0	0.47297297297297297	0.15781982585398527
ENSRNOG00000062888	39.928883	3.0808978	0.0	0.0	0.3236486486486487	0.038395847287340926
Adcy9	39.902542	0.83211625	0.0	0.0	0.6098648648648649	0.2639484259879437
Adcy8	39.842728	2.8527822	0.0	0.0	0.325	0.038513060951105155
Slc4a3	39.808674	2.5315375	0.0	0.0	0.33175675675675675	0.045010046885465504
Adam23	39.79214	1.4222778	0.0	0.0	0.4143243243243243	0.11222371064969859
Rmnd1	39.696842	0.8533682	0.0	0.0	0.5662162162162162	0.22968854655056933
ENSRNOG00000064857	39.683773	1.664377	0.0	0.0	0.37891891891891893	0.08451105157401205
Ehbp1	39.66491	0.8082729	0.0	0.0	0.5733783783783784	0.22916945746818487
Dgkh	39.543533	1.5871577	0.0	0.0	0.38432432432432434	0.08888144675150703
Scg5	39.536472	1.8833026	0.0	0.0	0.3575675675675676	0.06815137307434695
Kcnb1	39.514935	2.385865	0.0	0.0	0.3358108108108108	0.050736771600803754
Dzank1	39.49012	1.7898577	0.0	0.0	0.3662162162162162	0.07516744809109176
Fbxw7	39.482323	1.0260917	0.0	0.0	0.4672972972972973	0.15318151373074346
Slc6a17	39.397713	2.6640227	0.0	0.0	0.3237837837837838	0.0409410582719357
Sptbn1	39.358734	0.7165419	0.0	0.0	0.6851351351351351	0.31317816476892163
Kifap3	39.353966	0.89219487	0.0	0.0	0.5374324324324324	0.20780308104487608
Pde8b	39.34534	1.0650208	0.0	0.0	0.46986486486486484	0.1582049564634963
LOC120093114	39.322224	3.483175	0.0	0.0	0.3077027027027027	0.027260549229738782
Sez6	39.2917	1.5038912	0.0	0.0	0.4085135135135135	0.11336235766912257
Cit	39.205017	1.717879	0.0	0.0	0.37891891891891893	0.08893168117883456
Filip1l	39.188076	0.786932	0.0	0.0	0.6113513513513513	0.27123241795043534
Ccdc85a	39.10824	2.0906355	0.0	0.0	0.34716216216216217	0.061654387139986604
Zfp804b	39.098026	3.989414	0.0	0.0	0.30527027027027026	0.028633623576691226
LOC120102486	39.066307	1.9790736	0.0	0.0	0.3452702702702703	0.059695244474213
Magi3	39.05879	1.213096	0.0	0.0	0.4522972972972973	0.15023442732752845
Tango2	39.05079	1.3601985	0.0	0.0	0.40905405405405404	0.1120060281312793
Naaladl2	39.01525	0.85287684	0.0	0.0	0.5225675675675676	0.19991627595445413
Serpini1	39.005188	2.451239	0.0	0.0	0.32972972972972975	0.04825853985264568
Oxr1	39.003723	0.7944718	0.0	0.0	0.8060810810810811	0.48956798392498324
Agtpbp1	38.993996	0.8712827	0.0	0.0	0.5209459459459459	0.19531145344943068
Cdh11	38.97268	1.1069344	0.0	0.0	0.5293243243243243	0.22446416610850636
LOC304725-1	38.95907	2.3534913	0.0	0.0	0.33472972972972975	0.05226054922973878
LOC103690870	38.879406	0.774313	0.0	0.0	0.6167567567567568	0.2685197588747488
C2cd5	38.878754	0.97894204	0.0	0.0	0.49283783783783786	0.17813127930341593
Zfyve9	38.870026	0.8924334	0.0	0.0	0.5359459459459459	0.21056597454789017
Adgra1	38.753223	3.2236843	0.0	0.0	0.30486486486486486	0.02791359678499665
Lrrc49	38.747986	1.0992571	0.0	0.0	0.4568918918918919	0.15137307434695244
Gpr162	38.738155	2.4179	0.0	0.0	0.325	0.045361687876758205
Atp2b4	38.72381	2.0792167	0.0	0.0	0.34243243243243243	0.059695244474213
Dcx	38.721107	2.614953	0.0	0.0	0.32797297297297295	0.049313462826523775
Prkcz	38.69345	1.0600485	0.0	0.0	0.4514864864864865	0.1451440053583389
Hecw2	38.667	0.7137234	0.0	0.0	0.6435135135135135	0.2874916275954454
Tmtc1	38.638138	1.664642	0.0	0.0	0.372027027027027	0.08528131279303416
Sel1l3	38.61724	2.331252	0.0	0.0	0.327027027027027	0.04701942397856664
Ccdc148	38.60014	2.3188496	0.0	0.0	0.3298648648648649	0.05040187541862023
Plekha5	38.59794	0.6944143	0.0	0.0	0.710945945945946	0.34246483590087073
Kcnab2	38.59452	2.7218657	0.0	0.0	0.31486486486486487	0.038094440723375755
ENSRNOG00000064117	38.56716	1.720449	0.0	0.0	0.35364864864864864	0.06868720696584059
Zmynd8	38.51331	0.75295997	0.0	0.0	0.6737837837837838	0.32307434695244475
Agap3	38.505512	1.0091451	0.0	0.0	0.46621621621621623	0.15880776959142665
Lmo4	38.465755	1.4345213	0.0	0.0	0.41216216216216217	0.12232083054253182
Dscam	38.425198	0.51309603	0.0	0.0	0.6972972972972973	0.3080207635632954
Kcnc1	38.39482	3.0902534	0.0	0.0	0.3077027027027027	0.03369055592766242
Ccdc57	38.362362	1.3928964	0.0	0.0	0.3940540540540541	0.1044206296048225
LOC120102485	38.357933	0.7633288	0.0	0.0	0.5985135135135136	0.2573677160080375
Nipsnap1	38.352127	1.4912708	0.0	0.0	0.3841891891891892	0.09643335565974548
Uchl1	38.349403	2.6602364	0.0	0.0	0.31094594594594593	0.03571667782987274
Cux2	38.343002	1.8924079	0.0	0.0	0.37216216216216214	0.09226389819156061
Slc22a17	38.27217	0.70897406	0.0	0.0	0.7008108108108108	0.3431848626925653
Sntg1	38.255386	0.7454565	0.0	0.0	0.7581081081081081	0.38983590087073006
Akap8l	38.23024	0.7121503	0.0	0.0	0.6581081081081082	0.30440388479571334
ENSRNOG00000070393	38.20239	2.2930918	0.0	0.0	0.3256756756756757	0.04872739450770261
Ptprk	38.17461	1.5567129	0.0	0.0	0.40418918918918917	0.12046215673141326
Csnk1g1	38.16459	0.7370809	0.0	0.0	0.6248648648648648	0.27983924983255193
Immp2l	38.161865	0.7545159	0.0	0.0	0.5613513513513514	0.2306262558606832
Chl1	38.04401	0.7983826	0.0	0.0	0.4925675675675676	0.1767582049564635
Dbn1	37.963913	3.0442464	0.0	0.0	0.30364864864864866	0.03260214333556598
Slc24a3	37.810978	1.5019109	0.0	0.0	0.4235135135135135	0.14263228399196248
Ptprt	37.785046	0.8768621	0.0	0.0	0.6859459459459459	0.3782987273945077
ENSRNOG00000062698	37.76749	0.7606239	0.0	0.0	0.5689189189189189	0.24124246483590087
Syp	37.764114	2.2284448	0.0	0.0	0.3228378378378378	0.049363697253851306
Wdr47	37.751514	1.3177062	0.0	0.0	0.3956756756756757	0.10895847287340925
Kctd1	37.747925	1.6324161	0.0	0.0	0.37675675675675674	0.09650033489618218
Uxs1	37.633377	0.90269357	6.11895359320936e-310	1.7407053057697084e-308	0.4772972972972973	0.171483590087073
St6gal2	37.607914	3.3225396	1.595998292978116e-309	4.534105719590675e-308	0.29527027027027025	0.02704286671131949
Calm1	37.583065	0.9799405	4.06499748534508e-309	1.153271140429567e-307	0.4241891891891892	0.12940388479571333
Sdccag8	37.579033	0.6933674	4.73043988457663e-309	1.3402486840545082e-307	0.9294594594594595	0.7283991962491627
Prkcg	37.576828	3.260575	5.139244845153277e-309	1.4541080623951904e-307	0.2977027027027027	0.02987273945077026
Zbtb16	37.56858	1.2392125	7.007858541992765e-309	1.9801450430110554e-307	0.4254054054054054	0.13494641661085063
Ankrd61	37.54843	1.4680487	1.494392209377042e-308	4.216881165787222e-307	0.37432432432432433	0.09251507032819827
Farp1	37.54632	0.60535276	1.61767718958072e-308	4.5586317146168506e-307	0.5841891891891892	0.24166108506363027
Gdap1	37.516827	2.2654479	4.897633803118882e-308	1.378305910284436e-306	0.32351351351351354	0.05200937709310114
Atp1a1	37.507214	1.4921432	7.026074648734465e-308	1.9746471995357478e-306	0.3766216216216216	0.09608171466845278
Acyp2	37.438267	0.9882725	9.323467954119142e-307	2.616811634887041e-305	0.46297297297297296	0.16217347622237108
Cntn1	37.42543	0.50750226	1.508079735845019e-306	4.227058789000892e-305	0.5509459459459459	0.21359678499665105
Usp46	37.383846	1.1445307	7.151866236431254e-306	2.0019496330175922e-304	0.4227027027027027	0.1320997990622907
Dtnb	37.363506	0.8652324	1.53031843593542e-305	4.277954177042936e-304	0.544054054054054	0.23042531815137307
Rasgef1a	37.351093	3.491511	2.433882763314043e-305	6.794778430844505e-304	0.2897297297297297	0.02412926992632284
Tut4	37.340973	0.8211396	3.552554447820248e-305	9.904635179920122e-304	0.5405405405405406	0.22273945077026122
Srcin1	37.30161	0.8415757	1.5455328833396992e-304	4.3032725673439754e-303	0.47216216216216217	0.16595780308104488
Kif1a	37.218914	1.0979964	3.374342706604413e-303	9.370393269757367e-302	0.4231081081081081	0.13260214333556597
Golm2	37.1874	1.1882452	1.0907272733234594e-302	3.0248925942459854e-301	0.41027027027027024	0.12325853985264568
Aopep	37.145767	0.72134495	5.130989812758463e-302	1.4210876144556662e-300	0.6648648648648648	0.3235264567983925
Macrod1	37.060066	1.1919525	1.2364976675756823e-300	3.4156008034771743e-299	0.40459459459459457	0.11980910917615539
Atp11b	37.009777	1.039169	7.97301705432014e-300	2.1966133450837852e-298	0.4337837837837838	0.1421969189551239
Scn9a	36.92831	4.36129	1.623765718116709e-298	4.467699743574137e-297	0.28040540540540543	0.018703951774949764
Stxbp5	36.90212	0.68627185	4.273433811490606e-298	1.1742701610971434e-296	0.5825675675675676	0.2528298727394508
Cstf2	36.889763	1.558022	6.743757469533331e-298	1.8506494647413063e-296	0.3568918918918919	0.08260214333556598
ENSRNOG00000066491	36.87258	0.6655251	1.2713873650137256e-297	3.484432352271604e-296	0.5856756756756757	0.25142330877428
Ankrd33b	36.812916	3.1904082	1.1473060178905328e-296	3.140263442701424e-295	0.2901351351351351	0.02769591426657736
LOC100360856	36.743683	3.2039523	1.466661432034466e-295	4.0039093208378405e-294	0.29027027027027025	0.028164768921634293
Thrb	36.611168	0.799918	1.8996758532399447e-293	5.172545966107621e-292	0.5602702702702703	0.24519423978566646
Pdzd2	36.601814	1.2936825	2.6760193347403367e-293	7.276967752550701e-292	0.4089189189189189	0.12963831212324178
Matcap2	36.587795	1.6302931	4.4721239960843514e-293	1.2145408251542034e-291	0.34743243243243244	0.07659075686537173
Grb10	36.52489	2.635856	4.465762220951568e-292	1.2112441232143671e-290	0.2993243243243243	0.037357669122572004
Actl6b	36.51582	3.2016158	6.221548911488217e-292	1.6852841663858135e-290	0.2889189189189189	0.029002009377093102
Ly6h	36.486664	2.1749897	1.8049363564662935e-291	4.882876858022233e-290	0.31364864864864866	0.049146014735432016
Carmil1	36.447304	0.65532786	7.590809328748548e-291	2.0508879946719336e-289	0.4922972972972973	0.18298727394507702
Fam184a	36.441944	1.4945365	9.229047900497353e-291	2.49029881958594e-289	0.3655405405405405	0.09295043536503683
Ppp3ca	36.382107	0.68076706	8.167569518575696e-290	2.1982190311483704e-288	0.8654054054054054	0.6260381781647689
Gpr137b	36.366234	0.7578155	1.4556620580996848e-289	3.91274496283564e-288	0.5321621621621622	0.22151707970529136
Man2a1	36.310585	1.0794017	1.1013398205452431e-288	2.956554504167934e-287	0.4163513513513514	0.1328533154722036
Trim39	36.299805	2.2589874	1.6294057771796256e-288	4.368557739686449e-287	0.3112162162162162	0.048710649698593435
Hycc2	36.2374	1.1739787	1.56937295411749e-287	4.1968716015340934e-286	0.3960810810810811	0.11729738780977897
Oprm1	36.18904	0.8636897	9.054413732065793e-287	2.4182781949871518e-285	0.4478378378378378	0.15440388479571332
Slc7a14	36.142292	2.8215594	4.9172518195035905e-286	1.3116425146019375e-284	0.2945945945945946	0.03593436034829203
Zfp804a	36.077663	1.9976918	5.081438323172314e-285	1.3537158307958162e-283	0.34743243243243244	0.08647019423978566
Adgrl1	36.05404	1.75016	1.192054251106556e-284	3.171650942728433e-283	0.33554054054054056	0.07084728734092431
Pld3	36.026924	1.3993027	3.169842671416526e-284	8.412521702394796e-283	0.35486486486486485	0.08508037508372404
Robo1	35.898083	0.83256894	3.272554968617383e-282	8.674132423771436e-281	0.7101351351351352	0.41877093101138646
Abi2	35.87891	0.6777634	6.5150862350631465e-282	1.7246881061153273e-280	0.5782432432432433	0.2560448760884126
Mast2	35.862648	0.7411444	1.1681233507403998e-281	3.088382619372411e-280	0.5510810810810811	0.23767582049564634
Dgkg	35.861534	2.6835668	1.215815553078526e-281	3.210426811819191e-280	0.2937837837837838	0.03633623576691226
Acbd6	35.85403	0.7108909	1.5913938850227252e-281	4.196875999168108e-280	0.543918918918919	0.23106162089752177
Fcho1	35.781094	1.9618043	2.1739006473237861e-280	5.725879519069158e-279	0.3178378378378378	0.05684862692565305
Chrm2	35.758823	4.41311	4.824455691639307e-280	1.2691284571004983e-278	0.2677027027027027	0.01324514400535834
B4galnt4	35.66558	3.4189494	1.3513546713178763e-278	3.55043885198629e-277	0.27743243243243243	0.02342598794373744
Pcdh7	35.580345	0.7621246	2.8215003916818386e-277	7.403701778723583e-276	0.7802702702702703	0.46486939048894843
Ildr2	35.547424	1.7761155	9.10618335749024e-277	2.386503003414255e-275	0.32391891891891894	0.06240790354989953
Slc2a3	35.44556	2.4184327	3.395656725982846e-275	8.87697492730129e-274	0.29743243243243245	0.04246483590087073
Speg	35.3632	1.7973063	6.284289086286542e-274	1.638761256008503e-272	0.32297297297297295	0.06403215003348962
Tmem67	35.30834	1.4162374	4.373664323183221e-273	1.1391086484454585e-271	0.3537837837837838	0.08928332217012726
Cracd	35.301117	1.0135562	5.644767310902155e-273	1.468339844173382e-271	0.44851351351351354	0.16721366376423308
Col19a1	35.263767	3.0769594	2.110845535794892e-272	5.484013321372455e-271	0.27905405405405403	0.026975887474882786
Ripor2	35.253006	1.8864307	3.085641081938586e-272	8.006627589594603e-271	0.3112162162162162	0.05465505693235097
Pcnx1	35.23193	0.9088668	6.489528408378375e-272	1.6818226527819652e-270	0.437027027027027	0.15473878097789684
Rnf165	35.223713	2.5717924	8.670286176585271e-272	2.2442125923245282e-270	0.2954054054054054	0.04249832551908908
Slc8a2	35.22194	1.4228724	9.229670624168084e-272	2.3860576363293226e-270	0.3527027027027027	0.08901540522438044
Apba1	35.18312	0.63923866	3.623175247033986e-271	9.355109880457455e-270	0.6027027027027027	0.2772605492297388
Prrt2	35.09319	1.9511945	8.563090214984098e-270	2.2082872010744968e-268	0.30932432432432433	0.05383456128600134
RGD1559441	35.003864	2.8936355	1.9649115504856813e-268	5.054765100304637e-267	0.2831081081081081	0.03313797722705961
Actr3b	34.988747	1.9792305	3.3368703318739425e-268	8.573630315939838e-267	0.31094594594594593	0.05609511051574012
Slc25a12	34.975346	0.6491067	5.334536158166605e-268	1.3689582018619467e-266	0.5618918918918919	0.24722036168787676
RGD1560034	34.96248	3.2178123	8.36793702322366e-268	2.144769775414514e-266	0.2744594594594595	0.024899531145344943
Cyria	34.904	1.0415653	6.464748398305318e-267	1.6549440161034104e-265	0.39716216216216216	0.12479906229068989
Slc28a2	34.90295	2.5466974	6.706368212549043e-267	1.714703852979308e-265	0.28445945945945944	0.03375753516409913
Kif21a	34.860466	0.5804879	2.9552194226513476e-266	7.546788113923039e-265	0.5827027027027027	0.2566141995981246
Slc8a3	34.83472	1.715795	7.25399776021115e-266	1.8502106695935156e-264	0.3356756756756757	0.07893503014065639
Osbpl3	34.70601	2.3507085	6.394369756212835e-264	1.626994615397552e-262	0.29445945945945945	0.04395512391158741
Ppp1r12b	34.689415	0.6469048	1.137723446018953e-263	2.8913345174828325e-262	0.567027027027027	0.2522270596115204
Zfp612	34.68435	1.0007334	1.3565211649214091e-263	3.4431988793876834e-262	0.4095945945945946	0.13703951774949766
RT1-T24-3	34.657818	0.6127807	3.4061627355390064e-263	8.635260932685708e-262	0.6724324324324324	0.3403884795713329
Anxa6	34.58032	1.4834231	4.993791532875394e-262	1.2629654195206936e-260	0.33783783783783783	0.08065974547890153
Dtd1	34.56779	1.3771487	7.70347804730564e-262	1.945917117347109e-260	0.35445945945945945	0.09485934360348292
Pgm2l1	34.547737	2.055562	1.5412971042878683e-261	3.8886684823705716e-260	0.30108108108108106	0.05028466175485599
P4ha2	34.50542	1.3513554	6.65241327284434e-261	1.6723560752812283e-259	0.3435135135135135	0.08417615539182853
Rgs17	34.497517	2.4418373	8.739528564648849e-261	2.1917817689764087e-259	0.2913513513513514	0.042950435365036836
Noc2l	34.48162	1.1788325	1.5129037829436822e-260	3.789670336104808e-259	0.367972972972973	0.10504018754186202
Septin3	34.45299	2.4664848	4.061508682473592e-260	1.0161526376699441e-258	0.2885135135135135	0.04082384460817147
Usp13	34.410194	1.956923	1.7750028153714254e-259	4.435602982965114e-258	0.30905405405405406	0.05848961821835231
Abl2	34.37222	0.6138445	6.559661387625232e-259	1.6353134441492343e-257	0.7189189189189189	0.38176490288010717
Galnt9	34.3581	4.133708	1.0660039512494712e-258	2.6543751593701205e-257	0.25972972972972974	0.015840589417280643
ENSRNOG00000071081	34.336792	0.9456212	2.2175479813750404e-258	5.515197031732989e-257	0.4163513513513514	0.1443737441393168
Smarca4	34.310818	0.71751755	5.412715654823463e-258	1.3445852656283025e-256	0.49567567567567566	0.20368385800401875
Gap43	34.3051	1.8866802	6.587096153502883e-258	1.6343793840750468e-256	0.30932432432432433	0.05879102478231748
Gdpd1	34.26852	1.1812212	2.311213161155485e-257	5.721002967743317e-256	0.37783783783783786	0.1153717347622237
Nup93	34.251858	1.5152324	4.0923304807081615e-257	1.0117901044637655e-255	0.34162162162162163	0.08678834561286002
Fam81a	34.232353	3.8370216	7.985133805039332e-257	1.9719236202173693e-255	0.2614864864864865	0.01850301406563965
P4htm	34.220257	1.5751969	1.2085141480873782e-256	2.98090677985882e-255	0.3272972972972973	0.07411252511721367
Dkk3	34.204693	3.4094985	2.0590395793853992e-256	5.07283476162095e-255	0.2644594594594595	0.020545880776959142
Tm4sf4	34.13153	1.9215659	2.513333027559771e-255	6.184805194344854e-254	0.31216216216216214	0.06302746148693905
Slc16a7	34.124184	1.0024984	3.2304597012798556e-255	7.940189694845657e-254	0.3666216216216216	0.10331547220361688
Lrrfip1	34.01109	0.9064213	1.5275017846960513e-253	3.7500705407420857e-252	0.3962162162162162	0.1286671131949096
Lmtk3	34.010475	2.1568782	1.5596674378543942e-253	3.824559941760845e-252	0.2945945945945946	0.048576691225720024
Tmem145	34.008595	3.3685124	1.6627820410349608e-253	4.072650499105022e-252	0.26337837837837835	0.020880776959142665
Bmper	33.984272	2.4453292	3.8043326875231607e-253	9.307075744061912e-252	0.2885135135135135	0.04340254521098459
Rpgr	33.96552	1.3325243	7.197765748371486e-253	1.7588386559482118e-251	0.35	0.0945244474212994
Slc41a2	33.95139	2.2642045	1.1635763148656564e-252	2.8399931335824624e-251	0.2877027027027027	0.0424146014735432
Glt8d1	33.936954	0.75809765	1.9000576665811322e-252	4.632163841574421e-251	0.46256756756756756	0.18116208975217682
Klc1	33.89923	0.86445093	6.838163015235224e-252	1.6651443179723773e-250	0.42	0.1490957803081045
Tmem200a	33.886154	3.645319	1.0655388637814005e-251	2.5916575194942973e-250	0.25932432432432434	0.017649028801071668
Ssbp4	33.877705	1.9147407	1.4190427305642098e-251	3.447468121553792e-250	0.3017567567567568	0.054989953114534494
Fam171b	33.854626	1.3572344	3.10290472055638e-251	7.529571802220493e-250	0.34378378378378377	0.08975217682518419
Ttc7b	33.833336	0.8775929	6.381373900759156e-251	1.5467269965701327e-249	0.4259459459459459	0.15388479571332886
Snx4	33.830837	0.6889537	6.944873917005191e-251	1.6813652025858065e-249	0.48783783783783785	0.1998492967180174
Usp30	33.809074	1.6599329	1.450902650650089e-250	3.508607263382903e-249	0.3218918918918919	0.07307434695244475
R3hdm2	33.7927	0.61441785	2.5244308625606086e-250	6.097605698668862e-249	0.6821621621621622	0.35604487608841257
Dcaf6	33.779606	0.6007454	3.9310731418516896e-250	9.484335959961166e-249	0.5924324324324325	0.27826523777628936
Cep290	33.755924	1.0909355	8.751615876548216e-250	2.1090388329621827e-248	0.3758108108108108	0.11574012056262559
ENSRNOG00000069647	33.753403	3.467887	9.530355215266157e-250	2.294069201415273e-248	0.26135135135135135	0.021500334896182183
Srgap3	33.733856	0.6606355	1.84410101797609e-249	4.4338786631750805e-248	0.6483783783783784	0.33451105157401206
Shisa6	33.725517	2.3478131	2.443600290958231e-249	5.868559415833937e-248	0.30027027027027026	0.05763563295378433
Prkaa2	33.72297	2.1923964	2.663005173880787e-249	6.388165500638968e-248	0.2918918918918919	0.047940388479571334
Sclt1	33.70212	0.64850247	5.381465109276868e-249	1.2879885557203061e-247	0.5593243243243243	0.2549564634963161
Kcnab1	33.6941	0.973815	7.053219957868734e-249	1.6861779890156886e-247	0.4789189189189189	0.21374748827863363
Plec	33.665108	2.3005047	1.8742530313121656e-248	4.4755796189625125e-247	0.28162162162162163	0.03906563965170797
Sestd1	33.63604	1.8319691	4.989344276340135e-248	1.1900636188594685e-246	0.3071621621621622	0.06105157401205626
Tmem97	33.594803	0.67280626	1.9977453111780143e-247	4.759628203881619e-246	0.7655405405405405	0.4608004018754186
Nrxn2	33.54208	0.7892204	1.174540320186094e-246	2.7951659878571673e-245	0.4167567567567568	0.1458640321500335
Wdr17	33.489815	2.6608596	6.781457107158944e-246	1.6120184774228394e-244	0.2758108108108108	0.035599464166108506
Rpgrip1l	33.467148	1.2075893	1.4493050737367397e-245	3.441237845522592e-244	0.3541891891891892	0.10008372404554589
Micu1	33.463036	0.72450393	1.6633554926499744e-245	3.9450125858483444e-244	0.44932432432432434	0.17124916275954455
Fbxl13	33.456417	1.1212497	2.0761915887283244e-245	4.918579982969271e-244	0.36445945945945946	0.10813797722705962
ENSRNOG00000070836	33.41972	0.848973	7.0903995083874554e-245	1.675956212997197e-243	0.40864864864864864	0.14258204956463497
Slc25a40	33.416126	1.1159959	7.995570479296019e-245	1.887783003028382e-243	0.377972972972973	0.12104822505023442
Suds3	33.391468	1.0353768	1.8234951843604093e-244	4.300494942103526e-243	0.3712162162162162	0.11331212324179504
Kmt2a	33.36927	0.62657	3.8280253512371875e-244	9.017795451015604e-243	0.5267567567567567	0.2318821165438714
Tgif1	33.33707	1.6424733	1.121581805364383e-243	2.639178914845079e-242	0.3160810810810811	0.07002679169457468
Dop1b	33.32104	1.1408287	1.9145036720481797e-243	4.4999421511392526e-242	0.35662162162162164	0.10242799732083055
St6galnac5	33.281128	1.8778622	7.241429401052938e-243	1.6982528951059942e-241	0.31351351351351353	0.06979236436704622
Chgb	33.240654	2.3156624	2.7857834999291353e-242	6.525892386537905e-241	0.28040540540540543	0.04080709979906229
Arf3	33.227036	1.1920936	4.382138997937921e-242	1.0242578175113317e-240	0.34864864864864864	0.09693569993302076
ENSRNOG00000067105	33.171555	0.5947619	2.7692913829432342e-241	6.451218126087539e-240	0.5347297297297298	0.23856329537843268
Tmx4	33.115715	1.1418293	1.7654359032799524e-240	4.103561989819011e-239	0.35743243243243245	0.10492297387809779
Alas2	33.094093	1.7507963	3.61428462302541e-240	8.391704474678931e-239	0.3066216216216216	0.06406563965170797
Marchf4	33.09246	3.0098648	3.814810351803274e-240	8.847490468573832e-239	0.2660810810810811	0.029855994641661086
Neurl1	33.05506	2.444661	1.3158244678516476e-239	3.048350916351121e-238	0.27702702702702703	0.03948425987943738
Zdhhc2	33.044945	2.0587234	1.838776419678935e-239	4.2551640634645204e-238	0.29486486486486485	0.055157401205626254
Flrt1	32.987156	1.1937114	1.2413908642798e-238	2.8664097863976087e-237	0.35162162162162164	0.10085398526456799
Pip5k1a	32.959126	0.60487336	3.130831175852132e-238	7.22123283090383e-237	0.5651351351351351	0.26470194239785666
Gls2	32.93434	2.9526858	7.089033139112205e-238	1.6332820746662251e-236	0.2627027027027027	0.0271768251841929
Fdps	32.901546	1.0565065	2.0886359276521145e-237	4.8068431239466775e-236	0.36108108108108106	0.10813797722705962
Ppp2r5c	32.864025	0.54075915	7.18151185621245e-237	1.6509602804534018e-235	0.6370270270270271	0.31384795713328867
Ggt7	32.849445	2.2531238	1.1599376019338116e-236	2.6636639388986082e-235	0.27945945945945944	0.04246483590087073
Cox16	32.846596	0.7017992	1.2738872749674454e-236	2.9221357338038798e-235	0.6294594594594595	0.33514735432016074
Stmn3	32.8318	1.8725175	2.071781826584805e-236	4.747210685920986e-235	0.29	0.051038178164768924
Cdk4	32.808994	0.6652496	4.382377328327817e-236	1.0030668456956442e-234	0.48067567567567565	0.202377762893503
Plekhh2	32.80644	1.843469	4.765877591672343e-236	1.0896552844820322e-234	0.29945945945945945	0.05966175485599464
Eef1a2	32.742283	2.693386	3.910219991685409e-235	8.930465397132493e-234	0.2668918918918919	0.03273610180843938
Mpdz	32.739716	0.96098804	4.253051748801401e-235	9.702881715491857e-234	0.3910810810810811	0.1328700602813128
Prpf40b	32.731945	0.5823671	5.4867824538736696e-235	1.2503900100860365e-233	0.47783783783783784	0.1954286671131949
Phlpp2	32.68745	1.1879828	2.3549272960735052e-234	5.360847523287417e-233	0.34621621621621623	0.09814132618888145
Taf1d	32.66883	0.57940406	4.3296521334562055e-234	9.845497465297485e-233	0.5558108108108109	0.258271935699933
Ttc26	32.645313	1.2723222	9.339420762291654e-234	2.1191590443961775e-232	0.3366216216216216	0.09104152712659076
Spns1	32.59528	1.0766933	4.783914681372611e-233	1.0843195157800881e-231	0.35202702702702704	0.1023107836570663
ENSRNOG00000067013	32.467247	2.6119812	3.093007526970847e-231	6.99546880371853e-230	0.2698648648648649	0.03703951774949765
Ero1b	32.450943	0.572423	5.253306094812854e-231	1.1868622368948953e-229	0.5081081081081081	0.22155056932350972
Zfp574	32.422913	1.445256	1.3051294566539835e-230	2.9454622376972466e-229	0.3233783783783784	0.08256865371734762
Cacna1i	32.359726	3.502557	1.0125327467872283e-229	2.2826625343162396e-228	0.25135135135135134	0.021215673141326188
Pip5k1c	32.262955	1.621993	2.3154519303012518e-228	5.214367902330403e-227	0.2968918918918919	0.05987943737441393
Ahcyl2	32.237453	0.5389894	5.274278624473685e-228	1.1864863266171169e-226	0.5482432432432433	0.25080375083724044
Zfhx4	32.219788	2.6852205	9.325303524827866e-228	2.0955446270261632e-226	0.2660810810810811	0.034996651038178166
Dscaml1	32.216606	0.6600046	1.0332038598137075e-227	2.319288236065759e-226	0.5281081081081082	0.2452277294038848
Atp2b3	32.200016	2.9445462	1.7639790845073678e-227	3.9554636883188735e-226	0.2583783783783784	0.02870060281312793
Rufy2	32.196465	0.5056652	1.9778869228915274e-227	4.4303821821948464e-226	0.685	0.35401875418620227
Rps6kl1	32.164978	2.2316818	5.453889243073404e-227	1.2203440968012486e-225	0.27635135135135136	0.044457468184862695
Fbxl2	32.14263	1.66204	1.119470869476868e-226	2.5022202824575705e-225	0.29621621621621624	0.06064969859343603
Hlf	32.136017	1.7126391	1.3849698114317128e-226	3.092361774917709e-225	0.2964864864864865	0.06091761553918285
Inpp4a	32.063534	0.60243106	1.42203111872628e-225	3.1717345143845944e-224	0.442972972972973	0.17237106496985935
Hira	32.05415	0.6211335	1.9217454913866692e-225	4.281755151159714e-224	0.4868918918918919	0.20865706630944408
St8sia5	32.04284	3.00328	2.762367824247708e-225	6.148174501398879e-224	0.25594594594594594	0.02744474212993972
Nkain2	32.022064	0.8550424	5.377211662799159e-225	1.1955314922825788e-223	0.8851351351351351	0.5482250502344274
Arhgef33	31.989325	0.54794407	1.5348918525055037e-224	3.4089557817405074e-223	0.5866216216216216	0.2874413931681179
Stk39	31.948072	0.5652902	5.746110088222504e-224	1.2734983521107086e-222	0.5016216216216216	0.2172136637642331
Micu2	31.942245	0.65643966	6.923094669124967e-224	1.532730758530877e-222	0.47905405405405405	0.20522438044206295
Anxa11	31.937202	1.9279995	8.134037551452172e-224	1.7989264905458464e-222	0.28013513513513516	0.04783991962491627
Lzts1	31.930622	1.4207469	1.003815833748963e-223	2.2177031370264236e-222	0.3087837837837838	0.07196918955123911
Ppp1r13b	31.858206	0.7699859	1.013249501762104e-222	2.236188321467818e-221	0.40945945945945944	0.15155726724715338
Evi5	31.842243	0.80069995	1.6855633786607072e-222	3.7121346425420577e-221	0.3939189189189189	0.13973543201607502
Ptk2	31.813496	0.60036534	4.212063576562545e-222	9.2665398684376e-221	0.7464864864864865	0.4268921634293369
Gabra3	31.78986	2.0732183	8.93849673436997e-222	1.9644079930062977e-220	0.2789189189189189	0.04825853985264568
Lzts3	31.776693	2.4611664	1.3588740535951304e-221	2.983262136929372e-220	0.2648648648648649	0.03638647019423979
Sema3a	31.757042	2.6653783	2.538413698430439e-221	5.5669855231477595e-220	0.262027027027027	0.0340589417280643
Ncoa7	31.750341	0.5265012	3.1409711761510027e-221	6.8812540939584035e-220	0.5206756756756756	0.2325686537173476
Soga3	31.680208	0.66407126	2.9108231400800617e-220	6.370388095502982e-219	0.4681081081081081	0.19700267916945746
LOC100363642	31.678194	0.7201713	3.1027599408323414e-220	6.783364433732104e-219	0.43405405405405406	0.1722538513060951
Adgrb2	31.600878	1.8878772	3.5909519521677636e-219	7.834328681493166e-218	0.2822972972972973	0.052511721366376427
Iqsec2	31.598501	0.9594813	3.871342447567503e-219	8.43727294757799e-218	0.35824324324324325	0.11316141995981246
Sntb2	31.52567	1.4928395	3.8653996471222196e-218	8.415573105043039e-217	0.31108108108108107	0.0775284661754856
Mapk8ip3	31.493706	0.5915754	1.0593301004008769e-217	2.3015455839383195e-216	0.4858108108108108	0.2115204286671132
Gtsf1	31.493345	1.4240739	1.071410246735807e-217	2.3253817011452308e-216	0.35621621621621624	0.1221868720696584
Hs3st5	31.428541	2.2959929	8.246828746103287e-217	1.7861881352355528e-215	0.27378378378378376	0.04737106496985934
Ablim2	31.408895	0.6162386	1.529776547430582e-216	3.3099375741413395e-215	0.4233783783783784	0.16076691225720027
Fbxo34	31.392561	1.3989642	2.5563392121543006e-216	5.52538226000279e-215	0.312027027027027	0.07870060281312793
Adgrl3	31.339645	0.6745868	1.3463507125654625e-215	2.9070637527958277e-214	0.9206756756756757	0.6211486939048895
Aplp2	31.331942	0.6123121	1.7143703287603357e-215	3.6978897441141154e-214	0.4622972972972973	0.19467515070328198
Rtn4rl1	31.32348	2.3561893	2.2353490928704224e-215	4.81668335879972e-214	0.2645945945945946	0.038998660415271266
Dync2h1	31.293997	0.6767493	5.63194661411575e-215	1.2110706944774442e-213	0.44135135135135134	0.17948760884125922
Klhl3	31.197447	2.0715911	1.1538788279831236e-213	2.476174361053651e-212	0.27256756756756756	0.04698593436034829
Sarnp	31.17414	0.5663443	2.38854927609936e-213	5.115252719376832e-212	0.5698648648648649	0.2789517749497656
Ncln	31.101677	0.93716645	2.285988580226183e-212	4.885630639451799e-211	0.3617567567567568	0.11960817146684528
Camkk2	31.095026	2.0478702	2.8118426294850165e-212	6.0033699154565025e-211	0.27175675675675676	0.04648359008707301
Bltp3b	31.035427	1.1116717	1.7943387274581903e-211	3.823181479663457e-210	0.33405405405405403	0.09810783657066309
Mapk4	31.033325	0.75538915	1.91541095412385e-211	4.077005691792959e-210	0.38932432432432434	0.13955123911587408
Dym	30.972795	0.667925	1.2534587059162499e-210	2.6653159460689753e-209	0.432972972972973	0.174430676490288
Fyttd1	30.963438	0.56566787	1.675280946255813e-210	3.555054688178075e-209	0.4835135135135135	0.21197253851306094
Scn3b	30.959646	1.6941483	1.8842345051698457e-210	3.9944247356310403e-209	0.2881081081081081	0.06141995981245814
Snx32	30.947668	0.7515943	2.730921938286619e-210	5.783485793749217e-209	0.40783783783783784	0.15663094440723377
Cnnm1	30.894144	2.483528	1.431649860100685e-209	3.028856807958725e-208	0.2574324324324324	0.035850636302746146
Shtn1	30.866081	0.99674165	3.4085846902827785e-209	7.204071231498865e-208	0.3435135135135135	0.106178834561286
Maco1	30.851171	1.0536633	5.402515241310608e-209	1.1406760780394582e-207	0.34743243243243244	0.11086738111185533
Klhl2	30.836803	0.56279296	8.419171318898606e-209	1.7758183689338852e-207	0.5147297297297297	0.23747488278633624
Rock1	30.803375	0.5182304	2.3614977432494343e-208	4.971000169173458e-207	0.6755405405405406	0.35805425318151374
Mink1	30.797213	0.67274934	2.8556402545256673e-208	6.00515081006872e-207	0.4125675675675676	0.1587742799732083
Lrrk2	30.783512	1.2621328	4.355977900672757e-208	9.141885151702204e-207	0.31351351351351353	0.0826523777628935
Anks1b	30.705204	0.9291002	4.850301865994613e-207	1.0158983908335968e-205	0.9613513513513513	0.6043201607501675
Cyp4x1	30.704725	2.3771043	4.922377539863069e-207	1.02996574352065e-205	0.25797297297297295	0.03739115874079035
Emc8	30.652296	0.9376359	2.462885729726615e-206	5.143113765881295e-205	0.3727027027027027	0.1328533154722036
Pram1	30.639273	0.59250176	3.672583962527348e-206	7.661631378940137e-205	0.46675675675675676	0.20249497655726725
Rundc3a	30.631779	1.669154	4.6214462324101625e-206	9.63153496110452e-205	0.2847297297297297	0.06028131279303416
C4h2orf81	30.596556	0.68965864	1.360136431392293e-205	2.831839167881908e-204	0.4151351351351351	0.16371399866041528
Klhdc10	30.54942	0.5217356	5.756063973572299e-205	1.1972384649793335e-203	0.581081081081081	0.2899531145344943
Coq8b	30.539658	1.0951787	7.757802016845685e-205	1.6119928353338616e-203	0.3314864864864865	0.09896182183523108
Skic3	30.48862	0.55699754	3.688317246261362e-204	7.641231164537126e-203	0.48783783783783785	0.21784996651038177
ENSRNOG00000067678	30.43245	1.5903018	2.0450584260681168e-203	4.23264510966872e-202	0.2895945945945946	0.06542196918955123
Numbl	30.428331	2.3531694	2.318395476175773e-203	4.793637036834444e-202	0.2562162162162162	0.03742464835900871
Gpc6	30.427755	1.0704515	2.359381373491727e-203	4.873575357303207e-202	0.45932432432432435	0.23492967180174146
Dop1a	30.375336	0.5847024	1.1632225500622923e-202	2.4004059039966558e-201	0.4552702702702703	0.1939551239115874
Smpd3	30.36839	1.1330855	1.4367895829390697e-202	2.9620187213274862e-201	0.3295945945945946	0.09881111855324849
Exoc6	30.353903	0.6072532	2.231566878120807e-202	4.595975556648412e-201	0.40378378378378377	0.15326523777628934
Abhd6	30.330898	0.9324317	4.488142891692881e-202	9.234387033094498e-201	0.34581081081081083	0.11071667782987274
Ppme1	30.311153	1.0850002	8.17266990297117e-202	1.6798842861342504e-200	0.3332432432432432	0.10219356999330208
LOC120098903	30.307964	0.9171237	9.003117555168959e-202	1.8487694677930693e-200	0.3668918918918919	0.13010716677829873
Micu3	30.299286	0.6803188	1.1714377123049645e-201	2.4031666415054683e-200	0.4225675675675676	0.17101473543201606
Flrt3	30.283504	1.3220145	1.890411226192511e-201	3.870543141440643e-200	0.30648648648648646	0.08027461486939048
Aars2	30.278475	0.8931048	2.2017417098775906e-201	4.5035821160286406e-200	0.3572972972972973	0.1210649698593436
Tnrc6c	30.218103	0.5335618	1.3699579986259696e-200	2.799467777699033e-199	0.7912162162162162	0.46128600133958475
Timp3	30.164223	1.2324774	6.981892519028524e-200	1.421187947125748e-198	0.3374324324324324	0.10959477561955794
Myef2	30.138208	0.6376509	1.5310191811496472e-199	3.11040195271158e-198	0.44554054054054054	0.19028801071667784
Shisa7	30.093418	1.9413188	5.908223374640152e-199	1.199146285311766e-197	0.2672972972972973	0.04907903549899531
Ap2a1	30.051071	0.6911672	2.1140926455503643e-198	4.282518493392168e-197	0.4052702702702703	0.1592598794373744
Nsun7	29.956028	1.1428055	3.672418512673364e-197	7.417719319528878e-196	0.3241891891891892	0.09691895512391159
Grik3	29.93767	2.4744334	6.367455702622302e-197	1.2836545794344152e-195	0.2594594594594595	0.04507702612190221
Gripap1	29.863375	0.73262864	5.886046576300671e-196	1.1843267996038374e-194	0.3856756756756757	0.14499330207635633
Las1l	29.802076	0.9052438	3.672021177146113e-195	7.36723406698999e-194	0.3567567567567568	0.12384460817146685
Usp36	29.797142	0.899156	4.254226935323029e-195	8.51901833103941e-194	0.35121621621621624	0.11868720696584059
ENSRNOG00000070250	29.77007	1.1803836	9.537043793002598e-195	1.9079547725581342e-193	0.3125675675675676	0.08832886805090422
Prkar2b	29.723656	1.971384	3.7992853967843343e-194	7.593500250617765e-193	0.2631081081081081	0.047806430006697924
Rogdi	29.670431	1.8120908	1.8489019893161597e-193	3.684798394296825e-192	0.2644594594594595	0.04834226389819156
ENSRNOG00000063228	29.66507	0.7222116	2.1681086860182073e-193	4.316862935523052e-192	0.3887837837837838	0.14891158740790356
Rai1	29.638306	0.8734721	4.798741177015909e-193	9.545579460845877e-192	0.3501351351351351	0.1191728064300067
Pou6f1	29.629457	0.8439938	6.239137859321754e-193	1.2399029797018001e-191	0.3587837837837838	0.12566979236436704
Ankrd13d	29.591427	1.2222619	1.9263733839413896e-192	3.8246538227003e-191	0.2927027027027027	0.07196918955123911
Map6	29.583551	0.95114505	2.4324784679121447e-192	4.8249142439211e-191	0.3352702702702703	0.10720026791694574
Tp53bp1	29.546988	0.73077303	7.179296035555663e-192	1.4226949024712668e-190	0.3885135135135135	0.14991627595445411
Mgat4c	29.535591	1.2757438	1.0056590465864425e-191	1.9909959934590512e-190	0.32675675675675675	0.10437039517749498
AABR07064804.1	29.529455	1.4019262	1.2057322537866998e-191	2.3825996637975445e-190	0.2918918918918919	0.07283991962491627
Pip5k1b	29.492481	1.1112702	3.594760911024775e-191	7.070146084478933e-190	0.33594594594594596	0.11110180843938379
Dgkb	29.489769	0.5748098	3.894446599113062e-191	7.65238682258711e-190	0.6041891891891892	0.32697588747488276
Sox5	29.390287	0.81622666	7.308616538643864e-190	1.4280750638323136e-188	0.49	0.2527294038847957
Lekr1	29.361534	0.93275684	1.702547454062414e-189	3.323613586766534e-188	0.33594594594594596	0.10882451440053584
Frrs1l	29.342756	1.3368486	2.956287967235409e-189	5.760365568871523e-188	0.29081081081081084	0.07230408573342263
Dync1h1	29.339458	0.75384486	3.256889312230646e-189	6.34019882267667e-188	0.36702702702702705	0.13312123241795043
Rbbp4	29.279583	1.2553195	1.8873123195053415e-188	3.667227997289063e-187	0.3124324324324324	0.0928332217012726
Tshz2	29.25539	1.7991117	3.834579000979329e-188	7.430294208367155e-187	0.3418918918918919	0.1350971198928332
Spats2l	29.197886	1.4574454	2.0628582723199893e-187	3.993525996072105e-186	0.28121621621621623	0.06543871399866041
AABR07019403.1	29.179718	0.8278564	3.507785059789802e-187	6.784522284460608e-186	0.3668918918918919	0.13538178164768921
Prp2l1	29.169512	1.8448609	4.726128501874114e-187	9.124126166693617e-186	0.26797297297297296	0.05604487608841259
Cdh13	29.09521	1.120875	4.12760778679558e-186	7.95399125532685e-185	0.40594594594594596	0.18965170797052913
Ensa	29.065231	0.87714326	9.879787610438887e-186	1.902108604595608e-184	0.3374324324324324	0.11173811118553248
Kctd17	28.856733	1.5367181	4.1711724618153045e-183	7.993857571701981e-182	0.27418918918918916	0.062006028131279305
Chpt1	28.823526	0.5326145	1.0881471164084541e-182	2.0834787618830732e-181	0.42986486486486486	0.1829370395177495
Zc3h12b	28.701923	0.72146416	3.610018380568638e-181	6.8806950333638235e-180	0.38175675675675674	0.1492297387809779
Gse1	28.697218	0.6162029	4.132694399611262e-181	7.869761197297886e-180	0.41486486486486485	0.17411252511721367
Evl	28.696407	0.82701325	4.230193900508566e-181	8.048116635032904e-180	0.3406756756756757	0.11697923643670462
Sh3glb2	28.688913	1.2350576	5.246319095413253e-181	9.972287049359406e-180	0.28675675675675677	0.072337575351641
Pcdh9	28.679789	0.7952673	6.817899733558068e-181	1.293611636323787e-179	0.9748648648648649	0.8029638312123242
Gramd4	28.672682	1.4813478	8.361068361292876e-181	1.5849743152157908e-179	0.27364864864864863	0.06240790354989953
Herc3	28.660269	0.601554	1.1939749904642574e-180	2.2592851669741536e-179	0.39337837837837836	0.15643000669792365
Kdm5b	28.601833	0.6640321	6.375273949284974e-180	1.2030962522116001e-178	0.3845945945945946	0.1515405224380442
Baalc	28.532887	1.8676635	4.5807101341083434e-179	8.59795601358241e-178	0.25054054054054054	0.043034159410582716
Dtx3	28.495787	1.4283965	1.3210788876932217e-178	2.475222516476862e-177	0.27297297297297296	0.06259209645010047
Luzp1	28.328217	0.74549204	1.552956383312283e-176	2.90189692803256e-175	0.3601351351351351	0.13499665103817818
Boc	28.326529	1.7243334	1.629131550638071e-176	3.041529126507373e-175	0.26932432432432435	0.062307434695244475
Clasp1	28.317724	0.52495956	2.0911742751676503e-176	3.897205320281329e-175	0.47135135135135137	0.21984259879437373
Sanbr	28.29274	0.80257225	4.245184416589849e-176	7.897474399132456e-175	0.3472972972972973	0.12424648359008707
Nfib	28.273329	0.6232214	7.355615326008892e-176	1.364759565708871e-174	0.6255405405405405	0.3656731413261889
Abca3	28.213194	0.7768303	4.0285205375993233e-175	7.456660982146436e-174	0.3410810810810811	0.11910582719356999
Klc2	28.198542	1.4217044	6.093275318718658e-175	1.1255648487423382e-173	0.2678378378378378	0.060030140656396516
LOC120095871	28.128925	0.76718754	4.339499050338146e-174	7.959924504758492e-173	0.35486486486486485	0.13204956463496317
Mnat1	28.099852	0.5816686	9.837132970860976e-174	1.8012692564809712e-172	0.3978378378378378	0.16421634293369056
ENSRNOG00000062880	28.093939	1.9588586	1.1617367357962981e-173	2.1253902620161593e-172	0.2545945945945946	0.050820495646349634
Fbxo3	28.051771	0.70414853	3.800683979110191e-173	6.929142635306457e-172	0.3558108108108108	0.13221701272605493
Tsga10	28.02216	0.8712549	8.727272275579163e-173	1.5869556854275171e-171	0.3344594594594595	0.11672806430006698
Tspan4	28.010416	0.96836406	1.2132427972365694e-172	2.202324544317049e-171	0.31351351351351353	0.09948091091761554
Iqcb1	27.991308	0.755929	2.0730048775147524e-172	3.7564926760565513e-171	0.3593243243243243	0.13640321500334895
Zfp704	27.988077	1.6929307	2.2695224585523102e-172	4.1090507656310653e-171	0.2710810810810811	0.06619223040857335
AABR07019088.1	27.967745	0.7523057	4.011442654993906e-172	7.256592468041608e-171	0.3495945945945946	0.12776289350301406
Vezt	27.942736	0.8178533	8.078148082894163e-172	1.4575426222543804e-170	0.34756756756756757	0.1275452109845948
Rev1	27.809679	1.0480212	3.313115770692079e-170	5.947156271261141e-169	0.29824324324324325	0.08779303415941059
Cpt1c	27.7654	1.1665449	1.1357352288512151e-169	2.035198701546545e-168	0.2910810810810811	0.08278633623576691
Btbd10	27.734316	0.5065954	2.693880892314934e-169	4.819104674767484e-168	0.40824324324324324	0.172906898861353
Cc2d2a	27.708643	0.57855237	5.493573453710655e-169	9.802405194084904e-168	0.40824324324324324	0.1756195579370395
Vopp1	27.671988	1.4609314	1.5179325214497618e-168	2.703905968115183e-167	0.2678378378378378	0.0641158740790355
Snph	27.669014	1.6286137	1.6482255245602102e-168	2.9335056322520685e-167	0.2591891891891892	0.05696584058941728
Me1	27.666319	1.1588581	1.7760843311982844e-168	3.1583871151741503e-167	0.28216216216216217	0.07449765572672472
Mrtfa	27.66017	0.5660207	2.105821946437653e-168	3.741581604153545e-167	0.4008108108108108	0.16950770261219023
Pkig	27.628628	1.2547716	5.041951971718069e-168	8.92817272289198e-167	0.2806756756756757	0.07501674480910918
Dlgap4	27.559958	1.050407	3.362324232422641e-167	5.938878673712982e-166	0.3041891891891892	0.0952947086403215
Fam81b	27.550308	1.1280781	4.3878390640525444e-167	7.743723385263101e-166	0.29864864864864865	0.09072337575351641
Hmces	27.53257	0.70257145	7.156591033903203e-167	1.260883089216929e-165	0.35283783783783784	0.13345612860013395
Gpr87	27.506723	1.2860285	1.4588719900944535e-166	2.5681536645105217e-165	0.2797297297297297	0.07471533824514401
Sirt5	27.484762	1.050628	2.6706411218053015e-166	4.697370953000835e-165	0.29905405405405405	0.09107501674480911
Nol4l	27.406908	0.84677273	2.2689843190597127e-165	3.97755227704063e-164	0.3264864864864865	0.11373074346952444
Pak3	27.401253	0.82798815	2.6498670913473917e-165	4.641362860249742e-164	0.34202702702702703	0.12672471533824514
Ubp1	27.348803	0.6103289	1.1158812404497663e-164	1.9480071679658453e-163	0.37027027027027026	0.14742129939718687
ENSRNOG00000065440	27.325941	0.5344002	2.0864283843211776e-164	3.636247506706385e-163	0.395	0.1667782987273945
ENSRNOG00000065506	27.268444	1.0507425	1.0044834868026004e-163	1.74337754836948e-162	0.29824324324324325	0.09189551239115874
Paics	27.26592	0.54278344	1.0761707283392342e-163	1.8647103711041638e-162	0.4262162162162162	0.19407233757535164
LOC120100659	27.258474	0.74172884	1.3187209997074943e-163	2.281213240913146e-162	0.36162162162162165	0.14293369055592767
Gba2	27.249823	1.0018508	1.6699336815474888e-163	2.884005730422129e-162	0.29567567567567565	0.08878097789685198
Tpgs2	27.192852	1.4763354	7.890713532100503e-163	1.358265188128236e-161	0.2616216216216216	0.06147019423978567
Nme7	27.18426	0.84479576	9.970329754524681e-163	1.7148312849332606e-161	0.31932432432432434	0.10865706630944408
Cabin1	27.151949	0.94547653	2.4013119620277764e-162	4.1267136553995374e-161	0.3045945945945946	0.09701942397856664
Megf8	27.10792	1.0712008	7.94192734885846e-162	1.3592689697646242e-160	0.2947297297297297	0.09010381781647689
Cpne4	27.100758	1.8193439	9.645931166356019e-162	1.6482199904956827e-160	0.2608108108108108	0.06373074346952445
Dip2c	27.079174	0.51849276	1.7323132180811443e-161	2.95762857738512e-160	0.8454054054054054	0.5420629604822506
Hectd2	27.036457	0.5097213	5.511472536097138e-161	9.394596194456308e-160	0.41405405405405404	0.18203281982585398
Faah	26.935919	1.309945	8.34069977519221e-160	1.4171078726635323e-158	0.2632432432432432	0.06346282652377763
Slit2	26.91314	0.50139904	1.5414654577851163e-159	2.6168716427467813e-158	0.38797297297297295	0.16175485599464165
Nap1l1	26.848259	0.85533905	8.83882422358059e-159	1.4968884383811846e-157	0.31108108108108107	0.10386805090421969
Slc9a7	26.844238	0.9019691	9.847853409826995e-159	1.6664252993578108e-157	0.3035135135135135	0.09752176825184193
Phf6	26.79943	0.63231057	3.280994610140809e-158	5.547526854533242e-157	0.3683783783783784	0.15010046885465506
Bcr	26.713102	1.3068247	3.315484309702144e-157	5.583328838330534e-156	0.27364864864864863	0.07553583389149364
Slc25a27	26.685	0.99505967	7.028320912610995e-157	1.1826306280401454e-155	0.2917567567567568	0.08893168117883456
Hs2st1	26.64293	0.6357594	2.1612935690256183e-156	3.6309039237332623e-155	0.35986486486486485	0.14351975887474883
Elp3	26.62977	0.65575576	3.07004481610699e-156	5.153447527181678e-155	0.3637837837837838	0.1478231748158071
Fzd3	26.62615	0.9496513	3.381255986740389e-156	5.671313041439919e-155	0.31148648648648647	0.10683188211654387
Arhgap20	26.588713	0.56567717	9.168565495948705e-156	1.5353685638024005e-154	0.36986486486486486	0.15048559946416612
Frmd6	26.528704	1.4123383	4.523113868556497e-155	7.550287051604737e-154	0.25824324324324327	0.06267582049564635
Usp22	26.49901	0.5156964	9.950284485636746e-155	1.6570108381720414e-153	0.3945945945945946	0.17124916275954455
Clcn2	26.463541	0.87197536	2.5487528686510504e-154	4.2410438606458666e-153	0.3072972972972973	0.10291359678499665
Lnpk	26.377783	0.56427634	2.464632957656651e-153	4.088092926442195e-152	0.3762162162162162	0.15803750837240454
Cryzl1	26.374264	0.692491	2.7047442198014134e-153	4.482819550383907e-152	0.34378378378378377	0.13340589417280643
Adarb1	26.362495	0.53635436	3.690449484228998e-153	6.106863763721008e-152	0.37405405405405406	0.15549229738780979
Gnptg	26.300426	0.9347602	1.8963236276391468e-152	3.1305764706364055e-151	0.2993243243243243	0.0981748158070998
Prrc2b	26.274477	0.58270276	3.754695183977207e-152	6.193622283813227e-151	0.36283783783783785	0.1481748158070998
Abcc1	26.207521	0.62034106	2.1814252800051915e-151	3.5871186212226547e-150	0.34986486486486484	0.13807769591426658
Slco3a1	26.17003	0.72396624	5.8314282105683474e-151	9.559165274650193e-150	0.32094594594594594	0.11498660415271265
Fntb	26.164377	0.7222447	6.762578199288847e-151	1.1076891759866403e-149	0.33472972972972975	0.1275452109845948
ENSRNOG00000032195	26.135044	0.6109312	1.4578844728337353e-150	2.3823854916159075e-149	0.3364864864864865	0.12734427327528466
Zfp958	26.086338	0.89871305	5.209965346176362e-150	8.50055513213491e-149	0.2995945945945946	0.0992967180174146
Glrb	26.067793	0.7435	8.456270398979881e-150	1.3775770410645857e-148	0.3154054054054054	0.11128600133958473
Pcbp3	26.06427	1.3622042	9.270537268191468e-150	1.5090534500380614e-148	0.27472972972972975	0.08136302746148694
Lrpprc	26.052845	0.58045113	1.2490935517349196e-149	2.0316908770887762e-148	0.3612162162162162	0.14869390488948425
Aagab	26.051731	1.2124405	1.2859106306144997e-149	2.0899536652297365e-148	0.26013513513513514	0.06659410582719356
Dync2i1	26.030443	0.837138	2.240415850612217e-149	3.635646960056946e-148	0.30675675675675673	0.10592766242464836
Dzip1	26.010406	1.0205243	3.776564277096048e-149	6.123700435699593e-148	0.28594594594594597	0.08899866041527127
Lrif1	25.998682	0.6277819	5.124992339102409e-149	8.297342809391592e-148	0.3504054054054054	0.14038847957133288
Hace1	25.99189	0.8700129	6.1162477998340875e-149	9.89454100087357e-148	0.30283783783783785	0.10261219022103148
Ap2a2	25.99162	0.63156694	6.159639905068049e-149	9.957055531970448e-148	0.34162162162162163	0.13338914936369725
Poln	25.985315	0.74579763	7.2579310316123275e-149	1.1723403852756862e-147	0.33175675675675675	0.12627260549229738
Acvr1	25.965708	0.8989429	1.2087008749565646e-148	1.9493555803337948e-147	0.3001351351351351	0.10072002679169458
Ryr3	25.927904	0.55566007	3.228022265118168e-148	5.186108414595211e-147	0.3595945945945946	0.145914266577361
Hook1	25.845413	1.3741897	2.739835304396618e-147	4.388341252252062e-146	0.25351351351351353	0.06301071667782987
Ccdc136	25.807804	1.2055647	7.247631680121362e-147	1.1573027098661422e-145	0.2616216216216216	0.06903884795713329
Fgf13	25.796452	0.8079013	9.718480554309271e-147	1.5494879338528378e-145	0.3290540540540541	0.12767916945746818
Drosha	25.739677	0.6584093	4.206361906779293e-146	6.68110482860111e-145	0.34175675675675676	0.1354487608841259
Tasp1	25.683443	0.7182928	1.789704352360891e-145	2.8340590220240517e-144	0.32554054054054055	0.1227561955793704
Eif2ak1	25.68157	0.78707844	1.8780888761053975e-145	2.969533286306618e-144	0.30554054054054053	0.10636302746148694
Ctif	25.65049	0.5290686	4.175116945577658e-145	6.596495997059621e-144	0.3854054054054054	0.16984259879437374
Wwc1	25.584848	0.8132595	2.249464357814597e-144	3.5487035158721472e-143	0.2964864864864865	0.09907903549899531
Miga1	25.54923	1.3261489	5.59987735156231e-144	8.82759613179364e-143	0.25797297297297295	0.06915606162089752
Bicc1	25.523792	0.9522385	1.0732919731781228e-143	1.6893873505745135e-142	0.26	0.06893837910247823
Septin6	25.51376	1.360217	1.3870213720420811e-143	2.1782988828639904e-142	0.25027027027027027	0.06219022103148024
Scrn1	25.44184	0.88513905	8.69158304388692e-143	1.3609240485297474e-141	0.2931081081081081	0.09805760214333556
Xpo6	25.3661	0.50105464	5.970237819528214e-142	9.320328080731834e-141	0.3625675675675676	0.15274614869390488
Glce	25.318356	0.59546506	2.0057927602154246e-141	3.1243277125316936e-140	0.3427027027027027	0.137642330877428
Galnt16	25.151543	1.4386303	1.3593233096069925e-139	2.1001895732660434e-138	0.25067567567567567	0.06540522438044206
C12h12orf43	25.111778	0.5445831	3.698403217878518e-139	5.709920608692269e-138	0.34135135135135136	0.13760884125920964
Lmbr1	25.029514	0.54848456	2.9183198700023836e-138	4.485740058245599e-137	0.345	0.1414266577361018
Narf	25.01244	0.8245654	4.476771184624677e-138	6.876189352149521e-137	0.2931081081081081	0.1004855994641661
Dhx16	25.01012	0.91673017	4.744735535725259e-138	7.277112307389597e-137	0.275	0.08514735432016075
C2cd2	24.988037	1.1941949	8.247946464480034e-138	1.2613161602792735e-136	0.2644594594594595	0.07804755525787006
Pals2	24.978998	1.1503484	1.0341300793128049e-137	1.5802894491889406e-136	0.25391891891891893	0.06823509711989283
Col25a1	24.966433	1.0977004	1.4160569909356531e-137	2.1607751726315067e-136	0.2845945945945946	0.09648359008707301
Parp6	24.826263	0.66918993	4.667311039759352e-136	7.08579603617629e-135	0.3212162162162162	0.12459812458137977
Golgb1	24.822386	0.5541104	5.139677945316612e-136	7.797285658575115e-135	0.33864864864864863	0.137357669122572
ENSRNOG00000069542	24.786402	0.8493972	1.2566454963710114e-135	1.9022981571779514e-134	0.29445945945945945	0.10334896182183523
Ccdc39	24.772863	0.9461035	1.7584854771809427e-135	2.656225253211502e-134	0.27702702702702703	0.08901540522438044
Thsd7a	24.719046	1.1320156	6.675096741473446e-135	1.005388493403249e-133	0.3908108108108108	0.21126925653047554
Eipr1	24.694313	0.9262277	1.2310430818683928e-134	1.848857396450768e-133	0.272027027027027	0.08501339584728734
Zmym3	24.634384	1.098692	5.410713388528534e-134	8.120330487035738e-133	0.2606756756756757	0.07659075686537173
ENSRNOG00000070976	24.611303	0.9539727	9.560303836362665e-134	1.432747178221441e-132	0.275	0.08821165438713999
Smad3	24.601545	0.69331515	1.2159710187092538e-133	1.8210034555898728e-132	0.305	0.11227394507702612
Clpb	24.437456	0.84023416	6.841710176303262e-132	1.0144504636235797e-130	0.2843243243243243	0.09698593436034829
Cdh6	24.42452	0.7161615	9.389431056034845e-132	1.3912283499705056e-130	0.34702702702702704	0.15128935030140656
Pfkm	24.41595	0.9305426	1.1579181368439039e-131	1.7132612319738383e-130	0.2635135135135135	0.0790689886135298
Rnf180	24.411957	0.90272206	1.276723030499257e-131	1.886383020257042e-130	0.27959459459459457	0.09288345612860013
Purg	24.301434	0.51741093	1.8931056335070087e-130	2.7853229973409087e-129	0.3535135135135135	0.1525954454119223
Plcg1	24.275208	1.179305	3.5832507548183243e-130	5.2572732907992293e-129	0.25310810810810813	0.07238780977896853
Efr3b	24.210997	0.83835304	1.704020155819179e-129	2.491386791276493e-128	0.2756756756756757	0.09022103148024113
Eprs1	24.145796	0.5242825	8.265849430109258e-129	1.20432105039382e-127	0.33513513513513515	0.13908238446081714
Dner	24.133118	0.91865355	1.1231350069745502e-128	1.6352533719603072e-127	0.31027027027027027	0.12454789015405224
Rfx3	24.131163	0.55614984	1.17749301094703e-128	1.713207388446595e-127	0.5372972972972972	0.3181848626925653
Chd3	24.079624	0.86395496	4.0872854050534785e-128	5.926281175819588e-127	0.2735135135135135	0.09010381781647689
Crtc1	23.984226	0.92447984	4.062707052309691e-127	5.854207289259448e-126	0.2682432432432432	0.08643670462156731
Mroh1	23.973417	0.8830153	5.267077381124016e-127	7.58444672889053e-126	0.2662162162162162	0.08414266577361018
Nagk	23.918571	0.53257847	1.9630453011053234e-126	2.8151304913115057e-125	0.33635135135135136	0.14192900200937708
Pcsk5	23.914783	1.3086619	2.149580670672631e-126	3.0805268859413796e-125	0.2664864864864865	0.08960147354320161
Asxl3	23.853212	1.1021101	9.378290220327944e-126	1.3394089425026955e-124	0.2728378378378378	0.09330207635632953
Mgat4a	23.7989	1.0107915	3.428500357416713e-125	4.866752775463697e-124	0.25094594594594594	0.07267247153382451
Fbxo8	23.768965	0.9618313	6.996072557239836e-125	9.910787651019622e-124	0.2608108108108108	0.08159745478901541
ENSRNOG00000064457	23.740154	0.85445786	1.3886992396593283e-124	1.9619587775402613e-123	0.2604054054054054	0.08055927662424649
Elavl3	23.702806	0.62375873	3.3732867787576604e-124	4.7625811854163705e-123	0.307972972972973	0.11985934360348292
RGD1304728	23.690067	0.99709404	4.5643848418693825e-124	6.43124278189741e-123	0.25472972972972974	0.07677494976557267
Meis2	23.68175	0.998445	5.560200159800968e-124	7.823836010093094e-123	0.4085135135135135	0.2275954454119223
Arhgef3	23.680504	0.7918372	5.727051956009914e-124	8.053210684755456e-123	0.2764864864864865	0.09475887474882787
Ergic1	23.642036	0.6509783	1.4253400481490765e-123	2.0002462817599423e-122	0.2922972972972973	0.1073677160080375
Dlc1	23.613548	0.8833435	2.797588715949671e-123	3.923360870809418e-122	0.2972972972972973	0.11784996651038178
Zfp821	23.56532	0.65576077	8.744900049125684e-123	1.2214895031976622e-121	0.30283783783783785	0.11736436704621567
Selenow-1	23.5603	0.6816749	9.844813838834372e-123	1.3742101660785717e-121	0.2995945945945946	0.11478566644340255
Xrcc1	23.534521	0.8081995	1.808511135792602e-122	2.5210933825151393e-121	0.2756756756756757	0.0952277294038848
Hk1	23.526764	0.83512604	2.1713812781538668e-122	3.0229203106091613e-121	0.2604054054054054	0.08179839249832552
Abraxas1	23.416399	0.5744577	2.9091695903598697e-121	4.0153818058910486e-120	0.31270270270270273	0.12551908908238446
Slc4a1ap	23.403944	0.7100567	3.896050429408842e-121	5.3739864015122233e-120	0.29081081081081084	0.10890823844608172
Ddx10	23.360561	0.65819687	1.076408335740327e-120	1.481810713534583e-119	0.29621621621621624	0.11304420629604822
Ddx47	23.28812	0.62658465	5.8496734480833904e-120	8.021206900753196e-119	0.29364864864864865	0.11028131279303416
ENSRNOG00000064754	23.26634	0.7957279	9.720997685282169e-120	1.3303553359636158e-118	0.2689189189189189	0.09063965170797053
Zfp40	23.229403	0.7796092	2.2979536934587457e-119	3.1366469490270876e-118	0.2777027027027027	0.09884460817146684
Cmss1	23.198204	0.51345253	4.747207672881272e-119	6.4546015609357165e-118	0.3377027027027027	0.14748827863362357
Man1b1	23.1941	0.74162906	5.22245818915574e-119	7.096180064409542e-118	0.2735135135135135	0.09490957803081045
LOC679863	23.134895	0.9855718	2.0633976890134046e-118	2.787448192516433e-117	0.25108108108108107	0.07721031480241125
Ocrl	23.048872	0.6658129	1.509728105467239e-117	2.029035862770906e-116	0.2827027027027027	0.1035833891493637
Antxr1	22.981544	1.0848422	7.130646947418487e-117	9.534511728289285e-116	0.2562162162162162	0.08350636302746149
Slc1a1	22.948456	0.745128	1.5267205608032484e-116	2.0375062557479887e-115	0.27175675675675676	0.09519423978566645
Plppr1	22.932701	0.6664444	2.1929259400894426e-116	2.9228789103569774e-115	0.31270270270270273	0.13017414601473543
Ywhag	22.798473	0.69328797	4.747934756213291e-115	6.25283920218391e-114	0.27756756756756756	0.1008372404554588
Spata7	22.754581	0.6226824	1.2927044882819344e-114	1.697109724566001e-113	0.29067567567567565	0.11145344943067649
Pgap1	22.585669	0.59041667	5.994471765947416e-113	7.801371511164092e-112	0.3104054054054054	0.12967180174146015
Fam219a	22.581354	0.67452896	6.609178519627694e-113	8.59603206219071e-112	0.27675675675675676	0.10115539182853316
Rnpep	22.501883	0.8363615	3.978207523433015e-112	5.15176645684352e-111	0.255	0.08394172806430007
AABR07035218.1	22.40936	0.7726912	3.189817722849337e-111	4.105446186449306e-110	0.2636486486486487	0.09201272605492297
Lrrc8c	22.370928	0.620622	7.554798248487036e-111	9.705508583197255e-110	0.2704054054054054	0.09678499665103818
Usp28	22.240385	0.8462428	1.3975000936230467e-109	1.784408463026845e-108	0.25391891891891893	0.08531480241125251
Zdhhc21	22.227077	0.6244851	1.8797735336541243e-109	2.3972829626881003e-108	0.27594594594594596	0.10267916945746819
Nkain3	22.210762	1.0529389	2.703104435255965e-109	3.441001067976719e-108	0.27013513513513515	0.10298057602143336
Mars1	22.087818	0.72394395	4.139139841135645e-108	5.237248395247431e-107	0.2645945945945946	0.09474212993971869
Fam151b	22.06231	0.80747545	7.277254682316089e-108	9.191260341532476e-107	0.2608108108108108	0.09244809109176155
Crtc3	22.045095	0.50737447	1.0645441111729727e-107	1.3429140694857128e-106	0.3008108108108108	0.12367716008037509
Snrnp27-1	22.043427	0.7457801	1.1045227449711026e-107	1.3925089519581561e-106	0.26256756756756755	0.09323509711989283
Acvr2a	21.93022	0.75363076	1.3377754747440764e-106	1.6764973462931442e-105	0.27	0.10100468854655056
Lclat1	21.89243	0.8168901	3.067303601042921e-106	3.834769666038515e-105	0.2516216216216216	0.08528131279303416
Hdac7	21.842314	0.52818835	9.19767415968897e-106	1.1471649995957105e-104	0.28554054054054057	0.11222371064969859
Tmem63b	21.762728	0.8297944	5.234074418381975e-105	6.512617463252017e-104	0.25594594594594594	0.09025452109845948
Atp6v1b2	21.708902	0.57603425	1.6904504153280895e-104	2.0959185930082036e-103	0.2695945945945946	0.10055257870060282
Jak2	21.636227	0.5062501	8.194124794962561e-104	1.013557642779853e-102	0.2941891891891892	0.1216342933690556
Hivep3	21.548216	0.7356257	5.50257850776665e-103	6.7584687166863256e-102	0.2504054054054054	0.08573342263898191
Ano6	21.52707	0.5978478	8.685606887595832e-103	1.065549643097333e-101	0.27716216216216216	0.10850636302746149
Commd4	21.474117	0.5965319	2.7183035062027694e-102	3.323145849040657e-101	0.2735135135135135	0.10557602143335566
Fam110b	21.444519	0.71949285	5.1375320302477916e-102	6.266055645501756e-101	0.27513513513513516	0.10862357669122572
Mat2b	21.376535	0.75450784	2.2093865622921375e-101	2.6837774429326163e-100	0.2591891891891892	0.09526121902210315
Ddrgk1	21.186525	0.5247153	1.2714287653547118e-99	1.5258600740942693e-98	0.28662162162162164	0.11838580040187542
Mdn1	21.132725	0.72357863	3.9790848402321115e-99	4.767171014874654e-98	0.25594594594594594	0.09372069658405895
Wdr36	21.131947	0.6136993	4.045237946652062e-99	4.843658411736558e-98	0.2694594594594595	0.10455458807769591
Tulp2	21.05453	0.6083184	2.0783474183540425e-98	2.478648007577409e-97	0.2627027027027027	0.09896182183523108
Arl3	20.899767	0.5431962	5.380662484645807e-97	6.359130194649604e-96	0.28202702702702703	0.11642665773610181
Ncbp1	20.696802	0.5095568	3.7012391891239916e-95	4.3449149406032253e-94	0.2766216216216216	0.11292699263228399
Cald1	20.401884	0.61641026	1.6089584908001046e-92	1.8596154199622376e-91	0.2660810810810811	0.10760214333556598
Pde7a	20.271448	0.5035731	2.297920694062366e-91	2.6240852544505208e-90	0.27364864864864863	0.11342933690555927
Sdk2	20.205437	0.6360843	8.769054742804536e-91	9.970282089893704e-90	0.2748648648648649	0.11701272605492298
Zer1	20.035418	0.5608893	2.7056349321887363e-89	3.025404906041016e-88	0.2560810810810811	0.0999330207635633
Ilf2	19.773298	0.5486451	5.0560731596397805e-87	5.535542029504315e-86	0.2662162162162162	0.11061620897521768
Lsamp	19.624012	0.6150224	9.643264304480576e-86	1.0416315270877885e-84	0.967972972972973	0.7565472203616879
Gpr137c	19.186586	0.5202194	4.7909943385766103e-82	5.01988942041965e-81	0.2954054054054054	0.14027126590756867
Neto2	19.15984	0.6609291	8.011866099118392e-82	8.382075081542724e-81	0.27635135135135136	0.12588747488278634
Ammecr1	19.157303	0.52776194	8.41209119954825e-82	8.796404194001426e-81	0.2706756756756757	0.11900535833891494
Maf	14.892079	0.72281015	3.7104769842694714e-50	2.80136335801922e-49	0.26391891891891894	0.15051908908238446
Sgms1	7.943314	-0.5055707	1.968500137748348e-15	7.984440682536634e-15	0.3935135135135135	0.26637642330877426
Vwa8	7.7597	-0.5042268	8.51304906297958e-15	3.387447080175173e-14	0.34324324324324323	0.23442732752846618
Ski	7.7079287	-0.59437835	1.2787638903474154e-14	5.065286930856586e-14	0.2777027027027027	0.18698928332217013
Lpcat2	7.589743	-0.68335253	3.2054062483369964e-14	1.25264766826903e-13	0.3202702702702703	0.21661085063630275
Myo1d	7.4885235	-0.61349076	6.965265318052833e-14	2.6943496800423557e-13	0.3617567567567568	0.24489283322170127
Slc1a2	7.4499874	-1.5229543	9.334911938302183e-14	3.601026011010921e-13	0.4035135135135135	0.2695244474212994
Eml2	7.402282	-0.56274027	1.3386344331390158e-13	5.13367651823534e-13	0.25824324324324327	0.174430676490288
Plekhm3	7.260829	-0.64716715	3.847252747535896e-13	1.4565095901920837e-12	0.3777027027027027	0.2581379772270596
Vps54	7.185401	-0.53963214	6.701019273415469e-13	2.5133017904548968e-12	0.3966216216216216	0.27332551908908237
Cyfip1	7.0939193	-0.5160671	1.3036630432503119e-12	4.836772140291283e-12	0.2914864864864865	0.20205961152042867
Eml1	6.975851	-0.7256811	3.0402473446565475e-12	1.1091321703161506e-11	0.3858108108108108	0.2623074346952445
Nfkb1	6.630197	-0.5263579	3.352391871728992e-11	1.181678681618528e-10	0.25310810810810813	0.1764065639651708
Abr	6.3862534	-0.8576333	1.6999929358682964e-10	5.830533599446213e-10	0.5048648648648648	0.33359008707300736
Dcun1d4	6.2119246	-0.502111	5.233959130640914e-10	1.7642313043893473e-09	0.2997297297297297	0.21399866041527127
Iffo1	6.017216	-0.50499964	1.774420713602131e-09	5.86143133470652e-09	0.3075675675675676	0.22049564634963162
Tacc1	5.9995575	-0.5401176	1.97856067179707e-09	6.523431835964361e-09	0.4578378378378378	0.31659410582719355
Tex2	5.7663436	-0.5316564	8.100988153653168e-09	2.5998058721795855e-08	0.2560810810810811	0.184410582719357
Znrf3	5.74623	-0.5094857	9.12552052912351e-09	2.9241275166376814e-08	0.2845945945945946	0.20619557937039518
Capza2	5.6564994	-0.56690276	1.5449155051778298e-08	4.9054518372797785e-08	0.27	0.19506028131279304
Sbf1	5.456729	-0.5925339	4.849861893545085e-08	1.5052880008892117e-07	0.34094594594594596	0.24594775619557938
Swt1	5.372237	-0.5282701	7.776579551192063e-08	2.394533218832322e-07	0.28	0.20507367716008038
Cast	5.3502517	-0.56298095	8.783203426378563e-08	2.6949896537019313e-07	0.36	0.25892498325519087
Dnajb6	5.211245	-0.5247544	1.875775547902112e-07	5.680703472095288e-07	0.34986486486486484	0.2551908908238446
Zzz3	5.1726813	-0.52844876	2.3075861927843334e-07	6.960272208015585e-07	0.3041891891891892	0.22329202947086405
Ubn1	5.165971	-0.545794	2.391940147646695e-07	7.208483130021649e-07	0.26	0.1912257200267917
Polr2a	5.1579466	-0.5432558	2.4967281122246814e-07	7.517672100496714e-07	0.2578378378378378	0.1901540522438044
Setx	5.114215	-0.5395618	3.150485260315024e-07	9.446949938181463e-07	0.3345945945945946	0.24532819825853985
Sgk1	5.087332	-0.60522366	3.6313589760328037e-07	1.0857825483671387e-06	0.31229729729729727	0.22937039517749497
Rnpc3	4.8708773	-0.54271036	1.1110394832044992e-06	3.2411373041415794e-06	0.2881081081081081	0.21386470194239784
Dpp8	4.8598056	-0.56034666	1.1750113560704497e-06	3.4229940379843056e-06	0.2641891891891892	0.19586403215003348
Tsc22d2	4.8281054	-0.5931236	1.378380745397278e-06	4.0020953757096425e-06	0.2652702702702703	0.19660080375083724
Kcna1	4.8003254	-0.6879765	1.5840802042129028e-06	4.58283780343973e-06	0.3244594594594595	0.23759209645010046
Oxct1	4.7889833	-0.5418929	1.6762851478758439e-06	4.838908771907606e-06	0.2545945945945946	0.18941728064300067
Hibadh	4.779006	-0.5576517	1.7616400142594414e-06	5.075518007278198e-06	0.2637837837837838	0.19646684527796382
Pwwp2a	4.7378497	-0.50578177	2.159977114239562e-06	6.1925448074862105e-06	0.3402702702702703	0.2522438044206296
Mfn1	4.710684	-0.54401785	2.46887283311594e-06	7.051135787918376e-06	0.5452702702702703	0.37412926992632284
Ppm1b	4.677429	-0.5330049	2.904939664457036e-06	8.271759473720795e-06	0.25472972972972974	0.19102478231748157
Ube2d3	4.663485	-0.5488772	3.1089862318364467e-06	8.829992595053229e-06	0.28594594594594597	0.21399866041527127
Gdi1	4.644345	-0.5799207	3.4115747719447223e-06	9.661904183249094e-06	0.2691891891891892	0.2009711989283322
Mysm1	4.6276298	-0.5495506	3.698742568052724e-06	1.0456828031525541e-05	0.26297297297297295	0.19710314802411252
Pik3c2a	4.2256126	-0.5043743	2.3829155398186013e-05	6.414200437519167e-05	0.3856756756756757	0.28576691225720025
Tbc1d12	4.117958	-0.5837899	3.8224408880719605e-05	0.00010162477258346021	0.25851351351351354	0.19653382451440055
Zfp827	3.9801733	-0.5379206	6.886502662071635e-05	0.00018023020198850817	0.3985135135135135	0.2955123911587408
Suco	3.9589021	-0.5101282	7.529505178414918e-05	0.00019649440573891856	0.2554054054054054	0.19733757535164098
Pi4kb	3.950772	-0.54306483	7.789950294357892e-05	0.0002031646944539216	0.35135135135135137	0.2652377762893503
Marchf7	3.8973286	-0.59771645	9.725960837347508e-05	0.0002522757576590719	0.2577027027027027	0.19738780977896853
Zc3h10	3.781727	-0.6511975	0.00015574407457432253	0.0003986972243620569	0.2527027027027027	0.1955793703951775
Snx6	3.7675073	-0.6166998	0.0001648856619870377	0.0004212249042549327	0.2627027027027027	0.20184192900200937
Tuba1a	3.7263844	-0.50378895	0.00019424607793411223	0.0004935243904467519	0.3025675675675676	0.23528131279303416
Gtf3c2	3.7045004	-0.5418882	0.00021180772982118488	0.0005371021847400777	0.33675675675675676	0.25609511051574013
Ell2	3.6597066	-0.53570825	0.00025250422009093844	0.0006366045548853554	0.3435135135135135	0.2604152712659076
Wdr26	3.6146538	-0.6007894	0.0003007492079509912	0.0007537064181090702	0.3543243243243243	0.2667950435365037
Kmt5b	3.5548496	-0.5255463	0.00037819524652576725	0.0009411562657162298	0.337027027027027	0.25785331547220364
Sp3	3.5513089	-0.5858737	0.0003833203422919266	0.0009532314430663662	0.2885135135135135	0.22314132618888144
Crebrf	3.4676125	-0.59243274	0.0005251040673073096	0.001288696227925208	0.3464864864864865	0.26239115874079033
Hnrnpdl	3.2926838	-0.5835238	0.0009923603074782534	0.0023799846953316247	0.345	0.26366376423308774
Rab14	3.2837954	-0.553333	0.0010241925521773014	0.002453801971083225	0.28081081081081083	0.21999330207635634
Mcu	3.2355995	-0.58512324	0.0012138751556842937	0.0028927149936436576	0.31851351351351354	0.2451440053583389
Rictor	3.2324266	-0.5696481	0.0012274360675385001	0.002923701953193842	0.34756756756756757	0.26530475552578703
Tnrc18	3.0720346	-0.52467203	0.0021260516201598444	0.004967120652998393	0.28675675675675677	0.22674146014735433
Camkmt	3.0186355	-0.51304454	0.002539157452128789	0.005898723007349827	0.3677027027027027	0.28302076356329536
Aebp2	3.0094585	-0.684236	0.002617138588603844	0.006073824180724838	0.2522972972972973	0.197906898861353
Pcmtd2	2.9753842	-0.6645256	0.002926218845960316	0.0067485539901445376	0.31635135135135134	0.24454119223040857
Ppp3cc	2.9605737	-0.58481747	0.003070667764307584	0.007066608985411385	0.35094594594594597	0.2698425987943737
Lin52	2.9232566	-0.518789	0.0034639084136256883	0.007921499105592951	0.42405405405405405	0.317967180174146
Ccnt2	2.7786348	-0.586894	0.005458786445747514	0.012235291492574553	0.34459459459459457	0.26624246483590086
Eya3	2.7309961	-0.83630264	0.006314320187155186	0.014037327647534263	0.29945945945945945	0.23148024112525117
Ppp3cb	2.7220318	-0.60889864	0.00648818956921769	0.014393332187939697	0.4241891891891892	0.31609176155391827
Hiat1-ps1	2.711997	-0.66473794	0.006687920129609798	0.014812902328058212	0.3021621621621622	0.23583389149363698
RGD1309104	2.620088	-0.5819325	0.008790708181881695	0.0192165559108885	0.43729729729729727	0.32391158740790355
Eea1	2.5853312	-0.62374717	0.009728550487303003	0.021171765571600037	0.2991891891891892	0.23534829202947086
Fbxw2	2.5812385	-0.6334405	0.009844652668826948	0.02141109832516865	0.25310810810810813	0.20276289350301407
Enoph1	2.5641334	-0.5972865	0.010343375635958533	0.02245384278147718	0.36608108108108106	0.28149698593436034
Daam1	2.4439821	-0.5339913	0.014526150833160348	0.03100430401792119	0.43364864864864866	0.32911922304085733
Cog4	2.352634	-0.63897765	0.018640971651483682	0.03925538485787534	0.31972972972972974	0.2525117213663764
Secisbp2l	-2.3324978	-0.9199948	0.019674514477476972	0.04131569216093572	0.33972972972972976	0.28680509042196917
Ephb1	-2.3327398	-0.67387146	0.019661801181102473	0.04129726743768728	0.2660810810810811	0.24658405894172805
Rab40c	-2.3810072	-0.85767484	0.017265374746929643	0.03652733067044671	0.33	0.28360683188211655
Ube2g1	-2.453518	-0.7000901	0.0141466511360894	0.030255910202922613	0.42824324324324325	0.3476892163429337
Fnip1	-2.5540204	-0.80306315	0.01064870108434552	0.023083195506036824	0.35702702702702704	0.3018921634293369
Ddx6	-2.5707614	-0.79800564	0.010147522505381685	0.022049223427073522	0.3268918918918919	0.2855659745478902
Arhgef28	-2.585096	-0.80490917	0.009735193437957802	0.02118182499172097	0.2744594594594595	0.24963161419959812
Emc10	-2.7323692	-0.9011883	0.00628806556768313	0.013983409280021692	0.36486486486486486	0.3073844608171467
Stag2	-2.7688785	-0.79090846	0.005624960393865077	0.01258756746907623	0.3266216216216216	0.2861520428667113
Arid1a	-2.7919805	-0.82701546	0.00523865111183254	0.011762000343829624	0.31351351351351353	0.27677494976557265
Arid2	-2.8984325	-0.7009741	0.003750329052334378	0.008552251349928493	0.3635135135135135	0.31329537843268584
Peli1	-3.364572	-0.9663714	0.0007666246526202439	0.0018575121306871646	0.2590540540540541	0.24110850636302747
Mvb12b	-3.3885803	-0.89199895	0.0007025542857793549	0.0017083916905184361	0.2995945945945946	0.2703281982585399
Rps6ka5	-3.4504879	-0.6662212	0.0005595741697061843	0.0013702443403480332	0.40716216216216217	0.3452109845947756
Tmem117	-3.6630545	-0.90944433	0.0002492256039462217	0.0006286410024466415	0.3168918918918919	0.28290354989953115
Ccnl1	-3.694339	-1.0207324	0.00022045948187510427	0.000558500905871609	0.25364864864864867	0.23863027461486938
Spock3	-3.7232182	-0.7746575	0.00019669937799349433	0.0004995154020120642	0.3608108108108108	0.320914266577361
Zdhhc14	-3.7424457	-0.6756269	0.00018223788210642834	0.00046425266540016727	0.442972972972973	0.3662926992632284
Fth1	-3.7484522	-1.0724359	0.00017792922989738245	0.00045377256222217736	0.2781081081081081	0.25656396517079705
Adam10	-3.7882977	-0.929433	0.00015168303801116708	0.00038858584737807054	0.2835135135135135	0.26080040187541864
Psme4	-3.8034718	-0.57978374	0.0001426822794029588	0.0003658403656551833	0.5143243243243243	0.4092766242464836
Il1rap	-3.8532958	-0.9886146	0.00011653848186965265	0.00030064547937481696	0.2644594594594595	0.24730408573342264
Arhgef12	-3.978134	-0.7694762	6.945825470109412e-05	0.000181709542278306	0.43689189189189187	0.3606999330207636
Susd6	-4.0156393	-1.0188148	5.928484962116655e-05	0.00015589692175559737	0.3021621621621622	0.2728901540522438
Smurf2	-4.0881257	-0.7953484	4.3487276707166185e-05	0.00011528059722372565	0.3848648648648649	0.33122906898861354
Rb1	-4.121873	-0.774747	3.758043960321699e-05	9.996339719881344e-05	0.41486486486486485	0.3476724715338245
Rc3h1	-4.1580462	-0.8619559	3.2098101389965214e-05	8.56848476880584e-05	0.33472972972972975	0.2973878097789685
Mt-co1	-4.16913	-0.9709744	3.057650675314495e-05	8.170622490268126e-05	0.38472972972972974	0.3384628265237776
Pde3b	-4.212275	-1.0609752	2.5281162766076568e-05	6.791963846150197e-05	0.45635135135135135	0.36669457468184863
Agps	-4.270659	-0.97472566	1.9489615792750134e-05	5.277273469079159e-05	0.26054054054054054	0.24805760214333555
Abi1	-4.2956514	-0.7229043	1.7418113486513045e-05	4.729804006711987e-05	0.43675675675675674	0.36347957133288683
Atg7	-4.395503	-1.1165019	1.1051640774262336e-05	3.0376075048922936e-05	0.28364864864864864	0.2613864701942398
LOC103692025	-4.410864	-1.242253	1.0295913128003756e-05	2.8365849492999575e-05	0.4755405405405405	0.39313462826523776
Wdfy1	-4.4684176	-1.3140438	7.880039402168385e-06	2.1853364647399053e-05	0.2635135135135135	0.24638312123241796
Grk4	-4.7223125	-0.9697496	2.3317820933856583e-06	6.672327469622452e-06	0.2666216216216216	0.2545713328868051
Pkn2	-4.774443	-0.8273243	1.8020534498630153e-06	5.188389539937926e-06	0.37027027027027026	0.32448091091761555
Rsu1	-4.782973	-1.0585101	1.7272167547251324e-06	4.978392422266583e-06	0.2564864864864865	0.24638312123241796
Fnip2	-4.942115	-1.1270127	7.727959537045156e-07	2.271794723130801e-06	0.2516216216216216	0.24370395177494977
Phf21a	-4.9464087	-0.6764332	7.559506223007334e-07	2.223521429174688e-06	0.4598648648648649	0.3837073007367716
Mdm4	-5.0449004	-0.7372929	4.5375782005671075e-07	1.3492393214166781e-06	0.44175675675675674	0.37054588077695916
Rftn2	-5.2931714	-1.0217856	1.2021300681226107e-07	3.669613880178811e-07	0.25364864864864867	0.2485934360348292
Pak1	-5.343109	-1.2650559	9.136569904906866e-08	2.8001363050179414e-07	0.3018918918918919	0.2761888814467515
Cyrib	-5.365074	-0.8112052	8.09159322979048e-08	2.4897027246226476e-07	0.46783783783783783	0.38429336905559275
Lims1	-5.5799026	-0.90559286	2.4065352467389707e-08	7.568806064366284e-08	0.3336486486486486	0.30641326188881446
Arsb	-5.6651964	-1.0807462	1.4685605818518754e-08	4.666541551850018e-08	0.30108108108108106	0.28158070997990625
Ptpra	-5.7592993	-0.6820547	8.446381963802088e-09	2.708992569268389e-08	0.5031081081081081	0.4098459477561956
Asxl2	-5.8450522	-1.0448847	5.0640990759429566e-09	1.6379805804723856e-08	0.2964864864864865	0.2801239115874079
Irf2	-5.8674273	-1.1491367	4.426088083208417e-09	1.4358248917305846e-08	0.28581081081081083	0.2704286671131949
Cab39l	-5.8955436	-0.9187632	3.7344990705467e-09	1.2148565944620963e-08	0.44594594594594594	0.37235432016075015
Clk1	-6.0407686	-0.8735571	1.5338164205564923e-09	5.080251986317127e-09	0.3848648648648649	0.33973543201607503
Tbl1x	-6.0816827	-0.74109644	1.1892766449622478e-09	3.955537719186316e-09	0.3804054054054054	0.34519423978566643
AY172581.24	-6.302309	-0.9683336	2.9324347572098637e-10	9.979131166963481e-10	0.427972972972973	0.3835063630274615
Rsrc1	-6.315865	-0.84993786	2.6865482489830516e-10	9.152773901231502e-10	0.37675675675675674	0.33807769591426656
Cep170	-6.34642	-0.80819273	2.2038360250079835e-10	7.532707222092823e-10	0.38297297297297295	0.34477561955793706
Kpna4	-6.437691	-0.9279092	1.21304641936847e-10	4.187147057701571e-10	0.40540540540540543	0.35072002679169456
Rab8b	-6.524719	-1.0161775	6.812899648539812e-11	2.3778800404742084e-10	0.27864864864864863	0.2747320830542532
Ap3b1	-6.7125635	-1.0157694	1.9123461047031294e-11	6.804862259199899e-11	0.27378378378378376	0.27250502344273275
Pid1	-6.7250476	-1.1786667	1.7553534615450185e-11	6.252589309336197e-11	0.3083783783783784	0.291443402545211
Utrn	-6.737985	-0.8272545	1.60598054620563e-11	5.730256659589387e-11	0.3089189189189189	0.3048392498325519
Rapgef6	-6.8583755	-0.70156825	6.9647890583992724e-12	2.5146162803237326e-11	0.5393243243243243	0.44050569323509714
Psap	-6.9242425	-0.99209327	4.383151819036065e-12	1.5918441198321518e-11	0.37	0.3364534494306765
Mt-co3	-6.9421716	-0.91654545	3.861184592079244e-12	1.404956545601066e-11	0.46756756756756757	0.4124916275954454
Myo9b	-6.9870896	-1.1188623	2.806470697602199e-12	1.025631247096526e-11	0.25864864864864867	0.2620227729403885
Ncoa3	-7.040493	-1.3277068	1.9156094613846247e-12	7.0423755860757565e-12	0.2518918918918919	0.25447086403215
Atrn	-7.0412006	-0.80560356	1.905904975250139e-12	7.007927693983588e-12	0.5047297297297297	0.4098292029470864
Cux1	-7.196189	-0.78161526	6.191880842145973e-13	2.3244220901778416e-12	0.4854054054054054	0.426138647019424
Ptprm	-7.2283463	-0.54172605	4.889108337389845e-13	1.8426217041473215e-12	0.36824324324324326	0.3636637642330877
Slc9a9	-7.5548277	-0.97206295	4.194154099940326e-14	1.6347766287292968e-13	0.5106756756756756	0.4235432016075017
Igsf11	-7.647048	-0.9232045	2.0564536443830592e-14	8.093787705675844e-14	0.36405405405405405	0.3379102478231748
Dnm2	-7.6738305	-1.1591941	1.6693453668478042e-14	6.590000934161375e-14	0.28594594594594597	0.2828700602813128
Wac	-7.678472	-0.7363271	1.6099721591877704e-14	6.358010225942889e-14	0.4871621621621622	0.4112692565304756
Plekha1	-7.7957673	-1.2581426	6.401836373992001e-15	2.5565885984212632e-14	0.302972972972973	0.2929002009377093
Pcmtd1	-7.8276734	-1.0102843	4.969805103533346e-15	1.9915316093402166e-14	0.39216216216216215	0.3527963831212324
Srsf2	-7.869318	-0.90010846	3.565796637891043e-15	1.4352177444811596e-14	0.3818918918918919	0.3506195579370395
Snx29	-7.904765	-1.0876031	2.6843894430395398e-15	1.0844105792440652e-14	0.4418918918918919	0.377377762893503
Nrf1	-8.326031	-1.0207335	8.359790826479759e-17	3.5336970658865854e-16	0.3227027027027027	0.3141828533154722
Sh3rf1	-8.365597	-1.1649895	5.981164778898021e-17	2.540540939108102e-16	0.2718918918918919	0.2789517749497656
Tmtc2	-8.387087	-0.8381302	4.983366489345486e-17	2.1214469404186288e-16	0.28324324324324324	0.2988780977896852
Itch	-8.446924	-1.0042759	2.990771669087876e-17	1.2807295509415118e-16	0.3495945945945946	0.3305425318151373
Wwp1	-8.866075	-0.83794224	7.576943174778716e-19	3.368494287582921e-18	0.41905405405405405	0.38568318821165437
Unc5c	-9.149686	-0.7210501	5.709957521470747e-20	2.596853999894917e-19	0.523918918918919	0.4519089082384461
Atf7ip	-9.157829	-0.91165143	5.295168936902938e-20	2.41134908625341e-19	0.37864864864864867	0.3563127930341594
Slc12a2	-9.330132	-1.3925698	1.0573938183455742e-20	4.8874159601925285e-20	0.2698648648648649	0.27960482250502344
St6galnac3	-9.500726	-1.3117931	2.084324269259954e-21	9.769716662039838e-21	0.40756756756756757	0.36456798392498324
Phkb	-9.555888	-1.1203972	1.2252805986499262e-21	5.780655497590988e-21	0.3233783783783784	0.3188713998660415
Tbl1xr1	-9.664752	-0.9519069	4.256493107352271e-22	2.028218965653357e-21	0.39256756756756755	0.3631781647689216
Msi2	-9.696788	-1.0471497	3.111397410777678e-22	1.4873132265017054e-21	0.4581081081081081	0.40036838580040185
Acsl3	-9.970239	-1.367832	2.0573422078154668e-23	1.0080447938550849e-22	0.28554054054054057	0.2944072337575352
Dnm3	-10.037957	-0.7699931	1.0380180663905325e-23	5.1135072321296764e-23	0.6294594594594595	0.48846282652377765
Dip2b	-10.077211	-0.6633553	6.967542251281331e-24	3.443693796331079e-23	0.6204054054054055	0.49532819825853985
Atf7	-10.268681	-0.9784311	9.752919323636587e-25	4.890688986830058e-24	0.3808108108108108	0.36192230408573345
Atad2b	-10.349846	-0.9928219	4.191592858400336e-25	2.11761291251136e-24	0.3886486486486487	0.36502009377093103
Plcl1	-10.438344	-0.84222627	1.656761947428e-25	8.439181484396368e-25	0.5713513513513514	0.4832384460817147
ENSRNOG00000067004	-10.461207	-1.5893161	1.3018555198892801e-25	6.64104691727461e-25	0.2685135135135135	0.2842598794373744
Bcas3	-10.464396	-0.6257561	1.258760350896575e-25	6.424335325437583e-25	0.6027027027027027	0.4944574681848627
Ttll5	-10.927316	-1.4717495	8.533546420129394e-28	4.537517987431724e-27	0.46635135135135136	0.39820830542531815
Dmtf1	-10.9615555	-1.3851316	5.8485619706838865e-28	3.1193322380401517e-27	0.25824324324324327	0.28323844608171467
Mef2a	-11.323455	-0.9779517	1.0043410983866647e-29	5.535493025440277e-29	0.5633783783783783	0.4641158740790355
Ddx17	-11.345829	-0.5120664	7.77855573521333e-30	4.2996361598861766e-29	0.6474324324324324	0.531848626925653
Kdm6a	-11.420971	-0.8961115	3.28542697630697e-30	1.8266311849708812e-29	0.45972972972972975	0.4164936369725385
Atm	-11.465693	-1.4683424	1.961821887229675e-30	1.0953810302971336e-29	0.3137837837837838	0.31977561955793704
Strn	-11.712557	-1.2391186	1.099139983711348e-31	6.240067397371276e-31	0.3377027027027027	0.3372069658405894
Pik3r1	-11.99994	-0.9860961	3.5555370845268786e-33	2.0730086349886133e-32	0.29702702702702705	0.3264065639651708
Wapl	-12.130063	-1.1796511	7.319329557288904e-34	4.313014713269229e-33	0.4101351351351351	0.3832551908908238
Map7	-12.212878	-1.4099281	2.653344680555019e-34	1.5763679391475357e-33	0.4445945945945946	0.3941728064300067
Tra2a	-12.467576	-0.6296149	1.121872427414798e-35	6.831593759273499e-35	0.6274324324324324	0.5159410582719357
Camk2d	-12.494679	-0.76264024	7.981764819846217e-36	4.873199802355731e-35	0.4231081081081081	0.4221533824514401
Kmt2c	-12.527452	-0.6713484	5.283259358923503e-36	3.2350705525464417e-35	0.5806756756756757	0.4919792364367046
Lcorl	-12.563846	-1.0557135	3.3371188759248685e-36	2.0493858919929932e-35	0.3286486486486486	0.3455626255860683
Arhgap23	-12.653827	-1.6834227	1.065551880629799e-36	6.59981114602197e-36	0.27405405405405403	0.2981748158070998
Ophn1	-12.888675	-1.5436233	5.213204879263455e-38	3.293162202429575e-37	0.37824324324324327	0.36537173476222373
Nr3c1	-13.031244	-0.9162436	8.127168715589257e-39	5.218812229434743e-38	0.457027027027027	0.42081379772270594
Nipbl	-13.1645	-0.7646185	1.4046469400636837e-39	9.140232074914709e-39	0.5514864864864865	0.47551908908238444
Pxk	-13.352606	-1.4288186	1.1437688747152028e-40	7.586288588193274e-40	0.26013513513513514	0.29871064969859346
Babam2	-13.360492	-0.75645375	1.0288275667542365e-40	6.826075558408013e-40	0.5694594594594594	0.48623576691225723
Rab10	-13.378934	-1.1441197	8.029093660479354e-41	5.3322134205134666e-40	0.34621621621621623	0.35643000669792363
Zeb1	-14.009492	-1.3758776	1.3637660777845256e-44	9.52773061873721e-44	0.31486486486486487	0.3409745478901541
Nav1	-14.227632	-1.0020808	6.173744294294672e-46	4.401180648561105e-45	0.4414864864864865	0.41640991292699264
Rab31	-14.2974	-1.1227877	2.2713812356157573e-46	1.6303245116713444e-45	0.41783783783783784	0.3994474212993972
Tmsb4x	-14.602959	-1.5500267	2.6891585582513364e-48	1.9873422041698103e-47	0.265	0.312073007367716
Ncam2	-14.612336	-0.6501745	2.343436977664853e-48	1.7330687715598346e-47	0.6675675675675675	0.5859008707300737
Arap2	-14.618237	-1.1197896	2.148951924863015e-48	1.5914844951140223e-47	0.43675675675675674	0.41254186202277293
Rtn4	-14.644763	-1.1598998	1.4550683329957987e-48	1.0798924838792891e-47	0.437972972972973	0.4159410582719357
Peak1	-14.829189	-1.4525656	9.48715534821137e-50	7.124201254677635e-49	0.2731081081081081	0.31619223040857336
Kif13b	-14.96432	-1.3890935	1.25601060404238e-50	9.548048703536092e-50	0.3256756756756757	0.34891158740790357
Rmdn1	-14.967584	-0.8046204	1.195880235149822e-50	9.09754173082408e-50	0.5536486486486486	0.49484259879437376
Zswim5	-15.196387	-1.0832896	3.736686525820282e-52	2.8930343316228965e-51	0.3978378378378378	0.3994474212993972
Ano4	-16.101467	-1.4100587	2.4912566356108715e-58	2.0743322725265104e-57	0.5254054054054054	0.46393168117883454
Etv6	-16.105156	-1.2889491	2.3470862584914504e-58	1.9550659712169945e-57	0.31635135135135134	0.3552578700602813
Ptn	-16.27143	-1.3336443	1.5743972798509763e-59	1.3299280164929722e-58	0.33	0.3604487608841259
Rap1a	-16.884813	-1.509753	5.8200484695297825e-64	5.144314342839857e-63	0.2989189189189189	0.34182853315472206
Pitpnc1	-17.166658	-1.5890268	4.718074005224908e-66	4.245456634916112e-65	0.3364864864864865	0.3690890823844608
Psd3	-17.218481	-1.0431719	1.9298768761676463e-66	1.7447951093458765e-65	0.5739189189189189	0.49321835231078365
Add3	-17.386963	-1.4742941	1.035801103914007e-67	9.491523577212005e-67	0.2985135135135135	0.3459310113864702
Ppp2r2a	-17.46904	-1.0843468	2.466055403164479e-68	2.2776791886672452e-67	0.4804054054054054	0.45221031480241125
Cdc37l1	-17.906326	-1.2298003	1.052570430682833e-71	1.0026438732256373e-70	0.47283783783783784	0.44805760214333556
Specc1	-18.32829	-0.9232044	4.921197807433379e-75	4.812398937996653e-74	0.5218918918918919	0.488780977896852
Dennd5a	-18.41419	-1.4474595	1.0109142645144178e-75	9.955297543358048e-75	0.31527027027027027	0.36312793034159413
Srgap2	-18.649134	-1.6477617	1.2834062298370728e-77	1.2862282511837509e-76	0.5456756756756757	0.4879102478231748
Gpc5	-18.717878	-2.2010593	3.5397590140455e-78	3.564581531627183e-77	0.345	0.3830207635632954
Vmp1	-19.433	-1.4074281	4.0591986832855638e-84	4.335464064888698e-83	0.3944594594594595	0.41085063630274615
Cdk19	-19.614405	-1.4811444	1.1649481566285076e-85	1.2576881077174711e-84	0.28135135135135136	0.35187541862022775
Ercc6l2	-19.658184	-1.2389607	4.9203137893811945e-86	5.325725292109763e-85	0.36743243243243245	0.40537508372404557
Elf1	-19.83454	-1.5445347	1.4988277234572892e-87	1.6539169500002908e-86	0.28540540540540543	0.35311453449430674
Gab2	-19.918922	-1.314212	2.7893033375839286e-88	3.095846150120945e-87	0.4271621621621622	0.43791024782317484
Pafah1b1	-20.392872	-0.6786245	1.9345389369850555e-92	2.2334550304421076e-91	0.6817567567567567	0.5822505023442732
Plxdc2	-21.598331	-1.2050012	1.8622134403115666e-103	2.2966568817395475e-102	0.49635135135135133	0.4977394507702612
Ssh2	-21.71502	-0.76593393	1.4797992573501378e-104	1.8358266999765084e-103	0.802027027027027	0.6504018754186203
Pard3	-21.719465	-1.3677303	1.343317462913753e-104	1.6674951999674213e-103	0.2887837837837838	0.37399531145344944
Btd	-21.748997	-1.3475602	7.060806637281408e-105	8.780360139812694e-104	0.42648648648648646	0.4475552578700603
Slc44a1	-22.7711	-1.348316	8.86922577845633e-115	1.165113957839069e-113	0.5506756756756757	0.500569323509712
Vps13c	-22.870306	-1.0102397	9.178555278767928e-116	1.2164196584996738e-114	0.547972972972973	0.5180341594105827
Zfp622	-23.56653	-1.7606472	8.49855032765223e-123	1.1886631498969758e-121	0.3087837837837838	0.38529805760214336
LOC108352541	-23.796844	-1.2646271	3.6007881537777796e-125	5.1078568627946504e-124	0.4241891891891892	0.4663094440723376
Sik3	-23.816547	-0.970502	2.2507023292947048e-125	3.197034216530676e-124	0.6221621621621621	0.5603482920294709
Fryl	-23.820726	-1.5057838	2.0370989347746698e-125	2.8955807638295408e-124	0.33094594594594595	0.40296383121232415
Mast4	-23.951963	-1.2032809	8.814942793216736e-127	1.2684563527974063e-125	0.7067567567567568	0.613395847287341
Snx24	-24.046299	-1.4527289	9.126031638015272e-128	1.3204719069884621e-126	0.4	0.4391326188881447
Grm3	-24.442755	-1.5557758	6.009398285234104e-132	8.916705198033845e-131	0.5587837837837838	0.5183858004018754
Hipk2	-24.54202	-1.4994235	5.262338028000604e-133	7.858274864320561e-132	0.35162162162162164	0.4169290020093771
Map4k4	-25.011162	-1.3565394	4.622580540896052e-138	7.094950484657878e-137	0.39554054054054055	0.4486101808439384
Pde4b	-25.193571	-1.2437596	4.71114102024458e-140	7.289578053907592e-139	0.7506756756756757	0.6303248492967181
Map4	-25.458836	-1.5149904	5.635826114273442e-143	8.831145763218011e-142	0.35486486486486485	0.42789685197588745
Diaph2	-25.493792	-1.3873024	2.309899384044448e-143	3.624951383673346e-142	0.46554054054054056	0.48986939048894845
Epb41l2	-25.542156	-1.6101792	6.711059678550308e-144	1.0571305576294948e-142	0.35662162162162164	0.4265405224380442
Agap1	-26.031487	-1.1755886	2.1803129465878004e-149	3.5408552469527364e-148	0.5648648648648649	0.5331882116543871
Scd2	-26.23536	-1.6343753	1.0502048155634255e-151	1.7310215537030485e-150	0.34202702702702703	0.424430676490288
Ankrd28	-27.011862	-1.2234387	1.0723388654620136e-160	1.8263734080647097e-159	0.6121621621621621	0.5538513060951105
Erbb4	-28.193953	-0.81148565	6.936052978045614e-175	1.2801169607192283e-173	0.33972972972972976	0.5469859343603483
Mbnl1	-28.546654	-1.6954507	3.0909279366396646e-179	5.81205337395401e-178	0.432972972972973	0.47985599464166107
Fchsd2	-28.931257	-1.5108007	4.830490678602508e-184	9.274365161866318e-183	0.5325675675675675	0.5298727394507703
Pkp4	-29.921349	-1.3934696	1.0383703779169403e-196	2.091303875447317e-195	0.4975675675675676	0.5195077026121903
Sat1	-29.96557	-2.0641718	2.7582918584516323e-197	5.576696924233069e-196	0.305	0.4191560616208975
Lig3	-30.519363	-1.8636516	1.4424443241292932e-204	2.991324203728463e-203	0.3994594594594595	0.4735432016075017
Son	-30.534187	-0.9612506	9.170227801841509e-205	1.9035940207268224e-203	0.6695945945945946	0.6226389819156062
Zswim6	-31.068205	-1.3458068	6.477784187384999e-212	1.3816197687966825e-210	0.44351351351351354	0.5141828533154722
Baz2b	-31.456068	-1.3587173	3.46771127609996e-217	7.518514437922622e-216	0.4927027027027027	0.5293871399866041
Wnk1	-33.142082	-1.3521303	7.364760286918464e-241	1.71375764900702e-239	0.5217567567567568	0.5504521098459477
Fmnl2	-33.188293	-1.1237653	1.5882875911753164e-241	3.7082447256772474e-240	0.6841891891891891	0.6323844608171467
Npas3	-33.422943	-1.2240676	6.365290702555206e-245	1.5062605515775673e-243	0.49027027027027026	0.5896517079705291
Rnf13	-33.70795	-1.904747	4.4209446149963206e-249	1.0593088548344326e-247	0.312027027027027	0.4478064300066979
Ankrd44	-35.088566	-2.0601404	1.0072613763844675e-269	2.5943786262010747e-268	0.2606756756756757	0.42784661754855996
Septin7	-36.418888	-1.8061411	2.138875096357969e-290	5.763965973038712e-289	0.4904054054054054	0.541828533154722
Foxn3	-37.138832	-1.4918829	6.639956281992142e-302	1.8365873800560323e-300	0.46675675675675676	0.550284661754856
Hnrnpa2b1	-37.663406	-1.2610158	1.97411120495874e-310	5.62353471782134e-309	0.577972972972973	0.6059778968519759
Adarb2	-37.705017	-1.2166312	0.0	0.0	0.302972972972973	0.5486436704621568
Trps1	-38.2338	-1.7170894	0.0	0.0	0.35243243243243244	0.5107836570663095
Mbp	-40.172157	-3.108266	0.0	0.0	0.3264864864864865	0.481463496316142
Cst3	-40.181934	-1.7718443	0.0	0.0	0.4718918918918919	0.5745813797722706
Pip4k2a	-42.603966	-2.4859836	0.0	0.0	0.26	0.46351306095110517
Phlpp1	-43.858475	-1.8246899	0.0	0.0	0.5382432432432432	0.594675150703282
Dock4	-44.421925	-1.3609653	0.0	0.0	0.705945945945946	0.7186369725385131
Picalm	-46.427456	-1.9200093	0.0	0.0	0.47527027027027025	0.588127930341594
Tbc1d5	-48.099457	-1.322518	0.0	0.0	0.6454054054054054	0.6748827863362358
Fnbp1	-49.275295	-2.499725	0.0	0.0	0.4622972972972973	0.5866041527126591
Luzp2	-49.6481	-2.4237418	0.0	0.0	0.30905405405405406	0.541627595445412
Zeb2	-51.086918	-1.4009138	0.0	0.0	0.7121621621621622	0.7314300066979237
Maml2	-52.36116	-2.7587407	0.0	0.0	0.2554054054054054	0.520244474212994
Usp54	-54.887657	-2.7067924	0.0	0.0	0.3408108108108108	0.5708305425318151
Apoe	-57.226418	-2.003847	0.0	0.0	0.5554054054054054	0.6922471533824515
Plp1	-57.90401	-2.5405815	0.0	0.0	0.5164864864864865	0.6684527796383122
Nfia	-58.307583	-1.9716297	0.0	0.0	0.372027027027027	0.6468687206965841
Tcf12	-60.285812	-1.5297012	0.0	0.0	0.6544594594594595	0.7383288680509043
Elmo1	-62.555225	-2.5906055	0.0	0.0	0.3489189189189189	0.621198928332217
Zbtb20	-69.85379	-2.3023078	0.0	0.0	0.40797297297297297	0.7249497655726724
Qki	-115.577934	-3.7649746	0.0	0.0	0.497027027027027	0.9132451440053584
