# Supplementary material for: Single-cell RNA sequencing identifies microglial state changes associated with iTBS after ischemia–reperfusion injury
Source: PLoS One. 2026 Apr 20;21(4):e0346888. doi: 10.1371/journal.pone.0346888 (PMC13095131; doi:10.1371/journal.pone.0346888)
Supplement: S1 File — These materials provide additional support for the results presented in this study. (ZIP) [file pone.0346888.s005.zip › single-cell RNA sequencing/standard analysis/05-Marker_gene_analysis/cluster5/differentially_expressed_genes.xls]

names	scores	logfoldchanges	pvals	pvals_adj	pct_nz_group	pct_nz_reference
Cux1	100.44593	3.101064	0.0	0.0	0.8940204180845892	0.3859620338315641
Apobec1	100.06377	4.6059146	0.0	0.0	0.8295251985091557	0.0910761456299529
Abr	98.260605	3.3246408	0.0	0.0	0.8781396856263166	0.299250192784131
Arhgap24	94.35352	3.2153542	0.0	0.0	0.8795981202398314	0.22873221874025826
Dock8	93.25797	3.527523	0.0	0.0	0.8335764057689191	0.13908349603767084
Cfh	92.43136	3.3263407	0.0	0.0	0.8523740074542213	0.16535135933321302
Lyn	90.55016	3.1274781	0.0	0.0	0.8609625668449198	0.2195934305731021
Tmcc3	90.31702	2.650544	0.0	0.0	0.9040674120888025	0.3823524586129387
Rapgef5	88.57857	2.661397	0.0	0.0	0.9026089774752877	0.36540386224548393
Srgap2	87.645485	2.5209064	0.0	0.0	0.9376114081996435	0.4493921147188633
Arhgap15	85.86135	2.9788117	0.0	0.0	0.8531842489061741	0.21088122856814714
Lrmda	85.761314	2.7079089	0.0	0.0	0.8561011181332037	0.32346716106909057
Dock4	85.00854	1.994292	0.0	0.0	0.9471722573326852	0.6939572429408194
Blnk	83.71191	3.2833052	0.0	0.0	0.7619510614163021	0.1245631593627459
Anxa3	83.63875	3.3756716	0.0	0.0	0.7567655161238049	0.11739323040574907
Inpp5d	83.357254	2.982275	0.0	0.0	0.7988980716253443	0.15872286665901
Lgmn	82.61727	2.9551632	0.0	0.0	0.7799384216496515	0.22029893845674253
Hdac9	82.21564	2.4866347	0.0	0.0	0.8554529249716416	0.3851252686672464
Ptprc	81.25769	3.1975317	0.0	0.0	0.7426673148598282	0.12021526194031075
Nav3	79.889565	2.1847184	0.0	0.0	0.9351806838437855	0.5404846675089009
Zfhx3	78.53725	2.7478786	0.0	0.0	0.7716739588397342	0.1965741849743228
Atm	78.46628	2.6029632	0.0	0.0	0.7775076972937935	0.2727034077671496
Tgfbr1	78.10941	2.710202	0.0	0.0	0.7758872143898882	0.229470540944068
Dock2	78.00838	2.782709	0.0	0.0	0.7559552746718522	0.18307109222464685
Ophn1	77.170006	2.394563	0.0	0.0	0.8126721763085399	0.32164596629969316
Rasal2	75.08617	2.1104648	0.0	0.0	0.8027872305947172	0.4308684309832811
Diaph2	74.91663	2.0386164	0.0	0.0	0.8389239993518068	0.4515742670101232
Ssh2	74.54876	1.7389027	0.0	0.0	0.9089288608005186	0.6426356461959999
Skap2	74.027664	2.9808965	0.0	0.0	0.6924323448387619	0.13404649789167994
Med12l	73.704506	2.335969	0.0	0.0	0.7904715605250364	0.36036686409949303
Slc8a1	73.32584	1.8797836	0.0	0.0	0.8564252147139848	0.531427915142168
Mef2c	72.98254	2.0802617	0.0	0.0	0.8467023172905526	0.35418136474757583
Fmnl2	72.618744	1.7248648	0.0	0.0	0.8867282450170151	0.612922279282679
Snx29	72.3162	2.2072744	0.0	0.0	0.7732944417436396	0.345124612380843
Pitpnc1	72.17265	2.4728427	0.0	0.0	0.7799384216496515	0.32353278970942917
Fyb1	72.10165	3.1280277	0.0	0.0	0.6601847350510452	0.10503863886199938
Wapl	71.677246	2.258027	0.0	0.0	0.7561173229622428	0.3487670019196377
Gab2	70.97469	2.0592427	0.0	0.0	0.7917679468481608	0.40077769938801294
Mbnl1	70.18983	1.9229721	0.0	0.0	0.8194782045049425	0.439777518909252
Ikzf1	69.85783	2.9203203	0.0	0.0	0.6562955760816723	0.10963264368570444
Slc9a9	69.7352	2.030216	0.0	0.0	0.7987360233349539	0.39613447308405386
Plekhm3	69.46736	2.7318532	0.0	0.0	0.6746070328958029	0.23048778486931698
Rbpj	69.36665	3.1692643	0.0	0.0	0.6574299141144061	0.2088467407176492
Pde3b	69.3489	2.1554701	0.0	0.0	0.7643817857721601	0.3373148041805444
Mef2a	69.104454	1.8766923	0.0	0.0	0.8078107275968238	0.4413690134374641
Clec12a	68.63927	4.3782988	0.0	0.0	0.5661967266245341	0.041510115014192196
Ldlrad4	68.63862	2.0035863	0.0	0.0	0.7997083130772971	0.34996472460581796
P2ry12	68.631004	2.6862872	0.0	0.0	0.6750931777669745	0.1755237985857028
Dppa3	68.54607	4.414795	0.0	0.0	0.5649003403014098	0.03983658468555678
Ifngr1	68.33785	2.454879	0.0	0.0	0.7003727110678982	0.18185696237838192
Tbxas1	67.906265	3.257067	0.0	0.0	0.6093015718684168	0.09135506735139215
Oplah	67.385925	3.157626	0.0	0.0	0.6107600064819316	0.0950302712103562
Abca1	66.99472	2.5034137	0.0	0.0	0.6809269162210339	0.22812515381712578
Slco2b1	66.06373	2.5558167	0.0	0.0	0.6549991897585481	0.1301087794713613
Plxdc2	65.95369	1.8126284	0.0	0.0	0.8165613352779129	0.46529065284089977
Otulinl	65.146324	3.4330812	0.0	0.0	0.5734888996921083	0.07690035931680586
Pla2g4a	64.72629	2.6809466	0.0	0.0	0.6303678496191866	0.14608935339382106
Csf1r	64.702324	2.3481758	0.0	0.0	0.6695835358936963	0.16878045579090714
Fchsd2	64.650925	1.70298	0.0	0.0	0.846540269000162	0.498137787330391
Bmp2k	64.21426	2.1404054	0.0	0.0	0.7032895802949279	0.2709806559582602
Arhgap22	63.975124	2.6607957	0.0	0.0	0.6225895316804407	0.13015800095161528
Ctss	62.14177	1.8561026	0.0	0.0	0.7342408037595204	0.26128402434822556
Myo1e	61.768414	2.301728	0.0	0.0	0.6515961756603468	0.21898636564996965
Fli1	61.68032	2.9601817	0.0	0.0	0.5684654026900017	0.08876273605801571
Man1c1	60.852745	2.6324415	0.0	0.0	0.5968238535083454	0.14940359973092257
Kcnk13	60.58709	3.0014691	0.0	0.0	0.5548533462971965	0.08782752793319004
Apbb1ip	60.410973	2.3410947	0.0	0.0	0.6219413385188787	0.15696730052995128
ENSRNOG00000067004	60.10454	2.089947	0.0	0.0	0.666180521795495	0.24367914157738438
ENSRNOG00000071072	59.853706	2.5341132	0.0	0.0	0.5922865013774105	0.13622865018293984
Sdk1	59.285534	2.1319013	0.0	0.0	0.6789823367363474	0.2911450557023085
Rad51b	58.683292	2.4119802	0.0	0.0	0.6058985577702155	0.17540894846511018
Npc2	57.69764	2.5169876	0.0	0.0	0.5747852860152325	0.1460237247534824
Rps6ka2	57.378735	2.6446915	0.0	0.0	0.5768919137903095	0.18038031797076243
Picalm	56.94027	1.4069135	0.0	0.0	0.8176956733106465	0.5511821358840998
Lpcat2	56.935787	2.362003	0.0	0.0	0.5905039701831145	0.19134030090731596
Ocln	56.13023	3.2959116	0.0	0.0	0.4974882514989467	0.06528408997686591
Arhgap45	55.816822	2.642686	0.0	0.0	0.5310322476097877	0.09171602487325468
Plcl2	55.58314	1.8204151	0.0	0.0	0.6624534111165127	0.28950433969384237
Myo1f	55.52239	2.8005488	0.0	0.0	0.5213093501863555	0.09717960918144679
Zeb2	55.489548	1.2469534	0.0	0.0	0.9141144060930158	0.7105941032666656
Ppm1h	55.48049	2.128522	0.0	0.0	0.608167233835683	0.24722308815567112
Golm1	55.41328	2.0385978	0.0	0.0	0.612704585966618	0.1938834107204384
ENSRNOG00000069031	55.246864	2.5176277	0.0	0.0	0.5367039377734565	0.10083840588032618
Rreb1	55.008778	2.701045	0.0	0.0	0.5264948954788528	0.11224138213916553
Wasf2	54.82916	1.9955753	0.0	0.0	0.6151353103224761	0.2176573856831121
Etv6	54.150593	1.7239068	0.0	0.0	0.6673148598282288	0.31893878488572414
Epb41l2	53.79832	1.5446428	0.0	0.0	0.7180359747204667	0.38853795796485585
Ly86	53.66708	2.8575997	0.0	0.0	0.49538162372386974	0.07686754499663653
Zfp622	53.378372	1.7017884	0.0	0.0	0.6763895640900989	0.34653562814812383
Cd84	52.90928	2.9221377	0.0	0.0	0.4840382433965322	0.07187976833089961
Prkcb	52.737206	1.5782679	0.0	0.0	0.7010209042294604	0.36674924937242614
Runx1	52.63054	2.5812101	0.0	0.0	0.508183438664722	0.09893517531050551
Cd33	52.22624	3.0235212	0.0	0.0	0.47188462161724193	0.06759749954880309
Fermt3	52.20816	3.018918	0.0	0.0	0.4712364284556798	0.0658747477399137
Magi1	52.1525	1.3998567	0.0	0.0	0.7444498460541241	0.45639797207501354
Cx3cr1	51.77997	2.1102679	0.0	0.0	0.5444822557122022	0.13429260529294984
Mgat5	51.44905	1.6870989	0.0	0.0	0.6452762923351159	0.3297018819012617
Oxr1	51.1365	1.2832253	0.0	0.0	0.7958191541079241	0.4969892861244647
Ptbp3	51.02942	1.8130609	0.0	0.0	0.6086533787068547	0.2568048696451131
Lcp2	50.84413	2.922265	0.0	0.0	0.4632960622265435	0.06717091338660192
Ehd4	50.798954	2.809407	0.0	0.0	0.4746394425538811	0.08564537564193014
Abhd12	50.69479	1.953744	0.0	0.0	0.5874250526656943	0.2524897865428473
Peak1	50.621742	1.8055353	0.0	0.0	0.6112461513531032	0.28108746657041134
Slc2a5	50.562534	2.5196054	0.0	0.0	0.48841354723707664	0.09089566686902165
Cela1	50.489292	2.4746258	0.0	0.0	0.4890617403986388	0.09028860194588918
Slit2	50.411095	2.361262	0.0	0.0	0.521147301895965	0.15283269618861672
Fcho2	50.405983	1.6171606	0.0	0.0	0.6512720790795657	0.35711824640273016
Ptprj	50.247314	1.9418988	0.0	0.0	0.585804569761789	0.25770726344976946
Itga6	50.168407	2.2710981	0.0	0.0	0.5234159779614325	0.14832072716533495
Itgam	50.001667	3.3683233	0.0	0.0	0.43623399773132393	0.05055046022084037
Eif4g3	49.90047	1.2955672	0.0	0.0	0.7284070653054611	0.4983838947316609
Wdfy1	49.63483	2.0255244	0.0	0.0	0.5606870847512558	0.21664014175786314
Sat1	49.35361	1.4218154	0.0	0.0	0.7087992221682061	0.3759700733400056
C1qc	49.32819	2.4245842	0.0	0.0	0.4918165613352779	0.11411179838881688
Specc1	49.2298	1.3344858	0.0	0.0	0.719332361043591	0.46945807150240365
Cp	49.19918	2.300122	0.0	0.0	0.5138551288283909	0.15887053109977195
Npl	48.99965	2.8649156	0.0	0.0	0.45989304812834225	0.09237231127664113
RGD1359108	48.860477	2.2759724	0.0	0.0	0.505752714308864	0.1383451738338611
Nckap1l	48.84075	2.649502	0.0	0.0	0.45892075838599905	0.07548934354952501
Igf1	48.723194	3.9717364	0.0	0.0	0.4106303678496192	0.038491197558614576
AABR07002969.1	48.553043	2.535422	0.0	0.0	0.4822557122022363	0.12421860900096802
Sbf2	48.423927	1.2437857	0.0	0.0	0.721438988818668	0.4956603061576072
C1qa	48.216717	1.9047375	0.0	0.0	0.5517744287797763	0.1899785066202891
Il6r	48.201294	2.4549294	0.0	0.0	0.4748014908442716	0.10303696533167074
Cyth4	47.86502	2.7902102	0.0	0.0	0.44174363960460217	0.06828660027235886
LOC498368	47.80036	1.7370244	0.0	0.0	0.5832117971155404	0.2320792793975291
Cyrib	47.773796	1.5032043	0.0	0.0	0.6472208718198023	0.36781571477792907
Mertk	47.242462	1.506203	0.0	0.0	0.6358774914924648	0.26115276706754825
Camk2d	47.231064	1.4187887	0.0	0.0	0.668287149570572	0.3973486029303188
Clec2g	47.175236	2.588172	0.0	0.0	0.4467671366067088	0.07896766148747314
Wnk1	46.51653	1.1723588	0.0	0.0	0.7465564738292011	0.5271128320399022
Cdk6	46.506474	3.0262218	0.0	0.0	0.42521471398476746	0.07406192062215951
Ptpre	46.02018	1.7459086	0.0	0.0	0.5602009398800842	0.23286682308159282
Pacsin2	45.9934	2.1513224	0.0	0.0	0.4924647544968401	0.15526095588114652
Oprm1	45.803238	2.137121	0.0	0.0	0.49457138227191705	0.15558909908283974
Grb2	45.629875	1.6202939	0.0	0.0	0.590341921892724	0.30486144153308503
Disc1	45.598984	2.1555214	0.0	0.0	0.47869064981364445	0.1308306945150864
C1qb	45.585148	1.944696	0.0	0.0	0.5098039215686274	0.1642192652873714
Fgd2	45.202312	3.0751595	0.0	0.0	0.4028520499108734	0.05232243350998376
Fgd4	45.163036	2.17674	0.0	0.0	0.4924647544968401	0.1832515709855781
Filip1	45.046085	2.3130808	0.0	0.0	0.454383406255064	0.10812318495791563
Lcp1	44.783203	2.730451	0.0	0.0	0.41711229946524064	0.06930384419760784
Il18	44.721012	2.5939858	0.0	0.0	0.42537676227515797	0.07880358988662653
ENSRNOG00000063179	44.643383	3.3717954	0.0	0.0	0.3868092691622103	0.041346043413345586
Card11	44.17145	3.2736435	0.0	0.0	0.3864851725814293	0.04508687591264828
Tmem156	43.901375	2.9773798	0.0	0.0	0.3939393939393939	0.05235524783015308
Epb41	43.778454	1.8611678	0.0	0.0	0.5146653702803435	0.20620518794401876
Rapgef6	43.738544	1.2361345	0.0	0.0	0.6788202884459569	0.42837454265041264
Ubash3b	43.585373	2.2198534	0.0	0.0	0.46070328958029494	0.14106876240791483
Ctsb	43.36728	2.0850906	0.0	0.0	0.46945389726138387	0.14677845411737683
Cbl	43.348392	1.9000254	0.0	0.0	0.5055906660184735	0.20536842277970105
Sp100	43.284946	2.6608837	0.0	0.0	0.40787554691298006	0.07356970581961968
Pid1	43.198116	1.6699061	0.0	0.0	0.5576081672338357	0.2665507227354017
Ski	42.88855	2.116036	0.0	0.0	0.47107438016528924	0.16923985627327764
Vps54	42.87313	1.6877005	0.0	0.0	0.5422135796467348	0.261070731267125
RGD1359290	42.68133	2.1366763	0.0	0.0	0.47544968400583376	0.1666639321399859
Gna15	42.655975	2.8446186	0.0	0.0	0.38778155890455357	0.055259315165138066
Elmo1	42.64258	1.0272937	0.0	0.0	0.8212607356992384	0.5678846248502847
Vav3	42.44903	2.1895614	0.0	0.0	0.4467671366067088	0.13184793844033535
Chn2	42.394455	1.3451352	0.0	0.0	0.6233997731323935	0.33296690675810925
Clec4a3	42.238285	2.9074252	0.0	0.0	0.38421649651596174	0.05706410277445077
Sgms1	42.064472	1.6642146	0.0	0.0	0.5333009236752553	0.2547867889546998
Apoe	42.05883	0.9606673	0.0	0.0	0.8638794360719494	0.6582552625965972
Gna12	41.9674	1.6664495	0.0	0.0	0.527791281801977	0.23519663981361466
Atg7	41.84859	1.6723901	0.0	0.0	0.5247123642845568	0.23742801358512855
Fnip2	41.344406	1.8280087	0.0	0.0	0.49910873440285203	0.21880588688903838
Gng2	41.304398	1.7854385	0.0	0.0	0.4903581267217631	0.1877471328487752
Rab31	41.194954	1.2963531	0.0	0.0	0.6248582077459083	0.3788577335149059
Rbms1	41.148796	1.7102652	0.0	0.0	0.49781234807972774	0.19760783605965643
Tmem176b	41.067562	1.9427613	0.0	0.0	0.4483876195106142	0.1288946496250964
Tec	41.051514	2.9429462	0.0	0.0	0.37919299951385516	0.0686475577942214
Mtss1	40.97599	1.5136281	0.0	0.0	0.5517744287797763	0.2769528622290768
Tlr7	40.954468	2.754274	0.0	0.0	0.37578998541565384	0.05617811612987908
Zmiz1	40.86654	1.4043078	0.0	0.0	0.5799708313077298	0.3252883558384879
Epsti1	40.865803	2.9365084	0.0	0.0	0.3680116674769081	0.05079656762211029
Arhgap25	40.85774	2.8167248	0.0	0.0	0.37919299951385516	0.06612085514118361
Fcgr2a-ps1	40.720825	2.284056	0.0	0.0	0.4041484362339977	0.08316789446914634
Tgfbr2	40.612854	2.110684	0.0	0.0	0.42829363150218763	0.11757370916668033
Rnf150	40.183952	2.0340855	0.0	0.0	0.45956895154756117	0.1858603094390392
Tsc22d1	40.015038	1.563492	0.0	0.0	0.532328633932912	0.27226041444486376
Arhgap17	39.80127	1.9967552	0.0	0.0	0.44417436396046023	0.1540140117147123
Ywhah	39.72561	1.7587676	0.0	0.0	0.4796629395559877	0.19639370621339153
Dse	39.672184	2.41237	0.0	0.0	0.3941014422297845	0.0924707542371491
Lrp4	39.576984	1.7076477	0.0	0.0	0.47852860152325394	0.18202103397922853
Lrch1	39.562206	1.6909139	0.0	0.0	0.4859828228812186	0.20146351867955176
RGD1309104	39.38613	1.4232293	0.0	0.0	0.5587425052665694	0.31390178673973324
Ugt1a8	39.27021	2.7347467	0.0	0.0	0.3672014260249554	0.065956783540337
Tmsb4x	39.263657	1.2461406	0.0	0.0	0.5668449197860963	0.28056243744770215
Slc10a6	39.204258	2.492727	0.0	0.0	0.37254901960784315	0.0652020541764426
Exoc4	39.156345	0.9108996	0.0	0.0	0.7331064657267866	0.5820768183235164
Eeig2	38.98314	1.6183	0.0	0.0	0.4756117322962243	0.1785919375215344
Maf	38.819386	1.7784235	0.0	0.0	0.4388267703775725	0.13509655613709823
Adap2	38.76356	2.8225205	0.0	0.0	0.351968886728245	0.050041838258215884
Pik3ap1	38.71216	2.7370968	0.0	0.0	0.35602009398800843	0.054324107040312396
P2rx7	38.475147	1.6475269	0.0	0.0	0.4752876357154432	0.18958473477825724
Akap13	38.44363	1.3185887	0.0	0.0	0.5559876843299303	0.2807265090485488
Lpp	38.396828	1.4154464	0.0	0.0	0.5368659860638471	0.26267863295542176
Fmnl3	38.319527	2.080419	0.0	0.0	0.39928698752228164	0.10156032092405126
Trpc6	38.2764	2.4523237	0.0	0.0	0.371900826446281	0.07627688723358873
Dapp1	38.25895	2.6492338	0.0	0.0	0.35488575595527466	0.05584997292818586
Pld4	38.17324	2.5292091	0.0	0.0	0.36493274995948793	0.0693202513576925
Rgs10	38.056957	2.2256284	0.0	0.0	0.38227191703127533	0.08579304008269209
Wdfy4	38.05297	2.8532012	0.0	0.0	0.34273213417598447	0.04659633464043709
P2ry6	38.01903	2.8002484	0.0	0.0	0.3451628585318425	0.048680043971189024
Mtmr12	37.965466	1.8214775	0.0	0.0	0.4555177442877978	0.19327634579730593
Ctsc	37.929405	3.2853959	0.0	0.0	0.331712850429428	0.03921311260233966
Zswim6	37.8291	1.0377795	0.0	0.0	0.6838437854480636	0.4884247485602717
Psap	37.816715	1.3187697	0.0	0.0	0.5671690163668773	0.3171668115965807
Cers6	37.166218	1.895442	2.398752304933324e-302	1.2961917738461874e-300	0.4391508669583536	0.18597515955963181
Rab37	36.988766	2.2232256	1.735634644046615e-299	9.330593832584957e-298	0.36412250850753525	0.07191258265106892
Hck	36.916748	2.534787	2.489432788377491e-298	1.3280775532092236e-296	0.34662129314535733	0.05767116769758322
Dab2	36.743732	2.422019	1.4639912566680841e-295	7.712070524448003e-294	0.3578026251823043	0.07642455167435068
Gpr63	36.645184	2.1573591	5.459968948983651e-294	2.861842724609781e-292	0.3800032409658078	0.10000164071600846
Tmpo	36.398335	1.4097732	4.523268555125358e-290	2.347397240761343e-288	0.5286015232539296	0.30935700339628214
Klra2	36.230194	2.746607	2.0381860980542595e-287	1.0525273332957044e-285	0.3354399611084103	0.055226500844968746
Wdfy3	36.081562	1.2051475	4.414178552644652e-285	2.2572601837743364e-283	0.5764057689191379	0.37623258790136016
Stag1	35.91604	0.92141557	1.716600909747633e-282	8.693298230378955e-281	0.6890293307405607	0.5420105333967744
Dennd4a	35.84202	1.1095552	2.4486178785535178e-281	1.2340798663882945e-279	0.599092529573813	0.39846428981607573
Tbc1d4	35.820354	2.6895173	5.325015888295939e-281	2.677320937985915e-279	0.33884297520661155	0.0668427701849087
Trim5	35.467205	2.544652	1.5751385914464502e-275	7.770436637239123e-274	0.3349538162372387	0.05954158394723457
Mylip	35.385292	2.3034668	2.8747127310657843e-274	1.4115041479982491e-272	0.35585804569761786	0.08492346059820506
Ankrd11	35.334812	1.1209502	1.7156015624781442e-273	8.404042607223545e-272	0.5926105979581915	0.39521567211931286
Pip4k2a	35.292446	1.0056701	7.668055776972047e-273	3.7388013353487433e-271	0.6490034030140982	0.4200232981673202
Babam2	35.26069	0.9938371	2.352965423376089e-272	1.1446003031671249e-270	0.6477070166909739	0.479991468276756
Rnaset2	35.233162	1.9360752	6.213451080358067e-272	3.0085731027895437e-270	0.38146167557932265	0.10856617828020149
Lims1	35.17017	1.3156508	5.71653774150796e-271	2.7552397767461122e-269	0.5209852536055745	0.2879948809660536
Rab8b	34.918705	1.459713	3.8673939908183117e-267	1.8428132366249256e-265	0.485496678010047	0.2538679879899588
Snd1	34.886642	1.2303282	1.1853175790005427e-266	5.609789697816113e-265	0.5564738292011019	0.3559205237165499
Pik3r6	34.878338	2.6822863	1.5840517999606626e-266	7.463197761342754e-265	0.32134175984443364	0.04959884493593004
Eml4	34.840256	1.3761442	5.9810549232392054e-266	2.8053422264123757e-264	0.5034840382433965	0.27439334525586967
Fcer1g	34.811916	2.3407857	1.6059451056687822e-265	7.515679706574037e-264	0.33657429914114406	0.06589115489999836
Map4	34.774296	1.0752214	5.951811666458331e-265	2.7730151866436753e-263	0.6031437368335764	0.4012863213506374
Tmem164	34.766087	1.6258111	7.919816636524251e-265	3.6817489046866396e-263	0.43266893534273215	0.1764918210306978
Slc1a3	34.71987	0.9236599	3.950349694851014e-264	1.8323679580142998e-262	0.6859504132231405	0.41926856880342583
Cmklr1	34.5662	3.4585936	8.138814400241992e-262	3.750294125614804e-260	0.29557608167233834	0.028187501025447505
Adcy9	34.557766	1.3313247	1.0897168231272804e-261	5.010307656510211e-260	0.5089936801166748	0.28113668805066533
Dennd2c	34.55225	2.6362336	1.318602387872475e-261	6.0494130556092585e-260	0.3206935666828715	0.051797404387274606
Snx2	34.534668	1.6225752	2.421638509953966e-261	1.1061453812569685e-259	0.44239183276616434	0.20116818979802786
Fbxw4	34.359184	1.2151082	1.0270314517453003e-258	4.670876663186977e-257	0.5461027386161076	0.34259790972780524
Celf1	34.33414	1.157112	2.4290491414742986e-258	1.102325634202384e-256	0.5605250364608654	0.3606621929810169
Camk1d	34.312916	1.100733	5.036578286121911e-258	2.2807105906443197e-256	0.5811051693404634	0.35619944543798915
Akap10	34.17468	1.4402943	5.750446898102361e-256	2.598359260034787e-254	0.48176956733106463	0.25839636417332523
Ankrd6	34.047543	1.7943709	4.413147186999791e-254	1.989807396185755e-252	0.4041484362339977	0.1562781998063955
Man1a1	34.038246	1.7304828	6.0576183244886874e-254	2.725408278781756e-252	0.4039863879436072	0.1498465930532084
Lrrk1	34.024933	2.381126	9.534172440989241e-254	4.2803738629075036e-252	0.3265273051369308	0.06019787035062101
Ltc4s	33.96366	1.7265334	7.666755605261723e-253	3.427317655008897e-251	0.3843785448063523	0.11590017883804492
Eya3	33.754566	1.4907969	9.16259019668103e-250	4.052803081510854e-248	0.4542213579646735	0.21718157804065694
Celf2	33.573933	0.78399503	4.029509540613932e-247	1.7711257238681698e-245	0.7857721601037109	0.5695909694990894
Atp6v1c1	33.51474	1.53264	2.939740649395786e-246	1.2813846664289407e-244	0.45162858531842487	0.22538515808298742
Slfn13	33.46555	2.6819456	1.5290891862840347e-245	6.65122072191516e-244	0.31080862096904877	0.052141954749052484
Stk10	33.168896	2.4102724	3.024834447622833e-241	1.3130161289619116e-239	0.3245827256522444	0.07040312392328012
Git2	33.167656	1.4704528	3.1518057205421133e-241	1.3653049325802883e-239	0.4574623237724842	0.2326207156803229
Tbc1d1	33.146923	1.7658845	6.271719909460795e-241	2.7111933942629903e-239	0.39815264948954787	0.15996981082544423
Cep128	33.13455	2.2760143	9.455247961369959e-241	4.078986188437913e-239	0.3576405768919138	0.12060903378234261
Gpnmb	33.12614	2.5016508	1.2496454917510877e-240	5.379890632454477e-239	0.3258791119753687	0.07484946430622323
Abcc5	33.109936	1.1238897	2.138264920920187e-240	9.167865507569047e-239	0.5621455193647708	0.38056407816371063
Cmip	33.034042	1.1764925	2.6369326804702217e-239	1.1236977759906233e-237	0.5341111651272079	0.3328028351572626
Cntrl	33.02388	1.6643196	3.689695837552642e-239	1.5659547151847913e-237	0.407551450332199	0.16654908201939325
Elf1	32.75856	1.1535012	2.2931806208918092e-235	9.654382509561781e-234	0.5376762275157997	0.3262071568032289
AABR07048271.1	32.677864	1.7439278	3.2221989880799207e-234	1.3484356084647428e-232	0.39750445632798576	0.1580501730955389
Dock11	32.675045	1.9119658	3.533631877474564e-234	1.4758192418950538e-232	0.3576405768919138	0.10746689855452919
Ncoa3	32.607235	1.355479	3.2386920872307076e-233	1.3446023425916635e-231	0.46394425538810563	0.2329488588820161
Dip2b	32.38363	0.8654324	4.666979101510476e-230	1.9223552817734506e-228	0.6656943769243234	0.4932648607852467
Sp140	32.23971	3.1966033	4.90336104161095e-228	1.9961916038527217e-226	0.2808296872467995	0.03132126860161775
Ctsd	32.231712	1.9614612	6.347384231413802e-228	2.579055383639957e-226	0.35391346621293146	0.10943575776468852
St3gal5	32.12825	2.3362737	1.7780399113783905e-226	7.196599378756629e-225	0.3403014098201264	0.10832007087893157
Ctbp2	32.1146	1.5905756	2.7575060419247045e-226	1.1139474311174056e-224	0.40884783665532326	0.17588475610756535
B4galt6	32.064644	1.896405	1.3721862616655221e-225	5.532549454246027e-224	0.3790309512234646	0.15181545226336773
Synj1	32.027504	1.2901632	4.516638769216067e-225	1.817578664786642e-223	0.4916545130448874	0.29357331539483833
Tns3	31.98574	1.0664809	1.7214988235909084e-224	6.914357152376816e-223	0.5342732134175985	0.30884838143365767
Rassf3	31.976662	2.6480556	2.30218146990615e-224	9.228974512055897e-223	0.30303030303030304	0.058852483223678816
Pbx3	31.925814	1.3870361	1.1706017182670369e-223	4.674825833368894e-222	0.4310484524388268	0.1934240102380679
Pnpla7	31.828053	1.282045	2.6492963891040786e-222	1.0519914411734111e-220	0.4526008750607681	0.20697632446799782
Sh3bp2	31.817444	2.4230387	3.7145279843220307e-222	1.4721889171889546e-220	0.3070815102900664	0.060886971074176774
Entpd1	31.813166	1.9117097	4.256550865354423e-222	1.6838272725098271e-220	0.34905201750121534	0.10503863886199938
Ccr5	31.8028	2.2606695	5.921295220071226e-222	2.3379637586443185e-220	0.3132393453249068	0.0649067252949187
Pld1	31.763132	1.2958629	2.0915716940965393e-221	8.242836868125571e-220	0.45940690325717065	0.22646803064857504
Susd6	31.59296	1.2955117	4.6127255333583555e-219	1.8042985733655091e-217	0.4720466699076325	0.256279840522404
Adgre1	31.580069	2.7271142	6.934008823851711e-219	2.707233314727653e-217	0.2903905363798412	0.045513462074849464
Pan3	31.483744	0.948637	1.4500897986982283e-217	5.651037680205772e-216	0.6047642197374817	0.44466685261448097
Asxl2	31.449015	1.3203527	4.329964624968774e-217	1.6842678724878538e-215	0.4699400421325555	0.26289192603652234
Osbpl11	31.445827	1.7610428	4.786948654616942e-217	1.8585771387536817e-215	0.3761140819964349	0.145268995389588
Pkp4	31.428198	0.83808184	8.336368744810753e-217	3.2306895952625183e-215	0.6726624534111165	0.5013371835468998
Galc	31.423735	2.8174214	9.592941980409058e-217	3.710804825853437e-215	0.2975206611570248	0.061280742916208636
LOC120102367	31.414625	3.0259407	1.2775570226972195e-216	4.932828828336999e-215	0.28617728082968724	0.04577597663620404
Pik3cb	31.392086	1.7630988	2.594746356322294e-216	9.981917817734536e-215	0.38016528925619836	0.153882754434035
Cd53	31.384287	2.3451402	3.315359808835496e-216	1.2730738782425826e-214	0.3065953654188948	0.06387307420958506
Cblb	31.32606	1.5761155	2.061754692455871e-215	7.888092861684267e-214	0.4137092853670394	0.19787035062101102
Dmxl1	31.306227	0.87368023	3.8392237734541203e-215	1.4661778804050836e-213	0.6339329120077783	0.4949876125941361
Klhl6	31.222643	2.591053	5.251679123062326e-214	1.9983067966265829e-212	0.2881218603143737	0.044118853467653284
ENSRNOG00000067032	31.216864	2.8947248	6.291118132538361e-214	2.3894851950507115e-212	0.2796953492140658	0.03737551067285764
Mboat1	31.17842	3.5305903	2.0900199083020768e-213	7.909631299180747e-212	0.26754172743477556	0.028154686705278185
Sh3rf1	31.16012	1.2371465	3.699187326337864e-213	1.3974263330450388e-211	0.4762599254577864	0.258117442451886
Erp29	31.15195	1.3640072	4.7727262619811016e-213	1.799729834688773e-211	0.4406093015718684	0.2148025398283811
Cdyl2	31.128548	1.6964463	9.898955194862741e-213	3.7193816239335523e-211	0.38113757899854156	0.15553987760258578
Il17ra	30.993408	2.0414178	6.613823847945881e-211	2.4673564198582445e-209	0.3240965807810728	0.08466094603685048
Naip5	30.991274	2.4911559	7.066787809773124e-211	2.6316567179343395e-209	0.29233511586452765	0.05100986070321088
Dscam	30.90625	0.8855769	9.8444075322328e-210	3.6466050940069416e-208	0.5806190244692918	0.3276838012108484
Fcrl2	30.87876	3.651612	2.3036701182703748e-209	8.503300651348007e-208	0.2625182304326689	0.025070140609361927
Btbd9	30.76892	1.1501619	6.828287481910144e-208	2.511611848170668e-206	0.5136930805380003	0.3329012781177706
Fndc3b	30.74058	1.8335477	1.6340862367160755e-207	5.968685024214153e-206	0.36266407389402044	0.13908349603767084
Ap3b1	30.61776	1.3026968	7.102943538702009e-206	2.5631723620038954e-204	0.45859666180521796	0.25381876650970486
Alpk1	30.56536	1.9630595	3.5347068964013106e-205	1.2711606310454524e-203	0.3331712850429428	0.10069074143956423
Pik3cd	30.53895	2.720424	7.927445681593556e-205	2.8460072972652484e-203	0.2832604116026576	0.04805657188797191
Ipcef1	30.530525	2.3509207	1.025631847929943e-204	3.675794414307553e-203	0.3075676551612381	0.07663784475545128
Bltp3a	30.44692	2.2126439	1.3158049008189765e-203	4.699687487320385e-202	0.31955922865013775	0.09186368931401663
Smg6	30.390318	1.0276122	7.375000997362372e-203	2.6207503544186355e-201	0.5475611732296224	0.3772334246665245
Pou2f2	30.366112	2.6609366	1.5397552337874617e-202	5.434765695553522e-201	0.29427969534921405	0.06630133390211489
Grxcr1	30.21097	2.232192	1.6999120633315783e-200	5.949976013323852e-199	0.3033543996110841	0.06973043035980903
Tifa	30.208162	2.0421789	1.8505838497210724e-200	6.466556832208667e-199	0.3166423594231081	0.08316789446914634
Jak1	30.194525	1.4585766	2.7948935308425514e-200	9.750039562004148e-199	0.40965807810727595	0.19575382697008975
Rap1b	30.032043	1.7119521	3.746670352101811e-198	1.300541235135208e-196	0.3621779290228488	0.13967415380071863
Sh3bgrl	29.935461	1.4550158	6.803180187961626e-197	2.3421260397504673e-195	0.3945875871009561	0.16950237083463224
Zfp407	29.900856	1.0767444	1.917990126778672e-196	6.570683169614647e-195	0.5284394749635392	0.3606293786608476
Syk	29.877071	2.4867437	3.9078885402712583e-196	1.3344102790769902e-194	0.2811537838275806	0.048466750890088436
Myo9b	29.866236	1.2975844	5.403345048354997e-196	1.839067082529397e-194	0.4475773780586615	0.242825969252982
Tbc1d5	29.858114	0.6513268	6.888344519690898e-196	2.3406974262534745e-194	0.7658402203856749	0.6620945380564078
Vps13c	29.857565	0.8251455	7.002419185319421e-196	2.375610366333446e-194	0.645924485496678	0.5087204055849973
Cd37	29.829151	2.2747748	1.6365559932953101e-195	5.525287110375116e-194	0.29103872954140336	0.05817978966020772
Ptpn1	29.81831	1.9823133	2.2620031043565343e-195	7.624623325713682e-194	0.3394911683681737	0.12252867151224794
Eps15	29.815718	1.0029881	2.4440168931541687e-195	8.224921056479985e-194	0.5430238210986874	0.34284401712907514
Spp1	29.80441	2.4996793	3.4248605107129496e-195	1.148890007481723e-193	0.2895802949278885	0.062215951041034306
Nedd9	29.766953	1.8527291	1.0465323916257648e-194	3.5050476234545983e-193	0.3412736995624696	0.1190175392541305
Itpkb	29.756315	2.0602036	1.436768284692545e-194	4.80435149232279e-193	0.32280019445794844	0.0999852335559238
Cast	29.61229	1.2441602	1.038106731711792e-192	3.454753291598323e-191	0.4542213579646735	0.25142332113734434
Prex1	29.510527	1.2969141	2.1096115612244973e-191	6.998436074783673e-190	0.4329930319235132	0.22264516234884904
Itpr2	29.503233	1.0110388	2.616829125074332e-191	8.667367999416815e-190	0.5188786258304975	0.308831974273573
Ptp4a2	29.4	1.4378972	5.491595627612404e-190	1.8131778571420732e-188	0.4041484362339977	0.1967710708953387
Piezo1	29.396086	3.0199711	6.162210132041992e-190	2.0313977614527108e-188	0.26089774752876355	0.033765935454232225
Pik3cg	29.394815	2.6811318	6.396940246095754e-190	2.105467020402568e-188	0.2681899205963377	0.03931155556284763
Snx5	29.374706	2.0902863	1.155805568187728e-189	3.798216229251396e-188	0.3156700696807649	0.09530919293179543
Zfand3	29.316763	0.9315541	6.341918950431513e-189	2.0808242991353224e-187	0.5736509479824988	0.41332917685277853
Pum2	29.254654	1.0265098	3.91803754475347e-188	1.2815222334368369e-186	0.5256846540269	0.35116244729199825
Atad2b	29.08372	1.0256246	5.767820341927038e-186	1.871952341932543e-184	0.5256846540269	0.3516218477743687
Depdc5	29.071407	1.290246	8.254375911559762e-186	2.6706982308913883e-184	0.4394749635391347	0.24077507424239938
Tyrobp	29.069107	1.937648	8.826105572744733e-186	2.8512808850256713e-184	0.29995138551288286	0.07289701225614859
Kpna4	28.995117	1.0358349	7.581694170163915e-185	2.44174807944173e-183	0.5183924809593259	0.340382943116376
Trps1	28.844408	0.761499	5.9550391720417106e-183	1.9061580348248322e-181	0.6608329282126073	0.4763654858980459
Rasa4	28.724302	2.7081797	1.897265858251345e-181	6.045300301534604e-180	0.26559714795008915	0.043610231505028796
Nipbl	28.68872	0.83602196	5.275297392259406e-181	1.675786138274405e-179	0.6097877167395884	0.47114800899112375
LOC498154	28.593645	1.8924019	8.059413651762679e-180	2.552472305481213e-178	0.3270134500081024	0.11501419219347324
Foxn3	28.481028	0.7484273	2.0126306068453638e-178	6.335857853321305e-177	0.6731485982822881	0.52770348980295
Arsb	28.447596	1.2594327	5.218610625037964e-178	1.6403806651356214e-176	0.45130448873764384	0.26676401581650233
Fhod1	28.413145	2.4851646	1.391382537363102e-177	4.360497201547802e-176	0.274023659050397	0.055800751447931875
Maml3	28.39669	0.8115375	2.221605153509117e-177	6.951966216189873e-176	0.6120563928050559	0.4231734729035751
Pdcd4	28.354433	1.5860678	7.380243076047871e-177	2.3060234922864335e-175	0.37303516447901475	0.17337446061461223
Cep170	28.189514	1.03072	7.861990775472969e-175	2.4492496077052936e-173	0.5064009074704262	0.33304894255853257
Sh3kbp1	28.126532	1.1510174	4.642032096894848e-174	1.4439887973812668e-172	0.46037919299951385	0.2719650855633398
Daglb	28.10203	2.1623528	9.252230194054321e-174	2.873811233311746e-172	0.2976827094474153	0.08658058376675581
Nnt	28.080782	1.8611319	1.6818790732894997e-173	5.216313113992256e-172	0.32020742181169987	0.10930450048401122
Agps	28.076017	1.3056945	1.9230014391586966e-173	5.955339464313329e-172	0.4213255550153946	0.2320300579172751
Sirpa	28.03592	1.8458965	5.9316729859671004e-173	1.831567832456351e-171	0.3255550153945876	0.11732760176541042
Cdh23	28.012123	1.5302705	1.1564970598015729e-172	3.565752552323497e-171	0.3257170636849781	0.1028893008909088
Vti1a	28.00438	0.9809622	1.4370638887207303e-172	4.424299778402178e-171	0.5273051369308054	0.37372229240840704
Fam13b	27.981573	1.0868278	2.723228554681968e-172	8.359474359804119e-171	0.48565872630043755	0.3121954420909285
Jmjd1c	27.932558	0.8230082	1.0738633056546794e-171	3.2792914200542918e-170	0.5963377086371738	0.4522961820538483
Pak2	27.926819	1.314216	1.2608226318533723e-171	3.8422103632903786e-170	0.40852374007454223	0.211275000410179
Zc3hav1	27.870964	2.351672	6.001962970262554e-171	1.8237268932539814e-169	0.2699724517906336	0.05384829939785722
Atp2b1	27.746845	0.95185065	1.9021396595153184e-169	5.738166921064484e-168	0.5179063360881543	0.3267485930860227
Dclre1c	27.68183	1.8164419	1.15555988796176e-168	3.47596393271252e-167	0.32182790471560524	0.11560484995652102
Smurf2	27.662617	1.0219635	1.9678058678330043e-168	5.902291534332871e-167	0.4976502997893372	0.3208912369357988
Dyrk1a	27.490595	0.9947009	2.27450557103793e-166	6.74501892537217e-165	0.5122346459244855	0.3560517809972272
Nck1	27.49036	1.4773465	2.2892077620344478e-166	6.779029652374892e-165	0.3672014260249554	0.16718896126269503
Fggy	27.471613	1.310009	3.8347079811694315e-166	1.1339702049816403e-164	0.39572192513368987	0.19616400597220626
Clcn5	27.464529	2.1824217	4.65954120561647e-166	1.3759428298162664e-164	0.2819640252795333	0.07206024709183087
Klhl32	27.364962	1.368533	7.167858650783528e-165	2.110692759442801e-163	0.3941014422297845	0.2019065120018376
Map4k3	27.185747	1.0886362	9.574507848526281e-163	2.799708947729456e-161	0.4741532976827095	0.312654842573299
Cyfip1	27.17349	1.3707085	1.336547641871968e-162	3.902793573744802e-161	0.3863231242910387	0.1942607754023856
Saa4	27.158571	1.6584859	2.0056021590068265e-162	5.848324737932841e-161	0.3424080375952034	0.14622061067449835
Afmid	27.141153	2.1497648	3.220273472268412e-162	9.377257447163824e-161	0.27564414195430237	0.06572708329915175
Ube2h	27.095547	0.9377789	1.1111001683897803e-161	3.222036809192273e-160	0.5388105655485335	0.3888004725262104
Swap70	27.046047	1.7550818	4.250964167276141e-161	1.2259383044169405e-159	0.31161886242100145	0.10531756058343861
Phf20	26.96764	1.3949803	3.5430531157807944e-160	1.0175842688419198e-158	0.3808134824177605	0.1907660503043528
Scpep1	26.942608	1.8250874	6.96332714606038e-160	1.9971698624391507e-158	0.3091881380651434	0.10630199018851827
Smarca2	26.931587	0.9647238	9.373941819420192e-160	2.681228706493366e-158	0.5151515151515151	0.3522617270176705
Fuca1	26.911892	1.8409274	1.5941352332042919e-159	4.547297863858664e-158	0.2991411440609302	0.0924215327568951
Nfkb1	26.903326	1.5207773	2.0079645188855484e-159	5.719970666162284e-158	0.3590990115054286	0.16722177558286436
ENSRNOG00000067105	26.88956	1.2876345	2.9092702475033773e-159	8.27622252498722e-158	0.42586290714632963	0.2555579254786789
Psmg2	26.831898	1.2837967	1.3720500219272067e-158	3.8978862818056655e-157	0.41046831955922863	0.22620551608722048
St8sia4	26.811235	2.0598338	2.3899686454637758e-158	6.78052538847003e-157	0.27742667314859826	0.06989450196065564
Pcmtd1	26.758602	0.9667019	9.806340352095736e-158	2.770885873612388e-156	0.50753524550316	0.34190880900424947
Numb	26.749632	0.93291265	1.2469943963580051e-157	3.5187731512842443e-156	0.49910873440285203	0.32507506275738735
Ust	26.727098	1.1376921	2.2797958226010304e-157	6.41586566666486e-156	0.4218116998865662	0.22471246451951632
Hexb	26.68645	1.4060829	6.761319504576394e-157	1.8951580846650896e-155	0.3531032247609788	0.15170060214277512
Gipc1	26.675694	1.3909049	9.012331321070923e-157	2.5227308207953665e-155	0.3795170960946362	0.19099575054553808
Tep1	26.641102	2.303103	2.2692713826417687e-156	6.343672507795643e-155	0.2631664235942311	0.05770398201775255
Actr2	26.536936	1.3209875	3.6345630776305636e-155	1.009301317690098e-153	0.3932912007778318	0.21065152832696188
Smyd1	26.34122	1.5605859	6.470159833220643e-153	1.7755676840746597e-151	0.3330092367525523	0.13547392081904544
Tmem65	26.317719	1.6884967	1.2023725889165293e-152	3.290984817131064e-151	0.3300923675255226	0.140527326125121
Ccdc93	26.286415	1.986336	2.7424242849577513e-152	7.496436448295204e-151	0.2819640252795333	0.08067400613627787
Ccnd3	26.272121	1.7860525	3.9947931280267395e-152	1.0905577177370914e-150	0.3077297034516286	0.11046940885002215
Lipa	26.211119	2.1591606	1.9848417999369578e-151	5.411468553638265e-150	0.26916221033868093	0.06823737879210487
Baz1b	26.128996	1.4288185	1.7078710380034405e-150	4.632241162067288e-149	0.3709285367039378	0.19179970138968647
Vmp1	25.965958	0.81398016	1.2008649029262829e-148	3.240326068822709e-147	0.5600388915896938	0.39375543487177805
Stambpl1	25.963228	1.8974804	1.289240809391366e-148	3.4743216979048045e-147	0.2988170474801491	0.10704031239232802
Lhfpl2	25.902157	1.3875631	6.297423664542166e-148	1.6948881200358288e-146	0.33754658888348726	0.1368357151060723
Rbm25	25.820122	0.84394586	5.271152331088563e-147	1.415044555359831e-145	0.5488575595527467	0.4144120494183662
Rnf169	25.788486	1.6530808	1.193883513002832e-146	3.1968022648298054e-145	0.3252309188138065	0.13831235951369178
Calcrl	25.778776	1.4183843	1.5341095155322092e-146	4.1025688906439155e-145	0.3343056230756766	0.13448949121396578
Nek6	25.746054	1.1380013	3.568695810669105e-146	9.519246357059601e-145	0.4297520661157025	0.25911827921705033
Ralgapa2	25.715595	1.1799319	7.823310358270501e-146	2.0815168143591286e-144	0.41614000972289744	0.24592692250898293
Peli1	25.682762	1.2381876	1.8213723950775904e-145	4.833784004455286e-144	0.4023659050397018	0.22696024545111487
Maml2	25.662344	0.6655504	3.078819751776135e-145	8.140042234014937e-144	0.6898395721925134	0.47091830874993845
Baz1a	25.63837	1.8367393	5.699852931105775e-145	1.5031838560196688e-143	0.287311618862421	0.09171602487325468
Bcar3	25.361683	1.4474918	6.679426091058361e-142	1.7310364329435054e-140	0.3221520012963863	0.125235852926217
Cd47	25.245356	1.2434747	1.2736952749254876e-140	3.284661148104277e-139	0.39718035974720467	0.22700946693136884
Taok1	25.168938	0.7694236	8.768906864650563e-140	2.247541580981219e-138	0.574623237724842	0.44327224400728477
6330411D24Rik	25.114159	2.1466005	3.4835794746532655e-139	8.906917959217118e-138	0.2944417436396046	0.11617910055948416
Grn	25.107733	1.7624576	4.094530022817739e-139	1.0443542148223444e-137	0.2903905363798412	0.0992305041920294
Atg10	25.096092	1.269723	5.486781055402987e-139	1.3943739588797458e-137	0.3759520337060444	0.19637729905330686
Galnt7	25.095503	1.2896764	5.568586334187041e-139	1.4134501341714955e-137	0.36995624696159457	0.1900605424207124
Map3k3	25.038826	1.1116983	2.310636959289043e-138	5.8508230058519415e-137	0.4210014584346135	0.2536546949088582
Nrf1	25.030327	1.019862	2.859464029854841e-138	7.2317880397993475e-137	0.46021714470912334	0.3004315083102266
AABR07004891.1	24.965647	1.5597316	1.444131170564278e-137	3.634772403607521e-136	0.316318262842327	0.12871417086416512
Ash1l	24.964058	0.62323636	1.5026589726399293e-137	3.7775477242648394e-136	0.6629395559876843	0.5648164859144531
Tra2b	24.89991	0.9252814	7.457039119055055e-137	1.8656835581158506e-135	0.4995948792740237	0.3535250783441894
Nrp1	24.893457	2.184234	8.758461895790522e-137	2.1886759488336602e-135	0.27807486631016043	0.09693350178017687
Frmd4b	24.84629	0.7864665	2.8359404727890125e-136	7.078372375296957e-135	0.5708961270458597	0.40348488080198197
Nipa2	24.829803	1.5385941	4.2740013646584535e-136	1.0655019335485034e-134	0.3300923675255226	0.1525373673070928
AABR07028615.1	24.796839	0.54976773	9.696994738090122e-136	2.4088529819762737e-134	0.8350348403824339	0.577253113258626
Atrnl1	24.777573	1.0108074	1.5644927472441897e-135	3.8817934838723884e-134	0.43509965969859016	0.2605949236246698
Rnf217	24.737692	2.0627143	4.206061745217716e-135	1.0423675005937901e-133	0.2743477556311781	0.09156836043249274
Ppp3ca	24.718674	0.54648054	6.736787277456168e-135	1.6675735780300592e-133	0.7543347917679468	0.6421106170732908
Rin2	24.682398	1.1511948	1.652855781769509e-134	4.081716645533513e-133	0.3751417922540917	0.18773072568869054
Tmem176a	24.576483	1.772364	2.254292407904226e-133	5.553877159121035e-132	0.27450980392156865	0.08423435987464929
Kdm2a	24.574299	1.0255572	2.378832742028847e-133	5.853827144293052e-132	0.45017015070491007	0.2965101970499926
Ankrd44	24.559902	0.708766	3.390106960474054e-133	8.32283167837225e-132	0.5721925133689839	0.392935076867545
Rhoa	24.540447	1.2464188	5.469859313460635e-133	1.3397321304441083e-131	0.37173877815589046	0.19713202841720126
Galk2	24.5156	1.6967517	1.0071835993367836e-132	2.461143513251166e-131	0.3046507859342084	0.1255311818077409
Fnbp4	24.304285	1.1148872	1.7661322740807843e-130	4.2956762480716615e-129	0.4182466374979744	0.262908333196607
Stx7	24.29885	1.5027922	2.016019740688698e-130	4.8977833004958566e-129	0.32036947010209044	0.1418727132520632
Cflar	24.11369	2.0161896	1.7960913182658647e-128	4.3085641394464665e-127	0.25376762275158	0.06836863607278217
Itsn2	24.099943	0.8701238	2.503190136380439e-128	5.997929645640261e-127	0.5055906660184735	0.3738535496890843
Taok3	24.019531	1.5388825	1.7384299877152907e-127	4.1512440913939386e-126	0.3234483876195106	0.15337413247141052
Map3k5	24.018656	1.3464172	1.7754573640972637e-127	4.234839487561232e-126	0.3336574299141144	0.15542502748199313
ENSRNOG00000062316	23.995699	1.9832298	3.0836529328374716e-127	7.338463948906973e-126	0.25198509155728405	0.06656384846346945
Prickle2	23.993723	0.5969229	3.2336966683983065e-127	7.686812284539558e-126	0.7052341597796143	0.5782867643439598
Tut7	23.941874	1.1236289	1.1229084861370521e-126	2.663223905016904e-125	0.40771349862258954	0.24801063183973487
Tent2	23.807867	1.1270053	2.7684966450296e-125	6.5218315347966965e-124	0.4052827742667315	0.2492083545259151
Rps6ka3	23.768559	0.88093007	7.064177109792771e-125	1.6585390513316375e-123	0.4822557122022363	0.33413181512412016
Med15	23.576927	1.0315006	6.64829880692498e-123	1.5402014672484985e-121	0.4294279695349214	0.28054603028761754
Btbd1	23.575996	1.4482831	6.796178510535676e-123	1.5727227224270529e-121	0.3231242910387295	0.1530952107499713
Tektip1	23.515753	2.2266335	2.814547754372561e-122	6.498877557067743e-121	0.25230918813806513	0.07745820275968433
Chd9	23.475887	0.6548748	7.193289712352378e-122	1.6573023308701096e-120	0.6094636201588073	0.4979573085694597
Ap1b1	23.44357	1.9526346	1.537465192416575e-121	3.526750024530187e-120	0.27418570734078757	0.10405420925691972
Tspan14	23.441505	1.314859	1.613782111079006e-121	3.69776565474125e-120	0.3300923675255226	0.1547687410786067
Map3k1	23.422115	1.8629377	2.544066252740834e-121	5.823023259275581e-120	0.2618700372711068	0.08366010927168617
Kansl1	23.318748	0.6087984	2.8614358861320504e-120	6.535170456279365e-119	0.6394425538810565	0.5424207123988909
Vps9d1	23.281836	0.98015916	6.773272994020109e-120	1.543570017311148e-118	0.44304002592772646	0.29811809873828937
Dnmt3a	23.267403	1.5227506	9.482970466724175e-120	2.1563986855242845e-118	0.3278236914600551	0.16896093455183842
Lrrfip1	23.06615	1.6411405	1.0128414686385183e-117	2.2784586085273795e-116	0.3046507859342084	0.14333295049959802
Slc4a7	23.043493	1.5921791	1.709365068232679e-117	3.8371036424589237e-116	0.2902284880894507	0.11936208961590838
Stxbp5	23.024794	1.0453433	2.6317103507500543e-117	5.894918719425816e-116	0.4182466374979744	0.27611609706475904
Nln	22.94995	1.5643126	1.4751916943335206e-116	3.2833194334815914e-115	0.30270620644952195	0.13806625211242185
LOC100911576	22.922153	0.9029825	2.7941253155939305e-116	6.205681288849825e-115	0.46394425538810563	0.3252063200380646
Ss18	22.83811	1.2246714	1.9184382884792205e-115	4.233892332237404e-114	0.3524550315994166	0.19020820686147435
Sgpl1	22.825806	1.4837449	2.5420664539570024e-115	5.598420722023373e-114	0.3172905525846702	0.15739388669215246
Znrf2	22.789547	1.4341251	5.821377234913253e-115	1.2793605357147932e-113	0.3082158483228002	0.14044529032469769
Tanc2	22.783901	0.5638877	6.62235086773581e-115	1.4538660554235496e-113	0.6992383730351645	0.5560222481090747
Lcor	22.71781	0.7889294	2.9873242319799074e-114	6.537812092660829e-113	0.5154756117322963	0.3930171126679683
ENSRNOG00000066793	22.702332	1.5395995	4.24852913739981e-114	9.278610614033793e-113	0.2779128180197699	0.10379169469556515
Rasgrp3	22.668777	1.3378357	9.108688362405575e-114	1.98722955469506e-112	0.2882839086047642	0.10823803507850827
Slc38a9	22.665777	1.2245516	9.751031383915343e-114	2.125157214086997e-112	0.3522929833090261	0.1923247305123956
Tab2	22.652325	1.2714095	1.3234043619809766e-113	2.8812560595319995e-112	0.3424080375952034	0.1824148058212604
Atp6v0b	22.562853	0.9328302	1.0043087025799765e-112	2.1707563152878133e-111	0.4503321989953006	0.3094226320366208
Rock2	22.528868	0.8429026	2.16421558836622e-112	4.663406374685115e-111	0.4756117322962243	0.33820079082511606
Tpm3	22.489405	1.5004264	5.2702167472582955e-112	1.1321246344571457e-110	0.30497488251498944	0.1429719929777355
Pros1	22.296932	1.7086605	3.9570739407632923e-110	8.38867666754734e-109	0.2534435261707989	0.0810841851383944
Tmem135	22.204954	1.0228928	3.0761056153132095e-109	6.488292789804502e-108	0.40868578836493274	0.2675679666606507
Lpin2	22.140104	1.56978	1.299341659717976e-108	2.726926650415124e-107	0.29330740560687085	0.13470278429506638
Ripk2	22.111736	1.7175561	2.437101269362657e-108	5.099427666013719e-107	0.264948954788527	0.09926331851219872
Exoc2	22.110107	0.92533207	2.5266576220302074e-108	5.281545733149086e-107	0.4414195430238211	0.30784754466849334
Wipf1	22.024452	0.81584543	1.6792585131578452e-107	3.49625958161543e-106	0.45017015070491007	0.28801128812613824
Cyp2r1	22.02218	1.632433	1.76563218818926e-107	3.672444886664288e-106	0.26916221033868093	0.10369325173505718
Ifnar1	21.872717	1.4820951	4.725762269686052e-106	9.752001156125763e-105	0.29249716415491817	0.1318315312802507
LOC499643	21.872454	1.362345	4.753192634322365e-106	9.798961334434878e-105	0.3171285042942797	0.1589197525800259
Gpr34	21.858524	1.1817135	6.449662448408224e-106	1.3283263545513441e-104	0.33706044401231566	0.17650822819078246
Sipa1l2	21.82458	1.3287758	1.3557898170136578e-105	2.786812676814544e-104	0.30189596499756927	0.13798421631199856
Smad2	21.81806	1.5708781	1.5635144369653506e-105	3.2106409094432456e-104	0.2813158321179712	0.12087154834369719
ENSRNOG00000070442	21.761307	1.0900451	5.398724946127787e-105	1.104289436297709e-103	0.394263490520175	0.25877372885527244
Prkcq	21.734682	1.0158592	9.644911612312442e-105	1.9689894533957415e-103	0.3584508183438665	0.19179970138968647
Tmem131	21.734287	1.0192229	9.728331056420008e-105	1.9840874409426252e-103	0.4012315670069681	0.2624817470344058
Hs3st2	21.709606	1.5058712	1.6647476847043175e-104	3.38865048131172e-103	0.27856101118133203	0.11547359267584374
Nuak1	21.701359	1.6069212	1.9918580795539574e-104	4.046637257357391e-103	0.27548209366391185	0.11504700651364255
Pkn1	21.700441	1.5405265	2.032022107504942e-104	4.1242377062873775e-103	0.2801814940852374	0.119526161216755
Capza2	21.682573	1.2006297	2.996451390318861e-104	6.069913028929976e-103	0.3420839410144223	0.18927299873664868
Sptlc2	21.636837	1.3163506	8.086229799538471e-104	1.6332937762728667e-102	0.318424890617404	0.1628410638402599
Cerk	21.636381	1.6957572	8.16665036686141e-104	1.6479498709491466e-102	0.2574947334305623	0.09388177000442993
Shtn1	21.634829	1.8017303	8.446185901335544e-104	1.702718592378856e-102	0.27191703127532	0.11821358840998211
Slc12a6	21.487732	0.963456	2.027807811271899e-102	4.045196819326987e-101	0.4133851887862583	0.27637861162611366
Krcc1	21.481052	1.2622962	2.3413893056951935e-102	4.666308762662113e-101	0.3083778966131907	0.14705737583881606
Tet3	21.431927	1.1811622	6.7336244203552105e-102	1.340713861321627e-100	0.3508345486955113	0.20479417217673793
Myo9a	21.415743	0.74306214	9.531175976115105e-102	1.894129246589851e-100	0.5064009074704262	0.3954781866806674
Marcks	21.38808	1.7061262	1.725119146905194e-101	3.4218399275321e-100	0.2529573812996273	0.09071518810809037
Rrbp1	21.331438	0.9417733	5.79974309112455e-101	1.146064219118919e-99	0.38875384864689677	0.23324418776354
Fbxw11	21.317978	1.2488232	7.73270802316413e-101	1.5265909266822895e-99	0.33252309188138063	0.18407192898981115
Lrrc8d	21.19134	1.1905849	1.147845335336761e-99	2.253345065605855e-98	0.3346297196564576	0.1843508507112504
Kdm6a	21.11998	0.7184881	5.211819931992807e-99	1.0212244550856186e-97	0.5255226057365094	0.4107040312392328
Aff1	21.115417	1.4777004	5.740061389745248e-99	1.1236799915723518e-97	0.26932425862907144	0.10871384272096343
Ctnna1	21.107225	0.98758835	6.826368654415833e-99	1.3350899739597236e-97	0.37919299951385516	0.23056982066974027
Parp4	20.99988	0.7476448	6.57516724446507e-98	1.2799903105613247e-96	0.5004051207259763	0.3854041903886856
Fus	20.926834	0.6158539	3.0510194752902454e-97	5.906525791222095e-96	0.5820774590828067	0.4888021132422189
Ranbp9	20.900051	0.9006485	5.348845854582691e-97	1.0326326168248684e-95	0.4284556797925782	0.30120264483420567
Actr3	20.89985	1.3699523	5.371333904264864e-97	1.0360201162540675e-95	0.30238210986874087	0.15353820407225713
Slc16a7	20.890335	1.6423945	6.555829000431179e-97	1.2633227097705891e-95	0.26916221033868093	0.11849251013142136
Rab10	20.87139	0.8114554	9.746090119334565e-97	1.8746470224033804e-95	0.467671366067088	0.34392688969466273
Sall1	20.839598	1.3630644	1.894210580502093e-96	3.640148398790731e-95	0.2618700372711068	0.09806559582601848
Atp7a	20.684566	1.570435	4.770497624011451e-95	9.067838004081965e-94	0.2631664235942311	0.10871384272096343
Ncoa7	20.679428	1.1348671	5.306629439809617e-95	1.0077789206073227e-93	0.3759520337060444	0.2530312228256411
Soga1	20.674377	1.1305496	5.892200249567284e-95	1.1179716781215174e-93	0.32717549829849296	0.17475266206172374
Pias1	20.644304	0.8948572	1.0983344910857788e-94	2.0783105541610504e-93	0.41743639604602173	0.28682997260004267
C11h3orf70	20.635637	1.4407649	1.3140130210451973e-94	2.484183678920975e-93	0.2816399286987522	0.13005955799110733
Dnajc13	20.585066	1.1426932	3.7353179721786675e-94	7.017444140205909e-93	0.35164479014746397	0.2157213407931221
Cept1	20.538897	1.4880782	9.673419821646588e-94	1.814069051705209e-92	0.2816399286987522	0.13327536136770085
Pds5a	20.463995	0.9679846	4.5088810880383705e-93	8.432934959126894e-92	0.40106951871657753	0.2748855600584095
Tmem50b	20.388742	1.5406152	2.1048894011391854e-92	3.915804009253253e-91	0.26284232701345	0.11092880933239266
Usp8	20.383753	1.2983841	2.3307800657450596e-92	4.328355611905308e-91	0.3077297034516286	0.16372705048483158
Cdc42	20.36641	0.8628746	3.32159038472562e-92	6.162872920898881e-91	0.423270134500081	0.2955093602848283
Arih1	20.33536	0.6772742	6.257876704053238e-92	1.1590339485616626e-90	0.5243882677037758	0.4211717993732465
Lnpep	20.330608	0.9535822	6.894161903128529e-92	1.2757546201323277e-90	0.39102252471236426	0.25716582716697567
Kcnt2	20.29406	1.3597653	1.4510108214981764e-91	2.677983528479821e-90	0.2890941500567169	0.1407406192062216
Pced1b	20.28559	1.5257655	1.7238784026613494e-91	3.175996009683467e-90	0.26835196888672824	0.11983789725836355
Itgb5	20.255749	1.4108073	3.1610230724269044e-91	5.818613673090647e-90	0.25911521633446766	0.10257756484930024
Smyd3	20.224937	0.821758	5.906479317307229e-91	1.0834229690871686e-89	0.4389888186679631	0.3121462206106745
Phf12	20.13168	1.0753251	3.8956418464933156e-90	7.120839315917946e-89	0.360719494409334	0.22722276001246944
Rps6ka5	20.12457	0.78015816	4.496526802188456e-90	8.212036666784248e-89	0.4628099173553719	0.3408259364386618
Asxl1	20.061632	0.80568695	1.597509955827944e-89	2.902373807096072e-88	0.4538972613838924	0.33646163185614203
Sdhb	20.042152	1.312384	2.3632637682170602e-89	4.28988642116354e-88	0.29201101928374656	0.14638468227534496
Rhot1	20.015429	0.90055525	4.0414048739003905e-89	7.3107933206381e-88	0.4116026575919624	0.2873057802424978
Dgkz	19.989042	1.0706393	6.860000482485928e-89	1.2366876192244193e-87	0.3524550315994166	0.21732924248141888
Ubac2	19.986547	1.1684006	7.211590840726202e-89	1.2989537247995321e-87	0.31955922865013775	0.17672152127188304
Map2k1	19.857374	1.2744609	9.515807860110902e-88	1.7052002358554287e-86	0.30497488251498944	0.16551543093405963
Pdap1	19.840343	1.3163086	1.33541537169113e-87	2.39097512236347e-86	0.30254415815913144	0.16310357840161446
Eea1	19.790012	1.0741415	3.6294689613492296e-87	6.465203589094983e-86	0.3595851563766002	0.23052059918948628
Rsu1	19.766716	0.9682168	5.760569523507429e-87	1.0226596158328262e-85	0.3701182952519851	0.23508178969302204
B2m	19.734306	1.0010935	1.0943946951564808e-86	1.9395671325993896e-85	0.29395559876843297	0.1389358315969089
Smc6	19.714224	1.091079	1.6279376484455164e-86	2.875428874246731e-85	0.3422459893048128	0.20810841851383943
Abi1	19.711906	0.73048496	1.7042368368671427e-86	3.0076624176562723e-85	0.4756117322962243	0.3610231505028795
Znrf1	19.656096	1.1839933	5.1270430203082275e-86	9.025489837429244e-85	0.33074056068708474	0.20036423895387948
Cltc	19.64777	1.1261117	6.0409476519955146e-86	1.0625378227494795e-84	0.34321827904715607	0.2139985889842327
LOC102549249	19.645967	1.3230107	6.25924758347888e-86	1.1000116080068584e-84	0.2978447577378059	0.16077376166959262
Sp3	19.61859	1.010365	1.0728940847102895e-85	1.8807940953207298e-84	0.3537514179225409	0.21785427160412804
Spred1	19.536436	0.7679556	5.381173997780393e-85	9.393979520188488e-84	0.45405930967428293	0.3394969564718043
Wdr26	19.525757	0.9291138	6.632617542856226e-85	1.1569006605950385e-83	0.39037433155080214	0.26491000672693565
Nt5c2	19.483286	0.8860899	1.5218836687787533e-84	2.647951286275132e-83	0.4012315670069681	0.27972567228338446
Plekha5	19.41325	0.70891446	5.96337816134957e-84	1.0324375436073913e-82	0.4824177604926268	0.3730331916848513
Dtnbp1	19.388903	1.5165462	9.575925049004764e-84	1.651059577117055e-82	0.25814292659212446	0.11588377167796027
Mitf	19.369438	0.8186304	1.3977693186680533e-83	2.4060452820356655e-82	0.4103062712688381	0.2757223252227272
Inpp4a	19.355438	1.1751051	1.834249614360811e-83	3.1522030667777675e-82	0.32101766326365255	0.19017539254130503
Trappc8	19.350216	1.0357943	2.029931112920212e-83	3.4856294605638957e-82	0.35472370766488415	0.22607425880654317
Cep85l	19.314713	1.1671158	4.039804520273833e-83	6.925473554543024e-82	0.3132393453249068	0.17668870695171374
Upf2	19.237906	0.8107964	1.7826799453747657e-82	3.0510749171205987e-81	0.42683519688867283	0.30796239478908594
Lamp2	19.235313	0.7886281	1.8740576788657782e-82	3.20347578932396e-81	0.41451952681899207	0.28195704605489835
Dnm2	19.221708	0.8614217	2.436194356868901e-82	4.1593852513121645e-81	0.40009722897423433	0.27137442780029203
Rnf216	19.218672	0.823854	2.5829693268080815e-82	4.406390146937204e-81	0.42877977637335923	0.3139181938998179
Brd7	19.191319	1.0430876	4.3740619554064725e-82	7.443716149111373e-81	0.349538162372387	0.2219068401450393
Fer	19.101864	0.9287966	2.436294383993715e-81	4.109360261851346e-80	0.38227191703127533	0.2622684539533052
Map2k6	19.097485	1.3054138	2.649463667046005e-81	4.465325984187021e-80	0.2897423432182791	0.15460466947776008
Uvrag	19.089193	0.79254436	3.1052391709778566e-81	5.225075799255357e-80	0.4289418246637498	0.31342597909727804
Ddx6	19.063026	0.8496067	5.122371830168043e-81	8.605420496098012e-80	0.403338194782045	0.2786592068778815
Macroh2a1	19.050169	1.1204467	6.548931344803201e-81	1.0993186114903435e-79	0.3234483876195106	0.19145515102790858
Elf2	18.986538	0.76952565	2.203842069055178e-80	3.6788019760995905e-79	0.42456652082320534	0.29523043856338904
Ppm1e	18.980877	0.6919229	2.45462240337401e-80	4.0941617588814234e-79	0.48695511262356184	0.380498449523372
Arpc2	18.859306	1.1462831	2.464298844906147e-79	4.0682275261655335e-78	0.30935018635553396	0.17696762867315297
Ccnl1	18.823729	0.9559436	4.826581781007327e-79	7.943023047142827e-78	0.3578026251823043	0.22838766837848037
Stk3	18.78508	0.81691974	1.0003552194675943e-78	1.638550588387311e-77	0.38907794522767786	0.2562634333623193
Snx6	18.776245	1.0601004	1.181449269360051e-78	1.9336663061204394e-77	0.3273375465888835	0.1965249634940688
Cd2ap	18.762684	0.92828774	1.5250293513817415e-78	2.4940534618619026e-77	0.37076648841354726	0.2471082380350785
Nek7	18.707848	0.86871517	4.272848391713257e-78	6.971559484876275e-77	0.35699238373035164	0.21806756468522864
Cwc27	18.694345	1.0950162	5.504082021826686e-78	8.952566615175974e-77	0.3278236914600551	0.20097130387701193
Arhgap26	18.654434	0.8574536	1.1622486315885364e-77	1.8816760470953864e-76	0.37984119267541727	0.25132487817683635
Tsc22d4	18.651924	0.72681886	1.2181433981067027e-77	1.970647722585272e-76	0.42391832766164317	0.29048876929892203
Raph1	18.650347	1.0565897	1.2546206763486511e-77	2.028093839655036e-76	0.3323610435909901	0.20508950105826182
Cbfb	18.587887	1.1734103	4.0273416039648e-77	6.49517262067123e-76	0.27548209366391185	0.13434182677320383
Snx30	18.538143	1.1350776	1.0167009829483216e-76	1.6321709654283698e-75	0.3083778966131907	0.1774598434756928
Tbc1d14	18.486498	1.5082088	2.652312173948688e-76	4.2416763569037527e-75	0.25085075352455033	0.1162447291998228
Arhgef40	18.475536	1.011782	3.249804484067423e-76	5.185342527622343e-75	0.3067574137092854	0.1666147106597319
Rsrc1	18.437439	0.74612767	6.57852573574886e-76	1.0456813538719529e-74	0.44174363960460217	0.3322778060345535
Psmd6	18.365376	0.780684	2.487269410656505e-75	3.938677527479175e-74	0.43283098363312267	0.32179363074045514
Gatad2b	18.273027	0.5958099	1.3570754162885761e-74	2.1408911345301945e-73	0.526008750607681	0.4319184892286994
Gramd1b	18.261805	0.76386046	1.666870667417836e-74	2.625665695949087e-73	0.41889483065953653	0.29928300710430034
Dpy19l4	18.261744	1.2759871	1.6687661822792835e-74	2.6266780613864454e-73	0.26851401717711876	0.13403009073159527
Slc29a3	18.206705	1.0377953	4.566115593183854e-74	7.13361993492494e-73	0.28795981202398313	0.14676204695729217
Med13	18.176506	0.7411663	7.922464865618946e-74	1.2358809402720746e-72	0.45243882677037756	0.35450950794926905
Mvb12b	18.139246	0.8593119	1.561615650196355e-73	2.4270447532999835e-72	0.38178577216010373	0.26259659715499845
Klhl18	18.134754	1.2363386	1.69455692445053e-73	2.6317096650392453e-72	0.28520499108734404	0.15588442796436364
Gnaq	18.07904	0.55934894	4.6611631266138337e-73	7.20692817939422e-72	0.5467509317776698	0.46273113586769266
Phf21a	18.07568	0.72269857	4.954066391325425e-73	7.654160350812738e-72	0.47642197374817696	0.3835665884592036
Wrn	18.060345	0.8562363	6.541231363033872e-73	1.009149792180781e-71	0.35602009398800843	0.22546719388341072
Gfm2	18.044239	1.1194171	8.756173033540115e-73	1.3498670869206035e-71	0.3176146491654513	0.19608197017178297
Arid1a	18.030212	0.84285605	1.1285696456608009e-72	1.7372680756919495e-71	0.3869713174526009	0.2700782621536038
Fam117b	18.026608	0.94435394	1.2046110383181093e-72	1.8529622178560143e-71	0.3660670879922217	0.25457349587359923
Cert1	18.021105	0.91163886	1.3306078672293477e-72	2.0437746918923447e-71	0.36152973586128667	0.2432033339349292
Nr6a1	17.973211	1.0173379	3.1588482382657326e-72	4.82714374369383e-71	0.3278236914600551	0.204597286255722
Ptpra	17.968767	0.6312194	3.422386242668003e-72	5.226056078934986e-71	0.5042942796953492	0.41160642504388917
Tnpo1	17.954443	0.96126366	4.430025157781634e-72	6.759818592288918e-71	0.3522929833090261	0.23578729757666245
Setd2	17.884161	0.7163203	1.5669601496976316e-71	2.3858305372956094e-70	0.4397990601199157	0.33272079935683935
Spop	17.803305	0.7815712	6.661980475982707e-71	1.0106735358860597e-69	0.4221357964673473	0.31611675335116246
Rcor1	17.711172	1.309385	3.438395484500634e-70	5.167698905235864e-69	0.2712688381137579	0.14664719683669952
Acap2	17.663668	0.5763313	7.98778146126584e-70	1.1962273294064258e-68	0.5204991087344029	0.4299496300185401
Ube2d2	17.636946	0.746462	1.2820699767743543e-69	1.9172524345970836e-68	0.4304002592772646	0.3267650002461074
Washc4	17.635382	0.91714835	1.3180498675478594e-69	1.969653137776794e-68	0.3409496029816885	0.21754253556251948
Prtfdc1	17.60228	0.5878839	2.3660622133508735e-69	3.523214514567785e-68	0.49684005833738454	0.3782998900720274
Aftph	17.58831	1.1392593	3.027770687360115e-69	4.502144697247672e-68	0.29638632312429103	0.17435889021969186
Atxn7	17.523045	1.0960926	9.55723524319689e-69	1.4170933105294626e-67	0.2983309026089775	0.17444092602011518
Hnrnpa3	17.51733	0.85779	1.0566863734806495e-68	1.565688092324756e-67	0.3568303354399611	0.2353935257346306
Stx8	17.510714	0.86932874	1.1869545138621207e-68	1.757463865652064e-67	0.3723869713174526	0.2618582749511887
Nudcd3	17.475622	1.0549762	2.1973326622186977e-68	3.239752221946359e-67	0.30935018635553396	0.18799324025004513
Adam10	17.45671	0.82012874	3.06068135410599e-68	4.5063374487490295e-67	0.3710905849943283	0.25239134358233933
Cd180	17.447933	1.0495589	3.5691311319260498e-68	5.2475738647939385e-67	0.26802787230594716	0.13224171028236723
Rims3	17.442633	0.6735721	3.916060144394885e-68	5.753617168001622e-67	0.4490358126721763	0.3415642586424716
Usp15	17.340744	0.8033735	2.3171525522913715e-67	3.3713685226468354e-66	0.3915086695835359	0.28330243318184056
Ctnnb1	17.318804	1.2540445	3.393365895018237e-67	4.9269604816449e-66	0.2623561821422784	0.13635990746361712
Cab39	17.21995	1.0870079	1.8815304717392935e-66	2.71494617140303e-65	0.2989790957705396	0.17978966020771464
Snx13	17.197441	0.94037104	2.775187070196774e-66	3.9989396641749525e-65	0.34629719656457625	0.23545915437496923
Strn3	17.14886	0.51160914	6.409591810308497e-66	9.198049411014918e-65	0.5624696159455518	0.490442829250685
Cep112	17.139631	1.1473844	7.512476284876645e-66	1.0765999848853296e-64	0.28390860476421975	0.16215196311670413
Prr14l	17.138346	0.9547571	7.680579899571569e-66	1.099938785344382e-64	0.3438664722087182	0.23399891712743442
Cdk19	17.056072	0.6712822	3.1504143692543836e-65	4.4872002490344706e-64	0.44255388105655485	0.33413181512412016
Nsd1	17.049047	0.5348108	3.5527487864655745e-65	5.056818130145094e-64	0.5433479176794684	0.4675384337724983
Alms1	17.007492	1.0275987	7.226543553063533e-65	1.0244199603348886e-63	0.3161562145519365	0.2017752547211603
Smg1	16.935452	0.8161372	2.4646061359657624e-64	3.477317109465557e-63	0.38210986874088476	0.2786592068778815
Zdhhc14	16.907598	0.60054904	3.9550241104801295e-64	5.572650235236989e-63	0.47156052503646084	0.3649444617631134
Setx	16.865503	0.8552322	8.071077759520557e-64	1.1349310282099798e-62	0.35666828714957055	0.24489327142364928
Snx24	16.859177	0.5388004	8.983235676913238e-64	1.2615038124726253e-62	0.5240641711229946	0.4257822113570362
Atp5f1c	16.83238	0.79217976	1.4130719847296493e-63	1.980378825657876e-62	0.3848646896775239	0.2786920211980508
Cdk12	16.808538	0.6976408	2.1131860080048983e-63	2.9556409502221947e-62	0.4373683357640577	0.3453707197821129
Dnajc5	16.806225	1.0230913	2.1972585022288143e-63	3.071181450515288e-62	0.3159941662615459	0.20415429293343615
Chd1	16.769411	1.0670408	4.085333537470985e-63	5.695020142727172e-62	0.2954140333819478	0.17788642963789397
Thrap3	16.71433	0.77737314	1.0307162052101951e-62	1.4311255601613874e-61	0.3874574623237725	0.28161249569312047
Arid5b	16.684298	0.85444415	1.7050174391477729e-62	2.362683121557978e-61	0.36282612218441096	0.25718223432706033
Sae1	16.674747	1.0077436	2.000556177204329e-62	2.77038710774544e-61	0.3150218765192027	0.2043511788544521
Hip1	16.607494	0.7148095	6.15093565821186e-62	8.484244540136175e-61	0.4190568789499271	0.3171668115965807
Abcg1	16.599333	1.1926469	7.046971866918036e-62	9.707412099987092e-61	0.26041160265759195	0.13867331703555433
Srsf2	16.5838	0.6686406	9.12715236924516e-62	1.2548188627776658e-60	0.443202074218117	0.3450425765804197
Myo5a	16.5709	0.9259056	1.1312026688641538e-61	1.5541805475364254e-60	0.3367363474315346	0.23212850087778306
Zfc3h1	16.559486	0.7717983	1.3675798945794107e-61	1.8764842977586338e-60	0.3924809593258791	0.2900129616564669
Rab1a	16.537945	1.238751	1.955813236427036e-61	2.678352731216802e-60	0.2526332847188462	0.131962788560928
Mtmr3	16.52974	0.65482515	2.241111671243937e-61	3.065045485929575e-60	0.4582725652244369	0.3730660060050206
Hectd1	16.491713	0.7574057	4.2085542858179514e-61	5.740829483178866e-60	0.39053637984119266	0.28784721652529166
Septin2	16.482683	0.7240952	4.886657075849626e-61	6.661485842149756e-60	0.4132231404958678	0.3146237017834583
Vps50	16.37895	1.090751	2.703729048200776e-60	3.6642781657774703e-59	0.2860152325392967	0.17168452312589214
Rbm6	16.375008	0.50490075	2.8847515096012636e-60	3.9045642446933564e-59	0.5478852698104035	0.48315805017309554
Dhx9	16.300718	1.1293472	9.753796094619541e-60	1.3117260354059864e-58	0.27645438340625506	0.16202070583602685
Rnf38	16.272465	0.9155525	1.547999675722476e-59	2.077808015441577e-58	0.3252309188138065	0.21432673218592593
Fnip1	16.236364	0.724238	2.7897237761420076e-59	3.737338574478807e-58	0.39815264948954787	0.29884001378201447
Fbxo11	16.236094	0.6371037	2.8021171269484414e-59	3.7515445519540884e-58	0.4569761789013126	0.37265582700290406
Cdc27	16.157833	1.1542884	1.0001667904175528e-58	1.332242498595579e-57	0.27499594879274025	0.16293950680076785
Ankrd17	16.096228	0.5810164	2.7114312741308686e-58	3.588880561453774e-57	0.4819316156214552	0.4011386569098755
Gnb1	16.051952	0.60073835	5.539410497765953e-58	7.313556706307366e-57	0.4726948630691946	0.39318118426881493
Rab14	16.038311	0.9093423	6.900493295987791e-58	9.099103298344655e-57	0.3252309188138065	0.21672217755828643
Ptpn2	16.035713	1.1121644	7.195326981558681e-58	9.481912350431133e-57	0.2664073894020418	0.15058491525701817
R3hdm2	15.9070015	0.5992698	5.666278895686955e-57	7.401819521929763e-56	0.4662129314535732	0.3844853894239446
Arl15	15.892948	0.54360133	7.091296239159476e-57	9.257541528656139e-56	0.46799546264786906	0.36236853762982163
Atrx	15.87754	0.5571867	9.066549790133666e-57	1.1806787757760401e-55	0.4918165613352779	0.4130502551313393
Hnrnph1	15.837886	0.7210933	1.7045599841481017e-56	2.2156109502572287e-55	0.3941014422297845	0.29711726197312505
Nav1	15.795142	0.5257818	3.360324189266666e-56	4.3435608478523376e-55	0.5023497002106628	0.41075325271948676
Nufip2	15.7846775	0.8395602	3.9667140184541785e-56	5.117915452979096e-55	0.3433803273375466	0.23860932911122415
Ogdh	15.758656	0.77376634	5.989374719203449e-56	7.713343388379578e-55	0.37173877815589046	0.2749675958588328
Htra2	15.642175	1.1607082	3.756732013951935e-55	4.802661183202212e-54	0.26916221033868093	0.1601502895863755
Zc3h7a	15.597655	1.0844822	7.55167353210778e-55	9.613138268012854e-54	0.2702965483714147	0.1599369965052749
Ube2k	15.579872	0.5344589	9.975426560535758e-55	1.2675442016254103e-53	0.498784637822071	0.4234359874649297
Brd4	15.561795	0.7462775	1.3233398457575505e-54	1.6784720632881308e-53	0.38194782045049425	0.28819176688706954
Gfpt1	15.546609	1.0474784	1.677550341757237e-54	2.1264522651319363e-53	0.2818019769891428	0.17347290357512019
Eif3a	15.524689	0.99304956	2.3614584942310568e-54	2.987950439954637e-53	0.2907146329606223	0.18323516382549346
Ube3c	15.516255	0.6688501	2.693153018202559e-54	3.405587827480992e-53	0.42375627937125265	0.3409243793991698
Smurf1	15.5096855	0.9499777	2.9833557212930507e-54	3.7702854763490117e-53	0.3074056068708475	0.2029893845674252
Usp48	15.447902	0.8880217	7.793965986216318e-54	9.820209787680968e-53	0.32879598120239834	0.22935569082347537
Pnp	15.379814	0.8297472	2.2359004968083756e-53	2.795342266910221e-52	0.2636525684654027	0.14034684736418973
Helz	15.291956	0.8237658	8.651289284121276e-53	1.0777357761787683e-51	0.33965321665856424	0.24057818832138345
Usp3	15.268141	0.8664355	1.2467757103089655e-52	1.5504092255241857e-51	0.3043266893534273	0.19362089615908382
Larp1	15.243261	0.9517	1.8252831859714465e-52	2.264431199827062e-51	0.3056230756765516	0.20412147861326682
Sf3b1	15.157718	0.5915008	6.736975281227073e-52	8.318458406725962e-51	0.4556797925781883	0.3772334246665245
Rnf111	15.156988	1.1246258	6.812199548227067e-52	8.40639056669386e-51	0.25587425052665697	0.14797617680355707
Arih2	15.146534	0.8126611	7.986936117628257e-52	9.832889174526954e-51	0.3419218927240318	0.24325255541518317
Polr2a	15.100216	0.9467331	1.6140365817041547e-51	1.9800989451146464e-50	0.29314535731648034	0.18794401876979114
Aebp2	15.073602	0.9207445	2.4157507555334736e-51	2.9549959358526725e-50	0.2983309026089775	0.1943428112028089
Fkbp15	15.06516	0.9623459	2.744997174908638e-51	3.351870167101602e-50	0.2796953492140658	0.1721603307683473
Caprin1	15.0135145	0.86351365	5.988864324356849e-51	7.291668375404511e-50	0.3273375465888835	0.23029089894830104
Nin	15.007913	1.1747956	6.516667991675268e-51	7.929684336242814e-50	0.2565224436882191	0.1544734121970828
Dnm1l	14.99541	0.7956196	7.867588215195482e-51	9.55688612513259e-50	0.35618214227839895	0.26566473609083
Cradd	14.958312	0.7075823	1.374691335028038e-50	1.6621556245788837e-49	0.3660670879922217	0.2651725212882902
Camkmt	14.958221	0.73091304	1.3765508970334213e-50	1.6634447324036146e-49	0.3761140819964349	0.2838766837848037
Memo1	14.946088	0.6427208	1.6517224836180913e-50	1.9913751346484706e-49	0.42618700372711066	0.3470278429506637
Ldha	14.913753	0.68989396	2.682448355062779e-50	3.2229347972633943e-49	0.38373035164479014	0.2882245812072388
Dpp8	14.901781	0.91529745	3.209113978465162e-50	3.853509946878613e-49	0.2967104197050721	0.19394903936077704
Psen1	14.826829	1.0809623	9.826653484576965e-50	1.1732666113760856e-48	0.2605736509479825	0.15604849956521025
Marf1	14.8266535	0.9048121	9.852417537015225e-50	1.175673227552995e-48	0.30578512396694213	0.2063528523847807
Prdm2	14.823549	0.87048525	1.0318567365935794e-49	1.2305977439943678e-48	0.3263652568465403	0.23217772235803705
Trpc4ap	14.780246	0.71412957	1.964478767338368e-49	2.3401853315918312e-48	0.3769243234483876	0.2878964380055456
Wwp2	14.745872	0.96761173	3.2707226161640264e-49	3.887413286309239e-48	0.2720790795657106	0.16622093881770003
Mkln1	14.638352	0.5809085	1.598963611419444e-48	1.8833635436528123e-47	0.4467671366067088	0.3703096031107975
Chd2	14.616701	0.5194607	2.1979569658439116e-48	2.5859913437645034e-47	0.4762599254577864	0.3946906429966037
Ppp2r5c	14.603503	0.60925055	2.6677578255385385e-48	3.136971989357319e-47	0.4221357964673473	0.34212210208535004
Gak	14.577192	0.974679	3.923215476944837e-48	4.60291749802045e-47	0.2877977637335926	0.18988006365978113
Vgll4	14.527506	0.7301931	8.112020908993907e-48	9.496182600668132e-47	0.35504780424566523	0.26023396610280725
Ppp4r1	14.523069	0.88299054	8.654655225353443e-48	1.0125753429395105e-46	0.2921730675741371	0.1900933567408817
Wac	14.493486	0.5145537	1.3320607672240431e-47	1.554145022015542e-46	0.4859828228812186	0.41291899785066205
Ola1	14.476406	1.0094037	1.7079745514924905e-47	1.98941080258842e-46	0.28569113595851564	0.19130748658714664
Atp13a3	14.462538	0.90047175	2.0894969838996758e-47	2.4310984330988124e-46	0.3002754820936639	0.20297297740734058
Canx	14.395805	0.7864103	5.498085117689794e-47	6.3546225235658336e-46	0.3176146491654513	0.21788708592429737
Ccdc50	14.348907	0.81768507	1.0822904670050833e-46	1.2460901664595595e-45	0.3166423594231081	0.22011845969581126
Lsm14a	14.305122	0.8118171	2.0327916426674198e-46	2.3365959199651934e-45	0.3158321179711554	0.21834648640666787
Arhgap39	14.2888155	0.77574384	2.5694251754148234e-46	2.9518119576847777e-45	0.33787068546426835	0.24697698075440122
Marchf7	14.212543	0.87978387	7.659380750110262e-46	8.775222776328511e-45	0.29298330902608977	0.19503191192636465
Phip	14.201866	0.58109313	8.920504303344513e-46	1.0214488980006611e-44	0.43331712850429427	0.35542830891401006
Trit1	14.160463	0.9264477	1.609302540037723e-45	1.8337302746973317e-44	0.2809917355371901	0.18318594234523947
Ankh	14.118728	0.81086326	2.9120103039519983e-45	3.3037450234122075e-44	0.37222492302706206	0.2989548639026071
Pola1	14.111221	1.2465776	3.2392020418522434e-45	3.672964305542138e-44	0.25052665694376924	0.15701652201020525
Ipo7	14.036362	0.92472655	9.338484940447696e-45	1.0475691560268935e-43	0.2796953492140658	0.18238199150109108
Cnot1	14.025051	0.7347146	1.0953285034745552e-44	1.2267445194362994e-43	0.35569599740722735	0.27163694236164665
Prpf38b	13.991337	0.93914944	1.7607199054848807e-44	1.966715691976346e-43	0.2792092043428942	0.18302187074439286
Mlxip	13.936953	0.77259725	3.7772914540856097e-44	4.192413585302218e-43	0.3064333171285043	0.20751776075079165
Cyth1	13.892489	0.79672086	7.034678659422561e-44	7.778959534464843e-43	0.3078917517420191	0.21181643669297281
Tle4	13.882916	0.6366498	8.040454325882104e-44	8.881778998758915e-43	0.3696321503808135	0.2766903476677222
Mrtfa	13.827436	0.9057195	1.7411579139370308e-43	1.9182930543144397e-42	0.2803435423756279	0.1863689314016637
Bbx	13.78336	0.77382725	3.2098220092646947e-43	3.5215661039373934e-42	0.3211797115540431	0.2297986841457612
Tial1	13.633595	0.58844984	2.5281111898910646e-42	2.7420785932362163e-41	0.41889483065953653	0.3420564734450114
Zup1	13.626706	0.851038	2.7783984757793754e-42	3.0073258876195343e-41	0.2792092043428942	0.18259528458219168
Zfp148	13.556243	0.6467239	7.27687918483962e-42	7.811932871958395e-41	0.38178577216010373	0.3053372491755402
Gapvd1	13.533152	0.7116444	9.965786083927348e-42	1.0660340358960245e-40	0.34694538972613836	0.26415527736304123
Spire1	13.490764	0.52403677	1.772549706104716e-41	1.8893379328007866e-40	0.40463458110516937	0.31573938866921525
Inpp5b	13.4723425	0.87735724	2.2753154025367874e-41	2.422766009628557e-40	0.2897423432182791	0.19965873107023904
Rb1	13.467298	0.55602074	2.436212902647466e-41	2.592773589690699e-40	0.42586290714632963	0.34791382959523537
Setd3	13.452594	1.0029762	2.9726030156371027e-41	3.160425701107885e-40	0.25133689839572193	0.15677041460893534
Atp2c1	13.448057	0.6584565	3.1606735241331983e-41	3.356974726797195e-40	0.3681737157672987	0.2875682948038524
Cnot6l	13.424138	0.83249116	4.366333195646848e-41	4.623461706057162e-40	0.30886404148436236	0.2234655203530821
Ttc28	13.386266	0.6201071	7.27477897839303e-41	7.679910174269298e-40	0.35213093501863557	0.25979097278052143
Pspc1	13.337035	0.59534365	1.409542716619499e-40	1.4857955051103276e-39	0.41549181656133527	0.3472575431918489
Morc3	13.328217	0.9618531	1.5864529256339977e-40	1.6697576324720077e-39	0.2574947334305623	0.16408800800669412
Sumo2	13.308644	0.9264083	2.061898122970761e-40	2.1679917776431784e-39	0.26024955436720143	0.16630297461812335
Pxk	13.287665	0.5513895	2.7296190972525347e-40	2.8643240236735056e-39	0.37838275806190247	0.28596039311555566
Dock7	13.281347	0.8054553	2.9700092405066544e-40	3.115018195921086e-39	0.29606222654350994	0.20689428866757453
Atf7	13.166796	0.5029106	1.3625841038495238e-39	1.4156560119578353e-38	0.4368821908928861	0.3566260316001903
Ireb2	13.121596	0.865427	2.4766377486650036e-39	2.5629411173993317e-38	0.2808296872467995	0.19107778634596137
Cstf3	13.024446	0.59223133	8.884386015390012e-39	9.126410445794561e-38	0.39167071787392643	0.31754417627852793
Ctcf	12.958598	0.89856875	2.1005122779504623e-38	2.151408911553952e-37	0.2641387133365743	0.17432607589952256
Herc4	12.903077	0.5720069	4.3247911476186834e-38	4.40804915901669e-37	0.40074542213579645	0.3277822441713564
Pbrm1	12.872985	0.5669982	6.388511891233245e-38	6.505174371617106e-37	0.405444822557122	0.3327700208370933
Itsn1	12.85492	0.74978465	8.07087094996541e-38	8.198346915551105e-37	0.33884297520661155	0.2652709642487982
Stk38	12.814661	0.83886784	1.3573015559447804e-37	1.3727537106579e-36	0.2926592124453087	0.21025775648493003
Pwwp2a	12.765198	0.6740524	2.5649831253881246e-37	2.586697268248553e-36	0.33657429914114406	0.254393017112668
Itpr1	12.729314	0.6247021	4.0639669999690125e-37	4.084618030745461e-36	0.31291524874412574	0.21885510836929237
Naa15	12.7236185	0.65191305	4.371390360600453e-37	4.387293934913791e-36	0.35747852860152324	0.28297428998014734
Prkdc	12.722957	0.769328	4.408584469466466e-37	4.422506315159518e-36	0.3056230756765516	0.2221529475463092
Pias2	12.696139	0.5789383	6.211952023428517e-37	6.216696234997723e-36	0.39183276616431695	0.3225319529442649
Fam76b	12.695024	0.7977455	6.301127705203752e-37	6.302931463134631e-36	0.28407065305461027	0.19634448473313754
Atp6v0a1	12.692288	0.64574224	6.525089378626026e-37	6.523844726384037e-36	0.3686598606384703	0.2995947431459089
Itgb1	12.689074	0.84156096	6.7984839209216935e-37	6.793947277695149e-36	0.25182304326689353	0.15847675925774007
Cbfa2t2	12.620651	0.6081671	1.6247204897270242e-36	1.6128735694894314e-35	0.3769243234483876	0.30335198280529624
Trafd1	12.581404	0.9453303	2.672393314289246e-36	2.645391795438542e-35	0.2544158159131421	0.16748429014421895
Mark2	12.52547	0.6468782	5.4169421631918804e-36	5.342032426786499e-35	0.3597472046669908	0.287683144924445
Dmtf1	12.501402	0.5764121	7.334631614059204e-36	7.209464904846004e-35	0.3568303354399611	0.27275262924740357
Arhgap12	12.497211	0.87024164	7.73156818464128e-36	7.596066474188804e-35	0.2531194295900178	0.16394034356593218
Mapk14	12.376798	0.84314716	3.489905832526222e-35	3.398484239885963e-34	0.27726462485820774	0.19563897684949713
Bicra	12.358057	0.77785146	4.4068120470809964e-35	4.279445177355265e-34	0.280667638956409	0.19545849808856586
Itch	12.2809725	0.5540329	1.1461216979304498e-34	1.1032868465936552e-33	0.39766650461837627	0.326059492362467
Cdkal1	12.245504	0.5340777	1.7757061857691157e-34	1.7046454162470366e-33	0.41614000972289744	0.35572363779553395
Top1	12.193823	0.5121592	3.353163229950965e-34	3.210156177130226e-33	0.4381785772160104	0.3782998900720274
Mapk1ip1l	12.179902	0.83116525	3.977572025859623e-34	3.8061969463337675e-33	0.2659212445308702	0.1819061838586359
Bmpr2	12.038354	0.59233826	2.233670270580233e-33	2.1123649478116898e-32	0.3634743153459731	0.29419678747805544
Hiat1-ps1	11.986273	0.66810143	4.1935105669458645e-33	3.9532887835695596e-32	0.3151839248095933	0.2358529262170011
Itm2b	11.950179	0.54965067	6.47852659952358e-33	6.088246915536143e-32	0.3509965969859018	0.2696680831514873
Tsc22d2	11.9498415	0.75442994	6.504888055989474e-33	6.110281495603732e-32	0.2787230594717226	0.19662340645457677
Arid2	11.856105	0.5532461	2.0006873671002605e-32	1.8642849483832916e-31	0.38227191703127533	0.31240873517202905
Cables1	11.797495	0.6409025	4.0210232270886964e-32	3.7352579964174394e-31	0.26964835520985253	0.17978966020771464
Vps35	11.796514	0.861343	4.068199148138388e-32	3.7774075881253075e-31	0.25198509155728405	0.17025710019852663
Rngtt	11.76961	0.60558087	5.598250958621395e-32	5.182027796841332e-31	0.358612866634257	0.29178493494561025
Atf6	11.685429	0.81920266	1.5131434789325384e-31	1.3883836402319301e-30	0.26478690649813647	0.18600797387980114
Ldlrad3	11.681819	0.7646483	1.5788094439115557e-31	1.4480016973337568e-30	0.26089774752876355	0.17785361531772464
Cd46	11.632903	0.78021765	2.803961857358817e-31	2.561562714657297e-30	0.27823691460055094	0.20208699076276887
Fbxl20	11.600806	0.7344333	4.082121735967459e-31	3.713048343440076e-30	0.3033543996110841	0.23160347175507393
Dido1	11.592321	0.6387439	4.507465752523483e-31	4.0928335629020066e-30	0.33770863717387783	0.2678468883820899
Rc3h1	11.574948	0.5385407	5.520452969801593e-31	5.0018071289913656e-30	0.3672014260249554	0.2948530738814419
Srsf4	11.558364	0.7934156	6.697228077008224e-31	6.060167624624705e-30	0.2743477556311781	0.19836256542355082
Nsd2	11.533872	0.8471673	8.904693228366569e-31	8.036840216355293e-30	0.2899043915086696	0.22326863443206615
Map2k5	11.530067	0.62801415	9.307117142884477e-31	8.396429346717553e-30	0.32798573975044565	0.25577121855977947
Dhx15	11.452864	0.7579531	2.2750267392876456e-30	2.0383850690557596e-29	0.2818019769891428	0.20658255262596598
Prrc2c	11.452561	0.5853818	2.2829950038673243e-30	2.0446507155524272e-29	0.35585804569761786	0.2900949974568902
Ahcyl2	11.4280615	0.5989263	3.0279434498037643e-30	2.7060469892832787e-29	0.34451466537028036	0.2774286698715319
Smarcad1	11.240264	0.6818482	2.586070860063805e-29	2.2819680830007466e-28	0.3001134338032734	0.22681258101035293
P4ha1	11.205837	0.67087096	3.8172645625350476e-29	3.3598979352690934e-28	0.29233511586452765	0.21700109927972566
Dnajb6	11.201793	0.6108125	3.9956289975538776e-29	3.515415760080344e-28	0.32976827094474154	0.259134686377135
Rptor	11.133518	0.7443588	8.61662824951474e-29	7.5242077417461905e-28	0.2886080051855453	0.21967546637352542
Papola	11.106059	0.57828087	1.1721983559498687e-28	1.021034928576857e-27	0.3587749149246475	0.2979540271374428
Kat2b	11.104751	0.54866105	1.1894953031503666e-28	1.0356710351266855e-27	0.29557608167233834	0.21125859325009433
Vps13d	11.03154	0.6494	2.692162943493071e-28	2.320883563868245e-27	0.3130772970345163	0.24582847954847495
Snx27	11.01537	0.8424371	3.2220996358432058e-28	2.7731749164650515e-27	0.25198509155728405	0.1786739733219577
Cul3	11.002696	0.6382917	3.708752818252226e-28	3.186791458503122e-27	0.3159941662615459	0.2474527883968564
Kcmf1	10.966395	0.7550208	5.543880039797939e-28	4.7558506102456455e-27	0.25765678172095285	0.18162726213719668
Slf2	10.938226	0.64829683	7.566640263212702e-28	6.477835024847591e-27	0.3216658564252147	0.25815025677205533
Gpbp1	10.904099	0.6183553	1.1017860512155875e-27	9.394081476122818e-27	0.3166423594231081	0.2474035669166024
Pank2	10.888592	0.7066407	1.306450483637139e-27	1.1125524305416838e-26	0.29233511586452765	0.22402336379596055
Clip1	10.882713	0.7398206	1.3935153790277512e-27	1.1857322823334348e-26	0.2882839086047642	0.22248109074800243
Tbc1d22a	10.876759	0.7763316	1.4875908018063113e-27	1.2652668864369624e-26	0.26089774752876355	0.1882557548113997
Fbxw7	10.829181	0.8104865	2.5038581010485095e-27	2.1236201030171136e-26	0.2526332847188462	0.18124989745524947
Tnrc18	10.818109	0.63960266	2.8254745949247658e-27	2.3944583814548358e-26	0.2986549991897586	0.22674695237001427
LOC100912041	10.7931595	0.61705416	3.708164162441174e-27	3.133630384108894e-26	0.332036947010209	0.2689625752678469
Ube2d3	10.790326	0.6738056	3.8242979343486545e-27	3.2278675721237477e-26	0.2865013774104683	0.2153931975914289
Snx1	10.772665	0.71211404	4.6339057305959326e-27	3.901785845288125e-26	0.2555501539458759	0.1788380449228043
Pigf	10.7548275	0.6308739	5.623927504113693e-27	4.722117102572995e-26	0.26981040350024305	0.19130748658714664
Sppl3	10.703457	0.6651651	9.805086150454526e-27	8.177145434782402e-26	0.2944417436396046	0.22569689412459598
Uhrf2	10.655606	0.6520912	1.6417072216692608e-26	1.3658743495840365e-25	0.30238210986874087	0.2360662192981017
Fam120a	10.573698	0.7145259	3.946187093263729e-26	3.258596242511514e-25	0.2722411278561011	0.2025299840850547
Epc2	10.462028	0.6987478	1.2906400313485905e-25	1.0512649144232536e-24	0.27613028682547397	0.20769823951172292
Glud1	10.404732	0.5883934	2.359197239951545e-25	1.9105032573512587e-24	0.26527305136930807	0.18732054668657402
Cacul1	10.23473	0.6623495	1.3858147991912106e-24	1.103074908118562e-23	0.2816399286987522	0.21513068303007432
Tia1	10.156238	0.7424373	3.1084171870876062e-24	2.4574311743770267e-23	0.2570085885593907	0.18950269897783392
Ddx39b	10.12987	0.5552375	4.071881301611896e-24	3.211853399909519e-23	0.33754658888348726	0.2787904641585588
Oga	10.043073	0.5496854	9.855531923900563e-24	7.707239176296129e-23	0.33074056068708474	0.27019311227419646
Kdm5a	10.039161	0.5870814	1.0254243898772913e-23	8.013062899056016e-23	0.3258791119753687	0.26860161774598434
Ranbp2	10.02194	0.5394348	1.2208292401875368e-23	9.522286402444901e-23	0.351968886728245	0.29910252834336903
Supt20h	9.940762	0.6286884	2.7670224748543884e-23	2.1462594601478766e-22	0.28212607356992386	0.21613151979523865
Trim24	9.9059725	0.5681035	3.9213456322503023e-23	3.034881230186779e-22	0.31194295900178254	0.2501763769709101
Pten	9.842436	0.669977	7.389972657483751e-23	5.692070783864964e-22	0.27596823853508345	0.21391655318380942
Smchd1	9.78121	0.63918066	1.355802426371116e-22	1.0359239676128576e-21	0.2865013774104683	0.2250570148812942
Ubap2l	9.77486	0.56723446	1.4435591459943656e-22	1.1017714253701444e-21	0.32993031923513205	0.2748363385781555
Clk4	9.737657	0.50805753	2.083021787580294e-22	1.5846384179393482e-21	0.35747852860152324	0.303942640568344
Map3k2	9.716754	0.6984831	2.558069457967309e-22	1.9425021461695984e-21	0.25960136120563926	0.19580304845034374
Hdlbp	9.649571	0.6540081	4.936146282052566e-22	3.7213679593496616e-21	0.2926592124453087	0.2360169978178477
Dcaf5	9.597675	0.7062071	8.176746690139841e-22	6.135779209215173e-21	0.25992545778642034	0.19839537974372015
Xrn2	9.5878105	0.61734176	8.997379288371491e-22	6.741924737669645e-21	0.2748339005023497	0.21079919276772383
Kat6a	9.467322	0.55862945	2.8710770869571104e-21	2.135331756124256e-20	0.29249716415491817	0.22989712710626917
Fars2	9.451327	0.5608781	3.3456097874384024e-21	2.4786619855776282e-20	0.32182790471560524	0.26850317478547636
Creb1	9.427337	0.5507422	4.2063509655809065e-21	3.1042011384853676e-20	0.3061092205477232	0.246698059032962
Mta3	9.392045	0.6316904	5.8846269854757354e-21	4.327502258066793e-20	0.2816399286987522	0.22271079098918767
Ddx42	9.292674	0.6671461	1.504593670954864e-20	1.0938041229278668e-19	0.25149894668611245	0.18904329849546342
Btaf1	9.267212	0.57198924	1.910754350812918e-20	1.3871494362584364e-19	0.3059471722573327	0.25121002805624376
Dnajc1	9.256907	0.5763121	2.104385347243029e-20	1.5256066110061324e-19	0.2997893372224923	0.24479482846314132
LOC100363642	9.245397	0.70321107	2.3436982720437067e-20	1.6961676897365674e-19	0.2544158159131421	0.19572101264992042
Tcerg1	9.236113	0.55514663	2.556155799857224e-20	1.8480124999933297e-19	0.3221520012963863	0.2729823294885888
Slc6a6	9.213009	0.5222815	3.171087980890924e-20	2.2854943488263705e-19	0.29346945389726137	0.23334263072404798
Uqcc5	9.121423	0.625123	7.414440735496581e-20	5.291053929898615e-19	0.26024955436720143	0.19823130814287354
Zfp277	9.09086	0.5771226	9.825868810584832e-20	6.985729585714533e-19	0.2996272889321018	0.24525422894551183
Ckap5	9.0539465	0.57154197	1.3789295101829442e-19	9.763808210231545e-19	0.38292011019283745	0.36123644358398005
Khdc4	8.9206	0.6312167	4.637675760869535e-19	3.2443613614411304e-18	0.27013450008102413	0.21481894698846576
Tpp2	8.756938	0.60368115	2.0062623513353584e-18	1.381389046242927e-17	0.28342245989304815	0.23107844263236477
Ythdf3	8.682687	0.5456743	3.865261680141167e-18	2.6448784721227058e-17	0.28536703937773455	0.23024167746804705
Supt3h	8.680098	0.51967824	3.9543026010272716e-18	2.70404136768225e-17	0.3140495867768595	0.2632856978785542
Mapkap1	8.67772	0.54180646	4.0378240605813274e-18	2.758456150346957e-17	0.31291524874412574	0.26582880769167666
Tnks2	8.570503	0.5544858	1.0303402089708274e-17	6.954962273432828e-17	0.3048128342245989	0.2562634333623193
Nfatc3	8.553155	0.51531094	1.197687553333935e-17	8.068996543444498e-17	0.2796953492140658	0.22134899670216082
Tnpo3	8.372952	0.59157217	5.619208299433775e-17	3.714133707627003e-16	0.2681899205963377	0.2158197837536301
Nisch	8.366079	0.5435306	5.956722022853994e-17	3.935979638548908e-16	0.28617728082968724	0.23468801785099017
Mbtd1	8.257404	0.5920965	1.4887428782846332e-16	9.702512647222761e-16	0.2727272727272727	0.2229076769102036
Nf2	8.187303	0.5680979	2.671451185655694e-16	1.7244349001988077e-15	0.2574947334305623	0.2039245926922509
Ppp4r3a	8.171585	0.5177082	3.0436318925605294e-16	1.9598521578447193e-15	0.298492950899368	0.2515217640978523
Wdfy2	7.9973907	0.51645726	1.2708332085836716e-15	8.027806282363742e-15	0.25376762275158	0.19747657877897914
B3galt9	7.899332	0.5292444	2.8040213587790527e-15	1.7522835114206143e-14	0.2748339005023497	0.224679650199347
Ap1g1	7.898316	0.57082826	2.8269652329885695e-15	1.7660951452574e-14	0.2704585966618052	0.22348192751316676
Serbp1	7.683849	0.54261327	1.5437899145806674e-14	9.384488068744063e-14	0.25149894668611245	0.20141429719929776
Dcaf1	7.515191	0.5958742	5.6827968450000474e-14	3.391560451245972e-13	0.254091719332361	0.2087482977571412
Psma3	7.5126452	0.55328226	5.79443173553497e-14	3.455234805666274e-13	0.251660994976503	0.20366207813089632
Parg	7.396328	0.5796526	1.4000201689495288e-13	8.259094783960557e-13	0.2552260573650948	0.2111929646097557
Ep300	7.3405256	0.50364834	2.127567727927438e-13	1.243562447274231e-12	0.2743477556311781	0.22966742686508393
Cyld	6.973515	0.5532375	3.0911827884997816e-12	1.7333441653834293e-11	0.25230918813806513	0.21094685720848577
Psmd14	6.809212	0.5022527	9.813468287861462e-12	5.4044963520699614e-11	0.2722411278561011	0.23403173144760372
Prpf40a	6.7494516	0.51827765	1.4840496824379025e-11	8.132406074749886e-11	0.25992545778642034	0.2206106744983511
Atp1b1	6.659388	0.5257336	2.7496968060106213e-11	1.485445587086284e-10	0.2659212445308702	0.23032371326847037
Eps15l1	6.5556135	0.50409675	5.5413580927637334e-11	2.9577422039940027e-10	0.2646248582077459	0.22812515381712578
Prpf40b	6.071986	0.51002777	1.263379541126955e-09	6.314187237012572e-09	0.2565224436882191	0.22353114899342072
Gtf2i	-13.7111	-0.51317185	8.712770864811164e-43	9.504263993321065e-42	0.2536055744611894	0.3657155982870925
Map4k5	-13.812237	-0.5339943	2.1504862631032056e-43	2.365534889413526e-42	0.27564414195430237	0.38441976078360596
Aopep	-14.12345	-0.5493413	2.723254405371688e-45	3.092944304605786e-44	0.25927726462485823	0.3714745114768085
Mast4	-14.488333	-0.74883074	1.4358615347830798e-47	1.6733892683858838e-46	0.619024469291849	0.6241611839406717
Wwp1	-14.54332	-0.56376433	6.439260307656693e-48	7.54220846985085e-47	0.28698752228163993	0.3997276411425946
Kif13b	-14.686471	-0.7203994	7.870765937612153e-49	9.312555228441107e-48	0.2511748501053314	0.3559861523568885
Impact	-15.003712	-0.60901105	6.942568889366125e-51	8.438139091852184e-50	0.2707826932425863	0.3859620338315641
Rabgap1l	-15.280506	-0.51770157	1.0313587873658102e-52	1.2832918893716069e-51	0.3415977961432507	0.4555283925905265
Fam168a	-15.743617	-0.5381755	7.597417504056304e-56	9.778235444447174e-55	0.2989790957705396	0.4259298757977982
Ppp2r2a	-17.388624	-0.6455258	1.0062104677615561e-67	1.4690953110786063e-66	0.34726948630691945	0.46625867528589476
Ppp2r3a	-17.50503	-0.53816044	1.3116012359946798e-68	1.9392828994262662e-67	0.3866472208718198	0.5201233818438367
Glcci1	-17.50789	-0.6548439	1.2473270069329521e-68	1.845551025219215e-67	0.2908766812510128	0.4236985020262843
Lig3	-17.588512	-0.78956306	3.016905936616412e-69	4.489173163030496e-68	0.37173877815589046	0.4748560271702571
Rmdn1	-17.993284	-0.57636964	2.1992497385018558e-72	3.3656547457978035e-71	0.3800032409658078	0.5136097392902262
Cab39l	-17.995403	-0.85014606	2.1167358479454232e-72	3.241744615633582e-71	0.2651110030789175	0.3921475331834813
Bin1	-18.448109	-0.9135947	5.4001913242683845e-76	8.596842164359223e-75	0.2536055744611894	0.38136802900785904
Nfia	-18.505241	-0.5434154	1.8733445040875823e-76	3.002793644701854e-75	0.5490196078431373	0.6234064545767773
Dock1	-18.96645	-0.86312187	3.2299782681464104e-80	5.378850227955333e-79	0.25328147788040833	0.3847314968252145
Cadm1	-19.71705	-0.69800484	1.5394946009041469e-86	2.7238011647726874e-85	0.40868578836493274	0.5353656335624867
App	-20.61535	-0.6811623	1.9986641318469712e-94	3.768344621250324e-93	0.3919948144547075	0.5281792974454051
Atrn	-21.420696	-0.86763966	8.569817325143815e-102	1.704694402646729e-100	0.2805055906660185	0.4344451918817372
Rtn4	-21.789434	-0.9754272	2.922343389397007e-105	5.995093101966502e-104	0.28439474963539135	0.4319348963887841
Scd2	-22.019335	-0.9702894	1.8799991171586608e-107	3.8987202265428765e-106	0.27726462485820774	0.42932615793532297
Ncoa1	-22.257433	-0.79315495	9.556501458912301e-110	2.0197742901971304e-108	0.33041646410630365	0.48678403255180563
Sik3	-22.469276	-0.7314041	8.293201690264332e-112	1.7796854313007368e-110	0.4454707502835845	0.57948448703014
Lrba	-22.522327	-0.83721745	2.508473275439435e-112	5.399656128630718e-111	0.256198347107438	0.43185286058836075
Fnbp1	-23.306612	-1.0541732	3.799070022369666e-120	8.667171065179807e-119	0.5201750121536218	0.5782375428637058
Mbnl2	-25.177422	-0.8260884	7.080298947031883e-140	1.8169589684635307e-138	0.3582887700534759	0.5341022822359678
ENSRNOG00000066115	-26.1847	-0.95885444	3.969631957149096e-151	1.079472161006329e-149	0.3514827418570734	0.5139214753318349
Ralgapa1	-26.5264	-0.92607856	4.8086944302837355e-155	1.3335858125043492e-153	0.2975206611570248	0.49113192997424077
Dlg1	-27.029947	-1.0584575	6.573768774444449e-161	1.8932092874313507e-159	0.2717549829849295	0.46399448719421155
Cdc42bpa	-27.836103	-1.0118448	1.5867821410182287e-170	4.814540429607552e-169	0.30351644790147464	0.5014028121872385
Arap2	-27.922504	-1.3680223	1.4225336161207938e-171	4.328714048706612e-170	0.25198509155728405	0.4317380104677681
Pcdh7	-27.939749	-1.0901906	8.782339989731898e-172	2.68803708357254e-170	0.3487279209204343	0.5149223120969991
Clasp2	-27.971893	-0.8200238	3.571386156368103e-172	1.0947029554738837e-170	0.4231080862096905	0.6051616925626343
Agap1	-29.57983	-1.0295106	2.716013638397252e-192	9.024396504379839e-191	0.3689839572192513	0.5536596170568836
LOC108352541	-29.62204	-1.2724245	7.77460831008048e-193	2.5914537015762694e-191	0.28666342570085884	0.47938440335362353
Tcf4	-29.875605	-0.63960457	4.08302355175437e-196	1.391945882700522e-194	0.6968076486793064	0.7855584176934814
Atp8a1	-30.26637	-1.0327525	3.177542668215981e-201	1.1177912681512795e-199	0.36315021876519205	0.5568590132733925
Dpp10	-30.456972	-1.9115099	9.685389668789216e-204	3.4652539214306263e-202	0.2813158321179712	0.45751365896077045
Pbx1	-31.00215	-1.1090649	5.0425598237865034e-211	1.8845331419876617e-209	0.32944417436396045	0.5360711414461271
Eml6	-33.872025	-1.2973195	1.7204308951872872e-251	7.625909967969697e-250	0.3333333333333333	0.5555464404666196
Sdccag8	-35.642857	-0.8750438	3.0403330561923097e-278	1.5105123899556388e-276	0.5927726462485821	0.7665425191553594
Fhit	-36.029125	-1.1586791	2.928176889796277e-284	1.4864928976142553e-282	0.36379841192675416	0.6081970171782967
Slc44a1	-36.18999	-1.537495	8.74775999855016e-287	4.495233728666732e-285	0.30140982012639767	0.5268175031583783
Kif1b	-37.40704	-1.1122618	3.00238299059555e-306	1.6350119943071765e-304	0.4125749473343056	0.6376314623701783
Ccdc88a	-37.63034	-1.3353521	6.8602350825827e-310	3.7751099407199115e-308	0.28212607356992386	0.5463912451393789
Mbp	-39.30337	-2.6311948	0.0	0.0	0.2545778642035327	0.48561912418579467
Septin7	-39.682137	-1.6425153	0.0	0.0	0.3150218765192027	0.5585489507621126
Adarb2	-41.185253	-1.7507461	0.0	0.0	0.2702965483714147	0.5469983100625113
Plp1	-42.382847	-1.7615087	0.0	0.0	0.4738292011019284	0.6697074603356905
Phactr1	-48.61544	-1.988174	0.0	0.0	0.30935018635553396	0.5954158394723458
Phlpp1	-50.192226	-1.9204825	0.0	0.0	0.30286825473991247	0.6173686196656221
Zbtb20	-51.98872	-1.6438249	0.0	0.0	0.4530870199319397	0.7139903854041904
Nkain2	-60.077187	-3.310647	0.0	0.0	0.2748339005023497	0.6168107762227436
Adgrl3	-63.44135	-2.2637427	0.0	0.0	0.3104845243882677	0.6889694662750825
Nrxn1	-67.81476	-3.2664106	0.0	0.0	0.2800194457948469	0.6710528474626327
Ptprd	-74.23532	-3.100353	0.0	0.0	0.3249068222330254	0.7382073536891499
Lsamp	-87.66995	-3.632098	0.0	0.0	0.4039863879436072	0.8179133373804328
Pcdh9	-95.647705	-3.7674804	0.0	0.0	0.4457948468643656	0.8599977029975882
