# Supplementary material for: Single-cell RNA sequencing identifies microglial state changes associated with iTBS after ischemia–reperfusion injury
Source: PLoS One. 2026 Apr 20;21(4):e0346888. doi: 10.1371/journal.pone.0346888 (PMC13095131; doi:10.1371/journal.pone.0346888)
Supplement: S1 File — These materials provide additional support for the results presented in this study. (ZIP) [file pone.0346888.s005.zip › single-cell RNA sequencing/standard analysis/05-Marker_gene_analysis/cluster6/differentially_expressed_genes.xls]

names	scores	logfoldchanges	pvals	pvals_adj	pct_nz_group	pct_nz_reference
Ano4	73.83726	3.1271222	0.0	0.0	0.9975212464589235	0.4475706109244743
Pde4b	72.194725	3.020547	0.0	0.0	1.0	0.6279395296752519
Pak5	71.83661	2.9555779	0.0	0.0	0.9964589235127479	0.4227945750902078
Tmeff2	71.287315	3.0939758	0.0	0.0	0.9985835694050992	0.5165173572228443
Pcdh9	71.09976	2.475918	0.0	0.0	1.0	0.8140941893741446
Zfp536	70.57927	2.931812	0.0	0.0	0.9872521246458924	0.30283376881921115
Plcl1	69.96541	2.7013323	0.0	0.0	0.9943342776203966	0.47093131765584173
Nkain2	69.76338	3.0619385	0.0	0.0	1.0	0.5671581435859151
Rnf220	69.21924	3.0857131	0.0	0.0	0.9865439093484419	0.28171270374517854
St6galnac3	68.81647	2.747636	0.0	0.0	0.9918555240793201	0.3419652855543113
Frmd5	67.66992	2.5888832	0.0	0.0	0.9996458923512748	0.5471102401393555
Map7	67.66257	2.5949168	0.0	0.0	0.9907932011331445	0.37377130770187883
Slc24a2	67.48035	2.7439883	0.0	0.0	0.976628895184136	0.3634440711708349
Fnbp1	66.94688	2.497874	0.0	0.0	0.9968130311614731	0.5542802040562399
Mobp	66.902466	2.8855522	0.0	0.0	0.9801699716713881	0.2740917008834142
Septin4	66.77182	2.698886	0.0	0.0	0.9582152974504249	0.26294015179793456
Ttll5	66.451515	2.6518924	0.0	0.0	0.9681303116147308	0.38101903695408734
Mbp	66.06025	3.1442897	0.0	0.0	0.9996458923512748	0.4408672390195347
Slain1	65.92245	2.670776	0.0	0.0	0.9603399433427762	0.27133880801294014
Septin7	65.80857	2.261499	0.0	0.0	0.9907932011331445	0.516190742814483
LOC103691527	65.73584	2.4978282	0.0	0.0	0.9844192634560907	0.38736468831653603
Cfap20dc	65.13206	2.5491645	0.0	0.0	0.9628186968838527	0.27586475052880427
Creb5	65.065735	2.7608328	0.0	0.0	0.9231586402266289	0.23976608187134502
Unc5c	64.79389	2.3516235	0.0	0.0	0.9861898016997167	0.43673012318029114
Trim2	64.03308	2.4464316	0.0	0.0	0.9621104815864022	0.40060034838870223
Edil3	63.84653	2.4468389	0.0	0.0	0.9585694050991501	0.46261042677616027
Ppp1r16b	63.63106	2.4436455	0.0	0.0	0.955028328611898	0.2927087221600099
Plp1	63.57834	2.4808848	0.0	0.0	1.0	0.6364003981585169
Tspan2	63.403973	2.6801076	0.0	0.0	0.9132436260623229	0.2498133631952221
Mog	63.36163	2.737097	0.0	0.0	0.9957507082152974	0.2852588030359587
Dock10	62.93486	2.12836	0.0	0.0	0.9893767705382436	0.5315882792086599
Plekhh1	62.877045	2.4905443	0.0	0.0	0.9362606232294618	0.22853676745054124
Eya4	62.68578	2.896128	0.0	0.0	0.8640226628895185	0.16546908050267511
Pak1	62.17072	2.5907395	0.0	0.0	0.896600566572238	0.25189747418190866
Arhgap23	62.080402	2.3987458	0.0	0.0	0.9298866855524079	0.26765273111857657
Qki	61.97816	1.6168985	0.0	0.0	1.0	0.8615310439218614
Kndc1	61.477535	2.856789	0.0	0.0	0.851628895184136	0.19078947368421054
Myo1d	61.45932	2.5455616	0.0	0.0	0.8870396600566572	0.23013873335821824
Grm3	61.158257	2.583989	0.0	0.0	0.9567988668555241	0.5037793952967525
Pex5l	60.928715	2.6777408	0.0	0.0	0.9412181303116147	0.3448114968271743
Ttll7	60.573296	2.175646	0.0	0.0	0.9621104815864022	0.35756501182033096
LOC100302465	60.476166	2.7906842	0.0	0.0	0.8551699716713881	0.18148873957944506
Lpar1	60.0163	2.7363415	0.0	0.0	0.8353399433427762	0.1483451536643026
Opalin	59.822964	2.734283	0.0	0.0	0.8381728045325779	0.1612541993281075
Samd12	59.514874	2.12113	0.0	0.0	0.9621104815864022	0.487899713823566
Enpp2	59.5089	2.2629662	0.0	0.0	0.9458215297450425	0.3659636680353366
Mag	59.432198	2.3103135	0.0	0.0	0.9203257790368272	0.23985940027373398
Eml1	59.17449	2.5299456	0.0	0.0	0.8657932011331445	0.2500155530670648
Slc44a1	59.023716	2.0189402	0.0	0.0	0.9776912181303116	0.4853801169590643
Ank3	58.867233	2.1578324	0.0	0.0	0.988314447592068	0.5180882169963917
Ncam2	58.71229	2.2118478	0.0	0.0	0.9840651558073654	0.5778119945253204
St18	58.5852	2.710827	0.0	0.0	0.8155099150141643	0.14189063083240014
Mfn1	57.884193	2.032507	0.0	0.0	0.9351983002832861	0.3691831529177554
Ptprd	57.672577	2.0929084	0.0	0.0	1.0	0.6870411845215877
Sytl2	57.643772	2.5789936	0.0	0.0	0.8186968838526912	0.17985566753763843
Phlpp1	57.341732	1.8579334	0.0	0.0	0.9844192634560907	0.5710619634191862
Mast4	56.840813	2.2396357	0.0	0.0	0.9500708215297451	0.6093536145327859
Bin1	56.71224	2.150016	0.0	0.0	0.8969546742209632	0.3464601219360458
Fa2h	56.30327	2.330016	0.0	0.0	0.8431303116147308	0.18704118452158766
Spock1	55.967648	2.222887	0.0	0.0	0.8863314447592068	0.31359649122807015
Ugt8	55.894608	2.3070402	0.0	0.0	0.8413597733711048	0.1960930695533159
Tubb4a	55.833214	2.159548	0.0	0.0	0.8675637393767706	0.21217494089834515
Psd3	55.70356	1.960138	0.0	0.0	0.9444050991501416	0.4826894363568496
LOC108352541	55.36678	1.8809428	0.0	0.0	0.9479461756373938	0.44030732860520094
Sik3	55.238018	1.753673	0.0	0.0	0.9606940509915014	0.5498786860768944
Ncam1	55.18306	1.6671461	0.0	0.0	0.9950424929178471	0.6335230807515242
Dnm3	55.078003	1.8720278	0.0	0.0	0.9844192634560907	0.4829071792957571
Gab1	55.017513	2.0909672	0.0	0.0	0.8895184135977338	0.2988521836506159
Usp54	54.821682	1.8657875	0.0	0.0	0.9688385269121813	0.526875699888018
Magi2	54.761776	1.8410335	0.0	0.0	0.9759206798866855	0.7015677491601344
Erbb4	54.622704	2.087746	0.0	0.0	0.9939801699716714	0.5034994400895857
Plekhg3	54.23129	2.3135338	0.0	0.0	0.8002832861189801	0.16593567251461988
Zeb2	53.728878	1.6061265	0.0	0.0	0.9985835694050992	0.7174785367674505
Car2	53.700344	2.2362845	0.0	0.0	0.8410056657223796	0.2358467089710091
Elapor2	53.56031	2.0082445	0.0	0.0	0.8721671388101983	0.30580440462859276
Lig3	53.542324	1.8681468	0.0	0.0	0.9546742209631728	0.44388453403011074
Nfasc	53.297844	2.1721509	0.0	0.0	0.8601274787535411	0.31987993032225953
Ctnna3	53.094044	2.0102036	0.0	0.0	0.9323654390934845	0.5109649122807017
Otud7b	53.06436	1.9428664	0.0	0.0	0.8863314447592068	0.3080440462859276
Rffl	52.965805	2.0434983	0.0	0.0	0.8502124645892352	0.25614346149060596
AABR07043389.1	52.68013	2.5506194	0.0	0.0	0.7443342776203966	0.14528119945253204
Arap2	52.43887	1.8856623	0.0	0.0	0.9174929178470255	0.393150429264651
Rnf43	52.250866	2.0699713	0.0	0.0	0.8466713881019831	0.2604361080004977
Mapt	51.99598	1.7082838	0.0	0.0	0.9412181303116147	0.4598108747044917
Ankrd28	51.97156	1.6667494	0.0	0.0	0.9776912181303116	0.5419466218738335
LOC120093688	51.770782	2.279991	0.0	0.0	0.7871813031161473	0.19704180664427026
Anks1b	51.533024	1.8353112	0.0	0.0	1.0	0.6280328480776409
Cldn11	51.504406	2.043555	0.0	0.0	0.8275495750708215	0.23321824063705363
Limch1	51.387848	1.8733517	0.0	0.0	0.8810198300283286	0.34479594376010947
Fgfr2	51.292145	2.1587996	0.0	0.0	0.7932011331444759	0.19853490108249347
Apod	51.21794	1.947694	0.0	0.0	0.8757082152974505	0.29277093442826924
Tf	51.10037	1.9820662	0.0	0.0	0.8870396600566572	0.3527746671643648
Erbin	51.048252	1.7792251	0.0	0.0	0.9118271954674221	0.37027186761229314
Plekhg1	50.927567	2.5351226	0.0	0.0	0.7206090651558074	0.1432126415329103
Agap1	50.762436	1.620945	0.0	0.0	0.9529036827195467	0.5183992783376882
Pde8a	50.692375	2.2364397	0.0	0.0	0.7563739376770539	0.16153415453527437
Sh3gl3	50.539566	2.4323003	0.0	0.0	0.7372521246458924	0.19914147069802166
Clmn	50.121437	2.3432598	0.0	0.0	0.7365439093484419	0.1643959188752022
Plekha1	50.019844	2.08074	0.0	0.0	0.8048866855524079	0.2715721040189125
Bcas1	50.01158	1.7326089	0.0	0.0	0.9628186968838527	0.37602650242627844
Rtn4	49.923904	1.7694179	0.0	0.0	0.8934135977337111	0.39750528804280205
Dennd5a	49.90602	1.7804259	0.0	0.0	0.8703966005665722	0.3353396789846958
Agpat4	49.853775	1.99654	0.0	0.0	0.7924929178470255	0.23323379370411845
LOC685989	49.21567	2.6113954	0.0	0.0	0.6805949008498584	0.1270996640537514
Elovl7	49.181633	2.5611951	0.0	0.0	0.6869688385269122	0.125
Apbb2	49.144146	1.7256898	0.0	0.0	0.8640226628895185	0.34831093691675996
Slc12a2	48.948032	1.9013289	0.0	0.0	0.8098441926345609	0.25519472439965163
Wipi1	48.476307	2.2126822	0.0	0.0	0.7174220963172805	0.1524822695035461
Ermn	48.436226	2.5088842	0.0	0.0	0.6756373937677054	0.11162436232425034
Plxna4	48.42326	1.7956241	0.0	0.0	0.8806657223796034	0.3716560905810626
Kcnq3	48.018486	1.7018794	0.0	0.0	0.919971671388102	0.46130396914271493
Secisbp2l	47.968906	1.8465955	0.0	0.0	0.8009915014164306	0.2703123055866617
Grik2	47.848198	1.527227	0.0	0.0	0.978399433427762	0.5998506905561777
Rab3c	47.839607	2.3503697	0.0	0.0	0.7170679886685553	0.20197212890381983
Ninj2	47.826466	2.1493893	0.0	0.0	0.7372521246458924	0.1855169839492348
Kif13b	47.621326	1.701633	0.0	0.0	0.8505665722379604	0.32420368296628094
Auts2	47.3433	1.5453899	0.0	0.0	0.9837110481586402	0.6758740823690432
Aspa	47.234077	1.6618748	0.0	0.0	0.9022662889518414	0.33882356600721664
Kcna1	47.21868	1.8933053	0.0	0.0	0.7645184135977338	0.22444631081249222
Ppp2r2a	47.026333	1.5360495	0.0	0.0	0.9065155807365439	0.43550143088216997
Hs3st1	46.603542	2.4694982	0.0	0.0	0.6561614730878187	0.12708411098668657
Rap1a	46.564564	1.8028809	0.0	0.0	0.8094900849858357	0.31634938409854424
Dip2a	46.394608	2.2115533	0.0	0.0	0.6820113314447592	0.15084919746173944
Prickle2	46.340115	1.499853	0.0	0.0	0.9394475920679887	0.5746080627099664
Mfsd6	46.244682	2.26025	0.0	0.0	0.6731586402266289	0.15237339803409233
Tacc1	46.237434	1.6865529	0.0	0.0	0.8197592067988668	0.31075027995520715
Spock3	46.218353	2.0639954	0.0	0.0	0.7769121813031161	0.3054777902202314
Cdc42bpa	46.124138	1.4695662	0.0	0.0	0.9111189801699717	0.46441458255567997
Serinc5	46.030525	1.863316	0.0	0.0	0.7719546742209632	0.24323441582680105
Abca8a	45.92731	2.0092957	0.0	0.0	0.7432719546742209	0.22341980838621375
Dock5	45.890858	2.331278	0.0	0.0	0.6533286118980169	0.11464165733482642
Bcl2l1	45.762527	1.6676537	0.0	0.0	0.8105524079320113	0.26937912156277216
Phldb1	45.71261	1.9200329	0.0	0.0	0.7347733711048159	0.19951474430757746
Insc	45.529976	2.4147935	0.0	0.0	0.6324362606232294	0.09705113848450915
Atp8a1	45.3598	1.4100884	0.0	0.0	0.9274079320113314	0.5219920368296628
Strn	45.04793	1.6429868	0.0	0.0	0.8162181303116147	0.3162249595620256
Stmn4	44.926605	1.9758681	0.0	0.0	0.6990084985835694	0.1811932313052134
Rsrp1	44.818684	1.2167636	0.0	0.0	0.9890226628895185	0.745194102276969
Zfhx2	44.74031	1.8717518	0.0	0.0	0.7606232294617564	0.27510265024262787
Ywhaq	44.740025	1.9263728	0.0	0.0	0.7152974504249292	0.20433619509767326
Atrn	44.72352	1.5215415	0.0	0.0	0.8590651558073654	0.40102028119945254
Kif13a	44.47006	1.5799872	0.0	0.0	0.8502124645892352	0.3598202065447306
Frmd4b	44.256992	1.5083114	0.0	0.0	0.886685552407932	0.39832960059723777
Atp10b	44.054604	2.397887	0.0	0.0	0.6203966005665722	0.10964912280701754
Daam1	44.023827	1.8115786	0.0	0.0	0.7701841359773371	0.3217774045041682
Pkp4	43.83173	1.4340581	0.0	0.0	0.9097025495750708	0.4998444693293517
Cab39l	43.56629	1.512544	0.0	0.0	0.8402974504249292	0.36027124548961054
Pacs2	43.530277	1.8703368	0.0	0.0	0.6944050991501416	0.179357969391564
Emc10	43.395573	1.563536	0.0	0.0	0.7953257790368272	0.2925687445564265
Il1rap	43.244045	1.85308	0.0	0.0	0.7170679886685553	0.22864563891999504
Clic4	43.17723	2.231137	0.0	0.0	0.6331444759206799	0.13134565136244866
Rpe65	43.115093	2.4631672	0.0	0.0	0.5991501416430595	0.10076832151300237
Lpgat1	42.965885	1.9843194	0.0	0.0	0.6756373937677054	0.19295135000622124
Eml2	42.9646	2.059303	0.0	0.0	0.6512039660056658	0.16313612044295134
Mast3	42.759	1.4985672	0.0	0.0	0.8126770538243626	0.29917879805897724
Piga	42.5327	2.381133	0.0	0.0	0.5906515580736544	0.09420492721164614
Inpp5f	42.47468	1.738365	0.0	0.0	0.7234419263456091	0.23225395047903447
Ppp1r14a	42.471622	2.003024	0.0	0.0	0.636685552407932	0.12887271369914147
Cttnbp2	42.4686	1.4811238	0.0	0.0	0.865084985835694	0.4058106258554187
Neo1	42.14773	1.5891433	0.0	0.0	0.7737252124645893	0.30319148936170215
Jam3	42.06928	2.0468037	0.0	0.0	0.6377478753541076	0.1558106258554187
Zfp608	41.828083	1.6818957	0.0	0.0	0.7415014164305949	0.2606227448052756
Hhip	41.78922	2.7745268	0.0	0.0	0.5524079320113314	0.07477914644767948
Cdc37l1	41.785553	1.3729535	0.0	0.0	0.8774787535410765	0.4320486499937788
Slc25a13	41.778408	1.5681899	0.0	0.0	0.7854107648725213	0.2882138857782755
Hecw2	41.612663	1.5712185	0.0	0.0	0.771600566572238	0.307204180664427
ENSRNOG00000066282	41.55774	2.182505	0.0	0.0	0.6076487252124646	0.12263593380614657
Tcf12	41.431442	1.1027399	0.0	0.0	0.9844192634560907	0.7178673634440712
Gjc3	41.200996	2.3715343	0.0	0.0	0.5733002832861189	0.09362946373024761
Cyp2j10	41.15476	2.4093528	0.0	0.0	0.578257790368272	0.10405001866368048
Baz2b	41.13863	1.2740501	0.0	0.0	0.9242209631728046	0.5078231927336071
Enox1	41.08265	1.4380344	0.0	0.0	0.8456090651558074	0.39349259674007714
Bcas3	40.915535	1.2868066	0.0	0.0	0.898371104815864	0.4891750653228817
Tesk2	40.89865	1.8304508	0.0	0.0	0.6710339943342776	0.19946808510638298
Elmo1	40.859203	1.2973483	0.0	0.0	0.9734419263456091	0.5743903197710588
Grid2	40.636986	1.4181032	0.0	0.0	0.9624645892351275	0.5535958691053876
Zdhhc14	40.333817	1.4592283	0.0	0.0	0.796742209631728	0.35621189498569117
Il1rapl1	40.250492	1.5163155	0.0	0.0	0.9833569405099151	0.6186232425034217
Pik3c2b	40.18132	1.8885442	0.0	0.0	0.6274787535410765	0.15679046908050268
Mbnl2	40.131554	1.2084216	0.0	0.0	0.9153682719546742	0.5004821450790096
Dlg1	39.969006	1.3246392	0.0	0.0	0.8512747875354107	0.4285336568371283
Slc22a23	39.93844	1.498514	0.0	0.0	0.7514164305949008	0.298665546845838
Dpysl2	39.91533	1.3496431	0.0	0.0	0.8257790368271954	0.38661814109742443
Tfdp2	39.796303	1.5875573	0.0	0.0	0.7117563739376771	0.263437849944009
Mettl7a	39.666004	1.9562976	0.0	0.0	0.601628895184136	0.13363195222097798
Tmem117	39.623127	1.6441606	0.0	0.0	0.7160056657223796	0.26779270872216
Vmp1	39.570465	1.2970021	0.0	0.0	0.8487960339943342	0.38972875451038946
Zswim5	39.346256	1.3831925	0.0	0.0	0.8126770538243626	0.3811123553564763
Dnaaf9	39.02703	1.2015669	0.0	0.0	0.9065155807365439	0.506578947368421
Epb41l4b	38.979973	1.9039985	0.0	0.0	0.6136685552407932	0.1711926091825308
Kif1b	38.9589	1.0928025	0.0	0.0	0.9575070821529745	0.6019814607440588
Stk39	38.914116	1.636034	0.0	0.0	0.671742209631728	0.22998320268757
ENSRNOG00000066012	38.90093	2.6052184	0.0	0.0	0.523371104815864	0.08440649496080627
Grik4	38.753284	1.7510988	0.0	0.0	0.6508498583569405	0.21433681722035586
Eml6	38.699257	1.2357723	0.0	0.0	0.8962464589235127	0.5192546970262536
Ptn	38.649357	1.4207609	0.0	0.0	0.7765580736543909	0.33866803533656836
Tmem98	38.421604	2.2068872	0.0	0.0	0.5403682719546742	0.08919683961677242
St3gal3	38.394	1.4088209	0.0	0.0	0.7492917847025495	0.31284994400895855
Xkr4	38.344677	1.3744413	0.0	0.0	0.8211756373937678	0.38218551698394926
Fryl	38.282536	1.298417	0.0	0.0	0.8172804532577904	0.3764775413711584
Clasp2	38.110916	1.097509	0.0	0.0	0.9313031161473088	0.5733638173447804
Agmo	38.046547	1.8190157	0.0	0.0	0.6257082152974505	0.17934241632449918
Kirrel3	38.04133	1.4920747	0.0	0.0	0.8498583569405099	0.4836537265148687
RGD1310951	37.763626	1.3613786	0.0	0.0	0.7496458923512748	0.2929886773671768
Snx15	37.661247	1.7885146	2.14155007195576e-310	2.138082800410694e-308	0.6044617563739377	0.16630894612417568
Exoc6b	37.63659	1.1689982	5.4218161907402e-310	5.38738380355732e-308	0.8923512747875354	0.5123180291153415
Ell2	37.627655	1.517105	7.5907568403399e-310	7.506972071441822e-308	0.6859065155807366	0.2512909045663805
Srcin1	37.2053	1.7459451	5.6025997344728306e-303	5.4889769174279145e-301	0.6051699716713881	0.18190867239019534
Dpy19l1	37.19867	1.6290003	7.17068383576219e-303	6.9602109861384295e-301	0.6356232294617564	0.196264153291029
Lgi3	37.180264	2.0454535	1.4225797650952958e-302	1.3744611684326255e-300	0.5453257790368272	0.11392621624984448
Mtmr2	37.174164	1.7863665	1.7848377868548415e-302	1.7165554605136975e-300	0.5910056657223796	0.1556862013189001
Zfp57	37.14827	2.0196688	4.675427906599133e-302	4.4760283785277366e-300	0.5364730878186968	0.09706669155157396
Sh3d19	37.140068	1.4176341	6.341961748165746e-302	6.043889546001956e-300	0.703257790368272	0.24626726390444195
Pafah1b1	37.05933	1.0645041	1.2706441276579152e-300	1.205444560202527e-298	0.93342776203966	0.5782785865372652
Adgrg6	37.055393	2.0632725	1.4703532096083027e-300	1.38862276543458e-298	0.5470963172804533	0.1125264402140102
Myo6	37.01629	1.271482	6.263813137764792e-300	5.88910790342496e-298	0.7708923512747875	0.3034092323006097
Thrb	36.834175	1.5033635	5.241606573626924e-297	4.9060501527974146e-295	0.6869688385269122	0.26205362697523954
Ube2e2	36.830517	1.3081031	5.9981075910862325e-297	5.589169944653954e-295	0.7963881019830028	0.3985162374020157
AABR07040864.1	36.811954	1.8327634	1.1885958020104741e-296	1.1026592736704246e-294	0.5995042492917847	0.18711894985691177
Prr5l	36.655457	2.1892338	3.745967670195493e-294	3.459821945961176e-292	0.5166430594900849	0.08659947741694662
App	36.63008	1.1498784	9.499212897778132e-294	8.735109544509488e-292	0.876770538243626	0.49979781012815727
Impact	36.624897	1.2781456	1.1486586641720105e-293	1.0516496748048198e-291	0.7712464589235127	0.35798494463108127
Stxbp6	36.558674	1.4524382	1.298259541712071e-292	1.1834482413710992e-290	0.7000708215297451	0.2769690182904069
Rab6b	36.321907	1.5953465	7.298375121595881e-289	6.624144277029404e-287	0.6763456090651558	0.2839056862013189
Hipk2	36.30917	1.2065576	1.1594333941783485e-288	1.0477879544113472e-286	0.8211756373937678	0.3916573348264278
Btd	36.296703	1.1519078	1.823632148483163e-288	1.6409558637381114e-286	0.8565864022662889	0.42716498693542365
Daam2	36.29243	1.664067	2.129835360096687e-288	1.9082960752045786e-286	0.5970254957507082	0.15369540873460247
Mal	36.217064	1.8704503	3.2806506723415867e-287	2.9268988083537748e-285	0.5591359773371105	0.13013251213139232
Gpr37	36.1458	2.1027935	4.330869017553296e-286	3.847499992458576e-284	0.5198300283286119	0.09608684832648999
Rnf130	36.105137	1.1771573	1.8836998118382833e-285	1.66639874493677e-283	0.8140934844192634	0.3936481274107254
Dock9	36.094097	1.3455977	2.807075601901271e-285	2.472821305439582e-283	0.7114022662889519	0.2887426900584795
Tjp1	36.08205	1.1343372	4.336946641525512e-285	3.804536539172547e-283	0.8739376770538244	0.458271121065074
Stard13	36.07684	1.3695184	5.234684564274528e-285	4.57293319060749e-283	0.7106940509915014	0.26922359089212394
Ablim2	36.07591	2.0432174	5.414066799824872e-285	4.710013465772957e-283	0.5623229461756374	0.1733544855045415
Rcan2	36.05574	1.2904588	1.1211728026042676e-284	9.713433462562426e-283	0.7631019830028328	0.33439094189374147
Cpeb2	36.0225	1.3325418	3.7181364828373285e-284	3.208002037002775e-282	0.7121104815864022	0.2852588030359587
Pls1	35.786633	2.417501	1.7827894572908142e-280	1.5318837607196396e-278	0.4876062322946176	0.07484135871593878
Rab40c	35.707024	1.3432989	3.075775981344332e-279	2.632110988770011e-277	0.6965297450424929	0.2708100037327361
Snx24	35.61653	1.1689109	7.77294344404815e-278	6.624696432842012e-276	0.8303824362606232	0.41744432001990794
Tsc22d3	35.532536	1.8979148	1.5462782055440234e-276	1.312521006373927e-274	0.5410764872521246	0.11859213636929203
Mcam	35.52886	2.3922048	1.7623853934961707e-276	1.4899262967758355e-274	0.48937677053824363	0.08120256314545228
Ppp1r9a	35.505665	1.4287871	4.019115495396841e-276	3.3841275291763117e-274	0.6685552407932012	0.26063829787234044
Ulk2	35.43357	1.2649988	5.195244155892027e-275	4.35693955889729e-273	0.7535410764872521	0.3515304217991788
Coro2b	35.411808	1.8281032	1.1237087719112026e-274	9.38632594099214e-273	0.5640934844192634	0.16587346024636057
Prkca	35.375732	1.253204	4.0330390010903075e-274	3.355424432415055e-272	0.761685552407932	0.3416231180788852
Gnao1	35.28266	1.1405679	1.0833242408295022e-272	8.977460882700136e-271	0.7896600566572238	0.3611888764464352
Tbc1d5	35.111156	0.98571306	4.554899502782503e-270	3.7597646840684236e-268	0.9546742209631728	0.6592011944755506
RGD1563888	35.070103	2.0804582	1.9259990187791542e-269	1.5835488403028921e-267	0.5056657223796034	0.09593131765584173
Arid4b	35.054832	1.1987847	3.290936074982736e-269	2.695225224534689e-267	0.7567280453257791	0.34478039069304467
Picalm	34.922794	1.0750997	3.3525228370808536e-267	2.734980303588995e-265	0.9274079320113314	0.5602370287420679
Cmtm5	34.9062	1.3866036	5.986500783079541e-267	4.864844008451382e-265	0.6313739376770539	0.1895452283190245
Dnajb2	34.790337	1.4872565	3.405340850230454e-265	2.756616844244467e-263	0.6037535410764873	0.18360395670026128
Ccnyl1	34.684307	1.8094507	1.3584260267861177e-263	1.0954138491383748e-261	0.5424929178470255	0.1417973124300112
AABR07031491.2	34.618465	1.4056357	1.3327310324459943e-262	1.0705762002399507e-260	0.6862606232294618	0.30566442702500934
Lrrtm3	34.565582	1.2462648	8.315329554730852e-262	6.654167917728514e-260	0.7797450424929179	0.39534341172079135
Gpd1	34.559875	1.7446961	1.0129317827552654e-261	8.07495351986574e-260	0.5885269121813032	0.19043175314171953
Pard3	34.46191	1.16508	2.9862697874385376e-260	2.3715959228574386e-258	0.7779745042492918	0.34644456886898095
Prima1	34.4386	2.3349843	6.67129955072771e-260	5.278130806813479e-258	0.4684844192634561	0.06877566256065697
Ccdc88a	34.24984	1.0504249	4.3854050583709384e-257	3.443610578794198e-255	0.8718130311614731	0.5067344780390693
Zfp106	34.229027	1.3803768	8.948816935124967e-257	7.000779696336943e-255	0.6402266288951841	0.23594002737339803
Nbea	34.157154	1.0786549	1.0470062020132727e-255	8.160420829520548e-254	0.921742209631728	0.5228941147194227
Gsn	34.14339	1.7431947	1.6759243056187777e-255	1.3013862589482702e-253	0.5322237960339944	0.12576210028617643
Sbf1	34.125904	1.3388948	3.045832135470796e-255	2.3564175849550077e-253	0.6462464589235127	0.23929948985940028
Dcps	33.955463	1.3587545	1.0130327850601381e-252	7.808546092489286e-251	0.6451841359773371	0.2325961179544606
Igsf11	33.89623	1.1938645	7.571247220038745e-252	5.814606930964554e-250	0.7429178470254958	0.323130521338808
Dixdc1	33.86988	1.8243898	1.850098053204238e-251	1.4156626198350385e-249	0.5304532577903682	0.14744307577454274
Myh6	33.84749	1.4037529	3.951362256259945e-251	3.012518584172582e-249	0.601628895184136	0.17615403757621004
Kif21a	33.783646	1.3031641	3.429182114608008e-250	2.5955318489123286e-248	0.6713881019830028	0.2759269627970636
Chd7	33.751934	1.1859845	1.0014686820029882e-249	7.552803016861386e-248	0.7535410764872521	0.3251679731243001
Mical3	33.729347	1.5651248	2.1473468696133857e-249	1.613665751552482e-247	0.5902974504249292	0.20861328854050018
Dst	33.683228	0.87875015	1.017668254511568e-248	7.620154508603405e-247	0.9812322946175638	0.7143368172203558
Tmc7	33.61026	1.910713	1.187981458959305e-247	8.863779099124836e-246	0.5067280453257791	0.11562150055991041
ENSRNOG00000065746	33.516743	2.163341	2.748883412809975e-246	2.0437265827295723e-244	0.4780453257790368	0.09159201194475551
Ccp110	33.516075	2.0715616	2.810972942447934e-246	2.0825038413909324e-244	0.483356940509915	0.09614906059474929
ENSRNOG00000066092	33.506996	2.1078105	3.812047047792195e-246	2.81420346492997e-244	0.4868980169971671	0.10288353863381859
Stxbp3	33.489708	1.2813573	6.805774643816925e-246	5.0066621467461634e-244	0.6529745042492918	0.2406215005599104
Lap3	33.44359	1.4380181	3.1900187533792205e-245	2.3385291322849208e-243	0.5980878186968839	0.18774107253950478
Foxn3	33.403336	1.0213315	1.2263288779681881e-244	8.958610193547398e-243	0.8859773371104815	0.5259269627970636
Csrp1	33.3167	1.8151739	2.2126602645438513e-243	1.610785941195361e-241	0.5	0.10202811994525321
Ankib1	33.23703	1.1900145	3.142833662869651e-242	2.272160364680176e-240	0.7181303116147308	0.33044046285927586
Cdh19	32.932648	2.3786583	7.496799280806881e-238	5.401302189738731e-236	0.4536118980169972	0.0752146323254946
Letm2	32.926067	1.5059822	9.311629943206303e-238	6.68587785579669e-236	0.5555949008498584	0.16030546223715317
Acsl1	32.922043	1.7069517	1.0633338195673956e-237	7.6088248672525655e-236	0.5237252124645893	0.1427304964539007
Wipf1	32.80075	1.1698154	5.7444807009657095e-236	4.0965572236886753e-234	0.7103399433427762	0.2850255070299863
Adarb2	32.709713	1.1638327	1.1363908961945262e-234	8.049179570815688e-233	0.90828611898017	0.5045726017170586
Aplp1	32.48763	1.2226223	1.5944577422498308e-231	1.1217919806714749e-229	0.6288951841359773	0.23250279955207168
Sox2	32.47503	1.9986537	2.4017641396325255e-231	1.6841266538975094e-229	0.4684844192634561	0.08835697399527187
Ube2g1	32.371777	1.126036	6.852449967989906e-230	4.7889488676292123e-228	0.7269830028328612	0.340301107378375
LOC120101775	32.257824	1.5733865	2.732765684671448e-228	1.9034938652764643e-226	0.5169971671388102	0.13008585293019784
Tmcc1	32.255463	0.99037766	2.9491996920586076e-228	2.0474477067450586e-226	0.8611898016997167	0.5010109493592136
Tmcc2	32.25458	2.02338	3.034159894004832e-228	2.099478426986974e-226	0.46777620396600567	0.0936916759985069
Trpc1	32.156334	1.8561983	7.203197243873521e-227	4.95154863655909e-225	0.49610481586402266	0.13167226577081
Tulp4	32.13119	1.1873126	1.6175503856923967e-226	1.108286319817869e-224	0.6954674220963173	0.3187445564265273
Hapln2	32.085766	1.503356	6.96455114880552e-226	4.756312032112591e-224	0.5538243626062322	0.1664333706606943
Apbb1	31.98309	1.6634545	1.8740237790335863e-224	1.2756747581564342e-222	0.5191218130311614	0.15232673883289785
Abhd17b	31.98172	1.354116	1.9579423834048503e-224	1.3284860844811033e-222	0.6090651558073654	0.22635933806146571
Aatk	31.839678	1.7287031	1.8291237033260556e-222	1.2330999216699062e-220	0.5021246458923513	0.13430073410476545
Tjp2	31.685036	1.7121376	2.4976461095127675e-220	1.6783861644886117e-218	0.49893767705382436	0.12388017917133258
Sema3e	31.506247	1.8910565	7.133379398859984e-218	4.747886745285664e-216	0.48796033994334276	0.1257932064203061
Ankrd44	31.432238	0.9577137	7.341510958106566e-217	4.870953124926021e-215	0.8222379603399433	0.391284061216872
Pde1c	31.418627	1.5781999	1.1265157852314576e-216	7.450640363773735e-215	0.5297450424929179	0.15479967649620505
Arhgap32	31.386683	1.003842	3.0748178760522095e-216	2.027252565701592e-214	0.8105524079320113	0.43484820206544733
Add3	31.320782	1.0928211	2.4326760118192816e-215	1.5988553374232933e-213	0.7135269121813032	0.32432810750279956
Fah	31.316381	1.8598745	2.792603183529074e-215	1.8296786983084552e-213	0.46494334277620397	0.09604018912529551
Kcna6	31.299347	1.9400735	4.762789822371421e-215	3.1107991095277016e-213	0.4635269121813031	0.10243249968893865
Msl2	31.235376	0.9818912	3.5271356469207684e-214	2.2965815519671064e-212	0.8052407932011332	0.4334795321637427
Arhgef10	31.1853	1.887247	1.6859883917751935e-213	1.09437871894609e-211	0.46458923512747874	0.09983513748911285
Atg4c	31.134956	1.4315448	8.10698106050816e-213	5.246017435636237e-211	0.5506373937677054	0.1814420803782506
Trpv3	31.13201	1.2088594	8.886580205090467e-213	5.73280124861313e-211	0.5913597733711048	0.19458442204802787
Rdx	31.074911	1.4630357	5.258020974499108e-212	3.381584900348107e-210	0.5407223796033994	0.1720480278710962
Sema4d	31.028063	1.5952206	2.2556006347993443e-211	1.4462055935536103e-209	0.5155807365439093	0.15400647007589896
Tsnax	30.98798	1.8052248	7.827148142418689e-211	4.987963159694535e-209	0.4684844192634561	0.10618078885156153
Arrdc3	30.957918	1.5702931	1.9878201755945082e-210	1.262928418227711e-208	0.5187677053824362	0.1506159014557671
Col9a3	30.93047	1.9133309	4.652010899017368e-210	2.946648353740125e-208	0.45750708215297453	0.0946093069553316
Tra2a	30.922705	0.9254372	5.916411381695126e-210	3.736249428572892e-208	0.8654390934844193	0.5134222968769442
Gas7	30.917877	1.5696825	6.869711178908985e-210	4.3252361734836565e-208	0.5605524079320113	0.2184894861266642
B3galt1	30.903664	0.94790936	1.066494551008468e-209	6.694648130671719e-208	0.9065155807365439	0.5188192111484384
Fign	30.883379	1.4950483	1.9970194356632887e-209	1.2498361041228809e-207	0.5364730878186968	0.16450479034465595
Ddhd2	30.865322	1.208291	3.4895485678617104e-209	2.1774367641008515e-207	0.6218130311614731	0.2557546348139853
LOC103690870	30.855486	1.2260484	4.7285532146217913e-209	2.941805539992893e-207	0.6469546742209632	0.2919777280079632
Trim36	30.8174	2.2533808	1.5322423763009155e-208	9.504435994534022e-207	0.4281161473087819	0.07482580564887396
Carns1	30.78851	1.9765604	3.7341965216502918e-208	2.3094738723575226e-206	0.4351983002832861	0.07305275600348389
Rnf13	30.780695	0.937151	4.75109602021122e-208	2.929749387051425e-206	0.8194050991501416	0.41585790717929577
Gpm6b	30.74388	0.9635803	1.4762992169880466e-207	9.076859056707152e-206	0.9213881019830028	0.6074872464850068
Herc2	30.562933	1.0868713	3.806984013435754e-205	2.3270328520610498e-203	0.71671388101983	0.3629774791588901
Sorcs1	30.498596	1.0218769	2.719979456572617e-204	1.6577642234448107e-202	0.8310906515580736	0.4622060470324748
Elf2	30.351091	1.074182	2.430519039190988e-202	1.47278214380573e-200	0.6777620396600567	0.2908423541122309
Gprc5b	30.324501	1.5477403	5.450217464835435e-202	3.29306222961786e-200	0.49539660056657225	0.13095682468582803
Pde4d	30.262121	1.0138302	3.613980114313647e-201	2.1710804319971324e-199	0.8541076487252125	0.5200323503794948
Zdhhc20	30.255085	1.2376693	4.4727146640463124e-201	2.6792838756112857e-199	0.6285410764872521	0.28113724026378
Ak5	30.252024	1.3012263	4.907004706707485e-201	2.93106155785838e-199	0.6101274787535411	0.25541246733855916
Ube2d1	30.226385	1.7266567	1.0663253902715731e-200	6.351300605805057e-199	0.47202549575070823	0.12028742067935796
Kctd8	30.15726	1.4498116	8.615239241488991e-200	5.116915182352923e-198	0.5623229461756374	0.21303035958691055
Wscd1	30.09337	1.7689372	5.916534008739243e-199	3.504125763480988e-197	0.45609065155807366	0.10065945004354859
Pip4k2a	29.971962	0.9329329	2.2769625644184163e-197	1.3409774473482166e-195	0.8190509915014165	0.42447430633320893
Cpd	29.964735	1.5336593	2.828210049437633e-197	1.6563198853773579e-195	0.5145184135977338	0.1683463979096678
Setd7	29.921623	1.196442	1.0298385778057607e-196	6.0143720396310806e-195	0.5995042492917847	0.23878623864626106
Eps15	29.750626	0.9832867	1.7021218365583222e-194	9.885508705064205e-193	0.7361898016997167	0.34478039069304467
Gng12	29.747696	1.26245	1.8572854458266314e-194	1.0756863717458882e-192	0.6136685552407932	0.2548836630583551
Vps13c	29.733658	0.87804866	2.821059300433917e-194	1.629375462614256e-192	0.8679178470254958	0.5061123553564763
Ephb1	29.64882	1.2733513	3.512434256508015e-193	2.0231235335699738e-191	0.5881728045325779	0.2338248102525818
Acer3	29.57679	1.2593096	2.9718752490018007e-192	1.7070777115225138e-190	0.578257790368272	0.22086910538758242
Synj2	29.495764	1.769923	3.2626543718364725e-191	1.868983922402281e-189	0.46671388101983	0.13084795321637427
Zfand6	29.483429	1.0015676	4.695885247679343e-191	2.682668395172891e-189	0.7064447592067988	0.3300360831155904
Gnai1	29.227058	1.644288	8.788698711569703e-188	4.993600465766135e-186	0.48194050991501414	0.14965161129774793
Fez1	29.171297	1.6041611	4.486009097517102e-187	2.54199099293361e-185	0.4812322946175637	0.14658765708597735
Sec11c	29.153818	1.373971	7.47300718244121e-187	4.223155487521898e-185	0.5074362606232294	0.154892994898594
Wnk1	29.019949	0.8399372	3.6860203875853936e-185	2.0774490173686926e-183	0.8870396600566572	0.5323659325619012
Fam168a	29.00122	0.9784378	6.35046567774195e-185	3.5695405737141476e-183	0.7468130311614731	0.3996516112977479
Ppp2r3a	28.855911	0.86883473	4.271552214870847e-183	2.394581918101128e-181	0.8456090651558074	0.49301667288789347
Meis1	28.838598	1.2984132	7.042600756046449e-183	3.9374711320338626e-181	0.535056657223796	0.1804000248849073
Itch	28.832685	0.95729816	8.353683602165286e-183	4.658067297952058e-181	0.6873229461756374	0.3170648251835262
Jakmip3	28.720673	1.9741461	2.1059595436537215e-181	1.1650012610090745e-179	0.42174220963172804	0.0952936419061839
LOC120102351	28.707422	1.6005288	3.082351315174376e-181	1.7006467808933152e-179	0.46494334277620397	0.13131454522831904
Luzp2	28.681376	0.9079001	6.51431453436249e-181	3.575369594959266e-179	0.8859773371104815	0.49973559785989796
Gfod1	28.660471	1.5893993	1.1870619823908807e-180	6.498157055563239e-179	0.49822946175637395	0.17914022645265645
Prkcz	28.640314	1.5339484	2.1163908666359208e-180	1.1555273674450186e-178	0.48937677053824363	0.1652824436978972
ENSRNOG00000066356	28.528345	2.605061	5.2152268589970905e-179	2.8327058633609582e-177	0.3696883852691218	0.04477728007963171
Schip1	28.510008	0.73392063	8.803885084605615e-179	4.769567304492024e-177	0.6929886685552408	0.2944506656712704
Clk1	28.450392	0.98066324	4.818899869116981e-178	2.6039447076264595e-176	0.68342776203966	0.3298338932437477
Rnf14	28.438297	1.0296154	6.800646971826983e-178	3.6653564116021726e-176	0.6334985835694051	0.28152606694040067
Hepacam	28.435978	1.5449518	7.264926602260257e-178	3.905550029307399e-176	0.46388101983002833	0.1217338559163867
LOC685203	28.430233	1.7828557	8.555507417515477e-178	4.5875899876120075e-176	0.4281161473087819	0.09627348513126789
Dusp3	28.388363	1.6209182	2.8150684550781808e-177	1.5056307456420697e-175	0.45007082152974504	0.11611919870598482
Wdr20	28.363953	1.0764627	5.632276686049162e-177	3.004740788796609e-175	0.6140226628895185	0.26810377006345654
Soga3	28.13581	1.3813875	3.574409983566267e-174	1.8924515079659178e-172	0.5297450424929179	0.21359027000124425
Slfnl1	28.083494	0.99844044	1.5583867719662268e-173	8.230009335275544e-172	0.6689093484419264	0.32913400522583053
Cntn2	28.046028	2.0579627	4.465871525861167e-173	2.3525493068142014e-171	0.3944759206798867	0.07085977354734353
Adap1	28.042711	1.533582	4.901776112371606e-173	2.575705212330403e-171	0.46458923512747874	0.14003981585168596
Dusp10	28.041956	2.1731749	5.006954976656315e-173	2.6243954510144074e-171	0.3902266288951841	0.06773360706731367
Sort1	27.988522	1.1039015	2.2414016474754403e-172	1.171900921221199e-170	0.5835694050991501	0.24576956575836756
Galnt6	27.944313	2.2309065	7.729584166680711e-172	4.031305015886263e-170	0.3757082152974504	0.05258491974617394
Sec14l5	27.91221	2.2625859	1.8967738664307392e-171	9.819200218169599e-170	0.3803116147308782	0.059723777528928705
ENSRNOG00000067595	27.766981	1.1995327	1.0868896252215271e-169	5.612740857732644e-168	0.5637393767705382	0.22964103521214382
Ppfibp2	27.765947	1.5319424	1.1186028846334931e-169	5.762316481382265e-168	0.4557365439093484	0.12220044792833147
Fmnl2	27.73538	0.89403194	2.6153633743650374e-169	1.3406774696072706e-167	0.9047450424929179	0.6263842229687694
Mtch1	27.719276	1.1099396	4.089921337185958e-169	2.091446115986361e-167	0.5810906515580736	0.2479003359462486
Thtpa	27.696383	1.8624092	7.718963581631239e-169	3.928053166322343e-167	0.4206798866855524	0.10328791837750405
Map4k5	27.624542	0.94428533	5.645173464862801e-168	2.865779827223087e-166	0.6968838526912181	0.36025569242254574
Ddr1	27.59384	2.0104432	1.3191915732330683e-167	6.664619403470966e-166	0.38916430594900847	0.06981771805400025
LOC100910792	27.57217	1.1490248	2.4001087620941718e-167	1.2096317381265962e-165	0.6030453257790368	0.2790375762100286
Mdm4	27.559818	0.88560975	3.375157395701519e-167	1.6969676248987543e-165	0.7160056657223796	0.3635684957073535
Kif6	27.554094	2.493908	3.9526462174583765e-167	1.9825641290725436e-165	0.36296033994334276	0.0486033345775787
Phyhipl	27.508516	1.3058838	1.3885759477144063e-166	6.94818217655853e-165	0.5364730878186968	0.22141346273485132
Dgka	27.459953	1.6071513	5.28453780922155e-166	2.6379909454318817e-164	0.44192634560906513	0.12328916262286924
Hycc1	27.43407	1.5514044	1.076288852580925e-165	5.3599696159647676e-164	0.44794617563739375	0.1230247604827672
Abca2	27.294394	1.080561	4.944049294285093e-164	2.4505186171153963e-162	0.5293909348441926	0.1900895856662934
Nkd1	27.282719	2.2201815	6.8018753763755846e-164	3.355485156260953e-162	0.3714589235127479	0.05683090705487122
Ralgps1	27.239153	1.45394	2.2341319612794287e-163	1.0995495469526878e-161	0.4769830028328612	0.16540686823441583
Ank2	27.231594	0.8512516	2.7455494180068748e-163	1.3480840538157409e-161	0.9776912181303116	0.6583457757869852
Sox10	27.196077	1.2313193	7.227269069338355e-163	3.532096114399719e-161	0.4847733711048159	0.1458100037327361
Atosa	27.163551	1.5517768	1.7515911400952024e-162	8.540432521682794e-161	0.5028328611898017	0.2052849321886276
Fbxo32	27.14821	2.21304	2.658208961850225e-162	1.2930860578689517e-160	0.3742917847025496	0.06333208908796814
Spata13	26.973616	1.7485257	3.015116087645509e-160	1.4633084234624014e-158	0.4089943342776204	0.09254074903570984
Dnajc6	26.842089	1.2466455	1.0433680530583612e-158	5.0520218476724253e-157	0.5304532577903682	0.2117083488864004
Fnip1	26.828285	0.9561053	1.511937227901006e-158	7.303980626767855e-157	0.6299575070821529	0.2938285429886774
Prkn	26.807583	0.8048494	2.636226152675841e-158	1.2706004026896937e-156	0.9206798866855525	0.5830844842602961
Mob3b	26.68248	1.7907165	7.51779039125631e-157	3.598584322901365e-155	0.4256373937677054	0.1224026378001742
Cnp	26.67919	1.5121083	8.208633412738582e-157	3.920323647641847e-155	0.42245042492917845	0.10342789598108747
Nktr	26.657286	0.9015045	1.4734120922704573e-156	7.020808619668729e-155	0.6752832861189801	0.34260296130396917
Mapk1ip1	26.652864	1.0435104	1.6579445984357833e-156	7.882191938957966e-155	0.5545325779036827	0.2242441209406495
Adpgk	26.618788	1.6110232	4.1145367243209443e-156	1.9517053611337764e-154	0.4511331444759207	0.15011820330969267
Luc7l2	26.610651	0.7436606	5.111101089107202e-156	2.4189468495309613e-154	0.9274079320113314	0.6345806893119323
Pals1	26.605047	1.005862	5.934051358067091e-156	2.802101819216996e-154	0.5959631728045326	0.26640848575339054
Lhfpl6	26.560343	0.93047273	1.950680223050875e-155	9.190553158760593e-154	0.6547450424929179	0.3127410725395048
Prkacb	26.54163	1.0560349	3.208181006030235e-155	1.5081328020724195e-153	0.5793201133144475	0.2605449794699515
Ak3	26.469213	1.0517873	2.193010543096502e-154	1.0286053477977912e-152	0.5460339943342776	0.2163276098046535
Btbd3	26.377337	1.8227936	2.493856475335501e-153	1.1671025638813419e-151	0.391643059490085	0.08829476172701256
ENSRNOG00000066029	26.318102	2.2462664	1.190303456616099e-152	5.558107410114283e-151	0.35587818696883855	0.05393803658081374
Dusp16	26.253881	1.4677342	6.454162563002188e-152	3.000398498800529e-150	0.4412181303116147	0.1308012940151798
Crppa	26.162973	1.4108335	7.015789216476951e-151	3.2542707237313216e-149	0.46706798866855526	0.1655157397038696
Ankrd12	26.147495	0.9484518	1.0523267257439078e-150	4.859709720693121e-149	0.6327903682719547	0.3141719547094687
Zdhhc9	26.14591	2.1854484	1.0969112456469537e-150	5.054470588183303e-149	0.3590651558073654	0.06026813487619759
Sema6a	26.135752	1.1293654	1.431111250879299e-150	6.579973352178812e-149	0.5336402266288952	0.20981087470449172
ENSRNOG00000065844	26.118515	1.6188713	2.2466421758970203e-150	1.0307024039356002e-148	0.4040368271954674	0.09593131765584173
Mtus1	26.08158	1.0893832	5.899549746434259e-150	2.7006541481166087e-148	0.5162889518413598	0.19106942889137737
St3gal6	26.07453	1.2614218	7.092146377400166e-150	3.2395194106442675e-148	0.45963172804532576	0.13986873211397288
Sptbn1	26.017189	0.8811339	3.1648744735419926e-149	1.442494743745248e-147	0.6720963172804533	0.3402233420430509
Ogt	26.010908	0.76681656	3.7274118455737692e-149	1.6952042679891465e-147	0.8420679886685553	0.5169217369665298
Gna12	25.997557	0.87789345	5.277502086270997e-149	2.3949807086744095e-147	0.5938385269121813	0.2475270623366928
Pls3	25.9253	1.8467607	3.4539108420573305e-148	1.564032283252138e-146	0.3881019830028329	0.08952345402513376
Usp6nl	25.883188	1.1376789	1.029850179380462e-147	4.653413547605768e-146	0.5145184135977338	0.1945999751150927
Scd2	25.806206	0.810408	7.553418679514135e-147	3.405698409348244e-145	0.7376062322946175	0.4011913649371656
Add1	25.777018	1.0265086	1.6053249380109296e-146	7.222584259729002e-145	0.6037535410764873	0.30012753514993157
Osbpl1a	25.758764	0.76547045	2.571275816551888e-146	1.1543762049213465e-144	0.8261331444759207	0.47852121438347645
Tbc1d12	25.752163	1.1966478	3.0485362140268323e-146	1.3657181680189436e-144	0.4968130311614731	0.19047841234291402
Chn2	25.746069	0.72567636	3.5672333507740197e-146	1.5946826104974008e-144	0.7230878186968839	0.3437072290655717
Hibch	25.739502	1.3066003	4.225379565487627e-146	1.8848788929790127e-144	0.4660056657223796	0.16430260047281323
Apc	25.691101	0.8498726	1.469711625947895e-145	6.542244999920078e-144	0.6990084985835694	0.3762753514993157
Gsta6	25.585426	1.2739902	2.2163835038054373e-144	9.824248740123638e-143	0.4681303116147309	0.15546845837999254
Pxk	25.57737	0.8703874	2.724601672320867e-144	1.2051476510945e-142	0.6140226628895185	0.28042179917879806
Arhgap21	25.569712	0.8892337	3.315015226996808e-144	1.4632128262992649e-142	0.6579320113314447	0.3407988055244494
Arhgef12	25.566072	0.7790747	3.638789485953148e-144	1.6027491672792795e-142	0.6986543909348442	0.354625482145079
Csrnp3	25.542923	1.0182581	6.580538497514929e-144	2.8924018897043608e-142	0.5789660056657224	0.26689063083240017
Gatm	25.532038	1.2709563	8.692854941363096e-144	3.812853487460641e-142	0.45679886685552407	0.14514122184894862
Adamts4	25.519619	2.3700392	1.194145693113221e-143	5.226818079710186e-142	0.33604815864022664	0.04387520218987184
Kif17	25.479704	2.2649925	3.3094793014581733e-143	1.4455529798827514e-141	0.3495042492917847	0.061434614906059476
Trim59	25.477745	1.9548808	3.47919130675755e-143	1.516522347972532e-141	0.36225212464589235	0.06689374144581312
Grk4	25.476412	1.0274833	3.5995775249903557e-143	1.565741543339166e-141	0.5563031161473088	0.24270561154659698
Ppp2r2b	25.419046	0.82976407	1.5531569769778094e-142	6.741923225531419e-141	0.8888101983002833	0.5789784745551823
Tjap1	25.415934	1.1690235	1.6812183090227024e-142	7.282732038630161e-141	0.47415014164305946	0.16262286922981212
Tanc1	25.396696	1.4734659	2.7429295338986746e-142	1.1857373321179301e-140	0.4252832861189802	0.12504665920119448
Ncl	25.377102	1.2070583	4.514387072340238e-142	1.9475028674626633e-140	0.47839943342776203	0.17363444071170836
Lrrc1	25.356821	1.5585182	7.55713483216977e-142	3.246780510067037e-140	0.40155807365439095	0.10261913649371657
Ypel2	25.348791	1.3590117	9.266614536322632e-142	3.9730846701132984e-140	0.4426345609065156	0.14658765708597735
Atp11a	25.330849	1.5639697	1.461114116115882e-141	6.251779297650119e-140	0.4040368271954674	0.10826489983824811
Elovl1	25.29645	1.5454473	3.4948238513720974e-141	1.4923111378384397e-139	0.39907932011331443	0.10266579569491104
Sirt2	25.26462	1.2087096	7.824379833414222e-141	3.334267227385418e-139	0.4709631728045326	0.1691707104641035
Dip2b	25.20292	0.7063718	3.721046358208105e-140	1.582463650024161e-138	0.84171388101983	0.49450976732611673
Rc3h1	25.196325	0.94191206	4.394870795455881e-140	1.865240103188826e-138	0.6009206798866855	0.2883538633818589
Pkn2	25.113836	0.8592642	3.51186197950483e-139	1.4874686517636013e-137	0.6381019830028328	0.31597611048898844
Tns2	25.039433	0.965044	2.275754305724102e-138	9.619650156010389e-137	0.5325779036827195	0.21660756501182032
Tmeff1	24.981422	1.6219556	9.732590605185917e-138	4.0974597314925285e-136	0.40226628895184136	0.11414395918875202
Fhit	24.886286	0.81299955	1.0473562341986302e-136	4.3917741612416967e-135	0.8420679886685553	0.574468085106383
Dennd2a	24.819155	0.9955315	5.569630984202302e-136	2.3307960721514064e-134	0.5375354107648725	0.22597051138484509
Vps13b	24.789923	0.7571089	1.151437599567965e-135	4.808972253494413e-134	0.8130311614730878	0.49534963294761725
Nmnat1	24.782108	1.9506507	1.3979368346678788e-135	5.826867529949651e-134	0.3580028328611898	0.07313052133880801
Phactr1	24.730244	0.6301768	5.058576898182317e-135	2.104327842208144e-133	0.921742209631728	0.5536269752395172
Ibtk	24.711504	1.2912365	8.045145252431657e-135	3.3400894131184577e-133	0.4475920679886686	0.15819024511633695
Dtna	24.691317	0.7040862	1.3257255336813416e-134	5.482280382477911e-133	0.8222379603399433	0.47284434490481525
Dock1	24.653835	0.7985798	3.3475966643149994e-134	1.3816084973233913e-132	0.7000708215297451	0.3582648998382481
Dip2c	24.629074	0.74031913	6.168181598230115e-134	2.5407091431923886e-132	0.8806657223796034	0.562103396789847
Iqsec1	24.57726	1.1626887	2.211644871360931e-133	9.056512963467437e-132	0.49822946175637395	0.2066536020903322
Tmod2	24.550694	1.2568521	4.251859503807721e-133	1.7377092857082393e-131	0.46777620396600567	0.18344842602961303
Sntg1	24.491045	0.955582	1.84010878592851e-132	7.491207923451872e-131	0.6986543909348442	0.4186574592509643
Adipor2	24.349617	1.2674534	5.851705777702786e-131	2.3745759276473265e-129	0.431657223796034	0.13834453154162002
Nbas	24.34959	0.9140944	5.855460052435695e-131	2.3745759276473265e-129	0.5786118980169972	0.27720231429637926
Map4k4	24.302168	0.72988003	1.859596219299e-130	7.526697747842246e-129	0.7648725212464589	0.4286114221724524
Prtg	24.297285	1.7506843	2.09419227659198e-130	8.45989118902263e-129	0.37110481586402266	0.08929015801916138
Tmod1	24.288267	1.7185104	2.6081572647554898e-130	1.0515889464012231e-128	0.37747875354107646	0.101779270872216
Snx30	24.282536	1.1944172	2.9983724924869658e-130	1.2066003392990733e-128	0.4656515580736544	0.17736717680726638
Elavl3	24.266478	1.5531753	4.430538286308437e-130	1.7795146687881739e-128	0.40297450424929177	0.1290749035709842
Larp6	24.26624	2.101166	4.456260093220492e-130	1.786423501232521e-128	0.33640226628895187	0.06000373273609556
Appl2	24.214836	1.0532056	1.5525468405345e-129	6.211965087527924e-128	0.48229461756373937	0.17635622744805277
Apba1	24.091223	0.9004942	3.0895299746720486e-128	1.2338111514090318e-126	0.5995042492917847	0.3005630210277467
Aopep	24.085241	0.81286466	3.5693168311058715e-128	1.422705260094405e-126	0.6628895184135978	0.3479065571730745
Shroom2	24.032385	1.4356893	1.2758927442500778e-127	5.07597102010382e-126	0.40368271954674223	0.11952532039318153
Ranbp17	24.01712	1.2952907	1.8422312893352126e-127	7.315193411401907e-126	0.443342776203966	0.16251399776035835
Prox1	23.967318	2.452143	6.097795323207866e-127	2.412195787667474e-125	0.31657223796033995	0.044124051262909046
Cdk19	23.966614	0.8082015	6.201814225852893e-127	2.4487238617557767e-125	0.6469546742209632	0.3307981834017668
Mon2	23.957478	0.91166973	7.722595713689073e-127	3.0434575513760355e-125	0.5527620396600567	0.2547747915889013
Tnks	23.943521	0.8601688	1.0793938419311567e-126	4.245885795483796e-125	0.5952549575070821	0.2959282070424288
Ercc6l2	23.88559	0.7739969	4.3241855823262616e-126	1.694595792879484e-124	0.7025495750708215	0.38795570486499936
Kat2b	23.808863	0.9475707	2.703536657648725e-125	1.0575065217213277e-123	0.5131019830028328	0.2060936916759985
Acss2	23.778599	1.4484705	5.561766044453726e-125	2.1714708917694007e-123	0.42705382436260625	0.15899900460370786
Sccpdh	23.753483	1.4819101	1.0113737662951273e-124	3.934037548078597e-123	0.38172804532577903	0.10335013064576334
Cep170	23.73456	0.7348737	1.5862522439793057e-124	6.15877121245743e-123	0.6579320113314447	0.3354174443200199
Elovl6	23.62193	1.3494883	2.294392078930222e-123	8.891723535462298e-122	0.44192634560906513	0.1742099041931069
Dlg2	23.56719	0.83072466	8.367026139352942e-123	3.2365880080751618e-121	0.9642351274787535	0.6213450292397661
Ptk2	23.523611	0.73847324	2.3387968416057982e-122	9.030426258030786e-121	0.7669971671388102	0.44873709095433617
S1pr5	23.488392	2.0000906	5.360216749880813e-122	2.0658511834191383e-120	0.32223796033994334	0.050734104765459746
Lmbrd1	23.478151	0.9568039	6.820551113963658e-122	2.6238472413827898e-120	0.5024787535410765	0.21421239268383727
Nckap1	23.456182	0.73636496	1.143200442336378e-121	4.389805947623536e-120	0.6894475920679887	0.3687321139728755
Slc6a6	23.421566	0.87990487	2.5771212237310427e-121	9.877865370520117e-120	0.5177053824362606	0.22662374020156775
ENSRNOG00000067598	23.419537	1.481066	2.702759394695571e-121	1.0340520706056085e-119	0.3785410764872521	0.09946186387955705
Unc5b	23.401781	1.8132877	4.0988564887572945e-121	1.565330148329425e-119	0.33392351274787535	0.061465721040189124
Lrrc4b	23.31744	1.2976984	2.9502516331009746e-120	1.1225948410089841e-118	0.4121813031161473	0.14017979345526937
Gtf2i	23.305134	0.75320715	3.93256942801117e-120	1.4936639606464165e-118	0.6504957507082153	0.3424474306333209
Stard9	23.283766	1.0315847	6.475001234844825e-120	2.450449023280805e-118	0.4776912181303116	0.19170710464103521
Rnf144a	23.224995	1.0740623	2.546172950411942e-119	9.601270157974242e-118	0.4695467422096317	0.18542366554684583
Rusc2	23.220587	1.4540818	2.8211383578964833e-119	1.0619028152900838e-117	0.38526912181303113	0.11611919870598482
Tns3	23.144398	0.66572845	1.6554341994930364e-118	6.208914745361539e-117	0.6628895184135978	0.31493405499564514
Mid2	23.119766	1.7732177	2.929707943547452e-118	1.096861727578855e-116	0.3495042492917847	0.08481087470449172
Arfgef3	23.09025	1.1121011	5.801594380375449e-118	2.1643456900169334e-116	0.4695467422096317	0.1952220977976857
Lrrn1	23.083294	1.488818	6.814453261090908e-118	2.53768786984071e-116	0.3863314447592068	0.11933868358840363
Akap6	23.07107	0.7455693	9.040084472445392e-118	3.3605392030015977e-116	0.7128186968838527	0.37719298245614036
Lmf1	22.998075	1.3844728	4.872657487966002e-117	1.8049494150652864e-115	0.3923512747875354	0.1229003359462486
Myo18a	22.970945	0.9452727	9.100822234506936e-117	3.359292939589303e-115	0.5371813031161473	0.2636711459499813
Myrf	22.937786	1.6808035	1.9510731000941945e-116	7.189138596937589e-115	0.33923512747875356	0.07126415329102899
LOC680039	22.877043	1.0288484	7.865737219974318e-116	2.8932113430523077e-114	0.4861898016997167	0.214056862013189
Ptgds	22.8104	0.6059835	3.6153468699837876e-115	1.3251636796517497e-113	0.5538243626062322	0.24164800298618888
Gng8	22.767113	2.0170822	9.713699456388375e-115	3.554230764443956e-113	0.3148016997167139	0.05252270747791465
Specc1	22.71712	0.6462992	3.0346876725758635e-114	1.1084540373384244e-112	0.8091359773371105	0.47852121438347645
Fam172a	22.673115	0.6712282	8.25413677283462e-114	3.00967359268262e-112	0.8190509915014165	0.5122558168470822
Kank1	22.653543	0.9931265	1.2872934345002088e-113	4.685658706203364e-112	0.48796033994334276	0.19957695657583677
Cyth1	22.607069	0.90029705	3.692578619498161e-113	1.3394222030518762e-111	0.49291784702549574	0.20869105387582432
Zfp638	22.58019	0.6787889	6.785543030481619e-113	2.4570931809512543e-111	0.7450424929178471	0.44061838994649744
Cpeb4	22.56663	0.663496	9.221165402572098e-113	3.333292307419425e-111	0.8091359773371105	0.49301667288789347
Wdfy2	22.503847	0.9873274	3.80582062026396e-112	1.3733706561868188e-110	0.4681303116147309	0.19099166355605326
Gtdc1	22.485704	0.7917844	5.728518678729454e-112	2.06364471852649e-110	0.6756373937677054	0.3983607067313674
Prtfdc1	22.42637	0.73651624	2.1768585410579675e-111	7.815071262298176e-110	0.6841359773371105	0.376244245365186
Cnksr3	22.419962	1.4473245	2.5139602296627377e-111	9.009861568394694e-110	0.3597733711048159	0.09345837999253452
Tbl1xr1	22.417217	0.71882707	2.6738322562613336e-111	9.566479024705652e-110	0.6526203966005666	0.35384782879183774
Iffo1	22.415276	0.896707	2.7930673269998695e-111	9.976056146146383e-110	0.4971671388101983	0.21836506159014557
Wbp1	22.363655	1.1454527	8.892205910591922e-111	3.1652629731998346e-109	0.4128895184135977	0.14336817220355855
Tle1	22.350698	1.710571	1.1886942874736527e-110	4.224095666300441e-109	0.3452549575070821	0.08994338683588404
Srebf2	22.26662	0.86812294	7.785680427131206e-110	2.7480568322429776e-108	0.5067280453257791	0.2285056613164116
Kmt2e	22.197802	0.6527182	3.6067049078107194e-109	1.2687613271335494e-107	0.7648725212464589	0.4523454025133756
Retreg3	22.190245	1.4655399	4.266733557619675e-109	1.498431084908779e-107	0.35694050991501414	0.09841980838621377
Aig1	22.178053	0.8018712	5.594796511640118e-109	1.9615468839974368e-107	0.5764872521246459	0.2957726763717805
Tbcb	22.167223	0.8565142	7.116656244830419e-109	2.490948494642981e-107	0.4936260623229462	0.21313923105636431
Abl1	22.110138	1.0691411	2.524957357324944e-108	8.823042658945796e-107	0.44157223796033995	0.17546970262535772
Arhgef2	22.089958	1.0979793	3.94763024433464e-108	1.3771383644379377e-106	0.41678470254957506	0.15332213512504667
Zcchc7	22.021854	0.61591464	1.778361076364243e-107	6.183270037653851e-106	0.9146600566572238	0.6413773796192609
Tank	21.94696	1.3448012	9.259063767310111e-107	3.208686461907831e-105	0.3689801699716714	0.10982020654473063
Atf1	21.91905	1.3609473	1.7098836397860731e-106	5.915745939233467e-105	0.36827195467422097	0.11126664178175937
Cdk13	21.896242	0.6652103	2.8211261276939026e-106	9.744271893448166e-105	0.6901558073654391	0.39201505536891873
Vldlr	21.877953	1.9357347	4.2134403780942504e-106	1.45294393038033e-104	0.31373937677053826	0.06365870349632947
Ccdc88c	21.86357	1.4171295	5.77468701260197e-106	1.9880474204632663e-104	0.3665014164305949	0.10868483264899838
Tmem178b	21.854643	0.7222476	7.021868212110732e-106	2.413450638280551e-104	0.7011331444759207	0.3935859151424661
Ift80	21.837708	1.4398125	1.0173374967517687e-105	3.4909161958915847e-104	0.37110481586402266	0.12030297374642279
Nipal4	21.836664	2.4288208	1.0408215234891372e-105	3.5656640623322306e-104	0.2811614730878187	0.032303720293641904
Nubpl	21.795273	1.1294781	2.5725858610198793e-105	8.784500840739868e-104	0.4302407932011331	0.17290344655966156
Enoph1	21.783386	0.75592285	3.3348716546037362e-105	1.1368929936653973e-103	0.5605524079320113	0.2789753639417693
Ttyh2	21.706783	1.1533954	1.7702262148041895e-104	6.025091366815688e-103	0.39412181303116145	0.12835946248600225
ENSRNOG00000066441	21.701477	1.633187	1.98680768694726e-104	6.751282003976702e-103	0.3293201133144476	0.07703434117207913
ENSRNOG00000062600	21.688995	2.2063313	2.6061932313192024e-104	8.841658137190679e-103	0.29107648725212465	0.04272427522707478
Anln	21.677845	1.5610459	3.320678270092241e-104	1.1247389436309197e-102	0.35056657223796034	0.09857533905686201
Paip2	21.636559	0.9075412	8.135437554640048e-104	2.746659964099569e-102	0.46246458923512745	0.19413338310314793
Evi5l	21.57545	1.0466235	3.054907376458505e-103	1.0297297114924279e-101	0.43909348441926344	0.18176869478661192
Sugct	21.569319	1.0560805	3.4878627394202065e-103	1.1737805809740618e-101	0.45538243626062325	0.19430446684086103
Ppip5k2	21.537146	0.96674454	6.988228343835933e-103	2.347999927193336e-101	0.4652974504249292	0.20567375886524822
ENSRNOG00000069226	21.518728	2.7397544	1.0397618899698907e-102	3.4879436456173963e-101	0.27160056657223797	0.028664302600472813
Dcun1d4	21.513453	0.9069381	1.1650140231905566e-102	3.901866455305625e-101	0.47556657223796034	0.21237713077018788
Wls	21.483938	1.071615	2.2003450260407624e-102	7.345928951587678e-101	0.4238668555240793	0.16352494711957197
Fut8	21.460768	0.80529517	3.6227860876879245e-102	1.207556965253816e-100	0.5470963172804533	0.27888204553938034
Epb41l4a	21.456554	1.3831538	3.966278297746437e-102	1.3199522347706634e-100	0.3590651558073654	0.10568309070548712
FAM120C	21.453785	0.9029962	4.209591211522893e-102	1.398705060868288e-100	0.5038951841359773	0.24466529799676495
Ppp2r2d	21.387165	1.0799198	1.7592930882466225e-101	5.827067754846554e-100	0.4171388101983003	0.1613630707975613
Cdc42se2-ps1	21.363283	0.77488846	2.9344356669677975e-101	9.704002869660386e-100	0.535056657223796	0.2623180291153415
Ccnjl	21.26787	1.7320713	2.252758286610166e-100	7.426309785702632e-99	0.3130311614730878	0.06588279208659947
Dis3l2	21.233679	0.71887547	4.66630826628594e-100	1.5334454406105175e-98	0.6409348441926346	0.36801667288789347
Trak2	21.189795	0.840671	1.1861551325437784e-99	3.879708035711834e-98	0.4985835694050991	0.23632885405001866
Wac	21.16406	0.6124968	2.047995499805323e-99	6.677803055819348e-98	0.7092776203966006	0.40691489361702127
Dnm2	21.132236	0.70651495	4.020482284977001e-99	1.3068749083229116e-97	0.5516997167138811	0.2714165733482643
Cdadc1	21.092852	1.0191168	9.251288323411658e-99	3.002515649979084e-97	0.4192634560906516	0.16694662187383352
Akap2	21.083277	0.9903322	1.1326261255934506e-98	3.670268832950894e-97	0.5102691218130312	0.2676682841856414
Nav1	21.07277	0.61988974	1.4141219364713165e-98	4.575382796305188e-97	0.7121104815864022	0.4063083240014931
Ctps1	21.051174	1.3712876	2.2308819680622635e-98	7.206883103604533e-97	0.36827195467422097	0.12615092696279706
Klf13	21.030748	1.3166885	3.431989897753179e-98	1.1070015414814332e-96	0.3480878186968839	0.09981958442204802
Cdyl	20.99825	0.9266971	6.804722478572597e-98	2.1915178415630272e-96	0.44086402266288954	0.18220418066442703
Slc29a3	20.990957	0.84121436	7.933242697551137e-98	2.5510485643689745e-96	0.41890934844192634	0.14836070673136742
Gjc2	20.989952	1.8388143	8.102708742941204e-98	2.6015527029786416e-96	0.2953257790368272	0.05232051760607192
Klf7	20.957733	0.8339904	1.5950748187976695e-97	5.1135074389773605e-96	0.48371104815864024	0.22150678113724026
Ppp3cb	20.950214	0.8391827	1.8678929282124653e-97	5.9789684172370304e-96	0.5669263456090652	0.3175158641284061
Krit1	20.941038	0.73184395	2.2646651905197614e-97	7.237952802505689e-96	0.5336402266288952	0.2655375139977604
Dstyk	20.935932	1.1852826	2.5208295293522483e-97	8.044400595494557e-96	0.38703966005665724	0.14170399402762224
Rb1	20.91927	0.66673446	3.575432925610508e-97	1.1392481264186915e-95	0.6242917847025495	0.3432561901206918
Cpm	20.908777	1.5213224	4.4550361811096864e-97	1.4173640147670058e-95	0.32577903682719545	0.08135809381610054
Ankh	20.87499	0.7255142	9.038801701597262e-97	2.8713260072073974e-95	0.5633852691218131	0.29437290033594626
Crybg3	20.859993	1.017338	1.2368960742387366e-96	3.923262192509735e-95	0.4231586402266289	0.1695284310065945
Pcsk6	20.847727	1.6299912	1.5983910559422045e-96	5.062215540616958e-95	0.3197592067988669	0.07925842976234913
Uty	20.798542	0.685618	4.461597945255889e-96	1.4108878208180235e-94	0.6218130311614731	0.3468956078138609
Zfp532	20.790457	0.8258345	5.280663220904584e-96	1.6673853176127336e-94	0.4890226628895184	0.22951661067562523
Ikzf2	20.726576	0.8809579	1.9948975597144067e-95	6.270618026532571e-94	0.47556657223796034	0.21558106258554188
Vps8	20.718235	0.77168906	2.372233624084081e-95	7.445546431518988e-94	0.5148725212464589	0.2500777653353241
Mitf	20.678576	0.7616705	5.401258030040964e-95	1.6927171279198632e-93	0.5470963172804533	0.27672016921736964
Mccc2	20.64542	1.321592	1.0732351421879393e-94	3.3534199688692007e-93	0.36083569405099153	0.1213605823068309
Cuedc1	20.639399	1.194005	1.2156643081996058e-94	3.792800280612044e-93	0.37960339943342775	0.13467400771432125
Prorp	20.58331	0.6501584	3.8731549832735336e-94	1.2048155397524171e-92	0.5453257790368272	0.2627690680602215
LOC102551257	20.553795	0.8847838	7.117520340401759e-94	2.210754540101678e-92	0.4695467422096317	0.21643648127410725
Mtf1	20.55172	1.7141234	7.428505121298267e-94	2.3005323245663144e-92	0.30559490084985835	0.06913338310314794
Ints3	20.551586	0.99482584	7.449032836558682e-94	2.3034870568036774e-92	0.4231586402266289	0.1770561154659699
Acsl3	20.534426	0.73814374	1.0605952074657492e-93	3.2748805772793666e-92	0.5460339943342776	0.2823348264277716
Ankub1	20.52355	1.641627	1.3266276959085722e-93	4.0903053341792835e-92	0.318342776203966	0.08121811621251711
Slc5a11	20.5014	2.0427704	2.0918999497456297e-93	6.440348655854166e-92	0.2878895184135977	0.05300485255692423
Ezh2	20.46619	0.9210689	4.310239451310082e-93	1.3250510313220994e-91	0.42103399433427763	0.16548463356973994
Tbcel	20.45674	1.0941709	5.232323806954231e-93	1.6056918438699783e-91	0.41111898016997167	0.1723746422794575
Nipa1	20.456682	1.3397623	5.2384490184444585e-93	1.6056918438699783e-91	0.3495042492917847	0.11272863008585293
Prkd1	20.45268	0.7386158	5.686227861611606e-93	1.7404007787817364e-91	0.5279745042492918	0.25150864750528806
Tex2	20.444576	0.9588886	6.713952334568348e-93	2.051963916130612e-91	0.4281161473087819	0.18195533159138982
Nrbp2	20.438484	1.9498115	7.606529140252763e-93	2.3213753996293948e-91	0.2878895184135977	0.05404690805026751
Tpd52	20.432503	1.4259323	8.59811867906763e-93	2.620176689321685e-91	0.3307365439093484	0.09484260296130397
Cecr2	20.407768	1.1923448	1.4265376938018558e-92	4.34089830018138e-91	0.3611898016997167	0.11405064078636307
Thra	20.396177	1.0854785	1.808111250274876e-92	5.494037749748268e-91	0.39412181303116145	0.15353987806395422
Atg2b	20.367943	1.2202647	3.2191875672262427e-92	9.767508905132476e-91	0.36012747875354106	0.12148500684334951
Ppp2r5a	20.367771	0.86198735	3.230490125163348e-92	9.787638145111957e-91	0.4440509915014164	0.19029177553813612
Far1	20.281282	0.76967174	1.8815865485231922e-91	5.676164543357877e-90	0.5014164305949008	0.2475270623366928
Sh3glb1	20.271116	1.1050258	2.3134539985738748e-91	6.968947777887911e-90	0.375	0.13344531541620008
Cdkl5	20.226435	1.2159448	5.729835245109208e-91	1.718622685965088e-89	0.3937677053824363	0.1645825556799801
Rps6ka3	20.163311	0.76335233	2.0565292558430056e-90	6.1508120368052004e-89	0.5846317280453258	0.33734602463605823
Tmem97	20.162401	0.6179744	2.094660126225402e-90	6.2559322231398544e-89	0.7645184135977338	0.4825339056862013
Stmn1	20.14277	1.2611657	3.114174369167871e-90	9.287593147080167e-89	0.3459631728045326	0.11170212765957446
Nr3c1	20.134811	0.5990844	3.6570786466049052e-90	1.0891237344420233e-88	0.7004249291784702	0.4127006345651362
Ctr9	20.129784	0.85504353	4.0475292291219825e-90	1.2036950045073971e-88	0.4426345609065156	0.1942889137737962
Usp20	20.065487	1.2630199	1.4783500240902815e-89	4.390238895903235e-88	0.3523371104815864	0.1187010078387458
Sema6d	20.058498	1.2244332	1.7014655424640697e-89	5.045675610085103e-88	0.3661473087818697	0.12986810999129028
Ptpro	20.03023	1.1443859	3.002672133547883e-89	8.879269950911835e-88	0.4185552407932011	0.18646572104018913
Acaca	20.02302	0.652218	3.470303077160989e-89	1.0247658354332013e-87	0.6242917847025495	0.3565385093940525
Myo1e	20.018566	0.7171673	3.794806691306793e-89	1.1190143050624222e-87	0.5191218130311614	0.24732487246485008
Sik2	19.966166	0.86907065	1.0846850261611567e-88	3.1940317778784846e-87	0.4702549575070821	0.2279457509020779
Hmgn3	19.952991	0.8502131	1.41185670941466e-88	4.14579660638484e-87	0.4337818696883853	0.18665235784496703
Snrnp48	19.938995	0.9543526	1.8677829986517233e-88	5.476914454507976e-87	0.4093484419263456	0.16913960432997388
Slmap	19.92423	0.74800646	2.5087235554408237e-88	7.346075148515686e-87	0.5230169971671388	0.2724275227074779
Rbm5	19.902937	0.560867	3.837715911889688e-88	1.1221973752953865e-86	0.8094900849858357	0.520374517854921
Hdac11	19.868776	1.70586	7.582756380767329e-88	2.2142071069521978e-86	0.2988668555240793	0.07271058852805773
Nova1	19.860434	0.60628957	8.953351719819955e-88	2.6107923804971514e-86	0.6529745042492918	0.37583986562150057
Zswim6	19.859774	0.54685724	9.071758380203668e-88	2.6416456416576408e-86	0.796742209631728	0.4936387955704865
Gemin2	19.818481	1.2891703	2.0624181321701682e-87	5.997317414574167e-86	0.334985835694051	0.10251026502426279
Agps	19.759092	0.7057512	6.6999381124354664e-87	1.94288938402935e-85	0.49575070821529743	0.23861515490854796
Atl3	19.758202	1.1052046	6.819250450153088e-87	1.97475697428052e-85	0.3668555240793201	0.13324312554435735
Dennd1a	19.689152	0.5680007	2.6712922888762156e-86	7.714368337269797e-85	0.8551699716713881	0.5735504541495583
Tlk1	19.642422	0.6119514	6.712044978330943e-86	1.9356909905871602e-84	0.6076487252124646	0.3370660694288914
Dcaf10	19.63434	1.0395566	7.869502502263064e-86	2.2663734816270247e-84	0.38987252124645894	0.15675936294637302
Elmod2-1	19.612268	1.3703668	1.214901062330742e-85	3.4940487891394147e-84	0.32011331444759206	0.09028555431131019
Bet1	19.58866	1.023049	1.9321195525719948e-85	5.549153224551293e-84	0.3626062322946176	0.12322695035460993
Fdft1	19.553356	1.2954779	3.862479868100561e-85	1.107807837408979e-83	0.33994334277620397	0.11156215005599104
Syt11	19.551369	0.89278835	4.016058832927697e-85	1.1502826433218866e-83	0.419971671388102	0.18419497324872464
Gpatch4	19.516111	1.2335124	8.010690276759486e-85	2.2881761899528528e-83	0.33640226628895187	0.10314794077392062
Cd9	19.460535	0.61090994	2.37298883756679e-84	6.750621976719853e-83	0.47344192634560905	0.20687134502923976
Ssh2	19.438652	0.5088808	3.635925027703518e-84	1.0329377253500264e-82	0.9228045325779037	0.6558883911907428
Josd2	19.427582	1.6348138	4.51124494253151e-84	1.2798749859961521e-82	0.2836402266288952	0.058401766828418564
Spsb1	19.404373	1.1956207	7.087833113618958e-84	2.0081555278396633e-82	0.33923512747875356	0.10806270996640538
Mpped2	19.381432	0.74911696	1.1072363781255252e-83	3.132836424261776e-82	0.4939801699716714	0.2490668159761105
Cog6	19.347628	1.3632867	2.1344653204666474e-83	6.031159017372471e-82	0.3204674220963173	0.09605574219236034
Tasor	19.328165	0.5948753	3.1129346525798943e-83	8.772283323385761e-82	0.5658640226628895	0.30244494214259054
Desi1	19.315985	1.6277584	3.9413856091569574e-83	1.1091958480749633e-81	0.3002832861189802	0.08005163618265522
Hmox2	19.254433	1.2318728	1.2958485569572912e-82	3.637049644600611e-81	0.3402974504249292	0.11613475177304965
Scarb2	19.232748	0.96642494	1.9691306460073935e-82	5.519357369544253e-81	0.3951841359773371	0.1624206793579694
Rhou	19.204824	1.9682244	3.3725623552089074e-82	9.427885645241328e-81	0.2638101983002833	0.0440929451287794
Kdm6a	19.204588	0.5315028	3.387967038106446e-82	9.458337805717676e-81	0.6890934844192634	0.4094967027497823
Cep97	19.200493	1.5105289	3.666026676141068e-82	1.0220999373932664e-80	0.31090651558073656	0.09016112977479158
Ptpn11	19.178514	1.0636796	5.595534336337603e-82	1.5579810477510515e-80	0.3654390934844193	0.13689809630459127
Nedd4	19.154242	0.56720746	8.921633459695358e-82	2.4807820572410197e-80	0.6508498583569405	0.37405126290904567
Slc6a9	19.106201	1.4660056	2.2421117549432924e-81	6.226240404521996e-80	0.2928470254957507	0.06958442204802787
Fbxl17	19.1029	0.5563626	2.388465470827619e-81	6.623884531927495e-80	0.7776203966005666	0.4837470449172577
Psat1	19.091768	1.435611	2.955870612994763e-81	8.186629230125258e-80	0.29709631728045327	0.0726950354609929
Afap1	19.07573	1.1231118	4.017777903306988e-81	1.111302526658764e-79	0.3686260623229462	0.14532785865372652
Scap	19.056358	0.92584926	5.818748835742821e-81	1.6073239537573645e-79	0.39943342776203966	0.1711926091825308
Mipol1	19.01468	0.76233846	1.2891751326777408e-80	3.551753722959463e-79	0.5084985835694051	0.2730651984571357
Ncoa2	18.987371	0.57675374	2.1691698140209972e-80	5.968348336058297e-79	0.6288951841359773	0.36473497573721536
Jarid2	18.965055	0.59730756	3.316726662594634e-80	9.113825846390446e-79	0.5750708215297451	0.3146696528555431
Nek7	18.958115	0.6145302	3.784658299471811e-80	1.0386013862136909e-78	0.48194050991501414	0.21981149682717432
Pdxdc1	18.939058	0.6371587	5.436070181086964e-80	1.4898385283224744e-78	0.5513456090651558	0.3013095682468583
Coro1c	18.90337	1.0891236	1.0699668792103027e-79	2.924762136834838e-78	0.35941926345609065	0.13636929202438722
Kmt5b	18.900787	0.6570857	1.1236437717894595e-79	3.0674889738721106e-78	0.5028328611898017	0.25620567375886527
Clock	18.86958	0.67537326	2.0290514051957107e-79	5.532001529432155e-78	0.5166430594900849	0.27527373398034094
Atp9b	18.785004	0.59901667	1.0017995125947669e-78	2.7277569585794653e-77	0.5768413597733711	0.3217618514371034
Lrch3	18.715548	0.5752178	3.6980714522287514e-78	1.0030241405876844e-76	0.6023371104815864	0.3421519223590892
Rufy1	18.709015	0.92955726	4.180295931969735e-78	1.1323525130449286e-76	0.38845609065155806	0.1634160756501182
Slc35d2	18.697556	1.7648847	5.182716829820494e-78	1.4020753684389223e-76	0.2730169971671388	0.057328605200945626
Plaat3	18.682434	1.5712465	6.880929862709072e-78	1.85669981340487e-76	0.2836402266288952	0.0655872838123678
Mprip	18.66923	0.69718355	8.811431213729618e-78	2.3715079181906956e-76	0.5081444759206799	0.2721631205673759
Npc1	18.632305	0.9445856	1.757870352793343e-77	4.719015341442411e-76	0.35729461756373937	0.1298214507900958
Dcaf8	18.631147	0.6711776	1.7963370643523747e-77	4.8161129016895e-76	0.48796033994334276	0.24776035834266516
Stk3	18.596666	0.6458426	3.4192037446397266e-77	9.155431125174523e-76	0.5095609065155807	0.25788540500186635
Ppp2r2c	18.596025	1.4247674	3.460357137269123e-77	9.253807109691892e-76	0.3176345609065156	0.10977354734353614
Cyb5a-1	18.585749	1.3016138	4.1911014181737024e-77	1.1193711125277688e-75	0.31940509915014165	0.1050454149558293
Ddx17	18.564005	0.5055691	6.2841360631188005e-77	1.6762493218746665e-75	0.8233002832861189	0.5323503794948364
Rgs3	18.560795	1.515585	6.670926669885523e-77	1.7771619893369743e-75	0.27939093484419264	0.06250777653353241
Pnn	18.560255	0.51228696	6.738355991306971e-77	1.7928473567733752e-75	0.6827195467422096	0.40713263655592885
Dhx57	18.530834	0.69544894	1.1646751094864935e-76	3.0909592842397243e-75	0.48796033994334276	0.2535927584919746
Pdcd6ip	18.518042	1.1165491	1.4771476096309567e-76	3.9152815149838987e-75	0.3353399433427762	0.11674132138857783
Rsrc1	18.483988	0.55908227	2.7785937203832306e-76	7.355555043125607e-75	0.5924220963172805	0.33135809381610054
Phf3	18.479843	0.6557151	3.000532561113606e-76	7.9330599844019995e-75	0.5049575070821529	0.2655219609306955
Hnrnpu	18.479403	0.59638846	3.025133311729084e-76	7.988028339258436e-75	0.5513456090651558	0.303113724026378
St6gal1	18.466925	1.0648354	3.8118922657006845e-76	1.0040217744055345e-74	0.3473796033994334	0.12559101654846336
Lin52	18.449898	0.63290364	5.2244315068161806e-76	1.3743466872259478e-74	0.5609065155807366	0.31950665671270373
Mff	18.424269	0.6438264	8.391816737760196e-76	2.2020379189471875e-74	0.4946883852691218	0.25300174194351127
Serinc3	18.400131	0.95123845	1.3104610327851299e-75	3.4343907516716294e-74	0.36437677053824363	0.14280826178922484
Lcorl	18.39976	0.5341258	1.3195149176457673e-75	3.453801468584414e-74	0.601628895184136	0.3323690431753142
Nbeal1	18.393637	0.6731959	1.4772892511492688e-75	3.86195092763037e-74	0.48194050991501414	0.24522520841109866
Otud7a	18.369148	0.839883	2.320277691924558e-75	6.058149699737271e-74	0.509915014164306	0.29140226452656465
Klhl2	18.365267	0.70125383	2.4922505164610637e-75	6.499070190065007e-74	0.49079320113314445	0.25825867861142215
Cadm4	18.350054	1.2029479	3.297911813572545e-75	8.589319140790308e-74	0.32294617563739375	0.10860706731367425
Acap2	18.25196	0.5240397	1.9961392242056874e-74	5.192438582468542e-73	0.6968838526912181	0.42691613786238647
Ppm1b	18.231352	0.8210997	2.9104123538562453e-74	7.5613017857435e-73	0.41076487252124644	0.18870536269752394
Cdc73	18.228283	0.7329843	3.0783504673111004e-74	7.987709888322343e-73	0.44298866855524077	0.2159698892621625
Qdpr	18.214798	1.811023	3.938733673135449e-74	1.0194998789007138e-72	0.2613314447592068	0.052460495209655345
Gse1	18.205591	0.8753927	4.6599875897595005e-74	1.2047016005782698e-72	0.4089943342776204	0.19150491476919249
Kazn	18.198395	0.54151773	5.314279804436685e-74	1.3721575169928513e-72	0.6285410764872521	0.3674723155406246
Micall1	18.188917	1.7375512	6.3175628779894165e-74	1.629200778596877e-72	0.26628895184135976	0.05782630334702003
Ercc8	18.187365	1.1256238	6.499097146437071e-74	1.673956643393116e-72	0.3321529745042493	0.1191364937165609
Rasgef1c	18.165907	1.9599999	9.610676040934483e-74	2.4693312974783376e-72	0.2705382436260623	0.06841794201816598
Enpp4	18.142214	1.6159067	1.479518603526294e-73	3.7967670797469135e-72	0.26628895184135976	0.05614657210401891
Kidins220	18.079464	0.544797	4.625579778438285e-73	1.1826817760333792e-71	0.5825070821529745	0.3305959935299241
Fam13c	18.072535	1.1219434	5.2447355415449044e-73	1.3384968112245636e-71	0.37747875354107646	0.1745365186014682
Grb14	18.072504	1.3513882	5.2477553125373995e-73	1.3384968112245636e-71	0.31728045325779036	0.1105512006967774
Psme4	18.062437	0.5120289	6.298073995990666e-73	1.60444008991422e-71	0.6763456090651558	0.4096366803533657
Pde4dip	18.040049	0.5713248	9.446150068358555e-73	2.4034949312282213e-71	0.6012747875354107	0.34524698270498944
Ube2r2	17.98336	0.5967786	2.6305788065958976e-72	6.660955949165409e-71	0.5368271954674221	0.2978567873584671
Xrcc5	17.940847	0.8968306	5.658567298398485e-72	1.4293677346773811e-70	0.3778328611898017	0.1605076521089959
Mga	17.898613	0.6472228	1.2089622244132909e-71	3.050192779428286e-70	0.4826487252124646	0.2507309941520468
Glcci1	17.893936	0.5064613	1.3148421027359747e-71	3.3133388853320246e-70	0.6689093484419264	0.400180415577952
Zmat1	17.85426	1.1510504	2.678071106970145e-71	6.740508862993524e-70	0.32825779036827196	0.11952532039318153
Notch2	17.848654	0.8785405	2.9609215186536205e-71	7.44348687770885e-70	0.3526912181303116	0.13120567375886524
Klhl24	17.822756	0.7106679	4.705999390608521e-71	1.1802151103289264e-69	0.4274079320113314	0.20396292148811745
Adar	17.787899	0.8365299	8.770693172782162e-71	2.1917324560256354e-69	0.4068696883852691	0.19480216498693542
Spata22	17.773676	1.0497631	1.1303425503006879e-70	2.8179265053037124e-69	0.30347025495750707	0.08983451536643026
Rere	17.76977	0.5118135	1.2118725958276055e-70	3.0175915491830853e-69	0.9196175637393768	0.6556550951847704
Acadsb	17.768929	0.8162729	1.2301976457367528e-70	3.059587644189414e-69	0.40757790368271957	0.19251586412840613
Abcd3	17.76314	0.7214619	1.3638731197203201e-70	3.388028889580122e-69	0.4235127478753541	0.20209655344033844
Megf10	17.738327	1.1275837	2.121596086046225e-70	5.251639142862474e-69	0.33640226628895187	0.12400460370785119
Rab2a	17.736761	0.59659857	2.1814999498156552e-70	5.39355282403715e-69	0.4890226628895184	0.256407863630708
Ate1	17.68214	0.5017515	5.7568123641528583e-70	1.4166353054792115e-68	0.6682011331444759	0.4064327485380117
Usp32	17.666819	0.5202563	7.553941457445811e-70	1.856693277805497e-68	0.6437677053824362	0.3911285305462237
Pak3	17.62753	1.2030679	1.5144283399223526e-69	3.709287917618229e-68	0.3410056657223796	0.14209282070424287
Zc3h6	17.603785	1.0154637	2.303989671527508e-69	5.636574965372898e-68	0.36012747875354106	0.15585728505661317
Hectd4	17.601349	0.5465099	2.405245509998027e-69	5.877433259046461e-68	0.59171388101983	0.3475177304964539
Wrn	17.57737	0.66426265	3.6722694269452177e-69	8.95265125643412e-68	0.4571529745042493	0.2278213263655593
Syde2	17.559671	1.6176633	5.016435751306808e-69	1.2201228765881501e-67	0.26487252124645894	0.06256998880179171
Kctd3	17.506302	1.3560404	1.2826097453963802e-68	3.1052189286351625e-67	0.2914305949008499	0.0893057110862262
Arl13b	17.45471	0.89416426	3.1697899107532846e-68	7.638829341247513e-67	0.37322946175637395	0.16466032101530423
Agtpbp1	17.441072	0.7303857	4.024516112525813e-68	9.676375037750118e-67	0.4369688385269122	0.22217556302102776
Zhx2	17.3751	0.73789614	1.273859455560414e-67	3.045352034809537e-66	0.40155807365439095	0.1796534776657957
Zfp266	17.364548	0.70199394	1.5310299781187967e-67	3.655987986473655e-66	0.419971671388102	0.2016455144954585
Tdp2	17.363535	0.9259964	1.5582923871962796e-67	3.716855311712992e-66	0.3431303116147309	0.13325867861142218
Ilk	17.353483	0.88636917	1.8564064222778667e-67	4.4178679965355e-66	0.35587818696883855	0.14632325494587534
Pik3r1	17.344053	0.587298	2.187536940934071e-67	5.194099604034398e-66	0.5481586402266289	0.31328542988677366
Atp9a	17.327158	0.6774962	2.9347290324137315e-67	6.960353947238268e-66	0.45007082152974504	0.23180291153415453
Thsd7a	17.31321	0.68337685	3.739706056752113e-67	8.859511546425402e-66	0.4440509915014164	0.221708971009083
Ppp3cc	17.304726	0.5615922	4.333363781943177e-67	1.025432336932513e-65	0.5003541076487252	0.26905250715441087
Bcat1	17.295898	0.76205206	5.050948474441503e-67	1.1938916089643804e-65	0.43626062322946174	0.22495956202563144
Supt3h	17.237843	0.62952375	1.3809496334046872e-66	3.2531449453890642e-65	0.483356940509915	0.25849197461739454
Nxpe3	17.135504	1.1606392	8.065222830766015e-66	1.8935662023498348e-64	0.31126062322946174	0.11171768072663929
Nectin3	17.130009	1.1524405	8.864200472374581e-66	2.078823569393797e-64	0.31090651558073656	0.11038011695906433
B3galnt2	17.128998	0.7692573	9.019597449825849e-66	2.112903688637416e-64	0.4093484419263456	0.20113226328231928
Pibf1	17.102	0.5939634	1.4340002265660514e-65	3.3405831944648704e-64	0.5021246458923513	0.2774978225706109
Foxj3	17.095703	0.70589244	1.5975920172231753e-65	3.717548749511775e-64	0.41395184135977336	0.20197212890381983
ENSRNOG00000070982	17.076906	0.51370656	2.2050329980393524e-65	5.119681266544083e-64	0.5343484419263456	0.3009051885031728
Mta3	17.04788	0.64383364	3.6243789462747597e-65	8.396544639513438e-64	0.4351983002832861	0.21903384347393307
RGD1304694	17.032534	1.521237	4.711887039957025e-65	1.0903909898425938e-63	0.26274787535410765	0.0676869478661192
Brms1l	17.03107	1.0087911	4.8311522422872775e-65	1.116757860107994e-63	0.3296742209631728	0.12960370785118824
Prrg1	16.998472	1.174729	8.428868203809846e-65	1.9398424891446459e-63	0.3073654390934844	0.10688067686947866
Wdr7	16.91655	0.53413004	3.397579561838005e-64	7.793616312198646e-63	0.5704674220963173	0.3345464725643897
Arhgap39	16.913975	0.641357	3.549402964399456e-64	8.132981699628305e-63	0.4603399433427762	0.24632947617270126
Slc8a1	16.906582	0.50798506	4.0238204081910605e-64	9.209980205036439e-63	0.7932011331444759	0.5511229314420804
LOC102551819	16.904734	1.3563285	4.1519756637084365e-64	9.492946757394883e-63	0.2790368271954674	0.08216685330347144
Ube2e3	16.898655	0.9833	4.6029205389627426e-64	1.0512508934628851e-62	0.33958923512747874	0.1396354361080005
Prkcq	16.879578	0.5378558	6.35988239217515e-64	1.4509390014618518e-62	0.4302407932011331	0.1973217618514371
Asxl3	16.850742	1.325789	1.0360534445517563e-63	2.35851210841174e-62	0.29603399433427763	0.10506096802289411
Adcy5	16.821129	0.85771894	1.708700494028004e-63	3.8771227876397326e-62	0.34915014164305946	0.14764526564638547
Gtf3c2	16.816519	0.5182876	1.846963360059859e-63	4.186317168325946e-62	0.48441926345609065	0.25535025507029985
Galnt2	16.774996	0.8112542	3.718809155399741e-63	8.401783701736096e-62	0.36083569405099153	0.15683712828169716
Tnfrsf11a	16.750322	1.0677209	5.632032157399535e-63	1.2696901743229961e-61	0.2985127478753541	0.09711335075276845
Frg1	16.725506	0.82869196	8.544779650071627e-63	1.920148447410522e-61	0.34631728045325777	0.14330595993529924
Tex9	16.711151	0.9355003	1.0871702053884923e-62	2.440429392524104e-61	0.3236543909348442	0.12188938658703496
Bbs4	16.69088	0.92528784	1.5270610931476052e-62	3.4132583026580695e-61	0.3445467422096317	0.14752084110986688
Cdh6	16.671822	1.0023636	2.100916283791764e-62	4.6759884082779325e-61	0.35941926345609065	0.16467587408236906
Ybx3	16.65825	1.0818622	2.636191281336524e-62	5.854913814036182e-61	0.31055240793201133	0.11532599228567873
Tdrd3	16.65319	0.80487084	2.86889181695479e-62	6.364993209976098e-61	0.3696883852691218	0.1670554933432873
Map1a	16.624907	1.4399608	4.600820836796911e-62	1.0185935550610774e-60	0.27089235127478756	0.0825712330471569
Kcnj9	16.577662	1.3288358	1.0108655174755882e-61	2.230926993620335e-60	0.2769121813031161	0.08611733233793704
Map1b	16.572546	0.72295636	1.100665947390203e-61	2.4265575450034697e-60	0.4323654390934844	0.22331093691676
Clip3	16.54757	1.3417622	1.6670086822478607e-61	3.6635748461225e-60	0.2804532577903683	0.09201194475550578
Tmem163	16.532688	1.1837573	2.134120841617683e-61	4.685233252916894e-60	0.29745042492917845	0.10417444320019908
Scaper	16.507414	0.53527176	3.244983294747649e-61	7.094298202052055e-60	0.5718838526912181	0.34680228941147195
Lrig2	16.496153	0.6916718	3.910234051013791e-61	8.539788240995328e-60	0.4344900849858357	0.23183401766828418
Adam10	16.495914	0.53656304	3.925714169229495e-61	8.564674638092153e-60	0.476628895184136	0.25393492596740075
Micu3	16.491049	0.809601	4.2549930029070415e-61	9.273407827333579e-60	0.3859773371104816	0.1905250715441085
Ccny	16.490852	0.55125004	4.268817069204e-61	9.293875251602395e-60	0.4985835694050991	0.2797219111608809
Tex22	16.45824	1.2265733	7.319823068559673e-61	1.5919855856371589e-59	0.2669971671388102	0.074110364563892
Strn4	16.428097	0.92539907	1.2037648250099361e-60	2.6153506032288415e-59	0.3413597733711048	0.1489672763468956
Rab30	16.39117	0.8556244	2.2114800144504557e-60	4.794817992033945e-59	0.3813739376770538	0.18727448052756004
Ranbp3l	16.382639	1.1068286	2.5445919633686644e-60	5.505667193393955e-59	0.2776203966005666	0.08459313176558417
LOC100360380	16.353508	0.7355852	4.1063720020770596e-60	8.875690246963674e-59	0.3693342776203966	0.1662622869229812
Cog5	16.31772	0.56830853	7.384109983778791e-60	1.591112537717432e-58	0.48512747875354106	0.27046783625730997
Tmbim1	16.270763	1.1041481	1.591616993702782e-59	3.419041177251284e-58	0.29036827195467424	0.10023951723279831
Gskip	16.26839	1.0761291	1.6544948279590302e-59	3.550474776150361e-58	0.29709631728045327	0.1057919621749409
RGD1304624	16.231516	1.0870756	3.019087610910646e-59	6.4458442821133e-58	0.30205382436260625	0.11191987059848202
AABR07026291.1	16.227451	0.50830245	3.2258052383184407e-59	6.880186432002485e-58	0.5478045325779037	0.323488241881299
Pgap2	16.194946	1.1680136	5.4745321774536915e-59	1.1640876433315832e-57	0.2847025495750708	0.09526253577205425
Samd4a	16.160723	0.500972	9.543650248556687e-59	2.0272763030520719e-57	0.5637393767705382	0.32815416200074654
Cipc	16.160206	1.124363	9.623946282546775e-59	2.0422637425088632e-57	0.2988668555240793	0.11247978101281572
Pnkd	16.138401	0.7282793	1.3704468893348699e-58	2.902301967858069e-57	0.3696883852691218	0.17307453029737463
Mpp2	16.073532	1.3259985	3.911480494040952e-58	8.2420201043279e-57	0.27514164305949007	0.09229189996267263
Fbxl3	16.044968	0.92376363	6.199154018683876e-58	1.303625508081506e-56	0.30842776203966005	0.11596366803533657
AABR07053185.1	16.038637	0.5690605	6.864380115426634e-58	1.4420700751506493e-56	0.49610481586402266	0.2865808137364688
Stx4	16.033058	0.7627373	7.509411464487825e-58	1.5759992068513688e-56	0.33321529745042494	0.13465845464725643
Slc20a2	16.02339	1.0720363	8.773449488329681e-58	1.839441419723201e-56	0.2988668555240793	0.11101779270872215
Faah	16.016916	1.65148	9.736175089166439e-58	2.039247221972663e-56	0.2556657223796034	0.07801418439716312
Sypl1	15.974	0.6836122	1.939397012147193e-57	4.049940015605383e-56	0.3757082152974504	0.17784932188627597
Mrtfb	15.969791	0.5276786	2.0747918562782008e-57	4.324064220549578e-56	0.5371813031161473	0.31050143088216997
Mapre3	15.936189	0.920484	3.553766420112281e-57	7.384367370076718e-56	0.3356940509915014	0.14930944382232175
Cdh11	15.935714	0.60134643	3.580863970824714e-57	7.433306337852569e-56	0.459985835694051	0.2492067935796939
Heatr3	15.927383	1.2087829	4.0912256063130103e-57	8.484335911172954e-56	0.28328611898017	0.10042615403757621
Nufip2	15.921428	0.54766	4.4998713164174376e-57	9.31335656663455e-56	0.4490084985835694	0.23942391439591887
Litaf	15.891776	1.1591	7.225157206670031e-57	1.4939116962035885e-55	0.2645184135977337	0.0764588776906806
rnf141	15.880342	1.1027021	8.670497904243512e-57	1.789228927759542e-55	0.28080736543909346	0.09409605574219236
Arrdc2	15.858399	1.2854861	1.2298910915325659e-56	2.5354863938123674e-55	0.25035410764872523	0.06480963045912654
Hdac8	15.856739	0.5897801	1.2628291611601168e-56	2.6008326319138513e-55	0.5308073654390935	0.3236282194848824
Smc1a	15.841528	0.7801325	1.6086320616792375e-56	3.3065274318791075e-55	0.34242209631728043	0.14997822570610925
Fam163a	15.82725	0.860668	2.0185315370169713e-56	4.145008051429757e-55	0.30807365439093487	0.1129619260918253
Ppox	15.796225	1.1652253	3.3031398980593085e-56	6.756451814898679e-55	0.2701841359773371	0.08555742192360334
Tyro3	15.779913	1.4437107	4.277790659828809e-56	8.73302424284039e-55	0.25177053824362605	0.072508398656215
LOC100359583	15.73652	0.7761228	8.499164080022986e-56	1.7283557138871186e-54	0.3101983002832861	0.11936978972253329
Stx6	15.727961	1.1162864	9.729468542319627e-56	1.9766282699445088e-54	0.2868271954674221	0.10436108000497699
Esyt2	15.71748	0.5748441	1.1480051150966096e-55	2.3277635631639767e-54	0.4447592067988669	0.24416759985069056
Adarb1	15.708875	0.82132787	1.3149186646238312e-55	2.663631374154903e-54	0.35694050991501414	0.17179917879805898
Eea1	15.70628	0.56546056	1.3698444270148657e-55	2.7722160479530574e-54	0.43873937677053826	0.2337625979843225
Tecr	15.6284075	0.5483445	4.663087767878208e-55	9.328845242493751e-54	0.41359773371104813	0.21360582306830908
Pcsk5	15.623817	1.1767012	5.01135251592428e-55	1.0016016858805382e-53	0.28257790368271957	0.10148376259798432
Itgb8	15.608353	0.8189935	6.3864580330316145e-55	1.2740102675598556e-53	0.3307365439093484	0.1393865870349633
Ust	15.587033	0.62781924	8.917959369888511e-55	1.7756309225933764e-53	0.43626062322946174	0.23433806146572103
Ubl3	15.556898	0.8650911	1.428570658171239e-54	2.836307994244147e-53	0.32152974504249293	0.13557608560408113
Evi2a	15.536562	0.87338996	1.9623228568116946e-54	3.888663612090169e-53	0.2907223796033994	0.10230807515242006
Slco3a1	15.514246	1.1099609	2.778802129503005e-54	5.49626089124151e-53	0.3059490084985836	0.1303035958691054
Map3k13	15.500285	0.92188597	3.4535733289522915e-54	6.818043165236699e-53	0.32507082152974504	0.14417693169092946
Plxnb3	15.48037	0.9982706	4.707596187885112e-54	9.276265195037523e-53	0.27514164305949007	0.08901020281199452
Klhl7	15.445992	0.7802128	8.028170152469732e-54	1.5774940526399286e-52	0.36083569405099153	0.1770094562647754
Garre1	15.414462	0.64866793	1.3085597060981562e-53	2.5664417958890498e-52	0.38845609065155806	0.19662187383351998
Megf9	15.402597	0.97956944	1.5722405679359164e-53	3.0778334031133915e-52	0.34985835694050993	0.1763717805151176
Gpatch2	15.394045	0.70736253	1.7945506003377253e-53	3.5069657435079766e-52	0.358356940509915	0.1685330347144457
Stard3	15.394036	0.69185925	1.794798360576199e-53	3.5069657435079766e-52	0.3406515580736544	0.15134689560781386
Pot1b	15.384136	0.8860946	2.0915036992792764e-53	4.079113168287378e-52	0.3148016997167139	0.13109680228941148
Zzef1	15.379651	0.55799365	2.241521009916645e-53	4.367632852594087e-52	0.43555240793201133	0.2382729874331218
Txnip	15.360132	0.780562	3.0295773678221127e-53	5.897689795149342e-52	0.3119688385269122	0.12190493965409979
Egln1	15.290986	1.222352	8.781004022743946e-53	1.7030761363630857e-51	0.26203966005665724	0.08513748911285306
Cyfip2	15.278575	0.5621793	1.062378876159414e-52	2.054781874313494e-51	0.45042492917847027	0.25032661440836135
Actn4	15.253673	0.65910316	1.556281314267463e-52	3.004511421264423e-51	0.3806657223796034	0.19334017668284187
Nxpe1	15.183427	0.725135	4.5535967538957464e-52	8.758780691942955e-51	0.35410764872521244	0.17030608435983577
Auh	15.173709	0.84042156	5.280650748448401e-52	1.0138656006590584e-50	0.3240084985835694	0.14501679731243
Dcbld2	15.16486	1.1874462	6.0428242602492686e-52	1.159033336975289e-50	0.2645184135977337	0.08904130894612418
Selenop	15.164805	0.787155	6.047803446775571e-52	1.159033336975289e-50	0.2914305949008499	0.1046876944133383
Clip2	15.164159	0.83274907	6.10759638080939e-52	1.1694234312333305e-50	0.3431303116147309	0.1643959188752022
Fzd3	15.108919	1.1537019	1.414417615024246e-51	2.6934314002359984e-50	0.29249291784702547	0.12223155406246111
Usp25	15.091818	0.7881419	1.833218247674388e-51	3.487772575384866e-50	0.34631728045325777	0.16508025382605448
Ip6k2	15.053937	0.5056734	3.2528799311534e-51	6.177525419978458e-50	0.4369688385269122	0.23866181410974244
Mcm9	15.049003	0.71728665	3.504768086929342e-51	6.649861331272452e-50	0.32577903682719545	0.13899776035834266
Osbp2	15.04737	0.93592227	3.592336083926052e-51	6.809847950776999e-50	0.3211756373937677	0.14753639417693168
Ankfy1	15.009555	0.51556545	6.357270721824073e-51	1.2007796212050768e-49	0.4493626062322946	0.2526751275351499
Gbe1	15.002112	0.7634633	7.111985049501658e-51	1.3421231192425902e-49	0.33250708215297453	0.14966716436481275
Prss48	14.984507	0.8361057	9.271194825153019e-51	1.7433172260462618e-49	0.29674220963172804	0.11459499813363196
Cdh20	14.978887	0.5043204	1.0089330323601003e-50	1.89375917246749e-49	0.5885269121813032	0.38070797561279085
Fkbp15	14.960768	0.6155771	1.3248858283287692e-50	2.4823553419786393e-49	0.3626062322946176	0.17411658579071793
Ube2z	14.96027	1.0889492	1.3348401465248024e-50	2.498773081432054e-49	0.2652266288951841	0.09028555431131019
LOC102550291	14.9595585	1.0312322	1.3491769682024531e-50	2.523358101278558e-49	0.2762039660056657	0.09995956202563146
Appbp2	14.953285	0.69044137	1.4825086321686253e-50	2.770256326385686e-49	0.33179886685552407	0.14725643896976484
Knop1	14.9197235	0.71520305	2.4528816373539785e-50	4.571299236334534e-49	0.3321529745042493	0.15083364439467464
Adamts6	14.910968	1.1066071	2.796687758165809e-50	5.207402800861843e-49	0.2864730878186969	0.11389511011571482
Ints8	14.892362	0.5570327	3.6948197331946944e-50	6.873610516961842e-49	0.3976628895184136	0.20483389324374768
Pcyt1a	14.854515	0.63392913	6.503665327030106e-50	1.2056219915695244e-48	0.3618980169971671	0.17635622744805277
Myl6	14.802973	0.51294523	1.401497449228854e-49	2.5911636261492195e-48	0.3611898016997167	0.16881298992161253
Papss1	14.786018	0.94802296	1.803084096453157e-49	3.327769468858881e-48	0.2896600566572238	0.11601032723653104
Synrg	14.779868	0.56236756	1.9755144283650435e-49	3.642799956473307e-48	0.4146600566572238	0.2252861764339928
Ubl7	14.774077	1.2851766	2.152845451736816e-49	3.96630560115238e-48	0.2694759206798867	0.10280577329849447
Fam135a	14.766041	0.56257075	2.4254983937111088e-49	4.464705822875075e-48	0.41607648725212465	0.2277124548961055
Zfp445	14.765749	0.5291129	2.43599898855693e-49	4.480101297726719e-48	0.41749291784702547	0.2264682095309195
Rbl2	14.722634	0.55661196	4.613323048680727e-49	8.432687971982574e-48	0.3919971671388102	0.20458504417071047
Sys1	14.713657	1.0859647	5.268119727740387e-49	9.612828390931675e-48	0.2652266288951841	0.09436045788229439
Rnls	14.606293	0.86673546	2.5607811629407858e-48	4.628391195018665e-47	0.3413597733711048	0.17094376010949358
Chtop	14.594665	0.6319051	3.037022021793025e-48	5.479707720216227e-47	0.3321529745042493	0.14977603583426652
Prdx1	14.584648	0.7516066	3.517286111767664e-48	6.335345414031e-47	0.29320113314447593	0.11403508771929824
Kif1a	14.55811	0.80220145	5.187229447869039e-48	9.295337829403613e-47	0.32790368271954673	0.15745925096429017
Hbp1	14.555114	0.64073294	5.4195406477585226e-48	9.7033381059697e-47	0.32542492917847027	0.1436636804777902
Nsun7	14.548054	1.1139332	6.008859249759591e-48	1.074929548041464e-46	0.28009915014164305	0.11503048401144705
Mrps28	14.539476	0.55569804	6.811183034746699e-48	1.2163821423040825e-46	0.39872521246458925	0.21175500808759487
Trappc10	14.521767	0.7374603	8.820697822020029e-48	1.572574409323741e-46	0.32082152974504247	0.1459344282692547
Pex11g	14.501373	1.0859439	1.1875076647603295e-47	2.115317391619802e-46	0.2514164305949009	0.08142030608435984
Fam171a1	14.498518	0.88536495	1.2379370570580058e-47	2.203275750278281e-46	0.3271954674220963	0.15913898220729128
Sp4	14.441384	0.80641675	2.840769858421189e-47	5.030370004363062e-46	0.32011331444759206	0.14812741072539504
Cilk1	14.40233	0.9251598	5.0027494719672195e-47	8.836364400106547e-46	0.2843484419263456	0.11454833893243747
Camkmt	14.402003	0.5214577	5.026547731389476e-47	8.870925903729946e-46	0.47344192634560905	0.2844033843473933
Zfp347	14.381613	1.0212291	6.750292141218562e-47	1.1902996218064623e-45	0.25991501416430596	0.09064327485380116
Pllp	14.359669	0.969636	9.266944314219288e-47	1.629955994059745e-45	0.2521246458923513	0.08092260793828543
Grk5	14.356692	0.630194	9.67353867139987e-47	1.7000453628212043e-45	0.3654390934844193	0.18550143088216997
ENSRNOG00000066162	14.307766	0.9018717	1.9569976768264477e-46	3.4335073884806115e-45	0.27443342776203966	0.10359897971880054
Zfp326	14.291972	0.5553566	2.455557117632955e-46	4.301020094260028e-45	0.3714589235127479	0.1897318651238024
Adamts20	14.288507	0.9315025	2.5808100050302844e-46	4.516632935347658e-45	0.28328611898017	0.11398842851810377
Aifm1	14.245643	0.9192446	4.771373295476354e-46	8.30868874692336e-45	0.2811614730878187	0.11366181410974244
Wwc2	14.22855	0.952977	6.093195241969653e-46	1.0601654061671015e-44	0.2811614730878187	0.11342851810377007
Dgkd	14.217344	0.56094676	7.151582708807518e-46	1.243284270919224e-44	0.3785410764872521	0.19803720293641905
Fam135b	14.203218	0.92822397	8.750014049945661e-46	1.518648961681794e-44	0.323300283286119	0.159341172079134
Osbp	14.197221	1.0100691	9.531839004684988e-46	1.6529738343442968e-44	0.27124645892351273	0.10683401766828418
Padi2	14.132846	0.98637015	2.3831620985998687e-45	4.112376671542786e-44	0.25247875354107646	0.083986562150056
Tubgcp5	14.130487	0.65518147	2.4643259350617133e-45	4.2489356541532797e-44	0.34490084985835695	0.1720013686699017
Azin1	14.069569	0.72897285	5.842479602067419e-45	1.0024012057033184e-43	0.3240084985835694	0.15444195595371407
Ubap1	14.0557995	0.8652976	7.097576525523868e-45	1.2157499136775607e-43	0.28505665722379603	0.1187010078387458
Zup1	14.045502	0.51839954	8.208514370441431e-45	1.4037496924198618e-43	0.3636685552407932	0.1839150180415578
Pik3r3	14.035758	0.8356247	9.418355947116884e-45	1.6093337472473724e-43	0.30701133144475923	0.14095744680851063
Ralgapb	14.020784	0.5622178	1.1632211676670714e-44	1.981161251121675e-43	0.38172804532577903	0.20589150180415577
Nfix	13.989681	0.8412027	1.8021846255530913e-44	3.0619613338205926e-43	0.29922096317280455	0.1341452034341172
Hdac5	13.932408	0.88860923	4.0254711601174063e-44	6.811785984101819e-43	0.27726628895184136	0.11333519970138112
Fbxo15	13.916901	1.2089951	5.001247151528011e-44	8.449326976546033e-43	0.2535410764872521	0.09582244618638795
Swt1	13.915897	0.50917876	5.071920933957042e-44	8.56182723843344e-43	0.38491501416430596	0.20579818340176684
Cdk17	13.828494	0.5098996	1.7157508878438378e-43	2.873197533109737e-42	0.42245042492917845	0.24408983451536642
Trmt13	13.817396	0.9102885	2.001817892524966e-43	3.34957014642286e-42	0.2864730878186969	0.12569988801791712
Wwp2	13.785588	0.57618266	3.112182465243042e-43	5.203350683116876e-42	0.3413597733711048	0.16868856538509394
Sgk1	13.776141	0.5900263	3.547340977405349e-43	5.921461061487305e-42	0.40014164305949007	0.2314140848575339
Raly	13.7641535	0.5911138	4.187596774309698e-43	6.984658231517671e-42	0.3225920679886686	0.15066256065696154
Gpr137c	13.680462	0.7868785	1.3284649843408312e-42	2.1983107231010157e-41	0.313385269121813	0.15052258305337812
Aga	13.667229	0.9134529	1.5934839888941514e-42	2.6285590331357026e-41	0.25035410764872523	0.08706606942889138
C1h9orf85	13.627319	0.99022603	2.7551615535278815e-42	4.5305660495110247e-41	0.2673512747875354	0.10803160383227572
Vps50	13.622752	0.58445835	2.933021955874172e-42	4.819258489565664e-41	0.34419263456090654	0.17508087594873709
Fktn	13.620481	0.61488634	3.025705959537817e-42	4.967654749230217e-41	0.33321529745042494	0.16584235411223094
Snx1	13.6003895	0.56901735	3.9830582160116435e-42	6.529225844949188e-41	0.35127478753541075	0.17862697523951723
Srgap1	13.566599	0.626248	6.318627774784207e-42	1.0333568636983282e-40	0.3888101983002833	0.22172452407614782
Copg2	13.506582	0.5198416	1.4300774244863395e-41	2.326066972985306e-40	0.39589235127478756	0.22511509269627972
Creb3l2	13.492183	0.8435259	1.7387546149068188e-41	2.825948004351656e-40	0.2623937677053824	0.09950852308075152
Shisa4	13.478988	0.8542172	2.079398029654763e-41	3.3743544187106625e-40	0.2631019830028329	0.1021525444817718
Eif1b	13.475009	0.7728378	2.1945926141319404e-41	3.553036968949055e-40	0.31090651558073656	0.15114470573597114
RGD1308706	13.416398	0.67403	4.847031923328774e-41	7.805136044893325e-40	0.3119688385269122	0.14584110986686574
Scrn1	13.374366	1.0937933	8.537901468463781e-41	1.3716907447341888e-39	0.2638101983002833	0.11322632823192734
Ubn1	13.362279	0.5267195	1.0044176645717222e-40	1.611218114415511e-39	0.36083569405099153	0.1916915515739704
Golph3l	13.284735	0.6938696	2.838640100978998e-40	4.505293592515191e-39	0.294971671388102	0.13398967276346896
Spidr	13.265605	0.5487178	3.6645351452459936e-40	5.78544004933942e-39	0.3190509915014164	0.14818962299365435
Klf9	13.252217	0.57334775	4.380645933759544e-40	6.905610725353579e-39	0.35410764872521244	0.18800547467960682
Purg	13.220876	0.6415559	6.648573988079738e-40	1.0441498294687624e-38	0.3271954674220963	0.1680508896354361
Yipf1	13.213748	0.68046254	7.309269099133773e-40	1.147040670086873e-38	0.30559490084985835	0.14518788105014307
Ppp1r13b	13.1658745	0.6447706	1.379306971279593e-39	2.153279967226206e-38	0.33109065155807366	0.1733544855045415
Esr2	13.1398	0.9293587	1.9473948575506748e-39	3.031112144276722e-38	0.25424929178470257	0.09983513748911285
Rmnd5a	13.126557	0.66200924	2.3196421557119584e-39	3.6051606698782e-38	0.3009915014164306	0.14162622869229813
Agbl3	13.124812	0.6593712	2.3736950857869706e-39	3.686436382859972e-38	0.31657223796033995	0.157739206171457
Cobll1	13.118641	0.8186345	2.5751143588162832e-39	3.9962877606915025e-38	0.266643059490085	0.10860706731367425
Pik3c3	13.111954	0.9249489	2.8125745859738016e-39	4.361570914905823e-38	0.25247875354107646	0.09894861266641782
Smg7	13.039817	0.5713933	7.263143610796759e-39	1.118054838061416e-37	0.3385269121813031	0.17848699763593381
Acly	12.9726515	0.818433	1.7487500077593824e-38	2.684062420401406e-37	0.2719546742209632	0.11759674007714321
Rab28	12.936806	0.54812545	2.789892539083011e-38	4.257124233945736e-37	0.3480878186968839	0.18735224586288415
Aff2	12.929001	1.0515008	3.088066344058357e-38	4.705261553017989e-37	0.2878895184135977	0.14478350130645765
Selenof	12.916387	0.53406996	3.638298154642188e-38	5.53961939798316e-37	0.33463172804532576	0.17296565882792087
Mtmr10	12.868089	0.5779758	6.806528077301973e-38	1.03260251569257e-36	0.3098441926345609	0.14697648376259798
Atp13a3	12.85935	0.5039908	7.621479106794237e-38	1.1554008022635429e-36	0.36791784702549574	0.20506718924972003
Xrcc4	12.849965	0.5773369	8.604859528583546e-38	1.3007172665917996e-36	0.3431303116147309	0.18301294015179795
Bche	12.8262	0.82893264	1.1696266126391297e-37	1.761666060387356e-36	0.27124645892351273	0.11991414706980216
Ppp2ca	12.813302	0.7276815	1.3812904541064036e-37	2.0745082851572247e-36	0.27726628895184136	0.12342914022645265
Snx32	12.764184	0.6050029	2.598584205828606e-37	3.87771647397883e-36	0.33179886685552407	0.17784932188627597
Syt14	12.740693	0.6807808	3.512587849638651e-37	5.226750663983247e-36	0.334985835694051	0.18332400149309444
Paxbp1	12.734838	0.51175743	3.786314078773849e-37	5.6300610620973426e-36	0.33675637393767704	0.1776160258803036
Mettl25	12.734409	0.87275416	3.807166412824025e-37	5.657055351613643e-36	0.26770538243626063	0.11866990170461615
Tbck	12.724977	0.6975371	4.296034446822319e-37	6.374427332772594e-36	0.2878895184135977	0.13412965036705238
Chuk	12.709347	0.7757305	5.247101996606905e-37	7.763637294344415e-36	0.2836402266288952	0.13416075650118203
Mrpl48	12.7086735	0.59298563	5.292468710376172e-37	7.822305099793976e-36	0.31373937677053826	0.15772365310439218
Pogz	12.708648	0.518128	5.2942148891575174e-37	7.822305099793976e-36	0.35375354107648727	0.19480216498693542
Mettl16	12.634926	0.69653773	1.3552139342718104e-36	1.992525620332593e-35	0.2893059490084986	0.13887333582182407
Abcg1	12.595926	0.5870011	2.2233446285890322e-36	3.259765278531304e-35	0.29957507082152973	0.1432904068682344
Arhgap20	12.576329	0.67008257	2.849669497249565e-36	4.157701508652358e-35	0.31798866855524077	0.16837750404379745
Mdm2	12.56636	0.6027721	3.232675427691531e-36	4.7099564292550827e-35	0.29957507082152973	0.1458722160009954
Rnf214	12.5169935	0.53853834	6.027543910731894e-36	8.751626428836904e-35	0.3264872521246459	0.17111484384720668
Fancc	12.444291	0.66789377	1.5021134431733993e-35	2.165977334908768e-34	0.29745042492917845	0.14913836008460868
Srbd1	12.420957	0.5204798	2.0114242730917846e-35	2.8944077769143688e-34	0.3211756373937677	0.16508025382605448
Slk	12.407215	0.6484602	2.3881530397519518e-35	3.434157519303115e-34	0.2985127478753541	0.14887395794450667
Ncoa6	12.384267	0.53141576	3.179784062015809e-35	4.560010440781358e-34	0.33923512747875356	0.18539255941271618
Crebzf	12.348954	0.6084822	4.934850357309184e-35	7.052765684481551e-34	0.28753541076487255	0.13727136991414707
Rad23b	12.320939	0.63870037	6.987556731796324e-35	9.959287181430437e-34	0.28611898016997167	0.1388422296876944
Slc38a2	12.269534	0.51640165	1.3201015834541211e-34	1.8751524253861182e-33	0.30630311614730876	0.15465969889262163
Sgk3	12.239585	0.7538107	1.91007283405496e-34	2.6967398679324103e-33	0.2588526912181303	0.11201318900087097
Aco1	12.117091	0.6914796	8.574848765190851e-34	1.1969392757056684e-32	0.26912181303116145	0.12437787731740699
LOC103690742	12.114736	0.72489595	8.824858671420124e-34	1.2301993810172493e-32	0.3123229461756374	0.16769316909294513
Reps2	12.098746	0.9355154	1.072366566940357e-33	1.491920201889285e-32	0.27372521246458925	0.1385156152793331
Avl9	12.088932	0.6509404	1.2084761592742966e-33	1.6779411361155565e-32	0.27939093484419264	0.1351250466592012
Lrfn1	12.075114	0.55731165	1.4296635743595815e-33	1.9771983179434688e-32	0.3204674220963173	0.17321450790095808
Hmgxb4	11.952156	0.74644226	6.326276071451511e-33	8.657748310316735e-32	0.2514164305949009	0.10893368172203559
Tnfrsf19	11.934777	0.53855455	7.796738885612735e-33	1.0628506337825526e-31	0.29178470254957506	0.14003981585168596
Ngly1	11.90854	0.69481105	1.068319010497901e-32	1.4506720449545978e-31	0.2584985835694051	0.11619696404130894
Kif16b	11.82917	0.61506355	2.758539460642523e-32	3.6932016814706984e-31	0.3101983002832861	0.1680508896354361
Zscan26	11.804113	0.5267671	3.7168803869735767e-32	4.960414652659962e-31	0.306657223796034	0.16067873584670897
Zbtb38	11.764834	0.57723856	5.924225146791714e-32	7.886178058897464e-31	0.30807365439093487	0.16623118078885157
Ilrun	11.738834	0.63045824	8.05890589871604e-32	1.065340612058515e-30	0.2719546742209632	0.13089461241756875
Atg13	11.729739	0.547537	8.973490578610793e-32	1.181772634869057e-30	0.29390934844192634	0.15086475052880427
Plpp1	11.596456	0.5833894	4.295031062526266e-31	5.5931441774488e-30	0.29320113314447593	0.15060034838870226
Farp2	11.589251	0.63412076	4.672049231414507e-31	6.0803342138942614e-30	0.28257790368271957	0.1433992783376882
Cept1	11.53006	0.533278	9.30791161150471e-31	1.2061166554190836e-29	0.28293201133144474	0.1409418937414458
Appl1	11.475199	0.750444	1.75773455856495e-30	2.2664614240389142e-29	0.26203966005665724	0.12885716063207664
Ints6l	11.426726	0.5715943	3.0748487157576154e-30	3.945365861357048e-29	0.2953257790368272	0.15660383227572477
Emc8	11.4141865	0.5524787	3.552119819658012e-30	4.549404040253505e-29	0.2921388101983003	0.15346211272863008
Txndc16	11.376017	0.64078546	5.5057507684537814e-30	7.012975128274726e-29	0.27939093484419264	0.14425469702625357
Clpx	11.222084	0.54807067	3.176933221057755e-29	3.978947545561344e-28	0.273371104815864	0.13647816349384098
Mpzl1	11.209558	0.52595884	3.660201149520049e-29	4.576015342924111e-28	0.26628895184135976	0.12762846833395547
Ermard	11.175585	0.5373097	5.369557119143477e-29	6.689134554959129e-28	0.27584985835694054	0.1379712579320642
LOC100174910	11.162047	0.58737993	6.253489586484412e-29	7.767219352501906e-28	0.2687677053824363	0.13316536020903322
Dhx40	11.121125	0.65257704	9.901486323586362e-29	1.2225828166096094e-27	0.2623937677053824	0.1300080875948737
Phtf2	11.118098	0.66203517	1.0243174649220053e-28	1.2632847040914567e-27	0.26558073654390935	0.13473621998258056
Akap7	11.110619	0.6128915	1.113856557462208e-28	1.3712928117294571e-27	0.27655807365439095	0.14378810501430883
Pde6d	10.972841	0.59552574	5.162394304357975e-28	6.2781182706014675e-27	0.2698300283286119	0.13780017419435112
Mtf2	10.917394	0.600711	9.518862512008354e-28	1.1469682265906158e-26	0.2776203966005666	0.14748973497573722
Rubcn	10.867514	0.5476116	1.646254964846013e-27	1.9734351968531454e-26	0.2747875354107649	0.14386587034963294
Cyb5r4	10.768907	0.56531644	4.8269730098614865e-27	5.698328610628149e-26	0.2723087818696884	0.14243498817966904
Smim14	10.657173	0.53544337	1.6142979655044088e-26	1.8908028572494656e-25	0.27726628895184136	0.14898282941396043
Ociad1	10.629059	0.52344036	2.1830487607733918e-26	2.537128620752491e-25	0.261685552407932	0.13224772925220854
Heatr5a	10.628336	0.5230593	2.2000217206414947e-26	2.555437972020475e-25	0.25672804532577903	0.12638422296876944
Ide	10.612756	0.51147956	2.5996622272950914e-26	3.014630434594518e-25	0.2907223796033994	0.16240512629090456
Tcaim	10.55312	0.556056	4.9138059524022014e-26	5.6450879779761405e-25	0.26628895184135976	0.13965098917506533
Git1	10.54047	0.52316415	5.621708910791247e-26	6.440696667958977e-25	0.27726628895184136	0.14930944382232175
Lhpp	10.532183	0.5632108	6.139414081715819e-26	7.026143866662329e-25	0.25424929178470257	0.1270374517854921
Coq10a	10.324481	0.5147888	5.46132235966483e-25	6.087298489778459e-24	0.26062322946175637	0.13473621998258056
AABR07019403.1	10.062412	0.610088	8.098944234279035e-24	8.739190160365118e-23	0.27372521246458925	0.1559506034590021
Hs2st1	9.682196	0.54457635	3.589222595092918e-22	3.68699857563538e-21	0.2769121813031161	0.1625606569615528
Zc3h12b	9.487406	0.56733006	2.3685552946608184e-21	2.393211099173914e-20	0.2815155807365439	0.17018165982331715
Nek6	-2.4525106	-0.6083659	0.014186322050873229	0.045534358254532774	0.27868271954674223	0.2746360582306831
Focad	-2.6384952	-0.57332575	0.008327485348311358	0.027804571463662664	0.28328611898017	0.2799552071668533
Tmem131	-2.7820723	-0.6382794	0.005401301951831609	0.018631736874317458	0.27584985835694054	0.27521152171208163
Ncald	-2.7864711	-0.5604469	0.00532853817140354	0.018401932350790087	0.33958923512747874	0.3182468582804529
Per3	-2.8486998	-0.64966524	0.00438982810791307	0.015377967604094475	0.2588526912181303	0.26171145949981334
Atg7	-2.9147513	-0.79032296	0.003559720386691187	0.01264539099074338	0.2673512747875354	0.26368669901704617
Acbd6	-2.9433575	-0.53583634	0.0032467327921195514	0.011596422439451195	0.2560198300283286	0.2659729998755755
Nptn	-3.1150558	-0.5452021	0.0018391012250623016	0.006810066457904666	0.3523371104815864	0.3282474804031355
Rtn1	-3.175488	-0.51631916	0.0014958469681609378	0.005610362707417213	0.32223796033994334	0.31715814358591515
Tle4	-3.3008902	-0.6032226	0.0009637858707730267	0.003707657718647207	0.28328611898017	0.285321015304218
AY172581.24	-3.4065793	-0.955495	0.0006578247413813577	0.0025856680779530452	0.4238668555240793	0.3868514371033968
Tmem135	-3.5306869	-0.6762492	0.00041448206233289035	0.0016653949633712876	0.273371104815864	0.28085728505661317
Fam222b	-3.5969646	-0.61168313	0.0003219521591000362	0.00130916388046768	0.30701133144475923	0.307561901206918
Abi2	-3.907866	-0.6211271	9.311495177242829e-05	0.0004012842916466046	0.2815155807365439	0.29200883414209283
RT1-T24-3	-3.9083502	-0.54596263	9.292855420491753e-05	0.00040064570583185296	0.3980169971671388	0.37607316162747295
Tmpo	-4.037798	-0.68960005	5.3955303701345926e-05	0.00023770264706922015	0.3371104815864023	0.329180664427025
Cmip	-4.1151524	-0.6853943	3.869233592598048e-05	0.00017256403212595337	0.3693342776203966	0.3505194724399652
Trim37	-4.358242	-0.64624363	1.3111139238138821e-05	6.105911711835152e-05	0.2560198300283286	0.2784776657956949
Hivep2	-4.5245004	-0.5940109	6.053829579896414e-06	2.9024603469496507e-05	0.301699716713881	0.31210339678984694
Filip1l	-4.569063	-0.621874	4.899091786533826e-06	2.3710609048122853e-05	0.2871813031161473	0.3096771183277342
LOC120102485	-4.627749	-0.64434314	3.696617338501069e-06	1.8061822213706227e-05	0.27726628895184136	0.2957571233047157
ENSRNOG00000062698	-4.9554815	-0.82123893	7.215144556116627e-07	3.7085736887359943e-06	0.2563739376770538	0.278291028990917
Gab2	-4.986095	-0.544361	6.161189934199147e-07	3.1824466164183126e-06	0.45396600566572237	0.43596802289411474
Numb	-5.0691743	-0.89252883	3.995457171457969e-07	2.0952665096745318e-06	0.34631728045325777	0.3408454647256439
Atm	-5.3339853	-1.0614828	9.608016552065268e-08	5.252716428438081e-07	0.32011331444759206	0.3190711708348886
Zmiz1	-5.349846	-0.7560157	8.802921758138345e-08	4.825151832186367e-07	0.3526912181303116	0.34852867985566754
RGD1309104	-5.5349545	-0.74360347	3.1130943659507775e-08	1.7517213225046698e-07	0.32577903682719545	0.33687943262411346
Pde3b	-5.5950027	-0.9397472	2.2061851170990883e-08	1.2541994892922854e-07	0.38845609065155806	0.3760576085604081
Ahi1	-5.630246	-0.7527752	1.7995266868489386e-08	1.0266360956863904e-07	0.39872521246458925	0.3671457011322633
Ssbp2	-5.6603785	-0.6611679	1.5103961004467134e-08	8.653126771878619e-08	0.3813739376770538	0.3747044917257683
Lims1	-5.8587246	-0.82635945	4.664356518126854e-09	2.7695524995482194e-08	0.28753541076487255	0.31037700634565135
Slc22a17	-5.8651824	-0.64011973	4.486394130091524e-09	2.6684181370637984e-08	0.38703966005665724	0.3824188129899216
Usp24	-6.0343366	-0.8346931	1.5961722045021281e-09	9.728298383602215e-09	0.3155099150141643	0.3316380490232674
Tgfbr1	-6.1896353	-1.5110056	6.030360382946938e-10	3.777488371343457e-09	0.2694759206798867	0.280157397038696
Nt5c2	-6.220902	-0.84781677	4.943043262078909e-10	3.1056591259438535e-09	0.254957507082153	0.2924754261540376
Maml3	-6.335762	-0.58402926	2.361714023474194e-10	1.5123914543726316e-09	0.44192634560906513	0.440478412342914
ENSRNOG00000038987	-6.437788	-0.7899262	1.2122698474097104e-10	7.885960167791496e-10	0.2928470254957507	0.3275164862510887
Mt-co1	-6.524827	-0.943417	6.808001120636794e-11	4.478712001734265e-10	0.3151558073654391	0.3448114968271743
Astn1	-6.663957	-0.59857255	2.6655129439162683e-11	1.7900430615678567e-10	0.38172804532577903	0.393057110862262
Grm7	-6.861178	-0.684763	6.82949914118538e-12	4.7194225113412223e-11	0.278328611898017	0.32299054373522457
Asic2	-6.929343	-0.9689847	4.22799134960632e-12	2.95480222119487e-11	0.30205382436260625	0.3272987433121812
Psap	-6.9935	-0.9862139	2.6811106430071052e-12	1.8945792295681485e-11	0.3240084985835694	0.3408610177927087
Ptpn9	-7.0592356	-0.77387273	1.6742121105071601e-12	1.1943358662433862e-11	0.30488668555240794	0.3421519223590892
Smarca2	-7.4183173	-0.80022717	1.186178096197666e-13	8.971648616479172e-13	0.34915014164305946	0.3680322259549583
Etv6	-7.64524	-0.98976976	2.0855651417557787e-14	1.6206804581931674e-13	0.33746458923512745	0.35156152793330847
Mt-cyb	-7.76191	-1.0864538	8.36599453515105e-15	6.589084952065249e-14	0.26026912181303113	0.3116990170461615
Peak1	-7.7619395	-0.9846648	8.364030606472667e-15	6.589084952065249e-14	0.26805949008498586	0.31334764215503297
Cux1	-8.073967	-0.9989885	6.805029113638256e-16	5.601658437241448e-15	0.4564447592067989	0.4316287171830285
Celf1	-8.189761	-0.8373495	2.6174466152621756e-16	2.1863500293062462e-15	0.3580028328611898	0.37996142839367925
Dclk1	-8.226722	-1.1705487	1.924070451161673e-16	1.619432399801511e-15	0.25035410764872523	0.2924754261540376
Mt-atp6	-8.3289795	-1.1652392	8.154242594778028e-17	6.955323443536052e-16	0.2613314447592068	0.31684708224461866
Cadm1	-8.396987	-0.6511591	4.580827000993669e-17	3.940977386246749e-16	0.5764872521246459	0.5214010202811995
Sorbs1	-9.134091	-1.0113322	6.5958448826501e-20	6.354143429194545e-19	0.31692634560906513	0.3549987557546348
Map2	-9.477207	-0.8624993	2.6117896882055364e-21	2.6326337789864075e-20	0.42457507082152973	0.4189218613910663
Rapgef5	-9.547849	-1.4285728	1.3241717982463073e-21	1.3457385323331109e-20	0.43342776203966005	0.4139759860644519
Epb41l2	-9.824824	-1.0330998	8.802741373480349e-23	9.20949479223498e-22	0.4157223796033994	0.4189685205922608
Mt-co3	-9.932047	-1.051731	3.0199041733107995e-23	3.200976284005775e-22	0.375	0.4204771680975488
Ppm1e	-10.543047	-0.955667	5.469732318141179e-26	6.270005892955055e-25	0.3431303116147309	0.3923572228443449
Chd9	-10.587999	-0.70788103	3.3875467245686694e-26	3.9109749244111634e-25	0.5226628895184136	0.5075743436605699
Mt-co2	-10.635032	-1.1846279	2.0475914623782076e-26	2.3836647751372294e-25	0.31090651558073656	0.37867052382729877
Mllt3	-10.819293	-0.91522294	2.7892113204917638e-27	3.316994018458895e-26	0.3296742209631728	0.3892621624984447
Ctnna2	-10.828058	-1.0038365	2.534720693190809e-27	3.019486025763551e-26	0.44652974504249293	0.44523765086475053
Csmd1	-11.126988	-1.2903571	9.271512370026286e-29	1.1468231761060243e-27	0.5630311614730878	0.49878686076894363
Cask	-11.183721	-0.98050773	4.899182609827143e-29	6.110426091471498e-28	0.39305949008498586	0.42419435112604204
Tnik	-11.221105	-0.83500594	3.2123172450067747e-29	4.0208622900783307e-28	0.31869688385269124	0.3941924847579943
Lrmda	-11.832162	-1.3217652	2.6619622991545133e-32	3.5684591792885886e-31	0.3123229461756374	0.3750777653353241
Dpp10	-13.154222	-1.6556803	1.6093166694667918e-39	2.5086195756164134e-38	0.42847025495750707	0.4418781883787483
Rims2	-13.221371	-1.4323012	6.604946956986227e-40	1.0380758463281353e-38	0.26203966005665724	0.3455891501804156
Srrm2	-13.442658	-0.6562937	3.3999743487293363e-41	5.49182297345603e-40	0.6455382436260623	0.5887458006718925
Dlgap1	-14.072279	-1.4782424	5.62278057459074e-45	9.65497277042338e-44	0.29674220963172804	0.375622122682593
Slc9a9	-14.739584	-1.4690813	3.589883273073617e-49	6.579151460075301e-48	0.37039660056657225	0.4359058106258554
Dock4	-14.940235	-0.7725192	1.8033701016127943e-50	3.3668261398409478e-49	0.8130311614730878	0.7130303595869105
Arl15	-15.016514	-1.315483	5.724028558356401e-51	1.0831225880370063e-49	0.25920679886685555	0.3770374517854921
Msi2	-15.590614	-1.5318202	8.431889934099668e-55	1.6804468094898636e-53	0.31798866855524077	0.4106320766455145
Opcml	-17.108074	-2.1746228	1.2920076479616702e-65	3.016506942891356e-64	0.3827903682719547	0.4387675749657832
Nlgn1	-17.349253	-1.1014786	1.9982553453823445e-67	4.750047797197986e-66	0.6288951841359773	0.5817469204927211
Pbx1	-17.40747	-1.0887718	7.241411533136503e-68	1.735124962328456e-66	0.48158640226628896	0.5186325743436606
Srgap2	-17.711023	-1.8818302	3.447440323332264e-70	8.503415743409912e-69	0.43626062322946174	0.49682717431877566
Diaph2	-17.830915	-1.3479589	4.067002275706324e-71	1.0211828708078896e-69	0.4040368271954674	0.49083924349881797
Sat1	-18.427053	-1.7713627	7.970726899143825e-76	2.0941636612462335e-74	0.2811614730878187	0.41207851188254324
Slc1a3	-19.339628	-1.7565508	2.4926442997035404e-83	7.033752407481081e-82	0.34242209631728043	0.4482393928082618
Pcdh7	-19.478655	-0.949137	1.6659794351123793e-84	4.7457778310551826e-83	0.3126770538243626	0.5078542988677367
Lrp1b	-20.209974	-2.39731	7.999025830422328e-91	2.395822508009065e-89	0.25424929178470257	0.3974119696404131
Cst3	-20.669685	-1.4467778	6.49381868290074e-95	2.032080634413387e-93	0.5131019830028328	0.5654628592758492
Tanc2	-21.281689	-1.0133553	1.6778992246171542e-100	5.5399740383186226e-99	0.4490084985835694	0.574468085106383
Nrg3	-21.99734	-2.2301598	3.0538013947978767e-107	1.0600331133002032e-105	0.3024079320113314	0.4459375388826677
Asap1	-22.329926	-1.5095356	1.8924008578497988e-110	6.713380099099642e-109	0.34171388101983	0.48181846460121935
Ctnnd2	-27.283209	-2.2596781	6.711484590052818e-164	3.3187024979964005e-162	0.3410056657223796	0.5040437974368546
Maml2	-28.137117	-2.043172	3.4452066871558232e-174	1.828663377288835e-172	0.2754957507082153	0.5005132512131393
Nrxn1	-31.013678	-2.2007642	3.525789477312001e-211	2.2537104323574212e-209	0.6009206798866855	0.6366025880303596
Gria2	-31.670256	-2.589864	3.990823773870857e-220	2.6732144167085106e-218	0.29957507082152973	0.5150398158516859
Celf2	-33.788013	-1.9662969	2.9583493869415235e-250	2.2472736683556515e-248	0.42174220963172804	0.5968333955456016
Apoe	-38.34829	-2.148532	0.0	0.0	0.4978753541076487	0.6850348388702252
