# Supplementary material for: Single-cell RNA sequencing identifies microglial state changes associated with iTBS after ischemia–reperfusion injury
Source: PLoS One. 2026 Apr 20;21(4):e0346888. doi: 10.1371/journal.pone.0346888 (PMC13095131; doi:10.1371/journal.pone.0346888)
Supplement: S1 File — These materials provide additional support for the results presented in this study. (ZIP) [file pone.0346888.s005.zip › single-cell RNA sequencing/standard analysis/05-Marker_gene_analysis/cluster7/differentially_expressed_genes.xls]

names	scores	logfoldchanges	pvals	pvals_adj	pct_nz_group	pct_nz_reference
Rbfox1	76.825615	3.7036798	0.0	0.0	0.9933966157655798	0.541787099865527
Fgf14	71.51535	3.4616363	0.0	0.0	0.9830788278992983	0.32139048178431767
Phactr1	71.07459	3.2732165	0.0	0.0	0.9793644242674371	0.5537505603041872
Kcnd2	71.00905	3.314492	0.0	0.0	0.9863805200165084	0.3980400945948035
Syt1	70.859695	3.6188676	0.0	0.0	0.9896822121337185	0.2736602933675441
AABR07025986.2	70.72016	4.0365963	0.0	0.0	0.939331407346265	0.3106480980570969
Lrrc7	69.96369	3.2214391	0.0	0.0	0.9706974824597606	0.2936766774348115
Rarb	68.98406	5.8427715	0.0	0.0	0.8431696244325216	0.059353602176298745
Kcnip4	68.342674	3.92876	0.0	0.0	0.9826661163846472	0.3080822912963507
Gria1	67.923454	3.5107303	0.0	0.0	0.9240610813041684	0.17962192991947076
Cntn5	67.75638	4.06083	0.0	0.0	0.9236483697895171	0.1553858756974821
Nrxn3	67.32495	3.2232165	0.0	0.0	0.9946347503095336	0.4518447532343076
Plcb1	66.74835	2.894949	0.0	0.0	0.9855550969872059	0.37508694375318796
ENSRNOG00000069588	66.34447	3.0927248	0.0	0.0	0.9686339248865043	0.23552869530271883
Robo1	65.5804	3.0692394	0.0	0.0	0.9653322327692943	0.43162743249300584
Dlg2	65.55923	2.4789867	0.0	0.0	0.9958728848534875	0.6222854228171322
Grm5	65.40462	3.372035	0.0	0.0	0.9174576970697482	0.2818832403357188
Grm7	65.24793	3.1633863	0.0	0.0	0.9451093685513826	0.2977417809171986
ENSRNOG00000070508	64.66783	3.9453316	0.0	0.0	0.8617416425918283	0.15326831228650478
Mctp1	64.27623	3.8395526	0.0	0.0	0.8691704498555509	0.16727205279997526
Gabrb3	64.22736	3.147848	0.0	0.0	0.9042509286009079	0.2025905374283197
Galnt13	63.274002	3.193139	0.0	0.0	0.8860916219562526	0.2228696848385551
Erc2	62.387386	3.1282785	0.0	0.0	0.9054890631448618	0.21968561138847242
Kctd16	62.250576	3.3686635	0.0	0.0	0.8794882377218325	0.16459804936859515
Gnal	61.59601	4.8271775	0.0	0.0	0.7717705323978539	0.05514938868881092
Ube3a	60.816513	2.3826962	0.0	0.0	0.9517127527858027	0.4273768490038178
Dpp6	59.64144	2.6121771	0.0	0.0	0.9352042921997523	0.3091797146699229
Cacna1c	59.34841	2.6704154	0.0	0.0	0.8877424680148576	0.26472633970663245
Trpm3	58.96325	2.963392	0.0	0.0	0.8889806025588114	0.28707668052614493
Grip1	58.2652	2.889093	0.0	0.0	0.8885678910441601	0.2639535063449619
Grin1	58.088745	3.0477006	0.0	0.0	0.8278992983904251	0.14832217877181322
Grin2a	58.05115	3.2687643	0.0	0.0	0.8138671068922823	0.12601820795400095
Csmd3	57.847942	2.3841732	0.0	0.0	0.9768881551795295	0.41578434857875946
Celf4	57.632256	2.911177	0.0	0.0	0.8378043747420553	0.16492263938049678
Dcc	57.45963	2.7859478	0.0	0.0	0.9042509286009079	0.31788181832233336
Cacna2d3	57.36207	2.6056404	0.0	0.0	0.894758563763929	0.3196593350541756
Rims2	57.204582	2.3826854	0.0	0.0	0.9050763516302105	0.320988608436249
Cacnb4	56.73454	2.744911	0.0	0.0	0.8439950474618242	0.19353293042954078
Ptprn2	56.675488	2.8033016	0.0	0.0	0.8316137020222865	0.1907816436619936
Ppargc1a	56.59461	2.747151	0.0	0.0	0.8757738340899711	0.29315115074887554
Rgs9	56.556973	6.342547	0.0	0.0	0.6879900949236484	0.020773760761704563
Ccser1	56.554577	2.4685724	0.0	0.0	0.9261246388774247	0.3643136466915004
Ank3	56.391476	1.9906636	0.0	0.0	0.9867932315311597	0.5210597091055227
Gria2	56.218124	2.1941643	0.0	0.0	0.9834915394139496	0.48809063789665674
Dclk1	56.16052	2.4602816	0.0	0.0	0.8926950061906728	0.26815771983244974
Epha6	56.116245	3.9369082	0.0	0.0	0.7482459760627321	0.11229268745073187
Samd5	55.749176	2.7908525	0.0	0.0	0.8493602971522906	0.23379754857257679
Klhl29	55.66949	3.561186	0.0	0.0	0.751134956665291	0.10725381393263984
RGD1564053	55.449368	4.086116	0.0	0.0	0.7300866694180768	0.09252361005919904
Htr4	55.345608	6.4178777	0.0	0.0	0.6731324803962031	0.02006275406896765
Atxn1	55.187553	2.627229	0.0	0.0	0.8278992983904251	0.2138275345070096
Grm1	54.99701	3.9910316	0.0	0.0	0.7251341312422617	0.09008145663632007
Stxbp5l	54.948536	2.571329	0.0	0.0	0.8415187783739166	0.2158987279162867
Kcnq5	54.913414	2.5986323	0.0	0.0	0.8856789104416013	0.28109495030681486
Grin2b	54.76418	2.4555986	0.0	0.0	0.883615352868345	0.24052119881911063
ENSRNOG00000067998	54.623466	3.2525682	0.0	0.0	0.7738340899711101	0.12722382799820703
Kcnab1	54.585247	2.864467	0.0	0.0	0.8072637226578622	0.22184954480115
Tenm1	54.52412	3.1398752	0.0	0.0	0.7717705323978539	0.1518926689027312
Asic2	54.294327	2.5863614	0.0	0.0	0.8753611225753198	0.3056710512079385
Lrfn5	53.65282	2.594364	0.0	0.0	0.8382170862567065	0.20630013756433838
Dgkb	53.60701	2.6859627	0.0	0.0	0.8576145274453157	0.338810145756372
Syn2	53.43819	2.943795	0.0	0.0	0.7713578208832026	0.1417840085320803
Fat3	53.185802	2.7167082	0.0	0.0	0.8018984729673958	0.23135539514969783
Cntnap2	53.027462	2.6976209	0.0	0.0	0.8518365662401981	0.30851507797888617
Tenm2	52.907143	2.6689153	0.0	0.0	0.8633924886504334	0.27359846669861043
Slit3	52.893337	3.1748853	0.0	0.0	0.7470078415187784	0.1343802649272764
Pde8b	52.865192	3.003623	0.0	0.0	0.7651671481634338	0.17112076294109463
Cacnb2	52.184166	3.223111	0.0	0.0	0.7465951300041271	0.1993755506437702
Sv2c	52.077454	3.0514045	0.0	0.0	0.7333883615352869	0.10648098057096929
Cntnap5a	52.07211	4.1815205	0.0	0.0	0.6871646718943458	0.09366740343447146
Rbfox3	51.669304	2.9219513	0.0	0.0	0.7391663227404045	0.12671375797950446
Hs6st3	51.23872	3.3369365	0.0	0.0	0.7243087082129591	0.12810485803051147
Foxp2	51.20691	4.917623	0.0	0.0	0.6467189434585225	0.04905946179884693
Ptpn5	50.81164	3.0414999	0.0	0.0	0.7243087082129591	0.1431441952486205
Cadm2	50.549656	1.8264687	0.0	0.0	0.9892695006190673	0.6944062321282285
LOC304725-1	50.537132	4.6929965	0.0	0.0	0.6434172513413124	0.06242947895574756
Pde10a	50.448	2.7464821	0.0	0.0	0.7791993396615765	0.2693633398766558
Kalrn	50.40715	1.9961783	0.0	0.0	0.9145687164671894	0.3344513655965501
RGD1561327	50.283966	2.2404447	0.0	0.0	0.8233594717292613	0.2496560891540566
Adcy5	50.262825	3.2045794	0.0	0.0	0.7007841518778374	0.13572499497658314
Fras1	50.142876	3.910942	0.0	0.0	0.6549731737515476	0.06582994574709801
Rims1	49.92083	2.2417893	0.0	0.0	0.8584399504746183	0.2649118197134334
Bcl11b	49.49682	4.536691	0.0	0.0	0.6240198101527032	0.03844073140949349
Dok6	49.114536	2.3103833	0.0	0.0	0.7911679735864631	0.2186963846855341
Usp29	49.112743	2.7068923	0.0	0.0	0.7276104003301692	0.15367018563457346
Ralyl	48.646248	2.3518155	0.0	0.0	0.7903425505571605	0.19361021376570783
Etl4	48.634743	2.4795237	0.0	0.0	0.7391663227404045	0.1422013385473824
Ksr2	48.570267	2.9969273	0.0	0.0	0.6851011143210896	0.11709971096032273
Unc79	48.53498	1.9913037	0.0	0.0	0.8600907965332233	0.3332148322178772
Arl15	48.27292	2.0819438	0.0	0.0	0.848534874122988	0.3542358996553163
Slc35f3	48.24146	3.9191692	0.0	0.0	0.6310359059017746	0.07272361933319937
Nlgn1	48.22774	1.9234866	0.0	0.0	0.9706974824597606	0.5692381408720651
Dock3	48.133247	1.9030957	0.0	0.0	0.8559636813867106	0.372984837009444
Nkain2	48.050728	2.341716	0.0	0.0	0.9942220387948824	0.570057344235436
Dpp10	47.985516	2.4962757	0.0	0.0	0.8827899298390425	0.4247801289086047
Nrg1	47.96739	3.6167686	0.0	0.0	0.6838629797771357	0.18850951357868218
Car11	47.959873	2.3168972	0.0	0.0	0.7701196863392489	0.22664111164350742
Myt1l	47.957966	2.9727812	0.0	0.0	0.6784977300866695	0.11832078767176221
Cacna1e	47.917576	2.4848785	0.0	0.0	0.738340899711102	0.17923551323863549
Ndrg4	47.719597	3.2771385	0.0	0.0	0.6549731737515476	0.106357327233102
Cntn3	47.686405	3.3790493	0.0	0.0	0.6491952125464301	0.08821119990107733
Zfp804a	47.68266	3.315099	0.0	0.0	0.657036731324804	0.09495030681484458
Rapgef4	47.56185	2.7395034	0.0	0.0	0.6966570367313248	0.13812077839776188
Negr1	47.557034	1.9400806	0.0	0.0	0.9389186958316137	0.4507164165262686
Auts2	47.302216	1.5340288	0.0	0.0	0.9913330581923235	0.6774966381748767
Zfp385d	47.161858	4.680583	0.0	0.0	0.5951300041271151	0.039012628097129694
Pcsk2	46.827652	2.4544525	0.0	0.0	0.7437061494015683	0.19823175726849776
Gabrg3	46.510517	3.1455631	0.0	0.0	0.6739579034255055	0.16847767284418133
Dlgap2	46.033016	2.6863437	0.0	0.0	0.6970697482459761	0.1642580026894601
Nebl	45.984188	2.1805387	0.0	0.0	0.7465951300041271	0.2077066942825788
Tmem178b	45.963753	1.7702441	0.0	0.0	0.8992983904250929	0.3880705442292533
Tenm3	45.845764	2.097652	0.0	0.0	0.8419314898885679	0.3243581618931326
Scn1a	45.667866	2.5095015	0.0	0.0	0.6958316137020223	0.15727158909995825
Ryr3	45.602207	2.6280034	0.0	0.0	0.6859265373503921	0.15013060883812232
ENSRNOG00000067970	45.590424	2.4637089	0.0	0.0	0.7032604209657449	0.16040929254834072
Snap25	45.40429	1.9808798	0.0	0.0	0.7924061081304168	0.22011839807100794
Ntrk3	45.389557	2.0223255	0.0	0.0	0.7903425505571605	0.2538603026415444
Pcdha5	45.29635	2.1902602	0.0	0.0	0.7387536112257532	0.20699568758984188
LOC304725	45.15008	3.9008112	0.0	0.0	0.6050350804787453	0.08012736293800331
Dab1	45.01193	2.2733364	0.0	0.0	0.7412298803136608	0.24401440561386153
Baiap2	44.640953	2.7177773	0.0	0.0	0.660338423442014	0.15104255220489357
Gng7	44.550003	3.3885207	0.0	0.0	0.6025588113908378	0.07190441596982859
Pclo	44.53541	1.9461675	0.0	0.0	0.787866281469253	0.2704298499157612
Dgki	44.514225	1.8946706	0.0	0.0	0.8122162608336773	0.31360032149867845
Slc4a10	44.509747	2.2368245	0.0	0.0	0.7168799009492365	0.16937415954371918
Vav3	44.305367	2.6866016	0.0	0.0	0.6665290961617829	0.14186129186824736
Atp2b2	44.201393	2.2781258	0.0	0.0	0.6983078827899298	0.16891045952671685
Ctnna2	44.13418	1.7307605	0.0	0.0	0.9314898885678911	0.427083172326383
Neto1	43.879375	2.4823127	0.0	0.0	0.6817994222038795	0.1815076433219469
ENSRNOG00000063994	43.80527	2.6872785	0.0	0.0	0.6384647131654974	0.12026832774317202
LOC102547183	43.668865	2.298986	0.0	0.0	0.6879900949236484	0.17390296304310865
Gad2	43.570293	4.1176186	0.0	0.0	0.5563351217498969	0.03409740791690496
Osbpl8	43.426826	1.9745846	0.0	0.0	0.7577383408997111	0.2734284433590429
Epha3	43.378986	3.8987086	0.0	0.0	0.5872884853487412	0.08532080312842945
Ahi1	43.349476	1.706981	0.0	0.0	0.8481221626083367	0.35051084285206424
Ppfia2	43.34475	1.7466002	0.0	0.0	0.8448204704911267	0.3236626118676291
Cacna1a	43.33534	1.9969487	0.0	0.0	0.7457697069748246	0.21596055458522034
Celf2	43.311054	1.4968135	0.0	0.0	0.933140734626496	0.5765955144751689
Dtnb	43.083904	1.9936832	0.0	0.0	0.738340899711102	0.2472757624001113
Caln1	43.064854	2.4974976	0.0	0.0	0.6677672307057367	0.17928188324033573
Ryr2	42.952557	2.0449903	0.0	0.0	0.7375154766817994	0.2075984976119449
Fgf12	42.887928	1.5294352	0.0	0.0	0.9438712340074288	0.4990494149651452
Macrod2	42.752357	1.5073224	0.0	0.0	0.9364424267437061	0.5417252731965934
Nalf1	42.635803	1.748645	0.0	0.0	0.8691704498555509	0.3154705782339212
Slc2a13	42.560753	2.8941689	0.0	0.0	0.6095749071399093	0.11530673756124704
Frmpd4	42.547188	2.7160168	0.0	0.0	0.6599257119273628	0.1807502666275098
Trerf1	42.521538	2.30115	0.0	0.0	0.6739579034255055	0.1867474535140733
Cacna1d	42.437218	1.8195949	0.0	0.0	0.7779612051176228	0.2575853594447965
Cnksr2	42.37747	2.48682	0.0	0.0	0.6557985967808502	0.157147935762091
Elmod1	42.361687	3.0799837	0.0	0.0	0.5901774659513	0.09937091364360016
Srrm3	42.29225	2.77427	0.0	0.0	0.6099876186545604	0.11199901077329706
ENSRNOG00000064120	42.260128	3.8948543	0.0	0.0	0.5501444490301279	0.05122339521152449
Sez6	42.156704	2.658438	0.0	0.0	0.6227816756087495	0.12804303136157782
Atp2b1	42.01096	1.9386142	0.0	0.0	0.7680561287659926	0.32845417870998656
Olfm3	41.857994	3.9281101	0.0	0.0	0.5526207181180355	0.06440793236162419
Cadps	41.81935	1.8795167	0.0	0.0	0.7787866281469253	0.24767763574817997
Rbms3	41.74544	2.0230808	0.0	0.0	0.7482459760627321	0.2525310292594711
Mdga2	41.701103	1.4777137	0.0	0.0	0.9694593479158069	0.5854058147982132
Pde7b	41.58247	1.9995999	0.0	0.0	0.7375154766817994	0.2787300802201029
Sorbs1	41.574844	1.6249803	0.0	0.0	0.8146925299215848	0.3361206856577585
Pde2a	41.57187	3.575468	0.0	0.0	0.5559224102352456	0.07439293939440778
Gabra4	41.556683	3.0065398	0.0	0.0	0.5835740817168799	0.10006646366910367
Rnf150	41.50257	2.039778	0.0	0.0	0.6892282294676021	0.19311560041423867
Nptn	41.305786	1.6988083	0.0	0.0	0.7845645893520429	0.31220922144767144
Csrnp3	40.94117	1.7829789	0.0	0.0	0.7519603796945935	0.26234601295268717
Akap2	40.859314	1.7818354	0.0	0.0	0.7573256293850599	0.2599193161970416
Prkce	40.73959	1.9267341	0.0	0.0	0.7094510936855138	0.23398302857937772
Gpr158	40.72221	2.5617013	0.0	0.0	0.6264960792406108	0.17096619626876053
Nell2	40.62715	2.084225	0.0	0.0	0.6718943458522493	0.1781380898650633
Nbea	40.237915	1.3599057	0.0	0.0	0.9261246388774247	0.5252020959240769
Kcnk2	39.980137	3.3318958	0.0	0.0	0.5431283532810566	0.07246085599023139
Nyap2	39.79366	3.0525794	0.0	0.0	0.5579859678085018	0.09131799001499297
Camk2a	39.783234	2.5967906	0.0	0.0	0.5827486586875774	0.10190580706987959
Gabrb2	39.780785	2.5464652	0.0	0.0	0.6000825423029302	0.12818214136667852
Galnt18	39.675323	2.8139477	0.0	0.0	0.574081716879901	0.11156622409076156
Mapk10	39.471962	1.6924183	0.0	0.0	0.7490713990920347	0.24843501244261712
Trank1	39.42402	3.2587042	0.0	0.0	0.5385885266198926	0.07668052614495263
Ngef	39.36121	3.3421679	0.0	0.0	0.5390012381345439	0.08312595638128507
Kcnma1	39.329906	1.4919755	0.0	0.0	0.8365662401981016	0.3210040651034824
Hecw1	39.186203	1.8925692	0.0	0.0	0.6669418076764342	0.1659273227506685
Sipa1l1	39.051487	1.7041858	0.0	0.0	0.7329756500206356	0.2708935499327635
Cracdl	38.901543	3.7438352	0.0	0.0	0.5138258357408172	0.061007465570273735
Spock3	38.797756	1.6849898	0.0	0.0	0.7721832439125051	0.30857690464781984
Sorbs2	38.70935	1.6465305	0.0	0.0	0.7309120924473793	0.23793993539113095
Pld5	38.66696	3.8228369	0.0	0.0	0.5130004127115146	0.05754517210998964
Zmat4	38.615223	3.3129091	0.0	0.0	0.5365249690466364	0.08536717313012968
Ssbp2	38.27242	1.4900512	0.0	0.0	0.7965332232769294	0.3591974898372413
AC125757.1	38.219757	2.0463214	0.0	0.0	0.6413536937680562	0.17340834969163949
Camk4	38.16392	3.073211	0.0	0.0	0.5369376805612877	0.09499667681654482
Runx1t1	38.01444	2.5792263	0.0	0.0	0.5654147750722245	0.12139666445121103
Ano3	37.970028	3.192475	0.0	0.0	0.5270326042096575	0.08218309968004699
Mrtfb	37.9523	1.6145468	0.0	0.0	0.7379281881964507	0.3043881478275654
Adam22	37.85273	1.8282301	0.0	0.0	0.6677672307057367	0.20725845093280987
Gpr149	37.531883	5.274907	2.782606421334922e-308	2.961427727396344e-306	0.4643004539826661	0.01813067066479126
Sptbn4	37.51154	2.6561425	5.973263590052091e-308	6.325022445910714e-306	0.5497317375154767	0.11020603737422137
Nsg2	37.44798	2.4150732	6.478791527488778e-307	6.825846390217574e-305	0.5654147750722245	0.1213502944495108
Large1	37.40277	1.4959203	3.52241359288308e-306	3.692546169419333e-304	0.7697069748245976	0.3108490347311313
Cdh8	37.401176	3.1128197	3.7391689791163333e-306	3.9002694933409475e-304	0.5224927775484935	0.08600089648669954
Syne1	37.21221	1.3630617	4.330740822510134e-303	4.494965944789478e-301	0.8208832026413537	0.3768026338160966
Gucy1a2	37.186344	1.9182249	1.13445893268476e-302	1.171678127225058e-300	0.6326867519603797	0.18390342674312565
Gad1	37.0249	4.0502524	4.5532432453573116e-300	4.679573425596147e-298	0.47214197276104003	0.02810022103034144
Adgrl3	36.860546	1.1966959	1.9820782289502596e-297	2.0271342511302997e-295	0.9698720594304581	0.6423481768860998
Fstl5	36.84778	2.9003794	3.174313280472164e-297	3.230711273707737e-295	0.5216673545191911	0.08334234972255282
Arpp21	36.742218	1.6533151	1.547789626653149e-295	1.5676790972178708e-293	0.6793231531159719	0.2016322240598482
Camkv	36.706573	3.3921704	5.7362859748796485e-295	5.782065949486861e-293	0.49607924061081304	0.06672643244663586
Ppp3ca	36.690063	1.2154192	1.0518317597513355e-294	1.0551533337294976e-292	0.8980602558811391	0.6432292069184042
Tanc2	36.61004	1.2376672	1.9800046058584835e-293	1.9767988841156653e-291	0.9248865043334709	0.5558681237151646
Chsy3	36.59429	1.886106	3.5250998959462345e-293	3.502713005611789e-291	0.6483697895171275	0.21254463112663646
Lmo7	36.55693	3.4650958	1.3838964942070281e-292	1.3686214102615356e-290	0.49277754849360295	0.06834938250614403
Prkar2b	36.445786	3.7959797	8.022848194696394e-291	7.89704390845092e-289	0.4824597606273215	0.056154072058982644
Xkr6	36.422985	1.84742	1.8423612844601807e-290	1.804997508878138e-288	0.6372265786215435	0.19917461396973585
Me3	36.372253	2.3252287	1.169223288728774e-289	1.1401830451854642e-287	0.5633512174989682	0.1319381115043974
Unc80	36.28189	2.3940794	3.1229530634483328e-288	3.0312886077897104e-286	0.5513825835740818	0.12133483778227738
Tmem132b	36.018143	1.5485932	4.350716848778437e-284	4.203554352603167e-282	0.70491126702435	0.24996522249872483
Robo2	35.918423	2.0836437	1.5756670981512777e-282	1.515386989900903e-280	0.6132893107717705	0.21152449108923135
Slc35f1	35.667942	1.4036274	1.2421312681289633e-278	1.189156354684559e-276	0.741642591828312	0.2604139295485107
Dapk1	35.5754	2.7897544	3.364502417951619e-277	3.2063708043078936e-275	0.5059843169624433	0.08725288653260584
Scn2a	35.42121	1.8010131	8.051569214198466e-275	7.6384253459224e-273	0.6170037144036319	0.17932825324203594
Slc4a4	35.383698	1.7564671	3.041815980983114e-274	2.872734858436575e-272	0.6359884440775898	0.204105290817194
Zfp385b	35.327213	2.9051678	2.2444033345207348e-273	2.110141718007252e-271	0.5084605860503508	0.09668145354498663
Tenm4	35.16099	2.1416075	7.895495232563843e-271	7.390042546693462e-269	0.564589352042922	0.1406556718240413
Mtus2	35.045517	2.5092146	4.5629211876850505e-269	4.251831360933545e-267	0.520016508460586	0.1003755970137719
Galntl6	34.942783	2.6843996	1.6666316955627376e-267	1.5461327490782458e-265	0.5212546430045398	0.1071765305964728
Pcdh11x	34.871716	2.302121	1.995794558580942e-266	1.843340472035596e-264	0.5716054477919934	0.16464441937029536
ENSRNOG00000065324	34.838856	3.546182	6.28001388553704e-266	5.749640660444086e-264	0.46760214609987616	0.060404655548170705
Actn1	34.757862	2.9329596	1.0543901334140686e-264	9.569845687081975e-263	0.4890631448617416	0.08201307634047947
ENSRNOG00000068287	34.740864	2.528882	1.9043271633848737e-264	1.7209535908416923e-262	0.5134131242261659	0.09230721671793128
Smpd3	34.711227	2.5015392	5.334229227647899e-264	4.7998905573762166e-262	0.5179529508873297	0.10951048734871786
Celf5	34.702625	3.0013502	7.191838398182567e-264	6.443764267363065e-262	0.4857614527445316	0.08008099293630308
Nalcn	34.699917	1.610587	7.900538817635745e-264	7.048625397895789e-262	0.6454808089145687	0.21892823469403527
Rbfox2	34.564102	1.2924973	8.751482846467168e-262	7.77472836267079e-260	0.7891044160132068	0.36521013339103825
Scn3a	34.56035	2.2742183	9.964913998630997e-262	8.815374974485126e-260	0.5373503920759389	0.1278575513547769
Rgs7bp	34.506367	2.420428	6.438340222654796e-261	5.671690802864724e-259	0.529508873297565	0.12561633460593227
Lrp1b	34.458427	1.7452185	3.36738905202542e-260	2.9540032997809604e-258	0.7371027651671481	0.37844104054283817
Fgf13	34.39924	2.4898138	2.588442417294102e-259	2.259799679315696e-257	0.5410647957078002	0.135230381625114
Camk2b	34.399136	2.9345255	2.5975947854387236e-259	2.259799679315696e-257	0.4865868757738341	0.0848261897769603
ENSRNOG00000065457	34.36975	2.430534	7.1411078642888e-259	6.186796176970206e-257	0.5175402393726785	0.11062336738952347
Lrrtm4	34.294933	1.5199715	9.3380889636092e-258	8.02386775455043e-256	0.7581510524143623	0.32859328871508725
Scn8a	34.19647	1.8389721	2.7285173194288324e-256	2.3349426171079553e-254	0.5910028889806026	0.17415026971884323
Gabrb1	34.18291	1.2628826	4.3394580064207447e-256	3.698417746447859e-254	0.7787866281469253	0.31169915142896887
Ccdc30	34.17514	2.3345187	5.660335265731445e-256	4.804639238110343e-254	0.5224927775484935	0.1169142309535218
Tmem130	33.843403	2.7947893	4.5379657566080725e-251	3.8364108892356794e-249	0.48328518365662404	0.0841460964186902
Plppr1	33.823887	2.0886905	8.787814923459305e-251	7.399410750411557e-249	0.5443664878250103	0.13553951496978223
Hcn1	33.755604	2.484907	8.846674305944755e-250	7.41917493993751e-248	0.5216673545191911	0.12424069122215868
Kcnh5	33.642258	2.915251	4.046752068080373e-248	3.380247165712075e-246	0.47998349153941394	0.08035921294650447
Nsf	33.632637	1.7537278	5.594630383418814e-248	4.654643675347573e-246	0.5971935617003714	0.19405845711547676
Prkg1	33.596043	2.0966554	1.916305544423274e-247	1.5880340729003306e-245	0.5476681799422204	0.14555543533703263
Tiam1	33.523426	2.7206252	2.1967607301991938e-246	1.8132789554864684e-244	0.48369789517127526	0.08836576657341144
Lrrk2	33.477753	2.7205274	1.0159290480461367e-245	8.35292879268051e-244	0.4853487412298803	0.09397653677913968
Rora	33.47	1.258453	1.3172725450798937e-245	1.078825632036916e-243	0.9054890631448618	0.4505618498539345
Cacna2d1	33.45358	1.6440966	2.2831311317111025e-245	1.862573046982684e-243	0.6397028477094511	0.23443127192914665
Atrnl1	33.438236	1.4978876	3.8158537906778745e-245	3.10089885950978e-243	0.6772595955427156	0.26163500625995023
Akap6	33.346004	1.2302698	8.32435470181628e-244	6.738549060937456e-242	0.8035493190260008	0.3758752337820919
Cobl	32.99126	2.0613189	1.0839683725146747e-238	8.707463945648532e-237	0.5352868345026827	0.1370078983569563
Pard3	32.933613	1.3612247	7.261398447603929e-238	5.8107816737581666e-236	0.7259595542715642	0.351067282872467
Otud7a	32.932625	1.3286101	7.502531269291996e-238	5.980915231634068e-236	0.7197688815517953	0.28489729044623396
Jakmip2	32.930042	1.5829214	8.169219680561711e-238	6.487721962979425e-236	0.6264960792406108	0.22252963815942006
Chn1	32.791267	1.7087246	7.8423887607212255e-236	6.20466123612382e-234	0.5947172926124639	0.19427485045674453
Lgi1	32.789227	2.427512	8.386111595361045e-236	6.609895327381191e-234	0.4931902600082542	0.10417793715319103
Atp1a3	32.78759	2.4676852	8.849012587156563e-236	6.94862913491852e-234	0.4890631448617416	0.0996955036555018
Mppe1	32.757366	2.888347	2.3847325498145087e-235	1.8656083074407088e-233	0.4605860503508048	0.0692922392073821
Kcnt1	32.69821	2.4136655	1.6559591849464642e-234	1.2906632071222144e-232	0.4981427981840693	0.1126018207954001
Foxp1	32.637283	1.335452	1.2141650311941236e-233	9.428216312598517e-232	0.7490713990920347	0.423775445538433
Pbx1	32.58323	1.1596663	7.087988730713236e-233	5.483644713215265e-231	0.8728848534874123	0.5037482418041022
Sh3rf3	32.43654	2.7235692	8.386028314563013e-231	6.464024619232652e-229	0.4725546842756913	0.09110159667372521
Bcl11a	32.38296	2.2235832	4.768824536737707e-230	3.649020994059955e-228	0.49979364424267436	0.10751657727560783
Hs3st4	32.259747	2.400249	2.568128351312945e-228	1.957941055040989e-226	0.4754436648782501	0.08409972641698997
Rit2	32.23816	1.6859285	5.1551209931606866e-228	3.916024157340832e-226	0.5753198514238548	0.17487673307881355
Pde1a	32.21704	2.449206	1.018844535729496e-227	7.711586475128019e-226	0.5348741229880314	0.1813376199823794
Tln2	32.202133	1.4810036	1.6476309613584815e-227	1.2425982279079828e-225	0.6479570780024763	0.2653291497287355
Unc13c	32.155563	4.4361205	7.384587881678056e-227	5.549292814597209e-225	0.4032191498142798	0.01871802401966088
Pdzd2	32.129036	2.2487366	1.7337163158248762e-226	1.298182009913727e-224	0.5196037969459348	0.14697744872250645
Cdk17	31.983227	1.4644154	1.8658182219301226e-224	1.3921261509248025e-222	0.6289723483285183	0.23746077870689522
Itpr1	31.928606	1.8262327	1.0706287345544971e-223	7.931732172674766e-222	0.5769706974824598	0.21441488786187923
Kcnip2	31.877323	3.4376037	5.50651376050782e-223	4.0651256162960195e-221	0.42674370614940155	0.050141428505185714
Grik5	31.788818	2.0605133	9.239583642115866e-222	6.797091601424605e-220	0.5158893933140735	0.1367915050156885
Gria4	31.76561	1.4314036	1.9331176673394545e-221	1.417123951518846e-219	0.7007841518778374	0.2940167241139465
Gucy1a1	31.761797	4.20584	2.1822800822079663e-221	1.5942050245147114e-219	0.40982253404869995	0.03556579130407901
Meis2	31.39384	2.0148873	2.4554968343321072e-216	1.7752395389174814e-214	0.5579859678085018	0.2359151119835541
Mark1	31.356236	2.1119545	7.999672000273158e-216	5.7636124796469765e-214	0.4977300866694181	0.12377699120515634
Il1rapl1	31.258503	1.2924258	1.7110625518543724e-214	1.2285663514444784e-212	0.9599669830788279	0.6217598961311962
Fstl4	31.163883	2.1850648	3.289426228500668e-213	2.353792160639761e-211	0.4936029715229055	0.11992828106403697
Rundc3b	31.102547	2.2037868	2.224868520616589e-212	1.5866188232397075e-210	0.4775072224515064	0.10906224399894894
Syt16	30.963587	1.9072372	1.667546620242612e-210	1.1851451674578509e-208	0.5146512587701196	0.14031562514490625
Homer1	30.93358	1.5968715	4.2247873951301805e-210	2.9924625853479516e-208	0.5905901774659513	0.21239006445430236
Fnbp1l	30.788029	1.757882	3.7899511524033678e-208	2.6754247764743775e-206	0.5464300453982666	0.17612872312471986
Aff3	30.715738	1.6364378	3.508630571088211e-207	2.4685217635381017e-205	0.5563351217498969	0.17376385303800795
Map2	30.690954	1.0856974	7.515487665486297e-207	5.252323813152857e-205	0.8076764341725134	0.4046091781690032
Clvs1	30.590656	3.0115724	1.629518033418799e-205	1.1350323949720446e-203	0.4275691291787041	0.06977139589161785
Dgkh	30.580057	2.279837	2.254160806589053e-205	1.5649250155942412e-203	0.47007841518778376	0.10839760730791227
Hs6st2	30.450594	3.1393695	1.1764229735886105e-203	8.140225763781785e-202	0.4197276104003302	0.05953908218309968
Nrg2	30.378727	2.3302352	1.0492477617293896e-202	7.236358083032362e-201	0.4643004539826661	0.10532173052846346
Greb1l	30.37157	2.6772792	1.3042740887701398e-202	8.965708375460575e-201	0.44985555096987206	0.09182806003369554
Adgrb1	30.325972	1.793307	5.212290071540197e-202	3.5712703803892733e-200	0.5229054890631448	0.15489126234601294
Sptan1	30.264582	1.3144969	3.3544280951764466e-201	2.290844933012032e-199	0.6359884440775898	0.2475694390775461
Msra	30.247005	1.8382261	5.7125681592431134e-201	3.888626754113348e-199	0.5237309120924474	0.1590027358301003
B3galt1	30.032717	1.0095227	3.671575572598841e-198	2.491205613433893e-196	0.8922822946760215	0.5217552591310262
Nmnat2	29.973154	1.518795	2.1970262456552216e-197	1.4811206516529704e-195	0.5575732562938506	0.17948281991437007
Rtn1	29.940004	1.2271966	5.937033265525904e-197	3.989610238622311e-195	0.680973999174577	0.30375442447099554
Arhgef9	29.915577	1.7502952	1.2343069578566103e-196	8.267884881284886e-195	0.5233182005777961	0.16515448938899793
Snrpn	29.764898	2.1971912	1.1125547052894718e-194	7.42860571691053e-193	0.4634750309533636	0.10904678733171554
Shank2	29.645779	2.18902	3.844305104954035e-193	2.558720661284644e-191	0.4643004539826661	0.10940229067808399
ENSRNOG00000067013	29.63881	3.448487	4.727581389026286e-193	3.1366604874153515e-191	0.3982666116384647	0.050141428505185714
Shisa9	29.59715	1.7703818	1.6258842431695425e-192	1.0753403483373069e-190	0.5385885266198926	0.19433667712567815
Rerg	29.590527	3.2518244	1.978485068175063e-192	1.3044313817408293e-190	0.3962030540652084	0.03992457146390095
Celf3	29.564915	2.6777265	4.2237728975580016e-192	2.776038325084673e-190	0.42921997523730915	0.08128661298050914
Ripor2	29.48876	2.4991193	4.01212622351164e-191	2.6286949500670328e-189	0.422616591002889	0.07021963924138677
Dync1i1	29.432644	1.8710576	2.0998875960309812e-190	1.3715340603858429e-188	0.4915394139496492	0.12946504474705164
Ttc3	29.361767	0.9998321	1.6909433123966456e-189	1.101003648686586e-187	0.8419314898885679	0.48169157766202453
Cacng3	29.315422	2.744487	6.5964170776951235e-189	4.28174862077263e-187	0.4234420140321915	0.07754609951002366
Nos1ap	29.27542	1.5814948	2.1323517479481154e-188	1.3798421835642032e-186	0.5414775072224515	0.178014436527196
Enox1	29.26427	1.0393807	2.9561669702983e-188	1.907046052285359e-186	0.7899298390425092	0.3983801412739385
Dmxl2	29.239407	1.3789059	6.123247500862925e-188	3.938037027702211e-186	0.5943045810978126	0.2311699151428969
Sh3gl2	29.190397	1.3973722	2.5676387322368645e-187	1.646272588993214e-185	0.6033842344201403	0.23375117857087654
Tusc3	29.035799	1.714595	2.325497810936282e-185	1.4819570548355649e-183	0.5063970284770946	0.15513856902174752
Csmd1	28.929857	1.3520206	5.030271031909886e-184	3.1766464594886346e-182	0.8328518365662402	0.489079864599595
Dlgap3	28.831474	2.791892	8.650687754090303e-183	5.446556139707426e-181	0.41312422616591005	0.073573736031037
Anks1b	28.796993	1.2753534	2.3392153174075023e-182	1.463999652082558e-180	0.9917457697069748	0.6306474797904076
Sytl5	28.752129	3.3451302	8.51931252931099e-182	5.315949597902803e-180	0.3834089971110194	0.038301621404392784
Arhgap26	28.662064	1.2128185	1.1340523490942972e-180	7.034479748849419e-179	0.6186545604622369	0.24982611249362413
Eml5	28.657446	1.6036998	1.2946888569917765e-180	8.007211379259464e-179	0.5253817581510524	0.17722614649829205
Zcchc9	28.557116	1.4773377	2.2919296643698535e-179	1.4133116865640691e-177	0.5489063144861742	0.196887027219191
Nr3c2	28.53447	1.3828104	4.378045876702088e-179	2.691792077740058e-177	0.5703673132480396	0.21324018115213997
Npas2	28.509636	1.5444175	8.897562089199816e-179	5.454569788367349e-177	0.5154766817994222	0.1585699491475648
Camta1	28.472614	1.0652975	2.5581505066595294e-178	1.5636788199015654e-176	0.743293437886917	0.38097593396911755
Entrep2	28.408875	1.752962	1.571100126425102e-177	9.575489898438573e-176	0.494428394552208	0.1462355286953027
Plxna2	28.375332	1.6006944	4.076624148660962e-177	2.4774058521978473e-175	0.5187783739166323	0.1743975763945778
Ctdspl	28.33828	1.6541818	1.1673126561718308e-176	7.052990532939079e-175	0.5088732975650021	0.16419617602052644
Ptprr	28.26889	2.2946367	8.340302242465568e-176	5.024792437227963e-174	0.4304581097812629	0.09306459341236842
Jazf1	28.258162	1.3028716	1.1299022428395939e-175	6.7878310668696055e-174	0.5856376392901362	0.22747577167411162
Col11a1	28.151882	2.8430297	2.2726110086162396e-174	1.361358925904231e-172	0.398679323153116	0.06292409230721671
Nedd4l	28.13375	1.0875019	3.787942864618335e-174	2.256193468738296e-172	0.6801485761452745	0.3086696446512203
Stox2	28.11996	1.0618374	5.585653566448897e-174	3.317530104084067e-172	0.7078002476269087	0.3555960863718565
Asph	28.074701	1.9697869	1.99540322755345e-173	1.1817972900815153e-171	0.47007841518778376	0.13513764162171352
Pam	28.044712	1.6216489	4.633959207282694e-173	2.736777147602506e-171	0.5125877011968634	0.16904956953181755
Epha7	27.99055	2.2095945	2.1175630854460206e-172	1.2471019002657659e-170	0.43706149401568306	0.10294140377451814
Gabra2	27.968948	1.6691892	3.8785323687667844e-172	2.2777957883351374e-170	0.4940156830375568	0.15085707219809263
Adgrb3	27.936625	1.0152551	9.584324183684289e-172	5.612987174165497e-170	0.8976475443664879	0.6406479434904246
Neto2	27.799694	1.7863911	4.374925764220826e-170	2.5550053919959286e-168	0.47172926124638875	0.13014513810532172
Slco3a1	27.732841	2.1299815	2.806442653077742e-169	1.6344410184563317e-167	0.4535699546017334	0.12586364128166685
Astn1	27.69888	1.0018505	7.202650305733194e-169	4.183123720498675e-167	0.7437061494015683	0.37943026724577644
Cap2	27.694712	1.6571032	8.084903519970317e-169	4.682543845295515e-167	0.49112670243499795	0.149404145478152
Brinp1	27.684528	1.3997524	1.0722881463775897e-168	6.193276384835411e-167	0.5348741229880314	0.18116759664281187
Tnik	27.648409	0.9505449	2.9164491316149473e-168	1.6798426509186534e-166	0.7515476681799422	0.37751364050883346
Adamts3	27.520369	2.673751	1.0017759985855195e-166	5.738588958017487e-165	0.3908378043747421	0.06008006553626907
Prkcb	27.517067	1.1302125	1.0971359584524908e-166	6.267725478178453e-165	0.706562113082955	0.38590661081657573
Fmn2	27.51465	0.879452	1.17271126758057e-166	6.681267509808215e-165	0.7391663227404045	0.3372490223657975
Epb41l1	27.452078	2.3034492	6.562006996267768e-166	3.728429232621952e-164	0.4184894758563764	0.09314187674853548
Arhgap6	27.405052	2.2327335	2.3875206524008653e-165	1.3492387600602841e-163	0.4077589764754437	0.07374375937060451
Mtmr7	27.366047	1.9695829	6.957816095542623e-165	3.921440114493189e-163	0.44283945522080065	0.11532219422848046
Syt14	27.29734	1.5138221	4.561349647719358e-164	2.563894281878929e-162	0.5125877011968634	0.17761256317912733
Trim9	27.279299	1.4656508	7.468036827035674e-164	4.1864935859794103e-162	0.5187783739166323	0.17722614649829205
Fam110b	27.211119	1.908512	4.797603610901408e-163	2.6823081948309044e-161	0.444903012794057	0.11507488755274588
Rps6ka2	27.182718	1.1189861	1.0397643258107094e-162	5.797792248656205e-161	0.561287659925712	0.20393526747762647
ENSRNOG00000069803	27.103119	2.0215027	9.047101417259565e-162	5.0180298495837045e-160	0.43458522492777546	0.10798027729261017
Nup93	27.025883	2.146866	7.338134894303891e-161	4.0380928134901676e-159	0.424267437061494	0.1032969071208866
Pgrmc1	26.899464	1.36763	2.2281370850772543e-159	1.2229089561709349e-157	0.5369376805612877	0.20127672071347977
LOC102555037	26.896639	1.9835083	2.4043451074523727e-159	1.3161749222675312e-157	0.4395377631035906	0.11640416093481923
Gria3	26.875603	1.3531009	4.2359499304661723e-159	2.306777304991007e-157	0.5732562938505984	0.24027389214337605
Nav2	26.871698	0.88062966	4.705307005609691e-159	2.555737478746445e-157	0.6945934791580685	0.29823639426866777
Atp1b1	26.871016	1.2601463	4.792713072693137e-159	2.5964863638781478e-157	0.5608749484110607	0.22133947478244742
AABR07032097.1	26.855354	1.9831426	7.303746408929017e-159	3.946658433237262e-157	0.4321089558398679	0.10471892050636042
Kcnd3	26.79731	1.8135326	3.4731800603505877e-158	1.8671459780848828e-156	0.45068097399917456	0.1255081379352984
ENSRNOG00000064615	26.758495	1.7781333	9.834107079780305e-158	5.273194092958411e-156	0.4531572430870821	0.12487441457872854
Crtac1	26.754253	2.3331103	1.1018095831719052e-157	5.892994826730144e-156	0.4156004952538176	0.09964913365380157
Dach1	26.74822	3.4994926	1.2950848321427397e-157	6.909096333512642e-156	0.3545191910854313	0.03534939796281126
Dnm1	26.74071	1.6694893	1.5836192900167056e-157	8.426944678804632e-156	0.470491126702435	0.14077932516190858
Plcl2	26.73898	0.82432175	1.6587310716577575e-157	8.804292569209251e-156	0.6966570367313248	0.30982889469372615
Sez6l2	26.722471	2.351489	2.5803175678422635e-157	1.3661348011964872e-155	0.40404457284358236	0.0866500765105028
Nrg3	26.640903	1.088714	2.2813337986100483e-156	1.2047970887067576e-154	0.76723070573669	0.42763961234678577
Stx1b	26.601072	2.513762	6.596966406743626e-156	3.475175821200675e-154	0.3945522080066034	0.0813638963166762
Ahcyl2	26.508318	1.1224159	7.772150188496192e-155	4.0839824774940137e-153	0.6141147338010731	0.27121813994466515
Kcnj3	26.48641	1.6000147	1.390002812784778e-154	7.285699743211415e-153	0.47585637639290135	0.1434224152588219
Ttll11	26.423628	1.7832383	7.334363931267415e-154	3.834720054437721e-152	0.45068097399917456	0.12961961141938574
Mgat4c	26.396606	1.7920341	1.4987435654818142e-153	7.81658149101784e-152	0.44201403219149815	0.11716153762925638
Cxadr	26.352531	2.154859	4.800866561692387e-153	2.4976418941052752e-151	0.4122988031366075	0.09981915699336909
Adam23	26.336315	1.7798908	7.363847888097235e-153	3.821545416382342e-151	0.4515063970284771	0.13407113158260817
Tmem132d	26.305004	1.3015481	1.6808508292875864e-152	8.701411972060133e-151	0.5493190260008254	0.20787671762214632
Rgl1	26.299925	1.4293242	1.921540100481141e-152	9.922908804602856e-151	0.49896822121337187	0.17155354962363015
Ptpro	26.123718	1.5123243	1.9607609250970881e-150	1.007581214597685e-148	0.507222451506397	0.18458352010139573
Sptlc3	26.123615	3.4729245	1.9660819566409513e-150	1.0078453374800534e-148	0.3512174989682212	0.041841198200843935
Zfyve28	26.114576	2.2405193	2.4904493792353805e-150	1.273530772806073e-148	0.40156830375567476	0.09182806003369554
Slc22a17	26.082655	0.9720899	5.736075846398062e-150	2.9260965011090457e-148	0.7069748245976063	0.37046540025039804
Kif5c	26.067976	1.5208367	8.415960744957263e-150	4.2827435189022806e-148	0.48328518365662404	0.16255776929378488
Dmd	26.04451	0.9284747	1.5524816877408451e-149	7.881193962512e-148	0.7721832439125051	0.3866021608420792
Cttnbp2	26.023708	0.9664284	2.670298809539339e-149	1.3523063971208162e-147	0.7470078415187784	0.4130794318129125
Kcnh1	25.99987	2.149353	4.968954458354307e-149	2.51033973912907e-147	0.40280643829962853	0.08954047328315069
Mpp7	25.902163	2.086108	6.296553454464738e-148	3.173402397267012e-146	0.4073462649607924	0.09555311683694762
Dgkg	25.854778	3.3745322	2.14994366360791e-147	1.0809524904365333e-145	0.35699546017333883	0.053773745305037327
Lrrc10b	25.82253	2.594579	4.952793360444238e-147	2.4842168802649256e-145	0.37680561287659925	0.0711006692736912
Abat	25.757109	2.2533813	2.683370117935673e-146	1.3427097349078597e-144	0.38423442014032194	0.07208989597662951
Strip2	25.611912	3.4075353	1.1239944654819071e-144	5.61087332459373e-143	0.3380107304993809	0.031887104502527165
Trio	25.564037	0.8736631	3.833476228654485e-144	1.9045654646912303e-142	0.7292612463887742	0.3646073233689352
Tmem91	25.53605	2.8192616	7.845277343699461e-144	3.888512642742385e-142	0.3536937680561288	0.04783838508740745
Pacsin1	25.448343	1.6969688	7.363867353924601e-143	3.641293465622245e-141	0.4312835328105654	0.12056200442060683
Mcf2l	25.429213	1.4802998	1.1989306001918093e-142	5.914536226734464e-141	0.4754436648782501	0.1603629225466405
Synpr	25.410942	2.1869032	1.90896516913496e-142	9.395155806592387e-141	0.3813454395377631	0.07238357265406432
Ntrk2	25.382057	0.92201567	3.9800556966793186e-142	1.954235309990131e-140	0.6950061906727197	0.329412492078458
Ppp1r2	25.352104	2.1469707	8.519012949697577e-142	4.173122091199986e-140	0.38794882377218326	0.08012736293800331
ENSRNOG00000068238	25.310415	1.1617573	2.453113381601403e-141	1.1988805398287882e-139	0.5484936029715229	0.22418350155339506
Grb10	25.26701	2.8813486	7.365286656895e-141	3.58284454868818e-139	0.35410647957078	0.05545852203347914
Mllt3	25.265488	0.90798295	7.654354266782976e-141	3.7148423971613854e-139	0.7156417664052827	0.37443776372938464
Epha4	25.252462	2.0582354	1.0641627844625865e-140	5.1527106094786585e-139	0.40404457284358236	0.10193672040434641
Klf12	25.177805	0.8646983	7.012180753365516e-140	3.387497273618927e-138	0.6718943458522493	0.312116481444271
Sybu	25.168114	1.1503205	8.952938823538978e-140	4.315110698260189e-138	0.5266198926950062	0.20058117068797626
RGD1560883	25.151371	1.015	1.3651936246520171e-139	6.564827874874814e-138	0.6508460586050351	0.31914926503547303
Cntn4	25.104967	1.2630749	4.389448148463044e-139	2.1059306608850385e-137	0.5179529508873297	0.19435213379291158
Sorcs1	25.101421	0.9116397	4.798715814190575e-139	2.297029126947936e-137	0.797358646306232	0.4657557537443776
Otof	25.06618	4.401132	1.1631815886456218e-138	5.555185691923487e-137	0.31902600082542304	0.022072120809311098
Shisa7	24.945356	2.682466	2.3981227313113933e-137	1.140114312577657e-135	0.3578208832026413	0.062475848957447795
Rps6ka5	24.918375	0.94054514	4.704083777824762e-137	2.2263164895231144e-135	0.6710689228229467	0.34009304913674515
Fam184a	24.886784	1.8922373	1.0344398951703001e-136	4.884699739220836e-135	0.4110606685926537	0.11221540411456482
Ssbp4	24.881569	2.4901743	1.1780170066319363e-136	5.550180800234871e-135	0.36690053652496907	0.07153345595622672
Kazn	24.850918	0.7882368	2.5274923492944997e-136	1.1881480850966026e-134	0.7288485348741229	0.36533378672890554
Sergef	24.844427	1.7701726	2.970582046420776e-136	1.390205874670937e-134	0.4205530334296327	0.11923273103853348
LOC120102485	24.825258	1.0164627	4.785520306917864e-136	2.2345928453193746e-134	0.6075113495666529	0.28327434038672583
AABR07046707.1	24.763222	1.0591207	2.2336859511793493e-135	1.0383915665726438e-133	0.5794469665703673	0.2531183826143407
Cdh9	24.746576	3.161645	3.3749337150326877e-135	1.5654615103844099e-133	0.3330581923235658	0.037065088025719894
Bmerb1	24.735285	1.5002213	4.4645097476204806e-135	2.0662894341856734e-133	0.4572843582335947	0.15142896888572885
Cacna1b	24.697807	1.7268134	1.1291181594644879e-134	5.21433729765032e-133	0.422616591002889	0.11960369105213534
Ptprd	24.676413	0.9680463	1.9163828033602408e-134	8.830523484670507e-133	0.9628559636813867	0.6903720419803082
Bcr	24.573128	2.1619854	2.448346797311603e-133	1.1232393643858879e-131	0.37969459347915807	0.08680464318283691
Arhgap44	24.513767	1.8122268	1.0535569806413619e-132	4.822898614874846e-131	0.41477507222451504	0.11893905436109865
Trrap	24.511456	1.1963574	1.1150817870154351e-132	5.093421513412988e-131	0.5233182005777961	0.21350294449510795
Xkr4	24.461475	0.8827268	3.799136346646407e-132	1.731580274864969e-130	0.7457697069748246	0.38773049755011824
Ptprg	24.402567	0.94924957	1.606183761272454e-131	7.30482619063737e-130	0.6970697482459761	0.3650710233859375
R3hdm1	24.387365	0.83708125	2.328694399522637e-131	1.0567836965452729e-129	0.7651671481634338	0.42776326568465306
Kcnn2	24.361776	1.2096775	4.3495254255647596e-131	1.9653480619049732e-129	0.5460173338836154	0.24056756882081085
Necab2	24.334032	4.0561476	8.556947246752033e-131	3.858171096245228e-129	0.30994634750309535	0.019676337388132372
Dmtn	24.31877	2.5616546	1.2412102787296092e-130	5.584380837734976e-129	0.3586463062319439	0.07229083265066387
Carhsp1	24.119356	1.0635022	1.5662795880328208e-128	7.031823949185465e-127	0.5703673132480396	0.2604448428829776
Dip2c	24.02483	0.7806756	1.5302968864773923e-127	6.855599256813035e-126	0.8477094510936856	0.5653121473947788
ENSRNOG00000062888	23.997114	2.694754	2.9805638918690422e-127	1.3324200971626084e-125	0.34378869170449855	0.059585452184799916
Abi2	23.995214	0.97708344	3.1197959821157343e-127	1.391694522575287e-125	0.5967808501857201	0.28013663693834334
Cpne5	23.877281	3.9599946	5.275076761182597e-126	2.3481371417187756e-124	0.3087082129591416	0.025750807610862944
Map1b	23.833502	1.036196	1.5017150920008333e-125	6.670542080273193e-124	0.5398266611638465	0.22058209808801027
Ints10	23.82566	1.457916	1.810815447196574e-125	8.026544749666675e-124	0.44572843582335947	0.15444301899624402
Xpr1	23.784548	1.1395918	4.826945890229793e-125	2.1350579648640895e-123	0.5282707387536112	0.22611558495757145
Ntn1	23.722446	1.8752947	2.1155525929849626e-124	9.318209173219061e-123	0.3755674783326455	0.08241494968854815
Adamtsl1	23.714281	3.6206946	2.5685498620970463e-124	1.128977283201817e-122	0.32728023111844823	0.0533255019552684
Fry	23.688015	0.7675658	4.792184671592552e-124	2.1019444314771853e-122	0.64589352042922	0.3063047745645084
Bcat1	23.687479	1.0531842	4.853599707912055e-124	2.1244378178723203e-122	0.5323978539001238	0.22266874816452076
Bicd1	23.647226	1.065181	1.260502872428677e-123	5.494324994457306e-122	0.5443664878250103	0.23563689197335272
Schip1	23.538868	1.0999714	1.6322920099407165e-122	7.1001315934475226e-121	0.5930664465538589	0.3006630910243133
Ptk2b	23.529032	1.1156923	2.0583363305631115e-122	8.934799069686583e-121	0.5026826248452332	0.19739709723789356
Ldb2	23.523611	1.8640202	2.338850043364851e-122	1.0131473142394105e-120	0.3883615352868345	0.10212220041114735
Wdr17	23.506624	2.913578	3.489621488573394e-122	1.5085237964830881e-120	0.3297565002063558	0.05205805524212869
Slc12a5	23.501873	2.3962147	3.902846826726353e-122	1.6836849088301384e-120	0.3532810565414775	0.07550581943521338
Sgip1	23.501507	0.82060724	3.936502832740834e-122	1.6947170100871524e-120	0.6917044985555098	0.3557351963769572
Dync1i2	23.485203	0.877656	5.77779316884982e-122	2.482319909387404e-120	0.6326867519603797	0.3080822912963507
Hecw2	23.467289	0.82061154	8.805136731068329e-122	3.7752248814637744e-120	0.6516714816343376	0.31457409153438337
ST7	23.455046	1.2995068	1.1741263367359884e-121	5.023823015511578e-120	0.47090383821708626	0.17901911989736774
Reep1	23.435087	2.0640385	1.8763000327762707e-121	8.01191578150454e-120	0.3693768056128766	0.08958684328485092
Syt6	23.38097	4.696455	6.674941252311152e-121	2.844447526340561e-119	0.29385059843169625	0.015595777238511832
Syn3	23.299528	1.1040398	4.482312422704263e-120	1.8985083283720722e-118	0.5307470078415187	0.2352195619580506
LOC100910792	23.233212	1.0454816	2.1029597245990713e-119	8.88924467458551e-118	0.5843995047461824	0.2817441303306181
Reps2	23.208195	1.4992932	3.7633671358041385e-119	1.5875805909309773e-117	0.4197276104003302	0.13388565157580723
Ica1	23.186277	1.8226311	6.263235053356358e-119	2.6368471110174577e-117	0.38959966983078825	0.11172079076309566
Ric8b	23.1107	1.4800797	3.614096691293701e-118	1.5154630245932747e-116	0.42220387948823773	0.13880087175603195
Eno2	23.103401	1.9612557	4.27949195490968e-118	1.7908947769787695e-116	0.3714403631861329	0.09536763683014668
Pde1b	23.017141	4.0170965	3.1398167291640437e-117	1.3113425805508632e-115	0.2959141560049525	0.0224894508246132
Sash1	23.00749	0.9170054	3.922176458528119e-117	1.6348380045626352e-115	0.6376392901361948	0.3330911788800099
Sgk1	22.9993	0.958946	4.737088664290664e-117	1.966689127436001e-115	0.5336359884440776	0.22746031500687822
Ptchd4	22.936062	2.5529604	2.0299736747254927e-116	8.411151791362586e-115	0.3384234420140322	0.06341870565868588
Ddx5	22.87628	0.69424105	8.004495554108231e-116	3.310103624998682e-114	0.9385059843169624	0.716416526268606
Necab1-1	22.861853	2.5149398	1.1140290086558803e-115	4.5977819282439344e-114	0.34750309533635987	0.0794318129124998
Ntm	22.812971	0.7257695	3.4090205848178024e-115	1.4041950015970537e-113	0.8910441601320677	0.4762662874630972
Rap1gap	22.795576	2.0576806	5.072718222538942e-115	2.0853845147794405e-113	0.3594717292612464	0.0852435197922624
Mapk4	22.793085	1.2381339	5.3696628227058075e-115	2.2031379792729934e-113	0.44614114733801075	0.15663786574338842
Cyria	22.739897	1.3782543	1.806502170026175e-114	7.383065204048497e-113	0.4271564176640528	0.14462803530302795
Cyfip2	22.730364	1.02028	2.2446313626554906e-114	9.155825126349225e-113	0.5427156417664053	0.2481104224307155
Smg5l1	22.719587	1.5525275	2.8689130043332225e-114	1.1679539815310745e-112	0.4085843995047462	0.13101071147039275
Scg5	22.713734	1.8988168	3.277831678404204e-114	1.3318414528957858e-112	0.3631861328931077	0.09020510997418736
Acvr2a	22.58277	1.7609248	6.400892409865358e-113	2.5907550244254267e-111	0.3821708625670656	0.10980416402615269
Pbx3	22.551792	1.2603451	1.2895536338071162e-112	5.199381055076923e-111	0.48782501031778785	0.2050636041856655
Slc25a40	22.47108	1.5023781	7.963130974593166e-112	3.2045106336529813e-110	0.41353693768056127	0.13948096511430205
Cep295	22.336689	1.0183098	1.6266033305345923e-110	6.520719967110567e-109	0.5224927775484935	0.23385937524151043
Nhs	22.313858	2.5846689	2.710754194967105e-110	1.0825461419367682e-108	0.3206768468840281	0.05278451860209901
Myo5a	22.312326	0.96123093	2.805208062884861e-110	1.1181367347232699e-108	0.5266198926950062	0.2310771751394964
Plekha5	22.298964	0.8238674	3.7815458896301147e-110	1.504438161707495e-108	0.6673545191910855	0.37244385365627464
ENSRNOG00000064357	22.296686	1.9421163	3.9788899072808235e-110	1.579950867349427e-108	0.36359884440775897	0.09700604355688826
ENSRNOG00000064438	22.24594	1.5848796	1.2348186924828982e-109	4.8939903037044316e-108	0.3995047461824185	0.1302378781087222
Nexn	22.230925	2.5945623	1.7254243258122126e-109	6.825518191505444e-108	0.3128353281056541	0.04417515495308901
Lin7a	22.221483	2.2021403	2.129250515682235e-109	8.407131132164545e-108	0.3495666529096162	0.08536717313012968
Map7d2	22.200483	2.4131205	3.3977903582943827e-109	1.3390615160150381e-107	0.33470903838217086	0.07309457934680125
Dner	22.114328	1.894983	2.3010497357789597e-108	9.05137124959506e-107	0.3904250928600908	0.13583319164721702
Slc6a6	22.104277	0.95104676	2.875016630910644e-108	1.1287939828403102e-106	0.5179529508873297	0.2284186283753497
Tut4	22.101397	0.9684536	3.0643913484516746e-108	1.2008977385352861e-106	0.5352868345026827	0.24738395907074517
Flrt2	22.093542	1.4806348	3.646465853470988e-108	1.426339609773745e-106	0.4044572843582336	0.13252546485926706
Ccdc57	22.056355	1.5270373	8.300760693275556e-108	3.240851931009596e-106	0.3953776310359059	0.12665193131057081
ENSRNOG00000065940	22.051811	3.5634134	9.1777200280178e-108	3.57658137746136e-106	0.29508873297565	0.034684761271774577
Spock2	22.026892	1.9607784	1.5912688117908244e-107	6.189710929129207e-106	0.35204292199752374	0.08933953660911634
Gprin3	22.004686	2.9722276	2.597129806679067e-107	1.0083596949413578e-105	0.3004539826661164	0.03728148136698765
Lingo2	21.951189	2.018107	8.436422536370944e-107	3.2694646006941445e-105	0.3503920759389187	0.08570721980926473
Dpysl5	21.913326	2.8748178	1.9388822719141024e-106	7.500111755157024e-105	0.30293025175402394	0.04156297819064254
Marchf4	21.901712	3.0045662	2.50200187743964e-106	9.66058404464079e-105	0.3054065208419315	0.04655548170703433
Kctd17	21.897978	2.195912	2.7156608588241323e-106	1.0466276758475507e-104	0.3371853074700784	0.07596951945221571
Rasgrf1	21.84413	2.4624667	8.839168146529732e-106	3.400403657984263e-104	0.3297565002063558	0.07204352597492929
Bend5	21.836452	1.0776418	1.0456809223155885e-105	4.0153381350308843e-104	0.47090383821708626	0.18130670664791257
Rasgrp1	21.82162	3.2127407	1.4464325202522016e-105	5.5440409907875064e-104	0.29839042509286007	0.04085197149790562
Stxbp1	21.689777	1.1480228	2.562214019871211e-104	9.784950663136578e-103	0.4601733388361535	0.1849390234477642
Prp2l1	21.59214	2.2834017	2.1291845836489477e-103	8.116451632869789e-102	0.32686751960379695	0.07014235590521972
AABR07049554.2	21.58667	0.9514296	2.396678993817705e-103	9.119559307510345e-102	0.5233182005777961	0.24098489883611296
Hfm1	21.572067	3.4251742	3.2866821011056843e-103	1.2483437849960467e-101	0.2880726372265786	0.03227352118336244
Ppp1r9a	21.562727	0.89936614	4.0220283431115513e-103	1.524879678872998e-101	0.5513825835740818	0.2675549098103467
Grid1	21.527185	0.721751	8.663884714655168e-103	3.278826839845853e-101	0.7614527445315724	0.4454147796652086
Cnot6l	21.4618	1.0687221	3.5432244750580583e-102	1.3361015169796268e-100	0.494428394552208	0.22146312812031468
Grm8	21.431477	2.1703804	6.799019583320104e-102	2.554628039137801e-100	0.33924886504333474	0.08252314635918204
Pcnx2	21.408825	2.2639577	1.105658359665253e-101	4.1395059229895887e-100	0.32769294263309945	0.07409926271697297
Slc8a3	21.375149	1.9204187	2.2759713369521927e-101	8.505885035746822e-100	0.3536937680561288	0.09801072692705999
Lzts1	21.35117	1.7992003	3.803072785889855e-101	1.4187762282734287e-99	0.34667767230705737	0.08876763992148012
Bicdl1	21.303373	2.380383	1.0563377329541317e-100	3.933779202329721e-99	0.32356582748658685	0.07267724933149915
Arhgap18	21.273874	1.4852599	1.9821197928874902e-100	7.35524311109365e-99	0.37598018984729675	0.11198355410606366
Brinp2	21.268835	1.2858894	2.20690182412513e-100	8.174894636856444e-99	0.4312835328105654	0.16755027281017668
Syndig1	21.22946	2.231023	5.104496743552579e-100	1.8874934519457385e-98	0.3297565002063558	0.07783977618745846
Lmo4	21.15961	1.4997047	2.250711675517978e-99	8.278670348931566e-98	0.40280643829962853	0.14496808198216302
Rgs7	21.148594	0.6900531	2.842935945722309e-99	1.0438703159021704e-97	0.6483697895171275	0.3238171785399632
Ica1l	21.0684	2.246559	1.5508257287956317e-98	5.684372767470142e-97	0.3206768468840281	0.07076062259455616
Setbp1	21.06602	0.7274454	1.6308009241577736e-98	5.967080658968914e-97	0.6132893107717705	0.2992256209716061
Gabrg2	21.061346	1.3917916	1.7998541881071565e-98	6.574171238302203e-97	0.387536112257532	0.12660556130887057
Slc16a2	21.05914	2.8027425	1.8856778037609078e-98	6.875673188461077e-97	0.3000412711514651	0.049739555157117026
Atp6ap1l	21.050978	3.4095843	2.2400928274347778e-98	8.153782329860687e-97	0.2744531572430871	0.022180317479944974
Lzts3	21.004839	2.674832	5.923365607641019e-98	2.152327267414239e-96	0.30169211721007017	0.05258358192806467
Zdhhc2	20.990883	2.2048938	7.94550525833354e-98	2.8771237175513127e-96	0.32315311597193563	0.07253813932639844
Patj	20.985733	2.2346845	8.854646600948103e-98	3.200802079922033e-96	0.3120099050763516	0.06003369553456884
ENSRNOG00000069272	20.98068	3.8662977	9.847408487348887e-98	3.553541589427827e-96	0.2674370614940157	0.016059477255514164
Slc4a3	20.948061	2.3058288	1.9542483981997983e-97	7.0399951746833285e-96	0.3165497317375155	0.06763837581340712
Plcxd3	20.88498	2.7110214	7.333673258542205e-97	2.6328389304554087e-95	0.2963268675196038	0.04666367837766821
Peg3	20.846052	1.1164465	1.6553190957562013e-96	5.922426648741385e-95	0.45026826248452334	0.18636103683323801
AABR07007032.1	20.724506	1.042467	2.0825068111926062e-95	7.412875688194258e-94	0.4416013206768469	0.17107439293939442
Micu1	20.709476	1.0538673	2.8453723300344108e-95	1.0094090739678757e-93	0.4556335121749897	0.19240459372150176
Slc7a14	20.676447	2.6791503	5.644880436982688e-95	1.999164919624646e-93	0.3000412711514651	0.055628545373046664
Cplane1	20.62751	1.1615776	1.5544991034392053e-94	5.4868060947317135e-93	0.4312835328105654	0.17282099633676987
Gripap1	20.605967	1.1984653	2.426250253098643e-94	8.54937190024641e-93	0.41890218737102763	0.16226409261635005
Sptbn2	20.592022	2.0677068	3.2357938011823077e-94	1.1382827656977898e-92	0.32769294263309945	0.08369785306892127
Zc3h12b	20.522408	1.1597701	1.358145179090707e-93	4.745811970802628e-92	0.4246801485761453	0.1655099927353664
Fam81b	20.516747	1.647169	1.525876169544195e-93	5.323048214752677e-92	0.35410647957078	0.10464163717019337
Ptprs	20.42077	0.87948334	1.0932534897667853e-92	3.78862027544635e-91	0.5262071811803549	0.2536593659675101
Grik2	20.37739	0.7440374	2.654422103469245e-92	9.153390431140821e-91	0.8196450680973999	0.608142572298561
Flnb	20.344776	1.5667437	5.1648047676161934e-92	1.7751687993088707e-90	0.3553446141147338	0.10873765398704731
Klhl2	20.280472	0.8621393	1.9128824592561203e-91	6.553185235418925e-90	0.5278580272389599	0.25831182280476683
Tll1	20.2181	4.4709964	6.784578210128284e-91	2.3167014129242604e-89	0.25670656211308296	0.01639952393464921
Cdkl5	20.162176	1.1371502	2.1042145138145584e-90	7.138666908840782e-89	0.4205530334296327	0.16499992271666383
Plppr4	20.158632	2.406791	2.260450491836842e-90	7.656317449410539e-89	0.3004539826661164	0.06199669227321205
Nkain3	20.136011	1.5730457	3.569521985349557e-90	1.2070741604006259e-88	0.35905901774659515	0.11250908079199963
Mtcl1	20.129911	1.6867759	4.037172395202144e-90	1.3630170118809687e-88	0.3454395377631036	0.10291049044005132
Pde4dip	20.129175	0.7153148	4.097518448304636e-90	1.3811667489896303e-88	0.6355757325629385	0.34554925267013925
Rgs17	20.056906	2.4057622	1.756828950479976e-89	5.902832656372304e-88	0.29962855963681384	0.061749385597477474
Tspoap1	20.04565	1.9038173	2.20283316775497e-89	7.389536031224112e-88	0.32769294263309945	0.08814937323214368
Filip1l	20.02724	0.7718958	3.188401394902613e-89	1.0678598026442203e-87	0.5707800247626909	0.2989164876269379
Atp9a	20.017294	0.87689406	3.893041954754766e-89	1.301778590484664e-87	0.4973173751547668	0.23138630848416464
Myo9a	19.952797	0.6731622	1.4173420538164657e-88	4.724323290988239e-87	0.6917044985555098	0.3949642178153547
Ppip5k1	19.937454	1.4348322	1.9261908043260263e-88	6.410240698968169e-87	0.37102765167148166	0.12838307804071286
Hmgcll1	19.906406	1.5329413	3.5810315035375017e-88	1.1898558875303844e-86	0.35699546017333883	0.11570861090931574
Dlgap4	19.839178	1.5908962	1.3667640385576602e-87	4.534109941835428e-86	0.3495666529096162	0.10966505402105198
Pcdh10	19.777206	1.2857227	4.679125193852364e-87	1.5498031408263612e-85	0.39207593891869585	0.14669922871230506
Cpeb3	19.76739	0.7631668	5.684183603463211e-87	1.8797254484260203e-85	0.5802723895996699	0.30342983445909394
Immp2l	19.737375	0.79912543	1.0298929841256887e-86	3.400430914201447e-85	0.5249690466364012	0.2574307927724624
Pcp4	19.652643	3.2568383	5.4878517161601166e-86	1.8090927528461165e-84	0.25877011968633923	0.023525047529251743
Il12rb2	19.641504	1.0228899	6.834275551035809e-86	2.2458843448748708e-84	0.4543953776310359	0.20361067746572484
Naaladl2	19.637228	0.8479729	7.434600342890148e-86	2.4393400749457723e-84	0.4853487412298803	0.22613104162480485
Zranb2	19.635761	0.6940367	7.652661636367175e-86	2.506964122938659e-84	0.6401155592241023	0.3610213765707838
Lrrc49	19.630293	1.127014	8.522157483722472e-86	2.787450137343609e-84	0.4213784564589352	0.1762060064608869
Glce	19.629763	1.1625432	8.611644404159762e-86	2.8123323454456944e-84	0.3974411886091622	0.1513671422167952
Armc9	19.611267	0.9157624	1.2390670575579098e-85	4.0401679515955114e-84	0.48204704911267027	0.22562097160610228
Hs3st5	19.60474	2.411916	1.4087108287568734e-85	4.586184974490157e-84	0.2967395790342551	0.06392877567738844
Mpped2	19.586412	0.84950304	2.019275827204952e-85	6.56374216948512e-84	0.5105241436236071	0.24996522249872483
Inf2	19.498598	1.5446534	1.1283254235639134e-84	3.656332431289182e-83	0.3281056541477507	0.08544445646629674
Khdrbs2	19.487356	0.91905636	1.4055656344943036e-84	4.5406916938070214e-83	0.4634750309533636	0.20150857072198092
ENSRNOG00000070905	19.486357	2.3331552	1.4333156770486771e-84	4.6232148438465485e-83	0.29054890631448616	0.057591542111689875
Camk1d	19.464716	0.57303214	2.187056627409847e-84	7.043598963175861e-83	0.6702434997936443	0.3658902267493083
Slc38a1	19.435316	2.071533	3.8801831798494964e-84	1.2477288427718489e-82	0.3082955014444903	0.07788614618915869
Pi4ka	19.4325	0.82928	4.098920813770846e-84	1.3160486030860576e-82	0.5117622781675609	0.2501816158399926
C2cd2	19.39085	1.7456899	9.220155037829818e-84	2.955806888733027e-82	0.3248039620305406	0.09012782663802031
Dhx36	19.377428	0.6804043	1.196790801054676e-83	3.83082686029196e-82	0.5951300041271151	0.31839188834103593
Hivep2	19.349323	0.72692496	2.0653287208535187e-83	6.600866152654706e-82	0.5798596780850186	0.30162140439278484
Ptprn	19.346073	1.5802101	2.1998129142631077e-83	7.019981363841754e-82	0.34750309533635987	0.11459573086851013
Erc1	19.264788	0.97138613	1.0610152346384872e-82	3.370491728701595e-81	0.44779199339661574	0.19974651065737206
Tcf20	19.258547	0.94428855	1.1969056142989035e-82	3.796418019575009e-81	0.44283945522080065	0.19455307046694592
C2cd5	19.230408	0.938928	2.0600547273205847e-82	6.524336467221054e-81	0.4527445315724309	0.20384252747422602
Actl6b	19.222187	2.73201	2.4138076799201696e-82	7.633166186607281e-81	0.2765167148163434	0.04946133514691562
Ppp6r2	19.209608	0.7750317	3.0758023877779115e-82	9.711938684058989e-81	0.5208419314898886	0.25916193950260447
Kcnq1	19.19433	0.8865963	4.127660471805437e-82	1.3013613451409443e-80	0.4634750309533636	0.2117408844304991
Pitpnm2	19.167429	1.1982749	6.924762070631063e-82	2.1766800835509875e-80	0.3743293437886917	0.13482850827704532
Slc7a8	19.15579	1.5964712	8.660102589048208e-82	2.7180795042213284e-80	0.3326454808089146	0.10125662704607633
Akap8l	19.151915	0.7074677	9.329385445439855e-82	2.9237652503601193e-80	0.6009079653322328	0.33375581557104655
Ubr5	19.14557	0.6403454	1.0537799249586158e-81	3.297544762191394e-80	0.6491952125464301	0.36927523687342534
Tafa2	19.126696	1.1242628	1.5136758670354868e-81	4.7296167255239964e-80	0.4073462649607924	0.1628669026384531
Sclt1	19.121828	0.74146485	1.6618050257206142e-81	5.1847327632825e-80	0.5418902187371027	0.2790237568975378
Ano6	19.08289	1.4896251	3.5034761337895923e-81	1.0898201872556765e-79	0.3503920759389187	0.11873811768706431
RGD1559441	19.078688	2.6641016	3.7967587375235522e-81	1.1793013880136117e-79	0.27775484936029715	0.05256812526083126
Slc24a4	19.013678	2.9796045	1.3140755728361535e-80	4.075578174568461e-79	0.2637226578621544	0.03813159806482526
Braf	18.989756	0.7223402	2.072940032309257e-80	6.419684005523765e-79	0.5670656211308296	0.3053155478615701
Cers6	18.983347	0.78910655	2.3419447388891195e-80	7.242066872499893e-79	0.45522080066033843	0.20004018733480686
Snap91	18.976025	1.0053941	2.692066323073063e-80	8.312498163409402e-79	0.4444903012794057	0.20200318407345008
Klhl3	18.972645	2.264631	2.8708823169935645e-80	8.851605685012806e-79	0.28889806025588116	0.0637278390033541
Susd4	18.966406	2.1052759	3.2326247577996776e-80	9.952307000297803e-79	0.30994634750309535	0.087747499884075
Dclk2	18.933203	0.83136886	6.075398685216956e-80	1.8676951441973418e-78	0.45068097399917456	0.1968715705519576
Fbxl13	18.928875	1.3517754	6.595544138027526e-80	2.0246292591198404e-78	0.35988444077589765	0.1280275746943444
Cracd	18.919178	1.0699259	7.928044411561475e-80	2.430107882058449e-78	0.4275691291787041	0.18963785028672117
Nin	18.908228	1.1538314	9.758198138393438e-80	2.9867209075847715e-78	0.3916632274040446	0.15532404902854846
Ablim2	18.8131	1.0469743	5.898540519287777e-79	1.802752194276786e-77	0.4184894758563764	0.18115213997557847
Esrrg	18.749441	2.1032498	1.9563541756654489e-78	5.953109092453091e-77	0.2893107717705324	0.06334142232251881
Wasf1	18.745516	1.1905208	2.1061632475721125e-78	6.399683862115494e-77	0.3792818819645068	0.1455245220025658
Slc2a3	18.70105	2.319512	4.853972919797384e-78	1.47276984423259e-76	0.283945522080066	0.06258404562808167
Ppip5k2	18.68563	0.845872	6.480877921434872e-78	1.963556163306409e-76	0.4556335121749897	0.20764486761364515
Dlgap1	18.682499	0.6865998	6.872552653187776e-78	2.0792198979326825e-76	0.6520841931489889	0.3618251232669212
Myh10	18.645315	1.3958204	1.3784156392055399e-77	4.164245286971664e-76	0.35080478745356997	0.12349877119495495
Wnk2	18.628895	1.1954507	1.8735427300858637e-77	5.651898831507945e-76	0.3656624019810153	0.13314373154860348
Fam171a1	18.627998	0.98978317	1.9052055036274374e-77	5.73915784325472e-76	0.3974411886091622	0.15754980911015967
Col25a1	18.612934	1.4001207	2.5241313679498682e-77	7.59267406892926e-76	0.33924886504333474	0.10890767732661484
Prkcz	18.597292	1.02156	3.379553150940066e-77	1.0151248046219114e-75	0.4069335534461411	0.1703788429138909
Galnt17	18.593758	1.2551869	3.609845013984282e-77	1.0827469322345416e-75	0.36978951712752783	0.13847628174413032
Elapor1	18.587135	2.722275	4.084213850092756e-77	1.2232803940149247e-75	0.271151465125877	0.05300091194336677
Acyp2	18.564857	0.9673558	6.185014779189975e-77	1.849857629964294e-75	0.42591828312009905	0.18670108351237305
Fam135b	18.525446	1.1061176	1.287301117631043e-76	3.839197045839608e-75	0.39290136194799835	0.157750745784194
Cplx2	18.524878	2.5234754	1.300999717475792e-76	3.874539783607593e-75	0.2732150226991333	0.05394376864460485
Efna5	18.522402	1.2323526	1.3622263685279759e-76	4.0511259634833394e-75	0.33883615352868346	0.1041315671514908
LOC103692795	18.459766	1.5672389	4.352149881620918e-76	1.2888018985602285e-74	0.3297565002063558	0.10773297061687559
Dpysl3	18.44033	2.5942957	6.235933073033972e-76	1.844041929608325e-74	0.26991333058192324	0.05048147518432076
Osbpl3	18.396563	2.4452033	1.3996539027232287e-75	4.127305727777105e-74	0.2802311184482047	0.06375875233782093
Rfx3	18.383902	0.64994806	1.7678514081593978e-75	5.198425332884984e-74	0.5959554271564177	0.3328438722042753
Slc35f4	18.36242	1.8504308	2.626385472253088e-75	7.7013703232529e-74	0.3095336359884441	0.08944773327975022
Mprip	18.328465	0.6481246	4.90563453825404e-75	1.4364739347630476e-73	0.53115971935617	0.27276380666800626
Fcho1	18.311214	1.8948842	6.73516732887191e-75	1.9694493475192256e-73	0.2971522905489063	0.07770066618235776
Ap3b2	18.275806	1.2560407	1.2897050561268363e-74	3.760772768672497e-73	0.3602971522905489	0.13388565157580723
Unc5d	18.26415	1.6804953	1.5967992122067543e-74	4.649790594878724e-73	0.32769294263309945	0.10777934061857582
Pknox2	18.187687	1.4596676	6.4610629065238135e-74	1.876213918257317e-72	0.34007428807263723	0.11949549438150146
Scn3b	18.180864	1.8138018	7.317205060486979e-74	2.1218882613854775e-72	0.2967395790342551	0.07853532621296196
LOC108350387	18.179506	2.5040696	7.500572224589795e-74	2.172057973214774e-72	0.26537350392075937	0.04844119510951049
Nrp2	18.164713	2.1886125	9.822024676573672e-74	2.8364816717499114e-72	0.2913743293437887	0.07666506947771921
Ntng1	18.131252	2.5367155	1.8059625333022726e-73	5.208227025201575e-72	0.26496079240610815	0.04888943845927941
ENSRNOG00000063228	18.05698	1.0898751	6.952326912824758e-73	2.0022319512951084e-71	0.39290136194799835	0.1672102261310416
Dtx3	18.024603	1.7534331	1.2490472232384918e-72	3.5922529605511956e-71	0.2955014444903013	0.07793251619085893
Svop	18.007471	2.478675	1.7023023612062133e-72	4.889105658225955e-71	0.26991333058192324	0.057699738782323755
Adarb1	17.987982	0.9456237	2.420124319516166e-72	6.931738590570482e-71	0.4023937267849773	0.17124441627896192
Kmt2a	17.97725	0.7282743	2.9370744457275195e-72	8.400914437806708e-71	0.5002063557573256	0.2555605360372197
Epb41l3	17.969786	1.959178	3.360152563877188e-72	9.597950770333668e-71	0.2880726372265786	0.07273907600043279
Kctd1	17.963133	1.3896581	3.7880828107013816e-72	1.0805570640702743e-70	0.33883615352868346	0.11948003771426804
Zfp483	17.848936	2.472867	2.945994585203833e-71	8.35801386649304e-70	0.2661989269500619	0.05524212869221139
Ccdc81	17.812368	2.5545337	5.666134679463052e-71	1.6053537795894914e-69	0.25877011968633923	0.046740961713835266
S100pbp	17.810022	0.68004256	5.9086531029454664e-71	1.671805950827998e-69	0.520016508460586	0.2727019799990726
Gas7	17.79741	0.6285172	7.401453045316152e-71	2.088544610337799e-69	0.47420553033429635	0.22384345487426002
ENSRNOG00000064857	17.77987	1.4093928	1.012151324736134e-70	2.8522533164540036e-69	0.3264548080891457	0.10912407066788259
Plekha6	17.74746	0.8700853	1.8032727150038615e-70	5.068018196081898e-69	0.4271564176640528	0.19446033046354544
Rabgap1l	17.70088	0.57374	4.12808689661911e-70	1.1586274414259204e-68	0.7102765167148164	0.4351206392877568
Klhdc10	17.671118	0.63256675	6.999511537045603e-70	1.9593025218384262e-68	0.5658274865868758	0.3129202281404084
Fam171b	17.658346	1.5716748	8.777485841142289e-70	2.45371690860519e-68	0.32191498142798186	0.1101132973708209
Arf3	17.649118	1.3275776	1.0335744859098754e-69	2.885475721915639e-68	0.3322327692942633	0.1169142309535218
Map2k1	17.646635	0.94552815	1.0800323354064356e-69	3.0111646202302294e-68	0.39702847709451095	0.17014699290538973
Gdap1	17.626549	2.0069573	1.5409112566603857e-69	4.2904044365393955e-68	0.2835328105654148	0.07439293939440778
Brinp3	17.623213	0.63142735	1.634510737932276e-69	4.544980388791525e-68	0.5315724308708213	0.27656614680742536
Gprasp1	17.573875	1.0428317	3.905566902341529e-69	1.0845578235032118e-67	0.3862979777135782	0.16557181940430005
Zfp462	17.564682	0.71482885	4.592666765124144e-69	1.2719927529404597e-67	0.46388774246801484	0.22130856144798058
Pram1	17.545929	0.78507954	6.389939121159093e-69	1.7674335569158513e-67	0.45604622368964093	0.22322518818492357
Arel1	17.528576	1.0317098	8.671381538349862e-69	2.3953120597238892e-67	0.3693768056128766	0.1479975887599116
Atp6v0a1	17.523909	0.6129335	9.41311435309507e-69	2.5967809937762004e-67	0.5472554684275691	0.29690712088659443
Hira	17.488575	0.7540769	1.7507819823014573e-68	4.823507889741439e-67	0.4647131654973174	0.2308916951326955
Pacs1	17.473856	0.67940253	2.266460332952474e-68	6.236037708750862e-67	0.4634750309533636	0.22294696817472218
Cyld	17.435177	0.8156274	4.461832474192702e-68	1.2228337209663294e-66	0.43499793644242674	0.20650107423837272
Pkd1	17.427906	1.1954788	5.06684673469466e-68	1.3868343164439716e-66	0.3495666529096162	0.1345348315996105
Sarnp	17.396416	0.6571657	8.78289819349444e-68	2.397685462562558e-66	0.5464300453982666	0.30220875774765443
Rprd1a	17.306948	0.88692886	4.169362240823931e-67	1.136734053850644e-65	0.4164259182831201	0.19347110376060714
Tafa5	17.300016	0.87116265	4.7025626715399095e-67	1.280440635993581e-65	0.42963268675196037	0.20498632084949844
Igsf11	17.266024	0.51481014	8.478633831008887e-67	2.3026300116701077e-65	0.6087494841106067	0.3307572221277648
Spns1	17.235283	1.2209626	1.4434616055482828e-66	3.90498271250649e-65	0.33470903838217086	0.12216949781288158
Chchd3	17.234129	0.57479674	1.4725259442558893e-66	3.978476668462497e-65	0.610813041683863	0.35360217629874646
Iqsec1	17.216566	0.78166026	1.9947601910590793e-66	5.382515079246417e-65	0.4444903012794057	0.21047343771735938
Arfgef3	17.166088	0.76916283	4.764681272732966e-66	1.2840142360426653e-64	0.43087082129591414	0.19837086727359846
Rnf165	17.119919	2.1478431	1.0542291214055234e-65	2.826466465394911e-64	0.2661989269500619	0.063047745645084
Herc1	17.019972	0.5613295	5.839802645543365e-65	1.563694792675124e-63	0.6768468840280644	0.41049816838493286
Kcnc1	17.008104	2.357094	7.151353426547409e-65	1.9124397441453185e-63	0.25794469665703673	0.05663322874321839
Zfp574	16.994492	1.4712381	9.021053818804148e-65	2.409368335860481e-63	0.3074700784151878	0.10168941372861183
Thsd4	16.970087	1.6549867	1.3672966714531553e-64	3.647168195125554e-63	0.2781675608749484	0.07009598590351948
Smad3	16.968287	1.0941083	1.4098400727525277e-64	3.75587127894911e-63	0.33883615352868346	0.12583272794720002
Zfyve9	16.95462	0.7161205	1.779061226147163e-64	4.7274775243854776e-63	0.46760214609987616	0.23815632873239873
Rps6kl1	16.9444	2.0707424	2.1168289983732544e-64	5.617903389859956e-63	0.26454808089145687	0.06273861230041579
Elk3	16.859396	1.4185619	8.94998403053253e-64	2.3632917529489302e-62	0.29797771357820885	0.08937044994358316
Acbd6	16.854076	0.6526905	9.792561825252608e-64	2.579282050606108e-62	0.4907139909203467	0.2571216594277942
Rimbp2	16.844883	1.356148	1.1439540463577018e-63	3.0055313954806483e-62	0.3454395377631036	0.14087206516530906
Fstl1	16.817204	1.7381934	1.8257530700706814e-63	4.790830897009e-62	0.306231943871234	0.10784116728750946
Hlf	16.79689	1.6511346	2.571750486086696e-63	6.739915086411709e-62	0.282294676021461	0.07957092291760051
Kat6b	16.776487	0.6566702	3.62660923115038e-63	9.480734306770432e-62	0.4865868757738341	0.2536902793019769
Shtn1	16.706703	1.0935669	1.1713678372498661e-62	3.0545893129080465e-61	0.3330581923235658	0.1248280445770283
Rnf112	16.672388	1.6114749	2.0811293211017664e-62	5.413518281168689e-61	0.293437886917045	0.09295639674173455
Cnnm1	16.663973	2.3968313	2.3956882343123193e-62	6.22403959362975e-61	0.2501031778786628	0.0531709352829343
LOC103690870	16.636763	0.5914471	3.774794664879479e-62	9.78273732309804e-61	0.5418902187371027	0.2981127409308005
Flrt3	16.62455	1.4366794	4.6282268352459805e-62	1.1964907993559462e-60	0.3004539826661164	0.0979025302564261
Evl	16.608334	1.0593628	6.065580425847149e-62	1.5642184404466335e-60	0.341312422616591	0.13416387158600862
P2ry14	16.537762	0.76001644	1.9617546214051454e-61	5.034289766509214e-60	0.4213784564589352	0.20157039739091456
Dnajc6	16.531322	0.65170616	2.183042990300978e-61	5.595315322084389e-60	0.45068097399917456	0.21667156127795725
Ctnna3	16.508085	0.67037845	3.209000144887381e-61	8.194871746371356e-60	0.7342137845645893	0.5209978824365891
Arid1b	16.448019	0.5178769	8.665681029966205e-61	2.204911025173197e-59	0.70821295914156	0.4508091565296691
Dgkz	16.42832	0.7814684	1.1993530276131906e-60	3.0442658083460235e-59	0.4366487825010318	0.2220041114734841
Cacng8	16.423948	1.7978557	1.2889841936123738e-60	3.2678165179295076e-59	0.26661163846471314	0.06879762585591295
Gls	16.41092	0.5381487	1.5977033054095693e-60	4.045585447006888e-59	0.6017333883615353	0.3478059260862173
Kirrel3	16.408285	0.7138491	1.6685273363042367e-60	4.219824382744828e-59	0.6541477507222452	0.49325316475261605
Lrrtm3	16.349142	0.5427692	4.411489384830997e-60	1.1130118705459288e-58	0.6446553858852662	0.4027852914354607
Sgcd	16.299797	1.2492534	9.901943719488834e-60	2.4922467229628196e-58	0.3248039620305406	0.12124209777887691
Frmd3	16.297693	1.5042325	1.0248768810367561e-59	2.5764470848700994e-58	0.3004539826661164	0.10488894384592794
Adgrl1	16.294605	1.5445966	1.0779628651716767e-59	2.706655021699326e-58	0.28889806025588116	0.09295639674173455
Adcy9	16.288012	0.55424404	1.200703080923919e-59	3.0112369371591967e-58	0.5323978539001238	0.29346028409354374
Bsn	16.28762	1.62289	1.208400274776424e-59	3.02691997144116e-58	0.283945522080066	0.08760838987897429
Mapk8	16.258772	0.62890416	1.9358219703060589e-59	4.8432510058993825e-58	0.5117622781675609	0.2851909671236688
Lrrc4c	16.257906	0.592893	1.96336018861042e-59	4.906294364053166e-58	0.6182418489475856	0.3764162171352613
RT1-T24-3	16.230934	0.5161972	3.047846223942577e-59	7.6072790394262e-58	0.6170037144036319	0.3680077901602856
Ppp1r12b	16.220705	0.58506316	3.600373102984858e-59	8.965014545983437e-58	0.5105241436236071	0.2785600568805354
Srgap3	16.182268	0.51609814	6.726929487621977e-59	1.673034444098249e-57	0.6153528683450268	0.3598930398627448
Cox16	16.126987	0.58672595	1.6487026697185996e-58	4.0907337483219125e-57	0.5971935617003714	0.35899655316320694
Sirt5	16.10627	1.2907487	2.305157187650833e-58	5.712757162681722e-57	0.3041683862979777	0.10688285391903797
Ranbp17	16.092382	0.93683004	2.8851399479692724e-58	7.124834410968642e-57	0.37391663227404043	0.16685472278467317
Hspa12a	16.07725	1.7982514	3.683772732819885e-58	9.086350484270789e-57	0.26908790755262074	0.07719059616365519
Lrba	16.074013	0.507849	3.881241757985581e-58	9.550952429334e-57	0.6611638464713165	0.4065103482387128
Glcci1	16.034737	0.5106269	7.309368432734262e-58	1.7944756271745498e-56	0.6545604622368965	0.402383418087392
Strbp	16.023558	0.73468727	8.749731530384877e-58	2.145577441708179e-56	0.42591828312009905	0.2106280043896935
Shank3	15.942398	1.9372102	3.2176620759221746e-57	7.881016715395364e-56	0.2591828312009905	0.06967865588821738
Ppp2r2c	15.936692	1.246373	3.525251969294954e-57	8.624321212163128e-56	0.30705736690053653	0.11145802742012767
Ascc3	15.934905	0.5201805	3.6274986787699424e-57	8.864118566327577e-56	0.5489063144861742	0.3125338114595731
Zfp612	15.925757	0.9239245	4.198981467613927e-57	1.024864324214128e-55	0.3615352868345027	0.1598064825262377
Lmtk2	15.910776	1.1697999	5.334771484003122e-57	1.2990571304716546e-55	0.3223276929426331	0.12615731795910165
Nipsnap1	15.898297	1.2155479	6.511002477816156e-57	1.5836389553351916e-55	0.3161370202228642	0.12111844444100962
Iqcb1	15.8952	0.9414764	6.84095560631502e-57	1.6619637919119437e-55	0.35493190260008256	0.1537165556362737
Cux2	15.890199	1.3028996	7.40918818330876e-57	1.7979286973524472e-55	0.3111844820470491	0.1160795709229176
Dph6	15.882597	0.97448444	8.364307135578958e-57	2.0273533341566292e-55	0.34296326867519605	0.14212405521121535
Septin11	15.818927	0.5917502	2.3038723058721535e-56	5.558456474673829e-55	0.47131654973173753	0.24982611249362413
LOC120098903	15.8083	1.0125539	2.7272910243753603e-56	6.564912011142802e-55	0.34709038382170865	0.14906409879901697
Cdh11	15.787689	0.67414635	3.7818294752984877e-56	9.082455530252931e-55	0.47007841518778376	0.25013524583829233
Chl1	15.752049	0.63548136	6.649089982976286e-56	1.5913792304004658e-54	0.4197276104003302	0.20378070080529237
Agtpbp1	15.74904	0.6548141	6.973226958522627e-56	1.667054463083072e-54	0.43829962855963683	0.22345703819342475
Gpc6	15.7447815	0.7781774	7.458859679592386e-56	1.7811213216666737e-54	0.4585224927775485	0.2522218959148029
Hspbp1	15.713045	0.7810066	1.231207102852108e-55	2.933350922545147e-54	0.39290136194799835	0.18854042691314898
Ppp1r13b	15.711556	0.7731584	1.2604533404226908e-55	2.999621422849277e-54	0.378043747420553	0.17257368966103528
Osbpl10	15.7065115	1.5607121	1.3648560517808626e-55	3.2443959162854384e-54	0.2835328105654148	0.09453297679954248
Mink1	15.706097	0.75640637	1.3738150406593851e-55	3.2619939006188753e-54	0.38505984316962444	0.17932825324203594
Dtd1	15.701402	1.1790522	1.479374960954084e-55	3.5086623791134984e-54	0.30994634750309535	0.1164969009382197
Myo16	15.69354	1.3464682	1.6745284281689314e-55	3.967024070620318e-54	0.2930251754023937	0.09992735366400297
Inpp4a	15.685405	0.645223	1.903455045485952e-55	4.504270709216532e-54	0.40610813041683863	0.19456852713417933
Ralgps2	15.636962	1.1039904	4.077206715022385e-55	9.583264124120999e-54	0.3128353281056541	0.11999010773297061
Cc2d2a	15.563466	0.7461456	1.2892406558489393e-54	3.0100467250032136e-53	0.398679323153116	0.19387297710867582
Miga1	15.556003	1.4992226	1.4486831781918204e-54	3.3785418814204347e-53	0.2715641766405283	0.0831723263829853
Akap5	15.523986	1.6083442	2.3874922954362173e-54	5.549463798904183e-53	0.2612463887742468	0.07273907600043279
Fgd4	15.4915285	0.50771487	3.957703149936059e-54	9.178894274508785e-53	0.42096574494428396	0.20384252747422602
Fbxo34	15.486485	1.335754	4.280675240445833e-54	9.916976474164347e-53	0.28642179116797356	0.0976088535789913
Sun1	15.476098	0.74594194	5.0307403958154945e-54	1.1641777388373915e-52	0.3883615352868345	0.18393434007759246
Gdpd1	15.468749	1.042042	5.639259342669817e-54	1.3035580085823086e-52	0.3297565002063558	0.13736340170332473
Snca	15.453558	1.594974	7.139151553464877e-54	1.6484521086998305e-52	0.26950061906727196	0.0828941063727839
Pard3b	15.431605	1.0694923	1.0034340067979222e-53	2.3144111536331396e-52	0.33099463475030955	0.13502944495107966
Atl1	15.394471	0.911841	1.782751169477354e-53	4.098372918778751e-52	0.3574081716879901	0.1620322426078489
Zmym3	15.3914995	1.3700105	1.866546057206833e-53	4.2863093795617156e-52	0.2781675608749484	0.09009691330355349
Slc25a12	15.385084	0.5686061	2.0610758220817819e-53	4.7278463551167e-52	0.49277754849360295	0.2740157967139126
Kifc2	15.383187	1.8985131	2.1223772783899707e-53	4.863143390024495e-52	0.25588113908378046	0.07368193270167087
Fkbp1a	15.36974	1.3907133	2.6121590645864172e-53	5.978878487785898e-52	0.27280231118448206	0.08487255977866053
Utrn	15.357062	0.64579123	3.176447060464564e-53	7.246723511392824e-52	0.505571605447792	0.2977881509188989
Sorcs3	15.348684	1.0066946	3.6144425587100665e-53	8.237000291947311e-52	0.38052001650846057	0.188014900227213
Nrxn1	15.321812	0.5921541	5.467212855386244e-53	1.2405366312340691e-51	0.9669830788278992	0.6226718394979674
Kcnj6	15.29749	1.9876183	7.946240830709131e-53	1.8010906514232177e-51	0.26867519603796947	0.0928791134055675
Usp46	15.261111	0.96576434	1.3886230945866573e-52	3.1440466307887536e-51	0.34874122988031364	0.15722521909825804
Akap11	15.258851	0.88736045	1.437577573288222e-52	3.251375555723933e-51	0.34750309533635987	0.15295917894183655
Uxs1	15.229471	0.6420282	2.2540597288563638e-52	5.081571642494895e-51	0.4023937267849773	0.19781442725319567
Timp3	15.174623	1.0967644	5.207675107648618e-52	1.1689948212736715e-50	0.3161370202228642	0.12791937802371053
ENSRNOG00000064417	15.129925	1.3148761	1.0281244594438994e-51	2.2980445007143704e-50	0.28683450268262484	0.1024777037575158
Rpgr	15.1254	1.1854553	1.1013083915622716e-51	2.456386355052616e-50	0.3012794056954189	0.11600228758675055
Rps6kb2	15.090612	0.8503144	1.8670132752114027e-51	4.1553928161446143e-50	0.35905901774659515	0.166622872776172
Trim37	15.084643	0.5270214	2.043763916665512e-51	4.54396121705293e-50	0.48699958728848536	0.26968792988855744
Rp9	15.047934	0.7583633	3.56186867413448e-51	7.885759094181996e-50	0.3821708625670656	0.1855263768026338
Gtf2ird1	15.046377	0.7871857	3.646649761945926e-51	8.064942922885895e-50	0.3512174989682212	0.1546439556702784
Strn	14.908156	0.5483827	2.916947786469891e-50	6.410558416260769e-49	0.5410647957078002	0.3296288854197258
Actr3b	14.906146	1.6704302	3.0061147393707567e-50	6.599602264465684e-49	0.2562938505984317	0.077747036184058
Gabbr1	14.844297	0.533718	7.574393997645926e-50	1.6439414550170237e-48	0.459347915806851	0.2504443791829606
Cdh4	14.819748	0.91340774	1.0919318206836778e-49	2.357718079552419e-48	0.3425505571605448	0.1532837689537382
Cfap69	14.798603	1.1369941	1.4955643897849758e-49	3.2193021556706164e-48	0.306231943871234	0.1245498245668269
Stmn2	14.75964	1.6358305	2.6669980575586206e-49	5.729127179792421e-48	0.25340486999587286	0.07680417948281991
Tmem131	14.75258	0.5131845	2.96123683406435e-49	6.354686946058666e-48	0.47874535699546017	0.26761673647928036
Tmem175	14.716031	0.5845129	5.086483638916932e-49	1.0881960813625756e-47	0.42591828312009905	0.22373525820362614
Slf1	14.699979	1.1315765	6.447998655625147e-49	1.3766674115461998e-47	0.30251754023937266	0.1209484211014421
Rab11fip3	14.689058	0.6334251	7.575958772604602e-49	1.6142027604311795e-47	0.4205530334296327	0.22047390141737638
Egfem1	14.6440325	1.1849434	1.4708103089463892e-48	3.1243170149311037e-47	0.2971522905489063	0.11564678424038209
Fat1	14.636168	1.2510577	1.6511743636740237e-48	3.5038989583795123e-47	0.2732150226991333	0.0908079199962904
Grik1	14.567369	1.5308682	4.530001269912807e-48	9.583855360745904e-47	0.3087082129591416	0.14353061192945576
ENSRNOG00000065049	14.550949	1.0038115	5.759831027162618e-48	1.2173449326158414e-46	0.3124226165910029	0.1310725381393264
Gpr87	14.547655	1.391001	6.043953043248988e-48	1.2761079507025003e-46	0.26784977300866697	0.09093157333415769
Cntnap5b	14.48141	1.3055687	1.5880492407113317e-47	3.342875540236323e-46	0.26496079240610815	0.08624820316243412
Ddrgk1	14.465153	0.8996128	2.0115798066737486e-47	4.230168728858758e-46	0.3136607511349567	0.13031516144488925
AABR07064804.1	14.448191	1.4253094	2.57357430614433e-47	5.401157047309512e-46	0.26496079240610815	0.09069972332565653
Mkrn1	14.428616	1.0273943	3.418768603122199e-47	7.167790253306002e-46	0.29096161782913743	0.1105151707188896
Rnls	14.421912	0.6915986	3.7675738567101717e-47	7.891204143834711e-46	0.3631861328931077	0.17118258961002827
Ankrd13d	14.390785	1.2591991	5.912076860087916e-47	1.2333592382945597e-45	0.26537350392075937	0.0899732599656862
Rpgrip1l	14.369843	1.0570211	8.001279139258067e-47	1.665886975508288e-45	0.29962855963681384	0.12167488446141243
Osbp2	14.361015	0.89815605	9.088601229394302e-47	1.8869258573839403e-45	0.3297565002063558	0.1482912654373464
Gpr137c	14.321246	0.8893137	1.6120550375071377e-46	3.336460603788218e-45	0.3334709038382171	0.15077978886192558
Micu3	14.316009	0.6776402	1.7382314894966592e-46	3.5869843906286377e-45	0.3813454395377631	0.19190998037003262
Gpr137b	14.296987	0.5406334	2.2849187515866846e-46	4.70585525989847e-45	0.4494428394552208	0.24851229577878417
Fyttd1	14.224519	0.53805184	6.454679463756038e-46	1.3164281093103997e-44	0.43417251341312424	0.23470949193934804
Rab11fip4	14.208548	1.2931502	8.10901331187267e-46	1.6506172145312852e-44	0.27073875361122574	0.09842805694236209
Clpb	14.187105	1.0781868	1.1011141862934461e-45	2.2326847224205408e-44	0.28683450268262484	0.11130346074779356
Dhx32	14.186311	1.3400666	1.1136578169323631e-45	2.2559371777588337e-44	0.25588113908378046	0.08204398967494629
Tmem161b	14.07195	0.578484	5.648988639278012e-45	1.133365510154094e-43	0.41312422616591005	0.22064392475694392
LOC100362814	13.898481	0.8806911	6.46999325127672e-44	1.2737077794015747e-42	0.3012794056954189	0.12289596117285191
Lrpap1	13.865553	1.2957231	1.0243365451896342e-43	2.0090028069640667e-42	0.2562938505984317	0.0870674065258049
Agap3	13.834585	0.6800394	1.5764332025398591e-43	3.0860409453268616e-42	0.36813867106892284	0.18612918682473684
Fntb	13.801173	0.8481403	2.50739785441216e-43	4.899357261473005e-42	0.31902600082542304	0.14407159528262517
Abhd6	13.789755	0.91543716	2.9375782095528112e-43	5.729233929440395e-42	0.3033429632686752	0.1303924447810563
Madd	13.781694	1.1993389	3.2847149142715558e-43	6.40030974838452e-42	0.26867519603796947	0.1009320370341747
Thsd7b	13.7219	0.8511499	7.507157683682525e-43	1.457361740704517e-41	0.3215022699133306	0.14635918203317
Dync2h1	13.6838255	0.6382713	1.2684005176258418e-42	2.4577897645603883e-41	0.3834089971110194	0.20180224739941574
Tmx4	13.659572	0.9260693	1.7702299979649468e-42	3.4144105002146343e-41	0.2971522905489063	0.12660556130887057
LOC103690742	13.658688	0.6593866	1.7918290320324455e-42	3.4528940703669347e-41	0.35163021048287246	0.16711748612764116
Snx4	13.628385	0.5431546	2.7152461778386685e-42	5.222738657299589e-41	0.4122988031366075	0.22483268157719832
Usp30	13.621056	1.2696501	3.0019834558512904e-42	5.768981222307805e-41	0.2604209657449443	0.09451752013230907
Zwint	13.577925	0.79051125	5.413867664049543e-42	1.0328221059550746e-40	0.32315311597193563	0.15076433219469218
Cep290	13.543437	0.87086815	8.663893841296873e-42	1.6498383131392392e-40	0.3087082129591416	0.13825988840286257
P4htm	13.541933	1.226142	8.843035737394234e-42	1.6824236594392697e-40	0.2612463887742468	0.09606318685565018
Rai1	13.51914	0.8134788	1.2057697287608174e-41	2.2857294876310397e-40	0.30994634750309535	0.1384453684096635
Mast2	13.503692	0.5033549	1.487319458148475e-41	2.809291870228912e-40	0.4572843582335947	0.2652982363942687
AABR07069611.1	13.468905	0.9469071	2.3837422744332977e-41	4.486314230320334e-40	0.2967395790342551	0.12804303136157782
Spon1	13.46488	0.90508175	2.5172622820482723e-41	4.733356143984222e-40	0.3326454808089146	0.16367064933459047
Tasp1	13.451246	0.8079418	3.027280872746881e-41	5.682181806446831e-40	0.3103590590177466	0.13892452509389924
Tmtc1	13.450667	1.0294168	3.051072101079704e-41	5.7217153552090406e-40	0.2781675608749484	0.11085521739802463
Rab3gap1	13.434438	0.5470989	3.79942946120654e-41	7.112396257469315e-40	0.41271151465125877	0.22780036168601325
Ccdc39	13.431206	1.0870148	3.968934987469706e-41	7.423076801720772e-40	0.26950061906727196	0.10376060713788893
Pkig	13.428393	1.2561604	4.122591739023815e-41	7.703588092724894e-40	0.2550557160544779	0.09179714669922871
Kif5a	13.418088	1.0983952	4.737775648312171e-41	8.837384719084784e-40	0.27775484936029715	0.11356013416387159
Paics	13.416257	0.5684903	4.856262553956954e-41	9.050346729445466e-40	0.3962030540652084	0.21305470114533903
Dnmt3a	13.40618	0.5846684	5.563108363965486e-41	1.0358448486580852e-39	0.35575732562938506	0.17711794982765816
Pak3	13.359569	0.77854425	1.0416630827187103e-40	1.932699840024821e-39	0.3161370202228642	0.1442570752894261
Scamp1	13.30538	0.86458164	2.1539497513131116e-40	3.96137811280971e-39	0.28889806025588116	0.12034561107933907
Clip1	13.274681	0.5133663	3.2464901049310487e-40	5.949817442306326e-39	0.4065208419314899	0.2218650014683834
Msi2	13.268356	0.5524307	3.532428625031087e-40	6.465273718343602e-39	0.5765579859678085	0.40037405134704857
Tshz1	13.264451	1.3010799	3.7213541513444035e-40	6.79633372274275e-39	0.25877011968633923	0.09657325687435275
Sntb2	13.238295	1.2036911	5.273283163956507e-40	9.597192258290983e-39	0.2591828312009905	0.09743883023942378
Atp11c	13.1974945	0.8398906	9.070242035154498e-40	1.642199434447748e-38	0.2851836566240198	0.1167596642811877
Slc8a2	13.195119	1.0556284	9.36075761781375e-40	1.6933360156607686e-38	0.27486586875773833	0.11221540411456482
Noc2l	13.189305	0.84825677	1.011128289734928e-39	1.8259531199468132e-38	0.29426330994634753	0.1280275746943444
ENSRNOG00000069542	13.181352	0.9382585	1.123600911456845e-39	2.027316412186249e-38	0.283945522080066	0.1184444410096295
Nfx1	13.073052	0.71714216	4.6943611294580714e-39	8.390620242132815e-38	0.3132480396203054	0.14424161862219267
Golm2	13.048732	0.8082948	6.461382124434703e-39	1.1519501498375679e-37	0.31407346264960795	0.14894044546114968
Ppp1cc	13.03123	0.8454139	8.128689743383456e-39	1.447970341204567e-37	0.27692942633099465	0.11108706740652581
Car12	13.027574	1.0616735	8.52770579979396e-39	1.5177578930261476e-37	0.2505158893933141	0.08697466652240445
Nap1l1	13.016594	0.9178609	9.846620528185736e-39	1.7510114164032413e-37	0.2831200990507635	0.12085568109804164
LOC360998	12.995791	1.0354513	1.2926426128773417e-38	2.2928549087636502e-37	0.26867519603796947	0.10777934061857582
Tmem131l	12.985904	1.0401293	1.4709185225793083e-38	2.606870477125763e-37	0.26165910028889805	0.100530163686106
Slit2	12.963994	0.6150975	1.9578084727044853e-38	3.4639166614955474e-37	0.35286834502682624	0.18047204661730837
Rap1gap2	12.90197	1.0214217	4.387377906746756e-38	7.723405977569478e-37	0.2715641766405283	0.1123236007851987
Dym	12.845975	0.5488191	9.060326584730985e-38	1.5843103183942436e-36	0.36978951712752783	0.19668609054515665
Pfkp	12.844631	0.961378	9.219054791919979e-38	1.610722523061619e-36	0.2794056954189022	0.1198355410606365
Cit	12.821021	0.9680082	1.250427921282841e-37	2.1792578385383246e-36	0.27486586875773833	0.11513671422167952
ENSRNOG00000032195	12.819325	0.71944654	1.2780786869613614e-37	2.225597819836537e-36	0.3095336359884441	0.14444255529622702
Ptprm	12.800308	0.6277243	1.6330202721524328e-37	2.8413197531906975e-36	0.5253817581510524	0.3581309797981359
Osbpl6	12.791497	0.60633904	1.8291579802450653e-37	3.177309545469597e-36	0.37102765167148166	0.2000711006692737
Lrpprc	12.746902	0.6398589	3.243817242974429e-37	5.6113756036470195e-36	0.3326454808089146	0.16611280275746942
Prkca	12.71828	0.5345356	4.680534688823928e-37	8.076715249866871e-36	0.5323978539001238	0.3528138862698425
Slc9a7	12.671797	0.8821401	8.475074639360802e-37	1.4564624171216278e-35	0.2732150226991333	0.11450299086510966
Commd1	12.670765	0.55409336	8.587336729007412e-37	1.4745462887827143e-35	0.35286834502682624	0.1830223967108212
Arpp19	12.655397	1.108061	1.0444625233898438e-36	1.7876082665625686e-35	0.25257944696657036	0.09680510688285392
Stxbp6	12.620917	0.6280436	1.619240964437815e-36	2.7668301597720646e-35	0.45604622368964093	0.28873054392011993
Gse1	12.6020565	0.56859493	2.057112055396023e-36	3.50645620759618e-35	0.36442426743706147	0.19452215713247908
Tp53bp1	12.591022	0.63429826	2.365911579667831e-36	4.0295452623327163e-35	0.33512174989682214	0.17027064624325702
RGD1308601	12.56612	0.5814536	3.2425180183389266e-36	5.50466662125457e-35	0.34378869170449855	0.17665424981065583
Phf6	12.540554	0.61841065	4.478507392369895e-36	7.590653677318288e-35	0.3334709038382171	0.16819945283397994
Fbxo8	12.53047	1.0588336	5.086033373868932e-36	8.592568550889285e-35	0.2501031778786628	0.09578496684544878
Maco1	12.519969	0.80151147	5.8058132975405256e-36	9.769236083164902e-35	0.28972348328518366	0.1312271048116605
Spred2	12.47385	0.6786318	1.0369168271401803e-35	1.73780960813917e-34	0.3417251341312423	0.17891092322673385
Copg2	12.438512	0.5067494	1.6148475639588637e-35	2.6999118043031527e-34	0.3982666116384647	0.22608467162310464
Myef2	12.434437	0.51351035	1.6993494514320244e-35	2.8389291313724163e-34	0.38175815105241434	0.2123127811181353
Man1a2	12.380132	0.54395306	3.347928455247277e-35	5.566428865401619e-34	0.3404869995872885	0.17484581974434674
Clstn1	12.331942	0.65232015	6.095965874488985e-35	1.0087452290807898e-33	0.3297565002063558	0.16943598621265282
Ncln	12.330333	0.73568344	6.218952175400531e-35	1.0282851049640973e-33	0.29797771357820885	0.14062475848957448
Tspan4	12.166914	0.8556094	4.663823773142685e-34	7.609473091650547e-33	0.2703260420965745	0.11756341097732508
Arhgef7	12.084074	0.94896764	1.2820661976305493e-33	2.069268660471293e-32	0.2723895996698308	0.12354514119665518
Snx32	12.055864	0.5713426	1.8062840270690647e-33	2.910880162300539e-32	0.3384234420140322	0.17855541988036538
Crybg3	12.050514	0.5354577	1.927438120061858e-33	3.101355919049648e-32	0.33924886504333474	0.17424300972224369
Kdm1a	11.966983	0.67591476	5.291813196782417e-33	8.482274884077994e-32	0.3095336359884441	0.15557135570428304
Zc3h6	11.95262	0.572336	6.291076146825455e-33	1.005063471791637e-31	0.3169624432521667	0.1587399724871323
Cstf2	11.947417	1.0188782	6.697432058207025e-33	1.0678202321853117e-31	0.2542302930251754	0.10754749061007465
Lrrfip1	11.885106	0.5977369	1.4145590440782412e-32	2.243392202582784e-31	0.30705736690053653	0.15258821892823468
Cdh18	11.849307	0.5622988	2.1697866498703523e-32	3.4255833509926057e-31	0.31489888567891045	0.15572592237661714
Atp11b	11.80046	0.57992756	3.8818580079899766e-32	6.100977136095791e-31	0.32397853900123813	0.16874043618714932
Lrif1	11.775157	0.64502084	5.241936919759129e-32	8.21393493719506e-31	0.31077177053239785	0.1580289657943954
Sesn1	11.759727	0.51925194	6.293779472163828e-32	9.832740716347751e-31	0.3297565002063558	0.17190905296999862
Wwc1	11.727637	0.6518841	9.199112708769308e-32	1.4329019097478255e-30	0.2661989269500619	0.11539947756464751
Kdm5b	11.721565	0.5848595	9.882900529680794e-32	1.5382694321105234e-30	0.3256293850598432	0.17167720296149744
ENSRNOG00000065506	11.718902	0.8493049	1.0198618450647966e-31	1.5862331931475168e-30	0.25588113908378046	0.10935592067638376
Asxl3	11.676277	1.0829272	1.6851500183931948e-31	2.6016830107239856e-30	0.2505158893933141	0.10794936395814335
Flrt1	11.663563	0.8132467	1.9567848833171258e-31	3.0143976387675873e-30	0.26950061906727196	0.12322055118475354
Hnrnpr	11.624715	0.53478575	3.0862297733208337e-31	4.740358492853084e-30	0.330169211721007	0.1750931264200813
Lmbr1	11.617829	0.5357436	3.345286107608423e-31	5.1344998925415954e-30	0.3120099050763516	0.15832264247183023
Man2a1	11.54539	0.58190966	7.788749187147309e-31	1.188492834481299e-29	0.3103590590177466	0.15863177581649845
Synj2bp	11.53625	0.6321517	8.66191843847667e-31	1.3188509947792438e-29	0.29178704085843993	0.14278869190225205
Wdr47	11.535311	0.7388558	8.757036827579936e-31	1.3323659951164072e-29	0.28105654147750725	0.13530766496128105
Nmt2	11.534393	0.6551215	8.850940113373744e-31	1.3456766527700793e-29	0.3153115971935617	0.16699383278977387
Nrxn2	11.42534	0.5338946	3.1242979703089637e-30	4.692265848531356e-29	0.3215022699133306	0.17027064624325702
Prkag2	11.3853445	0.6825457	4.9472285321219424e-30	7.40882810031919e-29	0.2703260420965745	0.12499806791659582
Jak2	11.312772	0.65950567	1.1344794260870197e-29	1.6929178396683598e-28	0.2802311184482047	0.13543131829914834
Macrod1	11.305946	0.6726283	1.2262519489273205e-29	1.827263565117996e-28	0.29054890631448616	0.14598822201956815
Dync2i1	11.305022	0.799388	1.2392327352989959e-29	1.843985346222764e-28	0.26454808089145687	0.12295778784178556
Zfp821	11.255484	0.6961806	2.1762981783526407e-29	3.2132582822071456e-28	0.2761040033016921	0.13263366152990091
Luzp1	11.251657	0.6322592	2.2728186691351614e-29	3.353407193320745e-28	0.29962855963681384	0.15458212900134474
Gtf3c1	11.196106	0.57548	4.260526190634894e-29	6.250958160451448e-28	0.3012794056954189	0.1545512156668779
Nme7	11.181117	0.7222388	5.045097641032473e-29	7.386558459628969e-28	0.2682624845233182	0.1267755846484381
Ankrd61	11.1479435	0.861036	7.328013692759142e-29	1.0661980227785439e-27	0.25711927362773423	0.1185835510147302
Cryzl1	11.069807	0.5633944	1.7577947615218804e-28	2.5364022691030796e-27	0.2963268675196038	0.1513671422167952
Fbxo3	11.045985	0.5462687	2.292385955551367e-28	3.300972798357827e-27	0.2959141560049525	0.15166081889423003
Gcc2	11.043525	0.61147755	2.356067971321256e-28	3.3903446181689404e-27	0.27073875361122574	0.1282903380373124
Mdh1	11.020019	0.70371157	3.0599734542485676e-28	4.388194489861523e-27	0.25753198514238546	0.11753249764285825
Clcn2	10.9813385	0.7377313	4.699074171016678e-28	6.706656846122238e-27	0.2595955427156418	0.12042289441550613
Yeats2	10.978864	0.5808392	4.829593298669378e-28	6.883565812365885e-27	0.3041683862979777	0.16085753589810964
LOC120098901	10.97359	0.6585954	5.119840998109509e-28	7.292295269454073e-27	0.2744531572430871	0.13294279487456914
Scrn1	10.93066	0.86189425	8.224782373077661e-28	1.1643537287909942e-26	0.2505158893933141	0.11465755753744378
Map3k13	10.915455	0.5749634	9.724168721234574e-28	1.3719846662813196e-26	0.28972348328518366	0.14662194537613799
Pola1	10.8636055	0.50557745	1.7182827203910422e-27	2.417819833269704e-26	0.3049938093272802	0.1603938358811073
Atg16l1	10.813489	0.7073507	2.971485465197172e-27	4.170024381748588e-26	0.25464300453982663	0.11722336429819002
Osbpl2	10.788563	0.64143914	3.898369013511041e-27	5.456155189404038e-26	0.26083367725959555	0.1227259378332844
Arl3	10.780046	0.6770613	4.2766768399881684e-27	5.97765377514613e-26	0.2670243499793644	0.12972780809001963
Sec14l1	10.6935835	0.52530426	1.0907340120041703e-26	1.5084649931186962e-25	0.2872472141972761	0.14662194537613799
Ammecr1	10.655927	0.60034007	1.6360781935584072e-26	2.25819719592795e-25	0.26867519603796947	0.13074794812742477
LOC120095871	10.619916	0.5275455	2.407785840046429e-26	3.312443433229228e-25	0.29096161782913743	0.15158353555806298
Parp6	10.584122	0.60090244	3.5307583162643496e-26	4.835132518536796e-25	0.27775484936029715	0.1413512218495448
Hmces	10.489343	0.52503073	9.669832547818474e-26	1.3096751240152593e-24	0.29013619479983493	0.15268095893163516
Lsamp	10.376844	0.5760459	3.160484602129117e-25	4.217868884038132e-24	0.977713578208832	0.7724469449897213
Fzd3	10.253284	0.7311495	1.143894406961667e-24	1.5131160969311236e-23	0.25381758151052414	0.12473530457362783
Hycc2	10.167123	0.60305965	2.7799836863786114e-24	3.6382732814365767e-23	0.27404044572843583	0.14331421858818802
Ywhaz	10.13288	0.60541624	3.94845518121203e-24	5.148215878687277e-23	0.25670656211308296	0.12727019799990727
Mtx2	10.030625	0.5354198	1.1180584824436793e-23	1.439878018606522e-22	0.2719768881551795	0.1412275685116775
Las1l	9.922777	0.5251222	3.314029493285572e-23	4.1957694659556346e-22	0.27404044572843583	0.14485988531152913
Selenow-1	9.912712	0.57520515	3.6655723248738133e-23	4.63245264396048e-22	0.258357408171688	0.13054701145339043
Appl1	9.862807	0.6255381	6.033855204699658e-23	7.579736861697605e-22	0.25588113908378046	0.12991328809682057
Aars2	9.85038	0.5289735	6.828532109783176e-23	8.567744118115744e-22	0.26991333058192324	0.14251047189205063
Ddx47	9.799875	0.6303401	1.127251476339504e-22	1.4076208727179298e-21	0.2509286009079653	0.12598729461953415
Ncbp1	9.682782	0.54253685	3.5687112750151753e-22	4.406454687395063e-21	0.2513413124226166	0.12646645130376988
Pou6f1	9.663186	0.53911406	4.322097341962455e-22	5.3147855056647994e-21	0.2719768881551795	0.14685379538463916
Crtc3	9.648216	0.5622637	5.001823306984759e-22	6.1434228151284385e-21	0.2628972348328518	0.1387235884198649
Dhx40	9.623225	0.56448776	6.379889726748789e-22	7.79946169160438e-21	0.25588113908378046	0.1310725381393264
Tcaim	9.565837	0.5391006	1.1129770851797342e-21	1.3503864333262909e-20	0.26496079240610815	0.14048564848447379
Usp36	9.555593	0.55783653	1.228782214158571e-21	1.4857351731285236e-20	0.2628972348328518	0.13988283846237073
Suds3	9.385229	0.50196207	6.277997892133001e-21	7.470176152466543e-20	0.25877011968633923	0.13736340170332473
Supt3h	-2.4550998	-0.6989825	0.014084550741587171	0.04978158737050556	0.27486586875773833	0.2676940198154474
Smarca2	-2.5403984	-0.5122025	0.01107262357437512	0.03993611317053996	0.40115559224102354	0.36596751008547534
Cyrib	-2.5766025	-0.5956701	0.009977665952810875	0.03640016432340923	0.448204704911267	0.3914555543533703
Ppp3cc	-2.616709	-0.68308085	0.008878199724073225	0.03271359146132148	0.2835328105654148	0.27860642688223564
Ddx6	-2.6240532	-0.6744985	0.008689022738595916	0.03208419350782	0.29880313660751134	0.28979705395922534
Psmd6	-2.683438	-0.6203402	0.00728694772053547	0.02732084154305198	0.352455633512175	0.3312363788120006
Mtrex	-2.7424684	-0.60902464	0.006097932049442794	0.023188219931997895	0.35410647957078	0.3345750189344174
Pwwp2a	-2.758121	-0.6837728	0.005813467015546155	0.02222154046452884	0.25877011968633923	0.2620677929424857
Gramd1b	-2.7775733	-0.6694929	0.005476647517215163	0.021041486502828135	0.3256293850598432	0.30970524135585886
Abhd12	-2.7786632	-0.9040954	0.005458308915242541	0.02097871763830891	0.29508873297565	0.2828415537041903
Vps54	-2.7908964	-0.7901887	0.005256230650075038	0.020261469352725364	0.29508873297565	0.28661298050914263
LOC103692025	-2.8173468	-1.3117161	0.00484222092626194	0.018772559900149376	0.4803962030540652	0.39929208464070975
Adcy2	-2.8211913	-0.5930047	0.00478456547254547	0.018573079003404613	0.27486586875773833	0.2768752801520936
Csnk1d	-2.8327966	-0.67058176	0.004614274546010198	0.017985290970747317	0.2880726372265786	0.285500100468337
Akap10	-2.946332	-0.73556125	0.0032156717742814487	0.012817447608286094	0.28146925299215847	0.2788382768907368
Dnajb6	-2.9514196	-0.75071084	0.003163169954729886	0.01263219452778415	0.2641353693768056	0.26568465307510397
Kdm6a	-2.9956493	-0.5355994	0.002738611101698399	0.011043993144490985	0.4783326454808089	0.41912298870117626
Mast3	-3.0325518	-0.86226976	0.0024249554850406018	0.009851117360852792	0.3512174989682212	0.3196438783869422
Tmeff2	-3.129249	-0.78628284	0.0017525373017580046	0.0072702210266439105	0.7036731324803962	0.5305501027868371
Ralgapa2	-3.2151234	-0.8145555	0.00130388478584614	0.005499345890173038	0.25794469665703673	0.2617122895961173
Elapor2	-3.2949452	-0.8558967	0.0009844086754659928	0.004216366147052095	0.35699546017333883	0.32860874538232066
Neo1	-3.3191898	-0.69257295	0.0009027901503501654	0.00388916166394883	0.33677259595542713	0.3224724484906564
Mff	-3.3252375	-0.73267835	0.0008834322077961981	0.003810335253786276	0.25381758151052414	0.2635207196624264
Myo9b	-3.3890095	-0.79120106	0.0007014557254286567	0.0030754330278831487	0.25381758151052414	0.26194413960461843
Mt-co2	-3.4229345	-0.7523458	0.0006194901414616366	0.0027378225771257743	0.3962030540652084	0.3750560304187211
Spire1	-3.535796	-0.7126727	0.0004065486239524232	0.001846955243724053	0.3326454808089146	0.32358532853146205
Zfhx3	-3.7167583	-1.4231721	0.00020179540207327642	0.0009488321147944188	0.25340486999587286	0.24930058580768816
Herc4	-3.7294004	-0.65982425	0.00019193599072271812	0.000904095704671424	0.3433759801898473	0.33415768891911524
Abi1	-3.736383	-0.63380635	0.00018668624479121544	0.0008809506658322356	0.3995047461824185	0.37051177025209825
Smurf2	-3.7445862	-0.7216028	0.00018069125376018216	0.0008530449957973382	0.35163021048287246	0.3365998423419942
Arhgap5	-3.8189237	-0.84098405	0.00013403514152376505	0.0006433564050337129	0.26661163846471314	0.2749277400806838
Pfn1	-3.9053001	-0.7996346	9.410852115856514e-05	0.00046099982584356933	0.2637226578621544	0.2772771535001623
Apc	-3.942021	-0.6031284	8.079794436653719e-05	0.0003985905180208985	0.42302930251754023	0.3886115275824227
Fnip1	-3.9459925	-0.7673769	7.947010140509817e-05	0.0003923169639885303	0.3091209244737928	0.3079277246240166
Slc22a23	-4.0051107	-0.7771099	6.198837971685758e-05	0.0003094400878913419	0.32191498142798186	0.3175572283104317
Ate1	-4.1086836	-0.5417147	3.9792084691267624e-05	0.00020288931119579693	0.4543953776310359	0.41606256858896085
Mef2a	-4.130237	-0.68784523	3.6238936154422124e-05	0.00018544923978853166	0.5579859678085018	0.4719538773049755
Thrb	-4.1842947	-0.79455775	2.8605296795274306e-05	0.00014793750681048868	0.26784977300866697	0.2803839436140779
Pkn2	-4.217463	-0.756681	2.470664747389377e-05	0.00012859969487032192	0.33594717292612464	0.32928883874059073
Map4k3	-4.2364135	-0.62952137	2.271185676859807e-05	0.00011868813285404466	0.31902600082542304	0.3278204553534167
Mt-co1	-4.2467523	-0.9258507	2.168913684624042e-05	0.00011362679738087872	0.3483285183656624	0.3433853192574617
Sdk1	-4.259359	-0.720254	2.0501413167393736e-05	0.00010770048320410351	0.31489888567891045	0.3272485586657805
Apbb2	-4.407692	-0.7285525	1.0447791614504165e-05	5.644122622769759e-05	0.39207593891869585	0.3691824968700249
Ube2h	-4.4089737	-0.61671793	1.0386166807402797e-05	5.614679484424874e-05	0.42880726372265787	0.4016105847257214
Pak5	-4.4421387	-0.94008875	8.90691038158758e-06	4.83913664318127e-05	0.5373503920759389	0.4435445229299658
Ulk2	-4.4802766	-0.6670206	7.454636089547247e-06	4.079715485602913e-05	0.38093272802311184	0.3679768768258188
Tmem117	-4.518893	-1.004428	6.216381085575985e-06	3.4289041262874536e-05	0.28105654147750725	0.2868602871848772
Secisbp2l	-4.539886	-0.91715753	5.628470854555072e-06	3.128402180504876e-05	0.2835328105654148	0.292981127409308
Rab40c	-4.6723394	-0.88058126	2.9778820518755717e-06	1.697044715945182e-05	0.27362773421378456	0.28928698394052277
Abr	-4.8638754	-1.1859738	1.1510942427257573e-06	6.769661120052798e-06	0.374742055303343	0.35163917956010327
Trim2	-4.9731956	-0.9374104	6.585816353216956e-07	3.9507360704305205e-06	0.4803962030540652	0.422121582144458
Jmjd1c	-4.9947624	-0.54396814	5.890824640422914e-07	3.552114737161542e-06	0.5196037969459348	0.463514536995533
Mdm4	-5.0593195	-0.6810718	4.2075583341233224e-07	2.5673942966597665e-06	0.3871234007428807	0.3780700805292363
Nav3	-5.1830955	-0.63739294	2.1823318862900507e-07	1.3686739553681482e-06	0.7412298803136608	0.5706137842558388
Tbl1xr1	-5.2321134	-0.70063597	1.6758279436388524e-07	1.0586143014863566e-06	0.36855138258357406	0.3663384700990772
Wac	-5.3805456	-0.6421314	7.426043639414636e-08	4.815788151684727e-07	0.44572843582335947	0.4186592886841739
Mier1	-5.459702	-0.7987495	4.769341060064524e-08	3.141501874499303e-07	0.3243912505158894	0.33675440901432835
Map7	-5.483412	-1.0083337	4.172004249374126e-08	2.7671699175064197e-07	0.4374742055303343	0.3983183146050049
Phkb	-5.4986534	-0.87684286	3.827028548274755e-08	2.5496498424889897e-07	0.3041683862979777	0.31993755506437704
Ptpra	-5.5367317	-0.6316755	3.081677546182819e-08	2.0642316751843127e-07	0.43912505158893933	0.41941666537861105
Rnf14	-5.572434	-0.9023839	2.5120490575943854e-08	1.695127793418857e-07	0.2703260420965745	0.2973089942346631
Nrf1	-5.657504	-0.84877825	1.5359019934083914e-08	1.049942001754168e-07	0.2930251754023937	0.3159497349181569
Atf7ip	-5.664132	-0.7282864	1.4777049568639086e-08	1.0121385862662107e-07	0.3483285183656624	0.35916657650277445
Tax1bp1	-5.6975737	-0.86452854	1.2152436045877962e-08	8.364674134533072e-08	0.29426330994634753	0.31679985161599455
Septin2	-5.7316785	-0.8915126	9.944150831227388e-09	6.88309892134412e-08	0.30705736690053653	0.3243117918914324
Wwp1	-5.7457566	-0.8020047	9.151082133329155e-09	6.357242810052321e-08	0.400330169211721	0.38895157426155774
Acaca	-5.8756585	-0.735032	4.211655848243447e-09	3.010623133797208e-08	0.3623607098638052	0.3680077901602856
Fam13b	-5.878859	-0.8484801	4.131036670830037e-09	2.9550090358451915e-08	0.30788278992983903	0.32890242205975545
Snd1	-5.9292197	-0.8069495	3.043779554604582e-09	2.1937395029852068e-08	0.3784564589352043	0.3742059137208835
Srsf2	-5.9391327	-0.79058546	2.8653409357425597e-09	2.07082861285e-08	0.34089971110193973	0.354560489667218
Psap	-6.2635007	-0.9610867	3.764294383345546e-10	2.8667706516971565e-09	0.32315311597193563	0.34078859916224863
Nipbl	-6.386289	-0.5724195	1.6995952902391018e-10	1.3217253284552303e-09	0.5253817581510524	0.4823407576858278
Mt-co3	-6.492813	-0.9302214	8.424825688558112e-11	6.655421830682343e-10	0.41683862979777137	0.4186283753497071
Msl2	-6.677427	-0.67919916	2.4317361635715024e-11	1.9718609078087377e-10	0.4655385885266199	0.4485061131118908
Epb41l2	-6.678788	-0.696178	2.4092620649225927e-11	1.9570937021761752e-10	0.4081716879900949	0.41923118537181014
Wwox	-6.691253	-0.61571854	2.212677575587756e-11	1.8008927814352833e-10	0.5051588939331407	0.4733295206887491
Acsl3	-6.723611	-1.1732754	1.7727566581379406e-11	1.449029867232751e-10	0.25711927362773423	0.2947895574756171
Spred1	-6.853651	-0.8585225	7.198863482650522e-12	6.01320206283868e-11	0.3264548080891457	0.3509127162001329
Zswim6	-6.9207726	-0.56754273	4.491876231766981e-12	3.795916044950686e-11	0.5443664878250103	0.5049693185155417
Pxk	-6.9422965	-1.0912453	3.857763422115064e-12	3.27059716571227e-11	0.25381758151052414	0.2959797208525898
Asap1	-6.9428196	-0.59452164	3.843495052015107e-12	3.259818659407311e-11	0.5158893933140735	0.4744269440623213
Bach2	-6.9873466	-0.8596507	2.801335615485536e-12	2.391400753838345e-11	0.2851836566240198	0.32853146204615363
Ophn1	-7.1800685	-1.3749195	6.967655037444401e-13	6.107184595111176e-12	0.3693768056128766	0.3666939734454457
Numb	-7.190473	-1.104834	6.456713197766718e-13	5.673572879479337e-12	0.31489888567891045	0.34205604587538835
Plekha1	-7.1958294	-1.2746	6.20821952695991e-13	5.464379958112573e-12	0.2550557160544779	0.2954696508338872
Rab10	-7.2208204	-0.9240561	5.167478989836401e-13	4.559821738253787e-12	0.3330581923235658	0.3561370697250259
Rapgef5	-7.268336	-1.3008026	3.639426699255961e-13	3.231860236196547e-12	0.45109368551382584	0.413434935159281
Rsrc1	-7.2938495	-0.94708765	3.0122222137306255e-13	2.683988564941619e-12	0.3128353281056541	0.34344714592639536
Vps13c	-7.350163	-0.57222134	1.9796545118648592e-13	1.7805850062530518e-12	0.5782088320264135	0.5192049090375134
Agap1	-7.401439	-0.619681	1.3471656092289372e-13	1.2195455165411873e-12	0.6153528683450268	0.5337341762369198
Mgat5	-7.4441395	-1.046991	9.757824982472147e-14	8.871750155356072e-13	0.34296326867519605	0.3593056865078752
Daam1	-7.496815	-1.0222462	6.538703209623824e-14	5.994335439133061e-13	0.30788278992983903	0.34187056586858744
Kif13b	-7.51747	-1.1241903	5.5846330261159106e-14	5.130912183415697e-13	0.3256293850598432	0.3471258327279472
Diaph2	-7.6381254	-0.7179133	2.2040729699227407e-14	2.0538041727733413e-13	0.4940156830375568	0.4869313878541509
Kmt2c	-7.6445904	-0.58883715	2.0961124697210868e-14	1.9558119288016157e-13	0.5328105654147751	0.5005950816884863
Specc1	-7.670948	-0.6622585	1.7072958653354665e-14	1.5987121533105578e-13	0.53115971935617	0.4909810346693046
Wapl	-7.8109884	-1.0008724	5.674123324534146e-15	5.4197571581860094e-14	0.3706149401568304	0.3868030975161136
Dpysl2	-8.191177	-0.92159826	2.5868218622031373e-16	2.6049619194500946e-15	0.3941394964919521	0.40550566486854106
Emc10	-8.2239485	-1.1580669	1.9691020113985844e-16	1.9914280921720516e-15	0.2604209657449443	0.3157178849096558
Fam172a	-8.3093405	-0.5649305	9.623546085856232e-17	9.832712828268117e-16	0.5637639290136195	0.5237182558696694
Camk2d	-8.373871	-0.72201824	5.575596967061055e-17	5.755685180275829e-16	0.3854725546842757	0.4236363355333323
Peak1	-8.423744	-1.3175032	3.646388694279357e-17	3.8034918091672136e-16	0.26496079240610815	0.31318299148337636
Trps1	-8.424255	-0.7353898	3.630527949085795e-17	3.7907195707436646e-16	0.5158893933140735	0.4924803313909455
Atrn	-8.504014	-0.9040811	1.8314480617053465e-17	1.930524889980608e-16	0.41394964919521254	0.4205295454194167
Arhgap21	-8.532864	-0.9961462	1.427691631231036e-17	1.508718888124491e-16	0.31077177053239785	0.35576610971142403
Prickle2	-8.62721	-0.5606474	6.2866850714378456e-18	6.717973456053306e-17	0.684275691291787	0.5864259548356183
Atad2b	-8.639633	-0.9721858	5.63936564420534e-18	6.03855669542437e-17	0.32728023111844823	0.36913612686832464
Kpna4	-8.691034	-1.0308306	3.591556081124349e-18	3.8695048713696347e-17	0.3124226165910029	0.35840919980833735
Cep170	-8.730098	-1.0509554	2.544525581657444e-18	2.7627407221662336e-17	0.30293025175402394	0.35071177952609855
AY172581.24	-8.751819	-1.1835262	2.099420632592827e-18	2.286568986126816e-17	0.34461411473380105	0.3900489976351299
Pex5l	-8.849896	-1.6905202	8.760048493649013e-19	9.681769990397744e-18	0.36401155592241025	0.37012535357126297
Bcas3	-8.94098	-0.7039798	3.8573523911662412e-19	4.341022556800398e-18	0.5410647957078002	0.505092971853409
Frmd5	-9.004472	-0.88961834	2.1670633648320045e-19	2.4546002434936685e-18	0.6851011143210896	0.5616952872621606
Akt3	-9.014015	-0.51536584	1.9864677995613477e-19	2.2524761430829215e-18	0.6281469252992159	0.5591913071703479
Mfn1	-9.060196	-1.090878	1.3021649147967747e-19	1.4878032481541788e-18	0.36690053652496907	0.39397499111241635
Fhit	-9.122454	-0.5365176	7.344248020684695e-20	8.446489522856572e-19	0.6355757325629385	0.5838601480748721
Rap1a	-9.18971	-1.118119	3.939014089513035e-20	4.575366725802232e-19	0.2781675608749484	0.3393047591078412
Rtn4	-9.461982	-1.06819	3.0216217961860035e-21	3.628368990769516e-20	0.40115559224102354	0.41901479203054237
Pde3b	-9.475331	-1.3747576	2.6591466221517856e-21	3.196769958717565e-20	0.34378869170449855	0.3778073171862683
Rnf130	-9.496125	-0.93938416	2.1784671896604292e-21	2.623420051603708e-20	0.3813454395377631	0.41246116512357606
Tacc1	-9.605403	-1.3003972	7.586034000156915e-22	9.252401910837107e-21	0.27280231118448206	0.3343895389276164
Atf7	-9.667943	-1.0763054	4.1258556302127296e-22	5.082414168216221e-21	0.31077177053239785	0.3659984234199422
Son	-9.842132	-0.51788396	7.412366272203669e-23	9.294717180802757e-22	0.6863392488650434	0.625624062939549
Atm	-9.963752	-1.5304333	2.1961479236372725e-23	2.800756530838142e-22	0.25299215848122164	0.321591418458352
Cab39l	-10.015421	-1.1797113	1.3040546864121943e-23	1.6742688643795508e-22	0.33388361535286837	0.38221246734779046
Ercc6l2	-10.103826	-0.9923247	5.312815239408205e-24	6.897119771481883e-23	0.3594717292612464	0.40275437810099385
Fcho2	-10.44648	-1.1456232	1.5206537572400726e-25	2.051610468101375e-24	0.33099463475030955	0.3861539174923103
Ppp1r16b	-10.491538	-1.7249887	9.447811816648899e-26	1.2804319492427977e-24	0.25711927362773423	0.3229516051748922
Itch	-10.493886	-1.2597607	9.215827599828593e-26	1.2506086825760925e-24	0.25711927362773423	0.3354715056339552
Ncam1	-10.533252	-0.53753465	6.070042271071532e-26	8.258566272244369e-25	0.7957078002476269	0.6432292069184042
Dnaaf9	-10.681917	-0.7842648	1.2369068814402624e-26	1.7083655913225653e-25	0.5542715641766405	0.5222498724824953
Elf1	-10.722863	-1.2696376	7.950310594580803e-27	1.1024220365474942e-25	0.2744531572430871	0.34831599610491987
LOC120094123	-10.732608	-1.2740294	7.154798679415887e-27	9.934272126664469e-26	0.28270738753611224	0.3566625964109619
Btd	-11.11757	-1.0977708	1.0303992852372368e-28	1.4919441584450211e-27	0.4205530334296327	0.44615669969241234
Eif4g3	-11.143316	-0.774698	7.71906964112897e-29	1.1215385592232155e-27	0.5344614114733801	0.5189730590290121
Lcorl	-11.445436	-1.3131732	2.478553937902976e-30	3.7304638809816076e-29	0.26083367725959555	0.34680124271604557
Plcl1	-11.763226	-1.1334287	6.038287782736449e-32	9.454723050997191e-31	0.48823772183243913	0.49312951141474876
Cdk19	-11.834905	-1.4328647	2.576348477517075e-32	4.061332494708496e-31	0.2633099463475031	0.3471258327279472
Edil3	-11.9567995	-1.0778512	5.9823387983895974e-33	9.56717888993412e-32	0.46306231943871234	0.48424192775553737
Gtdc1	-12.52403	-1.178012	5.5162046563785854e-36	9.311815364382723e-35	0.3503920759389187	0.4122602284495417
Bin1	-12.532278	-1.4917475	4.971387355074352e-36	8.405653813426522e-35	0.2884853487412299	0.3726602469975424
Fchsd2	-12.7258415	-1.1432805	4.248703592237192e-37	7.337588098422155e-36	0.561287659925712	0.529004436063496
Snx29	-12.774634	-1.4783751	2.2721395179233198e-37	3.936998110147134e-36	0.3054065208419315	0.38745227753991685
Cdc37l1	-12.824618	-1.2035888	1.1937357707685762e-37	2.082185039096004e-36	0.40156830375567476	0.4526330432632116
Pafah1b1	-13.230321	-0.7016967	5.863667861292106e-40	1.0662416338235065e-38	0.621956252579447	0.5921449217119804
Slc8a1	-13.338985	-0.80236524	1.373151275398056e-40	2.5432411342752337e-39	0.5282707387536112	0.5625454039599982
Mbnl1	-13.473575	-1.2999183	2.2376623007426452e-41	4.215168714947915e-40	0.43829962855963683	0.47604989412182946
Ssh2	-13.589932	-0.7810243	4.5950332815261043e-42	8.79009742522594e-41	0.7647544366487825	0.6634619843269395
Ankrd28	-14.043338	-0.99917346	8.463105615926848e-45	1.6914916333986873e-43	0.5827486586875774	0.5594386138460825
Dip2b	-14.06724	-1.0263785	6.038026679040015e-45	1.21026068214869e-43	0.4783326454808089	0.5102709553766017
Fryl	-14.158675	-1.3760774	1.650771394623111e-45	3.340740642825111e-44	0.3012794056954189	0.3985347079462726
St6galnac3	-14.264229	-1.6794894	3.656089689550304e-46	7.500349944335781e-45	0.25753198514238546	0.3734949070281466
Gab2	-14.319645	-1.3172836	1.6496328374138146e-46	3.407507593026408e-45	0.3536937680561288	0.43983492279394715
Macf1	-14.320535	-0.57520646	1.6286638445640812e-46	3.367511456127271e-45	0.7680561287659926	0.6920104487070498
Frmd4b	-14.854263	-1.3972079	6.5281878855286775e-50	1.418341836352272e-48	0.33883615352868346	0.4218742754687234
Gpc5	-14.874672	-2.417338	4.81336582847381e-50	1.0512190412477283e-48	0.2761040033016921	0.3826761673647928
Vmp1	-14.9521055	-1.5220388	1.5090118291133157e-50	3.3233132362594305e-49	0.3165497317375155	0.41250753512527627
Ttll5	-15.080365	-1.874602	2.1805981657093738e-51	4.837928163202406e-50	0.3132480396203054	0.40918435167009287
Elmo1	-15.636877	-0.9264915	4.082645119868877e-55	9.585300961161352e-54	0.612463887742468	0.5903828616473716
Hnrnpa2b1	-15.730545	-0.84624034	9.340333011034157e-56	2.2278660057945636e-54	0.5951300041271151	0.6031809821166361
Lig3	-16.447493	-1.5926101	8.741171601232306e-61	2.221423076259837e-59	0.38464713165497316	0.46839884384129093
Nr3c1	-16.507105	-1.4447024	3.261576249665023e-61	8.319003363804973e-60	0.3120099050763516	0.4290307123977928
Ano4	-16.652355	-1.928228	2.9092050279619705e-62	7.548810967357757e-61	0.4151877837391663	0.4727885373355797
Erbin	-16.957674	-1.809949	1.689014773423751e-64	4.493893875584056e-63	0.27280231118448206	0.39756093791056774
Wnk1	-17.75704	-1.1561979	1.5204446126183907e-70	4.2788780870009637e-69	0.4985555096987206	0.5491135601341639
Ncam2	-17.956959	-1.241469	4.2338447191280386e-72	1.206070494310305e-70	0.6050350804787453	0.5945252484659258
Nav1	-18.402384	-1.7051749	1.2571301291543854e-75	3.712252153218429e-74	0.2835328105654148	0.42425460222266875
Scd2	-18.752514	-1.757203	1.846530658743647e-78	5.6352782811090685e-77	0.2612463887742468	0.42111689877428626
Oxr1	-19.492653	-1.4003679	1.2673816814426642e-84	4.100605606964027e-83	0.435410647957078	0.5277988160192899
Grm3	-19.651827	-1.9001318	5.5768434143834e-86	1.8355431558235849e-84	0.46306231943871234	0.5250784425862096
Foxn3	-19.997026	-1.260355	5.845526180703662e-89	1.9515493933858753e-87	0.4325216673545192	0.5451411966551772
Plxdc2	-20.07124	-1.6534753	1.3168020828731225e-89	4.4314723065036737e-88	0.37309120924473793	0.5022489450824613
ENSRNOG00000066115	-20.35551	-1.4174098	4.148991228441246e-92	1.4283702807142719e-90	0.35617003714403633	0.5043355951589719
Pde4b	-20.384546	-1.4305692	2.2933313337330435e-92	7.921249545806753e-91	0.5988444077589765	0.6452694869932145
Gpm6b	-20.45148	-1.0739404	5.827830925230281e-93	2.0263068520460708e-91	0.5893520429219975	0.6218680928018301
Rnf13	-20.499136	-1.8886899	2.1915399892395694e-93	7.632529470830035e-92	0.2744531572430871	0.4387684127548418
Dst	-20.54399	-0.7080241	8.7104781394429e-94	3.0539111149090275e-92	0.7354519191085431	0.7251959132571835
Slc9a9	-20.555021	-2.0647707	6.940037058853873e-94	2.4372666160122328e-92	0.2682624845233182	0.4393248527752446
Snx24	-20.842274	-1.8388938	1.791260052580574e-96	6.397880453561212e-95	0.2637226578621544	0.44122602284495416
Pkp4	-21.292591	-1.5628136	1.3296861587752255e-100	4.9429432632768405e-99	0.4044572843582336	0.5213070157812573
Baz2b	-21.765556	-1.5100372	4.921006320951641e-105	1.882733914691097e-103	0.40198101527032604	0.5299627494319675
Map4k4	-22.399866	-1.9420179	3.947674024524684e-111	1.5855734405782475e-109	0.25711927362773423	0.44971173315609686
Picalm	-22.552542	-1.5006162	1.267907664487045e-112	5.121956087405661e-111	0.49525381758151055	0.5786976212189128
Slc44a1	-22.78312	-1.923388	6.741735275455171e-115	2.760687925492053e-113	0.37391663227404043	0.5110437887382723
Osbpl1a	-23.134382	-1.6574379	2.0880880071777e-118	8.773317266229991e-117	0.3210895583986793	0.4995903983183146
LOC108352541	-23.30037	-1.9475	4.395287369275076e-120	1.8654169025146003e-118	0.2628972348328518	0.4691098505340279
Cst3	-23.328417	-1.6809098	2.2827590136327952e-120	9.707976770755615e-119	0.4263309946347503	0.5683880241742275
Mbp	-24.362366	-3.0400267	4.287515012552036e-131	1.9415127376493735e-129	0.27775484936029715	0.47136652395010586
Srgap2	-24.802788	-2.5423636	8.364943395311418e-136	3.8973200716910936e-134	0.3049938093272802	0.5013679150501569
Tcf12	-24.962828	-0.96483105	1.549636738486541e-137	7.384019058888369e-136	0.7230705736690054	0.7293073867412708
Tcf4	-25.601875	-0.9513226	1.453905360912194e-144	7.2405177664810115e-143	0.6690053652496905	0.7814581819868001
Phlpp1	-26.135231	-1.7629514	1.4507743238572423e-150	7.4734482737078485e-149	0.470491126702435	0.5928713850719508
Septin7	-27.031721	-2.152423	6.2655420862042444e-161	3.4569304047199526e-159	0.352455633512175	0.5430390899114333
Tbc1d5	-27.615013	-1.2823154	7.347348904959458e-168	4.220397729900822e-166	0.5810978126289723	0.675023571417531
Dock10	-28.342997	-2.0863192	1.0210731028754887e-176	6.18723083089234e-175	0.3792818819645068	0.557274680433405
Luzp2	-28.945055	-2.3520179	3.2386334890592257e-184	2.0513954601696595e-182	0.2674370614940157	0.5252948359274773
Apoe	-30.708202	-1.792738	4.42319407513239e-207	3.1015614374322973e-205	0.5443664878250103	0.6821336383449
Plp1	-31.725618	-2.3555124	6.88944438043706e-221	5.015419822230674e-219	0.5043334709038382	0.6572174907646413
Mast4	-31.965586	-2.3362484	3.281547033170156e-224	2.439748762320762e-222	0.43912505158893933	0.6306011097887073
Npas3	-32.401417	-2.3055284	2.6214742480411437e-230	2.0132538126165063e-228	0.3297565002063558	0.5880179915606597
Usp54	-33.271046	-2.7753928	1.0131042892943795e-242	8.169517126671523e-241	0.2703260420965745	0.555775383711764
Fmnl2	-34.30914	-2.0572164	5.733859473112997e-258	4.947164514950087e-256	0.41394964919521254	0.646490563704654
Fnbp1	-34.812527	-2.984714	1.5722308524458057e-265	1.4331909587990766e-263	0.2992158481221626	0.5831491413821351
Dock4	-34.86581	-1.8530147	2.452655572326507e-266	2.255367400412173e-264	0.5596368138671068	0.7231401765151398
Qki	-57.99828	-2.7993653	0.0	0.0	0.6186545604622369	0.8766712521446126
