# Supplementary material for: Single-cell RNA sequencing identifies microglial state changes associated with iTBS after ischemia–reperfusion injury
Source: PLoS One. 2026 Apr 20;21(4):e0346888. doi: 10.1371/journal.pone.0346888 (PMC13095131; doi:10.1371/journal.pone.0346888)
Supplement: S1 File — These materials provide additional support for the results presented in this study. (ZIP) [file pone.0346888.s005.zip › single-cell RNA sequencing/standard analysis/05-Marker_gene_analysis/cluster8/differentially_expressed_genes.xls]

names	scores	logfoldchanges	pvals	pvals_adj	pct_nz_group	pct_nz_reference
Lrmda	41.590183	2.7552538	0.0	0.0	0.7382585751978892	0.3618091222690686
Ptprc	40.157455	2.9569094	0.0	0.0	0.6691292875989446	0.1631582981985435
Arhgap15	39.788223	2.4562218	0.0	0.0	0.7620052770448549	0.2556381755461863
Clec2g	38.44487	3.6434944	0.0	0.0	0.5889182058047493	0.09894978919126102
Rbpj	34.71273	3.1618657	5.062809447457431e-264	4.245874515015701e-261	0.6052770448548813	0.23977002683020315
LOC120099372	33.810516	5.79576	1.3816351298548449e-250	9.655787377512226e-248	0.46860158311345645	0.017907244154848602
Mbnl1	33.690884	1.7851194	7.861010446617027e-249	4.994361970417351e-246	0.7403693931398417	0.4669681870448448
Gab2	33.31861	1.9308293	2.076102256861365e-243	1.1764205383069021e-240	0.6965699208443272	0.4291759294748946
Dab2	32.202152	3.7082963	1.6465715362688995e-227	7.845913370321306e-225	0.49604221635883905	0.09085473361441165
Apoe	30.089655	1.4873142	6.6171697874087855e-199	2.2376706735937516e-196	0.8131926121372032	0.6732081257186662
Pitpnc1	29.379124	1.9933403	1.0150246179847397e-189	3.1295597265688316e-187	0.6437994722955145	0.35740896895362206
Mt-co3	28.187271	2.257446	8.375798682172909e-175	2.405575276307359e-172	0.6358839050131926	0.4122499041778459
Mt-co2	28.17727	2.3011146	1.1106692634946714e-174	3.1467961862742276e-172	0.6121372031662269	0.3689536220774243
Dock2	27.966984	1.9502134	4.097900060592218e-172	1.145554302271686e-169	0.5704485488126649	0.2260176312763511
Dock8	27.883923	1.8997165	4.180211995617183e-171	1.1531884828961823e-168	0.5715039577836412	0.19222690686086624
Mrc1	27.752895	6.5904117	1.6078072399361985e-169	4.321703409295172e-167	0.3820580474934037	0.011927941740130317
Fcho2	26.571508	1.7261748	1.4493270025966679e-155	3.41422358836424e-153	0.595778364116095	0.3780145649674205
Lyn	26.5661	1.6805626	1.673689207506753e-155	3.898951991620732e-153	0.6089709762532981	0.2689612878497509
LOC100360790	26.559952	8.033643	1.971031720984071e-155	4.5411704463903334e-153	0.3604221635883905	0.004216174779609045
Ms4a4a	26.390963	6.148685	1.7398760912857096e-153	3.9223916268705573e-151	0.36358839050131925	0.01080873898045228
Fyb1	26.357143	2.2208922	4.2504702995125043e-153	9.480357478678634e-151	0.48970976253298154	0.14638558834802606
Pid1	26.307907	2.213044	1.557107386231961e-152	3.43645404839361e-150	0.5387862796833773	0.2861786124952089
Ly49si2	26.226814	7.7885313	1.3144773815813912e-151	2.8707638314828594e-149	0.35567282321899735	0.0036335760827903413
Lilrb4	26.15912	5.6441665	7.760844884645022e-151	1.6435744833481568e-148	0.36358839050131925	0.01439632042928325
Aoah	25.901524	4.8538866	6.401727939416651e-148	1.3158689017432303e-145	0.36781002638522425	0.02367190494442315
Skap2	25.526276	2.0338402	1.0072899469401885e-143	1.9554482432914807e-141	0.5007915567282322	0.17622077424300497
Hdac9	25.427183	1.6655318	1.2625137376445928e-142	2.428427800317113e-140	0.6316622691292876	0.42246071291682635
Mt-atp6	24.789745	2.109996	1.1564920833268877e-135	2.0205844182526273e-133	0.5482849604221636	0.30771943273284785
Mt-co1	24.644806	2.0679812	4.1836321651780357e-134	7.189674752059237e-132	0.5614775725593667	0.33723265619011117
Ppm1h	24.398203	1.901115	1.7869639390620384e-131	3.0459744671849345e-129	0.520844327176781	0.2734227673438099
Iqgap2	24.26523	4.0513635	4.566863680853868e-130	7.480379994748608e-128	0.3683377308707124	0.05867382138750479
Cux1	24.222654	1.4627849	1.2842673029178449e-129	2.0872828118585687e-127	0.6258575197889182	0.4270601763127635
Vav3	24.02383	2.3908489	1.56758845535792e-127	2.43452293000253e-125	0.44221635883905014	0.15262552702184745
Otulinl	23.43733	2.5282226	1.780013370311253e-121	2.6281521353482907e-119	0.41319261213720315	0.11411268685320046
Cfh	23.025278	1.7420586	2.6024808053501172e-117	3.6619874204678228e-115	0.5134564643799472	0.22023763894212342
Vps54	22.954973	1.8663427	1.3142621433772143e-116	1.836988006536445e-114	0.5065963060686016	0.28053660406285935
Apobec1	22.7087	2.1403844	3.6755127223883955e-114	4.846591178465101e-112	0.44116094986807386	0.15077041011881948
AY172581.24	22.569809	1.4844475	8.581450263298373e-113	1.1106091741994671e-110	0.5799472295514512	0.38284400153315445
Rreb1	22.357159	2.2310457	1.0285482053067783e-110	1.3069419195431464e-108	0.41952506596306066	0.14250670755078573
Ptbp3	22.101631	1.6132793	3.0485194132741187e-108	3.759721059923834e-106	0.5139841688654354	0.28262169413568416
Phactr2	21.965439	3.5483634	6.165799036766998e-107	7.429433483037752e-105	0.3403693931398417	0.054442315063242624
Ccnd3	21.694221	2.5591216	2.3262962823978992e-104	2.709618214264131e-102	0.38944591029023745	0.1210272134917593
Rab8b	21.451859	1.7821594	4.387594709602432e-102	4.972449226028357e-100	0.48443271767810026	0.26908394020697585
Colec12	21.348137	4.380916	4.0579329319028237e-101	4.549658922474578e-99	0.31240105540897095	0.030019164430816404
Mt-cyb	21.140585	1.8527064	3.368769391277016e-99	3.717348371448101e-97	0.5076517150395778	0.303779225756995
Slc9a9	21.003899	1.5394092	6.041750928629178e-98	6.430017764956312e-96	0.5825857519788918	0.4288079724032196
Mt-nd1	20.812716	1.8595295	3.3200180064029304e-96	3.4459157189229626e-94	0.49023746701846965	0.2810885396703718
Foxp1	20.782171	1.2887733	6.275579853408148e-96	6.449696431693884e-94	0.578891820580475	0.43135300881563815
Arhgap45	20.560759	2.0018032	6.166261966007458e-94	6.185734372215903e-92	0.39472295514511874	0.12447681103871215
Runx1	20.273863	2.045924	2.1879321556961806e-91	2.0850993443784602e-89	0.39155672823218995	0.1291529321579149
Cd74	20.126942	4.469343	4.286465583319525e-90	4.0481998837782507e-88	0.2928759894459103	0.026722882330394788
Zeb2	19.988182	0.8619583	6.979343918016174e-89	6.4462081315033975e-87	0.7762532981530343	0.7279417401303181
Etv6	19.885489	1.3936987	5.435066390545855e-88	4.976052486645607e-86	0.5282321899736148	0.3458183211958605
Mt-nd4	19.760021	1.8592353	6.5776383289634825e-87	5.969989835716379e-85	0.45277044854881265	0.24072058259869683
Atp2b1	19.73877	1.4143642	1.0018999003292556e-86	8.976851842009903e-85	0.520844327176781	0.339195093905711
Cers6	19.687216	2.0365229	2.7753051470889687e-86	2.4448339375574507e-84	0.41424802110817943	0.2032962821004216
ENSRNOG00000069031	19.646029	1.9066038	6.251693750213507e-86	5.4842264086601e-84	0.39102902374670184	0.13364507474128018
Inpp5d	19.644463	1.2793019	6.447586207614573e-86	5.632503851201964e-84	0.49129287598944593	0.20962821004216176
Gpnmb	19.551687	2.8533294	3.990973282266559e-85	3.457634125454574e-83	0.3366754617414248	0.09099271751628976
Lcp1	19.199963	2.3492968	3.703644186658736e-82	3.0214242808360724e-80	0.34353562005277044	0.09424300498275201
B4galt6	19.17738	2.2331743	5.719082258195009e-82	4.647530179275836e-80	0.38522427440633245	0.16653123802223074
Rnf150	19.12371	1.9365236	1.6028588898363363e-81	1.2925207493964857e-79	0.41213720316622693	0.20518206209275586
Clec4a3	19.087463	2.6000345	3.209829973820474e-81	2.5685990546229032e-79	0.32823218997361475	0.08013798390187811
Lgmn	19.015968	1.5024941	1.2579171623678241e-80	9.914846325640526e-79	0.47651715039577835	0.26580298965120736
Camk2d	18.811802	1.2605244	6.044847100095525e-79	4.728965085843387e-77	0.5467018469656992	0.41864315829819854
Diaph2	18.80396	1.0184536	7.008110774058163e-79	5.462158010739905e-77	0.6274406332453826	0.4831123035645841
Fermt3	18.772532	2.2247562	1.2670168493563678e-78	9.802315595426423e-77	0.34195250659630605	0.09620544269835186
Ptpre	18.589905	1.5184134	3.878670191954022e-77	2.925187023183742e-75	0.46015831134564644	0.25723265619011115
Tbxas1	18.322588	1.8963845	5.465153402935498e-75	4.0488482772418965e-73	0.36939313984168864	0.13228056726715218
Fchsd2	18.314632	0.9385308	6.325256974293275e-75	4.653169744667817e-73	0.6670184696569921	0.526193944039862
Abca1	18.280617	1.9191242	1.180812941279437e-74	8.626105967548667e-73	0.43482849604221635	0.26495975469528554
Stab1	18.082003	5.878439	4.417497130909401e-73	3.1395676219202204e-71	0.25065963060686014	0.008861632809505558
Tbc1d5	18.062988	0.7640736	6.235346253862955e-73	4.386921797264789e-71	0.7102902374670185	0.6705097738597163
Trps1	17.956799	1.0210314	4.245961504042899e-72	2.9575026210552634e-70	0.6031662269129288	0.49013415101571484
Atm	17.943811	1.2943853	5.364538420907607e-72	3.724268626912215e-70	0.49920844327176783	0.3138827136834036
Mt-nd2	17.759666	1.867427	1.450944427072352e-70	9.813064792902881e-69	0.39894459102902374	0.19854350325795325
Cblb	17.69741	1.8679672	4.390417492753946e-70	2.940878375497739e-68	0.39894459102902374	0.21244921425833652
ENSRNOG00000071219	17.65421	3.6537535	9.444684063877584e-70	6.286261780420871e-68	0.2675461741424802	0.03414334994250671
Sat1	17.616598	1.0548905	1.8372651073175463e-69	1.2113239069188578e-67	0.5720316622691293	0.40176312763510924
Il6r	17.368229	1.9008362	1.4358772584574874e-67	9.234540675098062e-66	0.35303430079155673	0.1309467228823304
Mef2a	17.249186	1.0022533	1.1348771930135394e-66	7.2321687625294425e-65	0.5920844327176781	0.4716596397087007
Clec12a	17.12899	2.271668	9.020734473805066e-66	5.628830921958244e-64	0.3087071240105541	0.08338827136834036
Syk	17.127691	2.6492188	9.224370705537465e-66	5.7388176917595994e-64	0.28865435356200525	0.06350325795323879
Ikzf1	17.09419	1.5491146	1.639556026575791e-65	1.0140097832798829e-63	0.3820580474934037	0.15343809888846302
Aff1	17.020807	2.2497132	5.757157508888625e-65	3.5088536142836895e-63	0.32717678100263853	0.11756228440015332
Ctss	17.009481	1.0115424	6.985401284840628e-65	4.2450992271874955e-63	0.5171503957783641	0.29859716366423916
Ankrd44	17.006807	1.093459	7.3114420280842544e-65	4.430395767653597e-63	0.5445910290237467	0.4054886929858183
Lyz2	16.891455	2.5930228	5.2004253042179164e-64	3.1152033408066526e-62	0.28865435356200525	0.06862399386738213
Dock11	16.792877	2.0606606	2.751780869816971e-63	1.6251785272276794e-61	0.3329815303430079	0.12458413185128402
RGD1359290	16.77135	1.7602717	3.9541122167284255e-63	2.322182541622638e-61	0.38522427440633245	0.18952855500191645
Eps15	16.691917	1.2369499	1.5007351468469536e-62	8.74011474688701e-61	0.49762532981530344	0.3572863165963971
Eif4g3	16.653078	0.90940267	2.874292492073228e-62	1.6601216636035065e-60	0.5868073878627968	0.5175776159448064
Fli1	16.642042	1.7622292	3.4563175112567956e-62	1.9799222115030047e-60	0.3445910290237467	0.12671521655806822
Akap10	16.581018	1.4621146	9.559372285752093e-62	5.44624454736626e-60	0.4337730870712401	0.27443464929091604
Akap13	16.513996	1.2995113	2.9096134009531976e-61	1.6487285017401283e-59	0.46385224274406334	0.3014488309697202
AY172581.9	16.361454	1.482448	3.6041929326057103e-60	1.999087540344215e-58	0.39894459102902374	0.2130778075891146
Maf	16.249033	1.7606561	2.2691359283827765e-59	1.2519658914335079e-57	0.35725593667546174	0.15737830586431584
Ppp3ca	16.114197	0.68555135	2.027832327199042e-58	1.1071753273972686e-56	0.6865435356200528	0.6514373323112304
Tgfbr1	16.086712	1.4129122	3.1618902135896967e-58	1.7218750706005605e-56	0.4496042216358839	0.2747719432732848
Ddx5	15.863676	0.6220531	1.130761956534504e-56	6.01714598494985e-55	0.7345646437994723	0.7241395170563434
Stk10	15.840134	2.4151714	1.6446997439352987e-56	8.707771422057442e-55	0.2891820580474934	0.08809505557684937
Slc8a1	15.820054	0.8606185	2.2629823399545936e-56	1.1915934115442994e-54	0.6189973614775726	0.559632042928325
Eya3	15.809773	1.533774	2.664251879661095e-56	1.392985159824801e-54	0.40158311345646436	0.23425067075507858
Ripor2	15.778442	3.2706966	4.378590919548168e-56	2.2836203288369874e-54	0.2728232189973615	0.0774243004982752
Sp100	15.633224	2.032607	4.3236699923572015e-55	2.227274325792656e-53	0.3007915567282322	0.09859716366423917
Myo1f	15.609732	1.7580936	6.24990059855248e-55	3.180471260904157e-53	0.32981530343007914	0.13054810272134917
Dmxl1	15.543784	0.95480025	1.7531803041183298e-54	8.814671044639065e-53	0.5604221635883905	0.5062322729014949
Mctp2	15.4924345	3.1152866	3.902320602652167e-54	1.9433741984609342e-52	0.25488126649076515	0.05330778075891146
Mt-nd3	15.230002	2.349136	2.2358169707080306e-52	1.0850958011079761e-50	0.2912928759894459	0.10212341893445764
Cbl	15.179081	1.52831	4.86547574496146e-52	2.3289854901566657e-50	0.3883905013192612	0.22845534687619778
Ctsb	15.087897	1.6612355	1.9454380858478224e-51	9.186498853127352e-50	0.34986807387862795	0.1714066692219241
Abr	14.990588	1.0387331	8.460021474041928e-51	3.95039666424862e-49	0.5002638522427441	0.34817937907244156
Arhgap17	14.989015	1.6547542	8.662941853005537e-51	4.036160864224758e-49	0.34986807387862795	0.1757761594480644
Epb41	14.973082	1.4728867	1.100999029166531e-50	5.095705440508939e-49	0.38944591029023745	0.2300651590647758
Gng2	14.891791	1.5434611	3.7265245363582836e-50	1.7171497456986323e-48	0.3762532981530343	0.21090072824837103
Plekhm3	14.752917	1.4861851	2.946467054379657e-49	1.3371348108684825e-47	0.4058047493403694	0.2674128018397854
Slc10a6	14.7121315	2.1362572	5.388294613558691e-49	2.4294835455456237e-47	0.279155672823219	0.08806439248754312
Arhgap26	14.515605	1.3671869	9.650265743472914e-48	4.250577133984309e-46	0.40263852242744064	0.25908777309313913
Prkcb	14.438904	1.0065366	2.944902142780802e-47	1.2809713345548193e-45	0.5102902374670185	0.3942046761211192
Arhgap22	14.409392	1.3483286	4.516684781891627e-47	1.9605965452823986e-45	0.3567282321899736	0.17016481410502107
Lcp2	14.391136	1.8335624	5.882173147677887e-47	2.5427967466848366e-45	0.287598944591029	0.09824453813721733
ENSRNOG00000063179	14.200716	2.3789341	9.068136610534339e-46	3.794861320887484e-44	0.2532981530343008	0.06787274817937908
Dppa3	14.0969095	2.0828323	3.967681782780153e-45	1.6375278790899347e-43	0.2675461741424802	0.0828976619394404
Ptprj	14.09261	1.2794442	4.21683799852854e-45	1.7335338328852817e-43	0.4179419525065963	0.28409352242238406
Fcgr2a-ps1	14.091671	1.7740558	4.273271444933278e-45	1.75329567738691e-43	0.29182058047493403	0.10747412801839785
Man1a1	14.02578	1.668282	1.08414285410857e-44	4.3965452764487966e-43	0.33139841688654353	0.16861632809505558
Dse	13.997384	1.9917393	1.6171526456388157e-44	6.5454097236415846e-43	0.2891820580474934	0.11529321579149099
Ralgapa2	13.958358	1.4542933	2.7980639670385454e-44	1.1281578679409643e-42	0.38733509234828495	0.2579225756995017
Cd53	13.924277	2.162582	4.510827943156668e-44	1.8152402813094565e-42	0.2617414248021108	0.08108853967037179
Blnk	13.8333025	1.1541021	1.604796199558402e-43	6.421022351133866e-42	0.36728232189973614	0.17781525488692987
Grb2	13.775735	1.1437904	3.567321709567652e-43	1.4192118968272372e-41	0.44327176781002636	0.32784975086239937
Arid5b	13.752135	1.4584863	4.944833668243069e-43	1.963511035764852e-41	0.38786279683377306	0.2633806055960138
Frmd4b	13.699679	0.9619136	1.019731133705586e-42	3.9962024204245446e-41	0.5065963060686016	0.41632809505557683
Npl	13.606512	1.8518103	3.6631163275655444e-42	1.4169907181501698e-40	0.29023746701846964	0.12139517056343427
Lpp	13.5827	1.0981421	5.072208927703206e-42	1.9548516981291435e-40	0.42427440633245384	0.2839248754311997
Baz1a	13.557534	1.9982892	7.149920825675097e-42	2.750554862956038e-40	0.274934036939314	0.10489842851667305
Tbc1d4	13.5564785	2.3802986	7.253570998744766e-42	2.7853181238037137e-40	0.25804749340369393	0.0870218474511307
Myo5a	13.554607	1.5172906	7.440884388631333e-42	2.8520216104578525e-40	0.3641160949868074	0.2381908777309314
Slc38a6	13.540963	2.2524314	8.960676001797779e-42	3.4158096918853135e-40	0.2717678100263852	0.10721349175929475
Vmp1	13.388893	0.9598226	7.021896367986209e-41	2.643107347418292e-39	0.5002638522427441	0.4063932541203526
St8sia4	13.383243	2.2145329	7.576813309970786e-41	2.8417793892101522e-39	0.2559366754617414	0.0841241855116903
Smyd3	13.325621	1.1690118	1.6426101999422756e-40	6.127929795727713e-39	0.42955145118733506	0.32073591414334995
Ehd4	13.142943	1.7912874	1.8681619981819192e-39	6.764746883226619e-38	0.2828496042216359	0.1167190494442315
Fcer1g	13.128104	1.9401876	2.272756544664232e-39	8.201482567199705e-38	0.2569920844327177	0.08594863932541204
Cmip	13.073679	1.0757066	4.655803755293684e-39	1.6686082313416646e-37	0.44696569920844326	0.3485320045994634
Hck	13.032671	2.040221	7.97657833804406e-39	2.834524431109013e-37	0.25013192612137203	0.0794174013031813
AABR07002969.1	13.032398	1.6412295	8.005112130929431e-39	2.8350537320450416e-37	0.30765171503957783	0.15276351092372556
Celf1	12.946486	0.9808784	2.459564754874979e-38	8.611179750062608e-37	0.46385224274406334	0.37657339977002685
Npc2	12.913551	1.3424636	3.7748064419604977e-38	1.312480793733728e-36	0.33720316622691293	0.18103487926408585
Man1c1	12.912382	1.4135565	3.8325934095503913e-38	1.3303667785535348e-36	0.33773087071240104	0.18626293599080107
Cdk6	12.907338	1.9522693	4.0920483443117696e-38	1.4180807535014968e-36	0.2649076517150396	0.10174013031812955
Elf1	12.840732	1.0360084	9.695374443025962e-38	3.332347878237415e-36	0.44379947229551453	0.3427980068991951
Csf1r	12.769546	1.0927315	2.4256782571700206e-37	8.282861618864275e-36	0.37150395778364115	0.21027213491759295
Tgfbr2	12.726686	1.5074342	4.203072074274654e-37	1.428227052013653e-35	0.30026385224274404	0.14166347259486392
Vti1a	12.680829	1.0218557	7.55282924053321e-37	2.5582006115835106e-35	0.46068601583113455	0.38572633192794176
Snx2	12.669552	1.4270114	8.72117188585224e-37	2.9396798996588117e-35	0.35092348284960423	0.21963970870065158
Fnip2	12.51288	1.413542	6.348002821866205e-36	2.1125750343372517e-34	0.36147757255936674	0.24118052893829053
Psap	12.499684	1.0750339	7.494823921665746e-36	2.48633668262095e-34	0.43799472295514513	0.33730931391337676
Zfand3	12.332834	0.8734187	6.028816065970004e-35	1.968849807463039e-33	0.48865435356200526	0.42630893062476044
Rbms1	12.292112	1.2451817	9.986141337990985e-35	3.2460378184855653e-33	0.3562005277044855	0.22140283633576083
Mtss1	12.279775	1.1303626	1.1632199977280529e-34	3.769408110102992e-33	0.40897097625329815	0.2991184361824454
Actr3	12.223569	1.6552796	2.326437137253895e-34	7.469537675293288e-33	0.3013192612137203	0.16332694518972787
Ano6	12.105694	1.9882565	9.853256533092541e-34	3.097202046069239e-32	0.26596306068601583	0.12306630893062476
Selenop	12.089097	2.1514673	1.2060503596595437e-33	3.7684130910017877e-32	0.25435356200527703	0.10842468378689153
Sbf2	12.038594	0.76971465	2.22717377970834e-33	6.866900803730156e-32	0.5361477572559367	0.5158451513990034
Pan3	11.82362	0.80245084	2.947081074499163e-32	8.83955676794699e-31	0.5076517150395778	0.4579839018781142
Kcnk13	11.772927	1.4307284	5.382359922182772e-32	1.6029340643250568e-30	0.279155672823219	0.1264545802989651
Tmem164	11.742897	1.3422747	7.680916584441542e-32	2.280992876903702e-30	0.32717678100263853	0.19635109237255655
Jak1	11.694558	1.3927461	1.358927293602408e-31	3.995970496166632e-30	0.3329815303430079	0.21200459946339595
Snx29	11.612581	0.83543295	3.557133423427738e-31	1.0387027765401943e-29	0.47335092348284963	0.38190877730931394
B2m	11.386151	1.3619034	4.901678666323076e-30	1.3982121757568653e-28	0.28970976253298153	0.14922192410885396
Arhgap24	11.380165	0.8048671	5.250022210973581e-30	1.4935137812112906e-28	0.4337730870712401	0.28435415868148717
Nckap1l	11.267091	1.4238377	1.907687629188008e-29	5.3614716935061355e-28	0.25646437994722954	0.10650824070525106
Elf2	11.25726	1.0484617	2.1328658531109592e-29	5.970315817933827e-28	0.39841688654353563	0.3044691452663856
Arhgap18	11.158954	1.926485	6.474890841579273e-29	1.781529676962612e-27	0.25013192612137203	0.11777692602529705
Peak1	10.99539	1.0505663	4.0217288075415173e-28	1.0851939019165438e-26	0.39947229551451185	0.30888463012648526
Pnpla7	10.84921	1.0491292	2.011564516660531e-27	5.298299203053354e-26	0.3488126649076517	0.2260942889996167
Cyrib	10.810945	0.805141	3.0550870213311438e-27	7.986652679454958e-26	0.46279683377308706	0.3914909927175163
Maml3	10.784403	0.76414984	4.078830175708212e-27	1.0649657965616235e-25	0.5034300791556728	0.4387121502491376
Cp	10.698378	1.3635772	1.0357624668309864e-26	2.6677881915944055e-25	0.30606860158311344	0.18817937907244156
AABR07048271.1	10.673143	1.5146987	1.3594738681772722e-26	3.488706134663977e-25	0.2928759894459103	0.17678804139517057
Ptp4a2	10.660544	1.2720644	1.5568326888331536e-26	3.9805553846434024e-25	0.3229551451187335	0.21272518206209276
Nipbl	10.632555	0.7019177	2.1027255368935117e-26	5.369761706030373e-25	0.5134564643799472	0.48303564584131853
Tmem131	10.571272	1.2142131	4.0496662493252223e-26	1.0279092322439784e-24	0.35989445910290235	0.2727788424683787
C1qc	10.5344	1.4841828	5.996462696703248e-26	1.5074560779266225e-24	0.2712401055408971	0.14528171713300114
Snd1	10.519945	0.91173947	6.991459983368149e-26	1.753384569513117e-24	0.43060686015831134	0.37272518206209276
Atp6v0a1	10.502825	1.1905415	8.383285212337562e-26	2.0999278107750218e-24	0.37519788918205804	0.30393254120352625
Wnk1	10.487551	0.60991186	9.855010723342519e-26	2.4568389396622977e-24	0.570976253298153	0.5466002299731698
Cert1	10.464466	1.1981084	1.2578331754988593e-25	3.1172258105802703e-24	0.34511873350923483	0.25143733231123033
Osbpl8	10.378997	1.192779	3.0900532471937944e-25	7.507074899265944e-24	0.36728232189973614	0.2886929858183212
Rap1b	10.372925	1.4273313	3.292902443237877e-25	7.981386430627205e-24	0.2775725593667546	0.1567190494442315
Tbc1d1	10.319558	1.4663767	5.74872306146387e-25	1.382198712232242e-23	0.2912928759894459	0.17868915293215792
Stxbp5	10.241289	1.1454163	1.2949890322650861e-24	3.0888213936825706e-23	0.36358839050131925	0.2870218474511307
Ifngr1	10.236288	0.7944415	1.3636834619351712e-24	3.2489758480605456e-23	0.36200527704485486	0.22568033729398237
Sp3	10.231117	1.2183692	1.4385032682429533e-24	3.423343873096681e-23	0.3287598944591029	0.22748945956305097
Fndc3b	10.064529	1.5031376	7.926564677136636e-24	1.8404026026671842e-22	0.27018469656992083	0.15642775009582216
Znrf2	9.908547	1.4956564	3.821604726502006e-23	8.606204586019448e-22	0.26596306068601583	0.15267152165580683
Agps	9.821401	1.1966555	9.106894864007948e-23	2.0333882611159813e-21	0.33403693931398415	0.24697585281717133
Mitf	9.799391	1.0841467	1.1326669396787991e-22	2.5182921587810927e-21	0.3646437994722955	0.28587198160214644
Ncoa3	9.792761	0.9655286	1.2094721777283048e-22	2.6833644103969987e-21	0.3525065963060686	0.25133001149865847
Osbpl11	9.666945	1.347685	4.1662871130781293e-22	9.061242283485068e-21	0.27387862796833773	0.16337293982368722
Palldl1	9.658266	1.6963998	4.5347422157934e-22	9.842174461317229e-21	0.25013192612137203	0.1406669221924109
Nedd9	9.630093	1.5443519	5.967563778999107e-22	1.287201051342544e-20	0.25013192612137203	0.1362361057876581
Zdhhc14	9.5688925	0.81090564	1.0805690812278316e-21	2.300021457565758e-20	0.42902374670184695	0.37316979685703333
Fgd4	9.562008	1.3038193	1.1549398303781658e-21	2.4483790175640672e-20	0.30448548812664905	0.20898428516673054
Sgpl1	9.447914	1.4887203	3.456486894894475e-21	7.17511923152055e-20	0.27018469656992083	0.16924492142583367
Apbb1ip	9.378653	0.77248526	6.682105427649874e-21	1.3668002184986074e-19	0.3229551451187335	0.1961364507474128
Tmsb4x	9.375472	0.73394996	6.886676444222739e-21	1.407271523680058e-19	0.39577836411609496	0.3043004982752012
Atxn1	9.3505535	1.1299485	8.719035005940579e-21	1.7696349267623443e-19	0.32031662269129285	0.23354541970103487
Pum2	9.347621	0.8346377	8.964103950604563e-21	1.817615120197053e-19	0.41846965699208444	0.36571866615561516
Pak2	9.307598	1.11173	1.3075599306625904e-20	2.635990529449218e-19	0.3187335092348285	0.22681487159831354
Cast	9.302497	0.98256844	1.3718495800075946e-20	2.760287744188026e-19	0.35145118733509234	0.2677041011881947
Taok3	9.301983	1.4297465	1.378508764710061e-20	2.77102730210078e-19	0.26807387862796833	0.16613261786124953
Itsn1	9.189398	1.1687504	3.950482665730136e-20	7.762494805032618e-19	0.3403693931398417	0.27004982752012263
Cyth1	9.15199	1.1807417	5.589434377664432e-20	1.0901216852289534e-18	0.3087071240105541	0.2180912226906861
Rps6ka2	9.122118	1.0806993	7.367005154119234e-20	1.4275104441891298e-18	0.31345646437994723	0.21402836335760828
Zmiz1	9.114773	0.81913614	7.883538109429015e-20	1.5247809963310767e-18	0.40897097625329815	0.34695285550019167
Ankrd11	9.038131	0.7238278	1.5937416868854206e-19	3.037671655203612e-18	0.44854881266490765	0.41234189344576466
Ap3b1	9.036764	1.0045162	1.6137804775740926e-19	3.0730718885393664e-18	0.34775725593667545	0.270463779225757
Fggy	9.019303	1.1084621	1.8928965611844812e-19	3.59478888603205e-18	0.3065963060686016	0.21183595247221157
Fam13b	8.975184	0.924828	2.828770659206286e-19	5.33345374468696e-18	0.38311345646437994	0.3265465695668839
Kpna4	8.954439	0.83377296	3.4146571870536725e-19	6.426544217573366e-18	0.40686015831134564	0.355293215791491
Arpc2	8.763244	1.2891139	1.897109826723709e-18	3.498223801854818e-17	0.2775725593667546	0.18656956688386356
Cltc	8.760302	1.2797922	1.9472914625319523e-18	3.587602179564579e-17	0.30184696569920844	0.22367190494442316
Rgl1	8.754201	1.4642442	2.055549804518769e-18	3.7804085264509225e-17	0.26807387862796833	0.18091222690686087
Med15	8.698316	1.0084641	3.3684771530615643e-18	6.135837705568093e-17	0.35145118733509234	0.2925718666155615
Slc6a6	8.662494	1.1817577	4.615531403513057e-18	8.349372856432678e-17	0.31345646437994723	0.2367037178995784
ENSRNOG00000071072	8.51826	0.9037915	1.619677881423033e-17	2.853627433774396e-16	0.283377308707124	0.17510157148332695
Tut7	8.430727	0.9651287	3.435244558656353e-17	5.947426706588695e-16	0.33509234828496043	0.2605902644691453
Pacsin2	8.301407	1.0630132	1.028855061509396e-16	1.7494708207304133e-15	0.27810026385224274	0.18359524722115753
Wdfy3	8.205045	0.7811232	2.3050487735135283e-16	3.866212206838771e-15	0.41899736147757255	0.393928708317363
Atad2b	8.16797	0.78943294	3.136223143515814e-16	5.193843161686616e-15	0.40633245382585753	0.3665005749329245
Spop	8.136147	0.904118	4.08058528379525e-16	6.720624592305672e-15	0.3704485488126649	0.3245688003066309
Wapl	7.8227854	0.62393945	5.1667185151154955e-15	8.10819014879577e-14	0.43007915567282323	0.38494442315063243
Map3k3	7.8087764	0.96084183	5.7745799592029744e-15	9.035062942138027e-14	0.32981530343007914	0.26727481793790725
Sh3bgrl	7.806231	1.0001912	5.892352979752996e-15	9.206911187089046e-14	0.2754617414248021	0.18771943273284783
Med13	7.7982326	0.771705	6.278021294260399e-15	9.778974328043352e-14	0.39577836411609496	0.3625756995017248
Atg7	7.755834	0.86964893	8.776479652771984e-15	1.3539931743930641e-13	0.33139841688654353	0.2618781142200077
Atg10	7.723713	1.0096225	1.1298926697667577e-14	1.7291481543306456e-13	0.2891820580474934	0.21067075507857416
Erp29	7.7199388	0.91578656	1.1638557893299566e-14	1.7785277317122353e-13	0.30976253298153034	0.23340743579915676
Stat5b	7.6493263	1.207167	2.020346684968862e-14	3.0539717806097446e-13	0.25224274406332453	0.1703794557301648
Rhoa	7.6036167	1.0177217	2.879669441047232e-14	4.309432512562189e-13	0.2870712401055409	0.21103871215024914
Parp4	7.5864396	0.7273681	3.288154926259577e-14	4.913717475691967e-13	0.4179419525065963	0.39533921042545034
Immp2l	7.54316	1.0054629	4.5871776905286955e-14	6.792003351668406e-13	0.32401055408970975	0.2654350325795324
Washc4	7.4604673	0.9947896	8.621608983193808e-14	1.2622950694248699e-12	0.29656992084432715	0.2269221924108854
Hip1	7.4372597	0.8098385	1.0279518753597906e-13	1.4977094523136462e-12	0.36886543535620053	0.3253047144499808
Gipc1	7.358456	1.0697752	1.860493463449965e-13	2.680900752899791e-12	0.27862796833773085	0.20628593330778075
Ptk2b	7.322042	1.0670286	2.442256163052744e-13	3.4809206468092344e-12	0.27810026385224274	0.20639325412035261
Wasf2	7.302609	0.64036167	2.822401811023254e-13	4.000978794449868e-12	0.3366754617414248	0.2518052893829053
Cdc42	7.1435075	0.8356662	9.097906721782239e-13	1.2549125811110949e-11	0.3503957783641161	0.30600229973169796
Mrtfa	7.113957	1.2660605	1.127623742911597e-12	1.549263394094662e-11	0.2591029023746702	0.19314679954005365
Myo1e	7.0821123	0.69249386	1.4197345872627026e-12	1.939163215410412e-11	0.3329815303430079	0.25660406285933307
Uvrag	7.0454082	0.87387544	1.8491831935743764e-12	2.501288699127766e-11	0.358311345646438	0.32305097738597166
Aftph	6.9105496	1.1409534	4.8277962182455924e-12	6.39820325611486e-11	0.25277044854881264	0.18362591031046377
Cwc27	6.889103	1.0840784	5.614534999991699e-12	7.408076828812206e-11	0.27229551451187334	0.21090072824837103
Cd47	6.840099	0.9549241	7.913843939161944e-12	1.0324931675698154e-10	0.2986807387862797	0.2410272134917593
Zfp407	6.7938504	0.6698202	1.0917942607648039e-11	1.4129974364935108e-10	0.39736147757255935	0.37543886546569566
Synj1	6.7410274	0.8211833	1.5727079859901284e-11	2.0191914044255376e-10	0.34775725593667545	0.31073974702951324
Rps6ka3	6.5628705	0.70605063	5.27816136502171e-11	6.567473660477458e-10	0.3762532981530343	0.3469221924108854
Myo9b	6.521182	0.81567085	6.975537112383978e-11	8.60288888813191e-10	0.3145118733509235	0.26011498658489846
Abi1	6.505957	0.6805108	7.720034999742572e-11	9.497977391620417e-10	0.38891820580474934	0.37105404369490225
Pdcd4	6.4489417	1.0023689	1.1263401684856365e-10	1.3665999984068204e-09	0.2559366754617414	0.18986584898428516
Tab2	6.434627	1.019334	1.2377672575933123e-10	1.4957365027493595e-09	0.25804749340369393	0.1953545419701035
Ubac2	6.433654	1.099842	1.2457253769713621e-10	1.5044860745150679e-09	0.25013192612137203	0.18810272134917594
Atrnl1	6.389766	0.75101095	1.661396955539933e-10	1.992725890723698e-09	0.3266490765171504	0.2751858949789191
Prex1	6.281604	0.77814996	3.350980580625996e-10	3.922761521686468e-09	0.29762532981530343	0.24036795707167496
Actr2	6.2705345	0.9251561	3.598112979096509e-10	4.205018769216132e-09	0.28021108179419524	0.2259103104637792
Wdr26	6.2114835	0.85177726	5.24867539820621e-10	6.0393204530241565e-09	0.3150395778364116	0.27532387888079723
Ttc28	6.2114077	0.80661887	5.251207281247276e-10	6.0393204530241565e-09	0.31345646437994723	0.26696818704484476
Dnm2	6.126173	0.76331306	9.00178661495414e-10	1.014685258973809e-08	0.325065963060686	0.2819931008049061
Zfand6	6.0758367	0.59912634	1.2334281958175978e-09	1.374073089984684e-08	0.3804749340369393	0.3448677654273668
Cnot6l	6.006824	0.97495615	1.891926394718504e-09	2.0756739294436502e-08	0.2770448548812665	0.22998850134151017
Znrf1	5.9682927	1.0253739	2.397491224325471e-09	2.608500311842648e-08	0.2612137203166227	0.21093139133767727
C1qb	5.946073	0.7835829	2.7465150151339664e-09	2.9605878564163877e-08	0.26068601583113454	0.19411268685320046
Tns3	5.90078	0.5420843	3.61786572562251e-09	3.86606385338438e-08	0.36675461741424803	0.32849367573783056
Snx24	5.8781176	0.57556075	4.1495824332871995e-09	4.407302193328238e-08	0.43218997361477574	0.43489459563050975
Bmp2k	5.834052	0.5151974	5.409725656548648e-09	5.699512970613013e-08	0.3646437994722955	0.3091605979302415
Plcl2	5.8026037	0.5005147	6.529297756393102e-09	6.832569439063074e-08	0.37097625329815304	0.3224223840551936
Rsu1	5.6702824	0.8101779	1.4256219612294474e-08	1.4418519073389578e-07	0.2907651715039578	0.24623993867382138
Peli1	5.669109	0.8044526	1.435422385842766e-08	1.4510639219662215e-07	0.28812664907651714	0.24177845917976237
Tsc22d4	5.6127453	0.6773797	1.9914173570640757e-08	1.9863014418746628e-07	0.3366754617414248	0.3017707934074358
Zfc3h1	5.5744777	0.75599605	2.482735346120091e-08	2.456490291021889e-07	0.32559366754617414	0.2986738213875048
Ccnl1	5.5246134	0.78606975	3.302117682248161e-08	3.2381758337705774e-07	0.28390501319261213	0.23901878114220007
Eml4	5.405462	0.6755909	6.46416820297484e-08	6.146383244606371e-07	0.32823218997361475	0.29450364124185513
Cdc42se2-ps1	5.402179	0.8061425	6.583622670611195e-08	6.254292383871061e-07	0.30606860158311344	0.2728555001916443
Ddx6	5.3530254	0.74254483	8.649568274554668e-08	8.113952950528553e-07	0.3187335092348285	0.289290916059793
Irf2	5.2095265	0.6860804	1.8932308425729123e-07	1.716845927568498e-06	0.30817941952506595	0.27107704101188196
Lrch1	5.178843	0.685775	2.2326598860934477e-07	2.0116006519912e-06	0.27598944591029023	0.2262169413568417
Smg6	5.15289	0.54118073	2.5650241384862597e-07	2.2972360567066607e-06	0.39577836411609496	0.39280950555768496
P2ry12	5.105133	0.59629494	3.3056223157734476e-07	2.932952918853411e-06	0.27810026385224274	0.21980835569183596
Trappc8	5.0889287	0.86642456	3.6009227092639307e-07	3.1814979149779845e-06	0.2717678100263852	0.23691835952472212
Tra2b	5.03391	0.57500976	4.805764277601455e-07	4.199985570829184e-06	0.37572559366754615	0.3666998850134151
Sh3kbp1	5.0259333	0.6449712	5.009897263620267e-07	4.36202267562552e-06	0.31926121372031663	0.288417018014565
Wipf1	5.0175195	0.5249942	5.234289985709103e-07	4.54983929686472e-06	0.33773087071240104	0.3019087773093139
Fnbp4	5.0094094	0.7622177	5.459737835887679e-07	4.737949646822064e-06	0.3029023746701847	0.27644308164047526
Atf7ip	4.914356	0.60409415	8.907474021680046e-07	7.5547775217857545e-06	0.36306068601583114	0.3586508240705251
Fbxw4	4.904064	0.5881191	9.387381876571931e-07	7.923343334307855e-06	0.3662269129287599	0.3611651973936374
Lnpep	4.8944902	0.753157	9.856088590288129e-07	8.295574202488194e-06	0.2970976253298153	0.2686699885013415
Slc12a6	4.874734	0.771197	1.0895527993332178e-06	9.1337720874931e-06	0.3092348284960422	0.2883863549252587
Smc6	4.698459	0.8993857	2.6213189552447273e-06	2.1154185225427618e-05	0.2538258575197889	0.21947106170946723
Mtmr3	4.69007	0.54985476	2.731112846162651e-06	2.1947302388902314e-05	0.38100263852242744	0.3808968953622077
Rad51b	4.5965	0.7048381	4.296469769949059e-06	3.385185463989176e-05	0.26068601583113454	0.2136604062859333
Tle4	4.5933576	0.64110065	4.3617111053546316e-06	3.432719032840285e-05	0.3092348284960422	0.2845381372173246
Abcc5	4.5072474	0.56001306	6.5674049632524365e-06	5.0603532693697383e-05	0.38258575197889183	0.3976849367573783
Dyrk1a	4.500651	0.5437536	6.774575950603299e-06	5.2084986938155026e-05	0.3683377308707124	0.37047144499808354
Ogdh	4.436688	0.69914865	9.135355226674623e-06	6.887157773551246e-05	0.3013192612137203	0.2833576082790341
C1qa	4.3042073	0.5512604	1.6758455115116767e-05	0.00012199922567483965	0.26649076517150394	0.22198543503257953
Rabgap1l	4.2908187	0.82116234	1.7801563930337372e-05	0.0001291444945894302	0.4058047493403694	0.446193944039862
Utrn	4.20711	0.60881174	2.5865749629000042e-05	0.0001838932881388996	0.32031662269129285	0.30485243388271366
Susd6	4.20621	0.65415114	2.596887289083792e-05	0.00018456386068790097	0.29815303430079154	0.2754771943273285
Stx8	4.1509213	0.67574245	3.311397346187505e-05	0.0002315769071386499	0.2907651715039578	0.27147566117286315
Hnrnpa3	4.145523	0.70224166	3.390389669067918e-05	0.00023662752929986007	0.2728232189973615	0.24579532387888078
Gpbp1	4.1312857	0.7618214	3.607399229317565e-05	0.00025102134829695343	0.2728232189973615	0.2532157914909927
Stk3	4.0763497	0.5960607	4.5748200876600906e-05	0.00031365493118993285	0.2912928759894459	0.2678114220007666
Fbxo11	4.014953	0.5305281	5.9457657187668336e-05	0.0004008325532465126	0.36886543535620053	0.3807435799156765
Rasa3	3.9829834	0.7261558	6.805553261092219e-05	0.0004542668884815647	0.25804749340369393	0.23161364507474128
Pias1	3.9786363	0.6193861	6.931169021084811e-05	0.0004622102089569471	0.31029023746701845	0.2985051743963204
Rasa1	3.9068387	0.6670388	9.351153067972108e-05	0.0006134426634014494	0.30237467018469655	0.29450364124185513
Rsrc1	3.8657985	0.55633056	0.00011072633808769479	0.0007189496451987021	0.3403693931398417	0.34239938673821385
Tlk1	3.8425705	0.5819503	0.0001217524053824072	0.0007847097851975252	0.3403693931398417	0.3486853200459946
Ncoa7	3.8240476	0.75851744	0.00013127861843700164	0.0008409372178888409	0.27651715039577834	0.26397853583748565
Gas7	3.8111565	0.7858629	0.00013831812580081368	0.0008830626752557428	0.25488126649076515	0.23224223840551936
Psmg2	3.750921	0.66205	0.00017618622343301373	0.0011056331518996007	0.26596306068601583	0.24248371023380605
Sppl3	3.7161336	0.7395744	0.0002022947347165299	0.0012559406005527884	0.25435356200527703	0.2313683403602913
Prkdc	3.6970675	0.7485871	0.00021810443695041002	0.0013473122053925446	0.25065963060686014	0.22922192410885397
LOC100911576	3.6133778	0.5428015	0.00030223384247470833	0.0018182596101362222	0.33562005277044854	0.3380298965120736
Ranbp9	3.587643	0.6029448	0.0003336809134253253	0.001994854300221092	0.31240105540897095	0.3129168263702568
Ncoa2	3.4325345	0.51393205	0.0005979677094729964	0.003433851272750162	0.35778364116094985	0.37637408968953623
Setd2	3.344499	0.53030086	0.0008243131746022449	0.0046271887600296295	0.33614775725593665	0.3427520122652357
Kdm2a	3.3171213	0.5621985	0.0009095013851713932	0.005063357950478872	0.31029023746701845	0.3106477577615945
Cdk14	3.2950382	0.6347411	0.0009840828312221398	0.0054367010907518795	0.2612137203166227	0.24519739363740897
Git2	3.2243695	0.5954985	0.0012625041492172067	0.006864538898466793	0.2691292875989446	0.25283250287466463
Setx	3.1999617	0.63868684	0.001374458703581287	0.007428951064523142	0.2670184696569921	0.2548256036795707
Asxl2	3.1431923	0.580388	0.0016711607043715874	0.008870267171608786	0.28865435356200525	0.281732464545803
Ndfip1	3.0092468	0.62838095	0.002618962566428585	0.01336965404619959	0.27651715039577834	0.2736987351475661
Rrbp1	2.99878	0.53749335	0.0027106304289700473	0.013783914036814457	0.26226912928759893	0.24711383671904943
Ust	2.859912	0.52030087	0.0042375863011955605	0.020585086744871667	0.25804749340369393	0.24239172096588732
Atp6v0b	2.6509597	0.50629956	0.008026341824380135	0.03653501578157922	0.31345646437994723	0.3226370256803373
Ascc3	2.6337836	0.5809582	0.008443927647378984	0.038294481301091886	0.30554089709762533	0.3215178229206593
Hectd1	2.6196432	0.51868355	0.008802182443179183	0.03972160075413146	0.2934036939313984	0.29740130318129554
Abhd12	2.5958722	0.5097355	0.009435115600942059	0.042250455721775146	0.2870712401055409	0.28317362974319665
Brd4	2.5740268	0.52853984	0.010052250926286165	0.04468945990680995	0.2912928759894459	0.296972019931008
AABR07028902.1	2.5600166	0.5700918	0.010466712961888093	0.04631597804114516	0.3424802110817942	0.37566883863549255
Kcnip4	-4.2146845	-0.92408305	2.5012786696644498e-05	0.00017813114330225834	0.2955145118733509	0.33350709083940205
Oxr1	-8.5577545	-0.5028273	1.1508709464661529e-17	2.0413841170566296e-16	0.40949868073878626	0.52780375622844
Msi2	-8.758979	-0.5034959	1.9702792387187155e-18	3.626766858558085e-17	0.2733509234828496	0.41060942889996166
Ppp2r2a	-10.19464	-0.510557	2.0951833322334082e-24	4.9523803544087525e-23	0.2912928759894459	0.4600843234955922
Scd2	-10.725359	-0.65991	7.738623913440894e-27	2.0030615922123677e-25	0.2591029023746702	0.4198850134151016
Cask	-10.943132	-0.6041078	7.167955763981509e-28	1.9168795988218917e-26	0.25435356200527703	0.42778075891146033
Map4k4	-11.38231	-0.5748587	5.122456649994964e-30	1.459204159290685e-28	0.2633245382585752	0.4479724032196244
Srpk2	-11.43243	-0.5698241	2.879365392525153e-30	8.281039069915274e-29	0.2649076517150396	0.45059409735530853
Spag9	-11.556945	-0.50945973	6.808859344644764e-31	1.977209764817481e-29	0.33139841688654353	0.5365274051360674
Tmem97	-12.091905	-0.6037303	1.16552981640697e-33	3.647238526983363e-32	0.30237467018469655	0.4999770026830203
Chd9	-13.048833	-0.67419815	6.45281881956512e-39	2.3008469280782705e-37	0.3071240105540897	0.514051360674588
Ralgapa1	-13.087949	-0.6779405	3.8589052833537166e-39	1.3901341610102066e-37	0.26807387862796833	0.4792947489459563
Msl2	-13.292114	-0.7544488	2.5720517022204937e-40	9.510694177910912e-39	0.2517150395778364	0.45485626676887697
Tnrc6c	-13.644425	-0.6800677	2.1792554147798103e-42	8.492615060645632e-41	0.2812664907651715	0.5039478727481794
ENSRNOG00000066115	-13.725966	-0.7875858	7.097672399128179e-43	2.7971766827090486e-41	0.3071240105540897	0.5045611345343043
Plxdc2	-14.227001	-0.8564335	6.229607717408461e-46	2.622689867533851e-44	0.29604221635883904	0.5034419317746263
AABR07028615.1	-14.325536	-0.86420745	1.515545460561869e-46	6.458318318321168e-45	0.49182058047493404	0.6041241855116903
Dpp10	-14.351476	-1.4247831	1.0429391903351464e-46	4.471628438561693e-45	0.27071240105540895	0.44627060176312766
Negr1	-14.5535555	-0.9893015	5.544483142589225e-48	2.4524395267410482e-46	0.2849604221635884	0.4736680720582599
Ccdc88a	-14.668081	-0.7269147	1.0322216297910472e-48	4.6341667430833185e-47	0.2949868073878628	0.5286929858183212
Agap1	-17.112272	-0.9652082	1.2021851921617077e-65	7.457104952326143e-64	0.3007915567282322	0.543533921042545
Nrg3	-17.22877	-1.6560186	1.615530889530211e-66	1.023299716915118e-64	0.2517150395778364	0.4453660406285933
Ppp2r3a	-17.697226	-0.9856233	4.4047836227979354e-70	2.9411048864834874e-68	0.25065963060686014	0.5153238788807972
Plp1	-18.189045	-1.249594	6.302875312144313e-74	4.556761510152334e-72	0.47810026385224275	0.6567420467612112
Nrxn3	-19.040579	-1.8256912	7.865492795063486e-81	6.222940450615134e-79	0.2754617414248021	0.47713300114986584
Pde4d	-19.107786	-1.0314755	2.175051888043918e-81	1.7472083480739e-79	0.2670184696569921	0.5418474511307014
Zbtb20	-21.615372	-1.1356019	1.2876256083919147e-103	1.4833164014035652e-101	0.46596306068601584	0.6965120735914143
Kif1b	-21.625744	-1.1307077	1.0284602972978388e-103	1.1913093145384799e-101	0.31345646437994723	0.625756995017248
Clasp2	-22.018562	-1.2030412	1.912374486270295e-107	2.3310955511129654e-105	0.2854881266490765	0.5972249904177845
Fhit	-22.294016	-1.2397968	4.223529786637728e-110	5.3343690064244944e-108	0.2728232189973615	0.5948179379072441
Csmd1	-22.720652	-2.12853	2.8002777679194537e-114	3.7158622583670425e-112	0.2596306068601583	0.5085166730548103
Tcf4	-24.853428	-1.0365273	2.374339697162277e-136	4.183227402580194e-134	0.48918205804749343	0.7857723265619011
Rbfox1	-25.312834	-1.9479384	2.307261929198315e-141	4.280889699785121e-139	0.28601583113456464	0.5659946339593714
Nkain2	-26.465252	-2.2989955	2.4357760140559227e-154	5.55092172942353e-152	0.3488126649076517	0.5922422384055194
Nfia	-26.581232	-1.5428739	1.1189009073305317e-155	2.665781411714992e-153	0.28021108179419524	0.6263395937140667
Phlpp1	-26.9009	-1.7234188	2.143641464541949e-159	5.225998482044942e-157	0.2538258575197889	0.5981755461862782
Dlg2	-29.279377	-1.9119188	1.8987170683213363e-188	5.769348123829729e-186	0.35567282321899735	0.6439095438865465
Dst	-30.778608	-1.54424	5.066641249404404e-208	1.8636350953511009e-205	0.33350923482849604	0.736956688386355
Nrxn1	-32.457596	-2.4985192	4.232142889780821e-231	2.063514135514993e-228	0.30817941952506595	0.6445994633959371
Qki	-32.62085	-1.2949672	2.076473774735829e-233	1.0365559324074141e-230	0.6970976253298153	0.8723035645841318
Pde4b	-33.531643	-2.5972633	1.6672768303387904e-246	9.987464578538023e-244	0.2754617414248021	0.6542889996167114
Ptprd	-33.650642	-2.2485163	3.0513099634036066e-248	1.881581314491765e-245	0.3741424802110818	0.7096818704484477
Sdccag8	-35.279514	-1.8560321	1.2106313625797546e-272	1.2086712927546254e-269	0.32717678100263853	0.7628669988501342
Cadm2	-40.535732	-2.7061012	0.0	0.0	0.29023746701846964	0.7171023380605596
Lsamp	-40.883022	-2.7020557	0.0	0.0	0.48021108179419525	0.7885626676887696
Pcdh9	-46.946884	-2.9987402	0.0	0.0	0.46807387862796834	0.83219624377156
