# Supplementary material for: Single-cell RNA sequencing identifies microglial state changes associated with iTBS after ischemia–reperfusion injury
Source: PLoS One. 2026 Apr 20;21(4):e0346888. doi: 10.1371/journal.pone.0346888 (PMC13095131; doi:10.1371/journal.pone.0346888)
Supplement: S1 File — These materials provide additional support for the results presented in this study. (ZIP) [file pone.0346888.s005.zip › single-cell RNA sequencing/standard analysis/05-Marker_gene_analysis/cluster9/differentially_expressed_genes.xls]

names	scores	logfoldchanges	pvals	pvals_adj	pct_nz_group	pct_nz_reference
AY172581.24	52.393757	5.776727	0.0	0.0	0.8336933045356372	0.37577373291659005
AY172581.9	46.157997	4.925341	0.0	0.0	0.7165226781857451	0.20418888276031133
Mt-co1	43.62255	3.3035762	0.0	0.0	0.7510799136069114	0.3320003677146534
Mt-co3	42.373535	2.9132493	0.0	0.0	0.7823974082073434	0.4082398725255868
Zc3h10	40.953312	3.5818703	0.0	0.0	0.6549676025917927	0.18902065330636758
Mt-nd4	40.780403	3.6315167	0.0	0.0	0.6814254859611231	0.2343721272292701
Tmsb4x	39.027203	3.0111644	0.0	0.0	0.6916846652267818	0.2959643316786174
Mt-atp6	38.626057	2.8872452	0.0	0.0	0.6970842332613391	0.30365569651283936
Rplp1	38.53692	4.2896338	0.0	0.0	0.57829373650108	0.09033523319237605
Rps29	36.126663	3.948416	8.65237574969059e-286	1.511714249733441e-282	0.5556155507559395	0.10413985413985415
Fth1	35.69538	2.9939275	4.6626995821320076e-279	7.51985841838305e-276	0.6274298056155507	0.24848317705460563
Mt-cyb	35.548004	2.6136894	8.919634619974364e-277	1.3357789960170179e-273	0.66792656587473	0.2993656922228351
Mt-co2	34.519455	2.385214	4.0964593395783435e-261	5.367897907099971e-258	0.6976241900647948	0.3666881166881167
Actb	34.16047	3.043829	9.34898353502338e-256	1.153004639972354e-252	0.5950323974082073	0.22214561500275787
Mt-nd2	34.152477	3.1307406	1.2285469932021066e-255	1.4309842366375204e-252	0.5885529157667386	0.193295336152479
Mt-nd1	32.09357	2.4041858	5.4204180464088964e-226	5.981288671632048e-223	0.6236501079913607	0.2774407060121346
Mt-nd5	31.254482	4.607785	1.9403803486710073e-214	1.9372387804874444e-211	0.46274298056155505	0.054329840044125756
Tpt1	29.488264	3.9862528	4.071331470978132e-191	3.414381424821101e-188	0.4497840172786177	0.06781271066985353
Rps8	29.137964	3.5310316	1.186919206002556e-186	9.216647434462811e-184	0.46760259179265656	0.10067720782006497
Rps27a	28.966633	3.6267552	1.7326394718627941e-184	1.2108839722358448e-181	0.45788336933045354	0.0903045903045903
Ubb	28.800741	3.3228424	2.0996008496712856e-182	1.4200074649744573e-179	0.47516198704103674	0.11972176257890543
Hsp90aa1	28.641449	3.6951783	2.048554736966451e-180	1.3421874567262065e-177	0.4611231101511879	0.10415517558374701
Rpl35	28.320353	4.0777917	1.940956728142801e-176	1.1626885360640562e-173	0.4292656587473002	0.060565667708524853
Rpl19	28.268682	3.788418	8.389298550520502e-176	4.8858342613948016e-173	0.44168466522678185	0.08065208065208065
B2m	27.616734	2.8318965	7.00622140950873e-168	3.4974390017085717e-165	0.4821814254859611	0.14385303671017957
Mt-nd4l	27.6049	4.3282504	9.717396563527938e-168	4.738021775602947e-165	0.41630669546436283	0.054452411595268736
Hsp90ab1	27.458086	3.0726693	5.562875525628441e-166	2.5918055171183537e-163	0.4740820734341253	0.14472635901207329
Rpl23	27.360666	3.8240848	8.062929401885364e-165	3.6749429965201857e-162	0.4222462203023758	0.06707728136299565
Apoe	27.251617	1.4735132	1.5900664039823598e-163	6.9452775470612825e-161	0.8104751619870411	0.6733774590917448
Rps2	27.172314	3.6332614	1.3800654572911003e-162	5.786890475513043e-160	0.43034557235421167	0.08200036771465342
Rn18s	27.15631	3.7217376	2.13291765636558e-162	8.768382663404068e-160	0.44438444924406045	0.10846050131764418
Rpl37	27.066483	3.8208644	2.443684814186436e-161	9.852749195044772e-159	0.4195464362850972	0.06928356928356928
Cst3	26.927526	1.5865517	1.0458710529780286e-159	4.060691203099509e-157	0.7375809935205183	0.5583134154562726
Tmsb10	26.880604	3.6735115	3.7025128982105534e-159	1.411397916797863e-156	0.4249460043196544	0.08178586750015321
Rps21	26.74385	3.3060572	1.4558343874459932e-157	5.450539958427267e-155	0.43628509719222464	0.09707666850523994
Rpl32	26.604471	4.2061486	6.025869905904387e-156	2.1782480766757134e-153	0.4011879049676026	0.05281301709873138
Mt-atp8	26.370504	5.2453527	2.987154358215345e-153	1.0101399721668213e-150	0.37958963282937364	0.02736409879267022
Rpl9-ps30	26.319355	3.4262574	1.1516501256862368e-152	3.832618497640895e-150	0.4244060475161987	0.08952319666605381
Rps15a	26.068115	3.8214066	8.38545861712388e-150	2.70476192871722e-147	0.40442764578833695	0.06651038793895937
RGD1562402-1	26.033787	3.4421947	2.0533482216534926e-149	6.522802850785928e-147	0.4195464362850972	0.0871330514187657
Rpsa	25.96016	3.3036523	1.3962694938400776e-148	4.369281523559861e-146	0.4271058315334773	0.09768952626095483
Uba52	25.794146	2.3383057	1.0314954896087074e-146	3.1342513674110373e-144	0.509719222462203	0.2294233008518723
Rps20-ps10	25.553598	4.0836005	5.0076301134410055e-144	1.4998567565486305e-141	0.38660907127429806	0.049947907090764236
Rps15	25.459238	3.948599	5.578210785080731e-143	1.647222074929614e-140	0.3876889848812095	0.05223080223080223
Rpl34	25.405863	3.9777877	2.1724019653627676e-142	6.3259138341383035e-140	0.3855291576673866	0.05080590794876509
Cd63	25.150583	2.4721305	1.3926157141126184e-139	3.84178698185331e-137	0.46706263498920086	0.16239198382055525
ENSRNOG00000063418	25.025566	3.2917566	3.2219009786242296e-138	8.772776093225402e-136	0.4103671706263499	0.09382852239995097
Rps16	24.99053	3.4789605	7.748845183316388e-138	2.0828498476078382e-135	0.39794816414686823	0.0752282895140038
Rpl28	24.913898	3.9747407	5.260073160652048e-137	1.3785336735778854e-134	0.37904967602591794	0.0510816939388368
Rps23	24.601488	3.6174552	1.2176896088199357e-133	3.0392952783950916e-131	0.38660907127429806	0.06700067414353128
B3galt4	24.526443	3.886139	7.716938986924184e-133	1.8813179395331682e-130	0.37742980561555073	0.05590794876509162
Rpl18a	24.514486	3.8928878	1.0351041118179121e-132	2.4661355464061757e-130	0.37634989200863933	0.05460562603419746
Rps27	24.27457	3.7321303	3.639189318215696e-130	8.204219703839814e-128	0.37742980561555073	0.059860881289452716
Eef1a1	24.183891	3.1032493	3.2871174218557694e-129	7.331670624109368e-127	0.41198704103671707	0.11353189924618497
Rps12	24.118378	3.748856	1.6037831106418634e-128	3.539464915549191e-126	0.37365010799136067	0.056352270637984925
ENSRNOG00000070284	24.00619	2.4133677	2.396284975601356e-127	5.126582734536534e-125	0.4719222462203024	0.19640558926273213
Rplp2	23.796288	3.860819	3.6488167448025734e-125	7.650109187153075e-123	0.36555075593952485	0.05252190966476681
LOC687780	23.785667	3.271958	4.6997568237020607e-125	9.660304075072295e-123	0.3876889848812095	0.08167861739290311
Rplp0	23.728165	3.1449654	1.8467619214327878e-124	3.7591466451223136e-122	0.39956803455723544	0.10034013605442177
Rps28	23.652967	4.114026	1.1001613631483797e-123	2.217882994208551e-121	0.3547516198704104	0.04038732610161182
Ikzf4	23.49158	3.3270621	4.972990507568827e-122	9.478519907426186e-120	0.38660907127429806	0.0869645155359441
Rps14	23.28799	3.764988	5.8673018681886556e-120	1.051400435627721e-117	0.3596112311015119	0.052261445118587976
Rpl38-ps9-1	22.427364	3.766396	2.1287642413492196e-111	3.306049709935388e-109	0.3439524838012959	0.0463473677759392
Rpl17	22.322132	3.6809988	2.2528719027203248e-110	3.422732776263357e-108	0.3488120950323974	0.056061163204020346
Rpl14	22.18474	3.0783386	4.822061654941743e-109	7.119672158979477e-107	0.37257019438444927	0.08759269473555188
Rpl26	22.074087	3.6725826	5.6086393591196716e-108	8.223128168063149e-106	0.3444924406047516	0.05442176870748299
Tuba1a	22.065035	2.035145	6.851453095251416e-108	9.975525388544527e-106	0.4762419006479482	0.23607280750137893
Rpl11	21.976994	3.8833332	4.7809869162087295e-107	6.912977357602222e-105	0.33585313174946	0.04469265183550898
Rps3a	21.957823	3.5132585	7.290984590974017e-107	1.0398828771044981e-104	0.34989200863930886	0.06387509958938531
Rps13	21.919472	3.7203913	1.694120161665097e-106	2.3679282206313616e-104	0.3396328293736501	0.05042287185144328
Atp6v0c	21.912636	2.7015202	1.9685681478806268e-106	2.73331124426922e-104	0.3952483801295896	0.1247471961757676
Rps19	21.60988	3.9090726	1.450216095458023e-103	1.9616277843466392e-101	0.3299136069114471	0.04332904332904333
Rps24	21.49115	3.635681	1.8838806435671862e-102	2.453257240560846e-100	0.3369330453563715	0.05478948336091193
Rps10l1	21.405998	3.5503929	1.1748039200345926e-101	1.5111005513770105e-99	0.3363930885529158	0.05417662560519703
Rpl13a	21.307806	3.570739	9.609318940996899e-101	1.2136685597406084e-98	0.3347732181425486	0.05417662560519703
LOC100359583	21.303707	2.6961854	1.0488282130185686e-100	1.3167504379728929e-98	0.38606911447084236	0.12005883434454863
Rpl24	21.236704	3.2185564	4.3753789077377227e-100	5.460368701168398e-98	0.351511879049676	0.07781761353189924
LOC100365810	21.108046	3.928793	6.7089634668017966e-99	8.130643239593436e-97	0.3207343412526998	0.040080897223754366
Ubc	20.977184	3.600963	1.0598513341629941e-97	1.255414862828324e-95	0.33153347732181426	0.055111233682662256
Hspa8	20.859585	3.4751644	1.247475548658734e-96	1.4530317973988344e-94	0.34071274298056153	0.07208739351596495
H3f3a	20.375254	2.4335878	2.7727954757689637e-92	3.0758957642842375e-90	0.4055075593952484	0.1561867990439419
Rps5	20.097824	3.9719205	7.7099531090439394e-90	8.375485848923068e-88	0.30345572354211664	0.03464178464178464
Calm1	20.055626	2.561913	1.8026309085950467e-89	1.9184751081017133e-87	0.3876889848812095	0.15549733406876265
Rps7	20.013124	3.2627616	4.2326570091761705e-89	4.437094342719379e-87	0.326133909287257	0.06470245755960041
Rpl12	19.99437	3.6689758	6.1653544106907725e-89	6.430986098235957e-87	0.3126349892008639	0.048385119813691244
Ptgds	19.782396	2.3044484	4.221514566330051e-87	4.360013517126889e-85	0.45680345572354214	0.24905007047864192
Rpl13	19.673843	3.2897043	3.613260865083444e-86	3.695396453528756e-84	0.3228941684665227	0.06735306735306736
Rpl29	19.48283	3.6985712	1.535552550744353e-84	1.533066418043148e-82	0.3029157667386609	0.04479990194275908
Rpl18	19.396744	3.0800915	8.221684292451935e-84	8.130935512997513e-82	0.3201943844492441	0.066433780719495
Cox4i1	19.195429	2.7752886	4.041350873820117e-82	3.9409749963029106e-80	0.3434125269978402	0.10069252926395783
Rpl15	19.077303	3.8705037	3.8986443252561616e-81	3.715408041969122e-79	0.29211663066954646	0.03824232395660967
Ctsb	19.026375	2.0938096	1.0314456547019461e-80	9.741121439856308e-79	0.3968682505399568	0.17019059876202733
Rps3	19.00918	3.4432867	1.4317203759235514e-80	1.3282057257350964e-78	0.3029157667386609	0.05215419501133787
Rps11	18.971766	3.1512458	2.91937024672116e-80	2.696366369724927e-78	0.31533477321814257	0.06824171109885395
Rpl8-ps7	18.416334	3.0925858	9.716688914365066e-76	8.595784800783881e-74	0.30885529157667385	0.06966660538089109
Rps4x	18.225157	3.8869622	3.2593815978142822e-74	2.835526746048724e-72	0.2780777537796976	0.03476435619292762
Rpl3	18.101633	2.5620127	3.093585685516391e-73	2.658201536169535e-71	0.3326133909287257	0.10338910338910338
Spp1	17.673946	2.9848719	6.657304606789509e-70	5.368348014844186e-68	0.3050755939524838	0.07682171967886253
Rpl10	17.196115	2.6573775	2.839376666784279e-66	2.1491108734945558e-64	0.30669546436285094	0.08439051296194153
Cfl1	16.89611	2.554097	4.80574233941171e-64	3.4154980979018954e-62	0.31155507559395246	0.0964791321934179
Rps9	16.757187	2.8011162	5.018182561601458e-63	3.449548052017579e-61	0.2861771058315335	0.06556045841760128
Glul	16.754658	1.9257252	5.236079682439101e-63	3.5875701510463464e-61	0.37041036717062636	0.1730403873261016
Cox6a1	16.61049	2.7793405	5.851278867116777e-62	3.906939895795234e-60	0.29049676025917925	0.07414046699760986
Tubb5	16.43538	2.4080868	1.0675044855391037e-60	6.929194750406455e-59	0.31587473002159827	0.10878225163939449
Myl6	16.345448	1.9363642	4.6871432451302453e-60	2.9778983417394162e-58	0.36393088552915764	0.1716001716001716
Eef2	16.233696	2.3409941	2.9137639761345532e-59	1.8290411833424265e-57	0.3126349892008639	0.10769442912300055
Chchd2l1	16.145409	2.8700945	1.2233495342449189e-58	7.610903956967054e-57	0.2759179265658747	0.06347674204817062
Rpl5	16.024254	3.2946308	8.652315628116869e-58	5.2733851586947175e-56	0.2607991360691145	0.04918183489612061
Rpl21-1	16.017555	2.5379162	9.636516670483058e-58	5.856208942415878e-56	0.30129589632829373	0.09860881289452718
Cox6c	15.792515	2.4419324	3.5032801604183123e-56	2.069007657558601e-54	0.30615550755939525	0.10870564441993014
Mt-nd3	15.758871	2.246361	5.968947910813523e-56	3.495669326763026e-54	0.30345572354211664	0.10190292333149475
LOC108351137	15.734387	3.323641	8.790306365247678e-56	5.133636859436847e-54	0.2570194384449244	0.04973340687626402
Dynll1	15.690533	2.8056998	1.7557553614673285e-55	1.0140817330171903e-53	0.27483801295896326	0.07004964147821291
Ndufa4	15.604759	2.6463654	6.75644795493692e-55	3.8389075290842125e-53	0.28563714902807774	0.08460501317644174
Oaz1	15.52847	2.2583542	2.2262903499015467e-54	1.2447040926942887e-52	0.30831533477321815	0.11310289881718454
Slc38a2	15.49597	2.4249659	3.693456547357417e-54	2.0540320947452415e-52	0.341792656587473	0.1559110130538702
Rpl31	15.419046	2.4296875	1.2189094176284462e-53	6.691473856897615e-52	0.2975161987041037	0.1038334252619967
Gnas	15.382877	2.6255429	2.132546679351381e-53	1.1643482728979441e-51	0.28239740820734344	0.08570815713672857
Psap	15.332356	1.3035039	4.648121658506372e-53	2.505206136047419e-51	0.47516198704103674	0.3363210148924435
Rps6-1	15.164684	3.0003905	6.0589196705212015e-52	3.1521416826835614e-50	0.25593952483801297	0.056107127535698964
Serf2	15.02957	2.2170446	4.700522156513035e-51	2.4036865252061534e-49	0.30075593952483803	0.11187718330575473
Naca	14.81466	2.7960796	1.1778303794041912e-49	5.76971769499726e-48	0.25647948164146867	0.061347061347061346
Clu	14.614183	2.4747226	2.2807161459120427e-48	1.0867612435270885e-46	0.2915766738660907	0.11025311025311026
Rpl7a	14.2921915	1.895465	2.4478410865074284e-46	1.1181140788608875e-44	0.3185745140388769	0.14308696451553593
Atp5mg	13.797687	2.6075642	2.631630138155865e-43	1.1034951495315173e-41	0.2526997840172786	0.07351228779800209
Bsg	13.722473	2.4431546	7.448078013955713e-43	3.0380623276380444e-41	0.26511879049676024	0.09054973340687626
Hspa5	13.56997	1.9277986	6.03464525815122e-42	2.409949952045685e-40	0.29319654427645786	0.12247962247962248
Ctsl	13.532604	2.048904	1.0040327101274141e-41	3.9793099811968554e-40	0.2737580993520518	0.09813384813384814
Calm2	13.411442	2.397278	5.182129303210005e-41	2.012009684650018e-39	0.265658747300216	0.09736777593920451
Atp5f1b	13.383431	1.9624087	7.557605112456968e-41	2.9234824499589076e-39	0.2996760259179266	0.13962431819574678
Eif1	13.031855	1.2307335	8.062370199854799e-39	2.939750497567925e-37	0.44654427645788336	0.3326898326898327
Ctsd	12.746387	1.8145937	3.265351193396457e-37	1.1186495607965706e-35	0.28725701943844495	0.12750505607648466
Zwint	12.645445	2.014708	1.1855174528230505e-36	3.996070565255318e-35	0.2975161987041037	0.15299993871422443
Dnaja1	12.587425	2.1974127	2.4761858602351498e-36	8.306514039310423e-35	0.2683585313174946	0.11080468223325367
Uqcrh	12.467	2.1145937	1.13000634664109e-35	3.719264217217754e-34	0.26187904967602593	0.10449224734939021
Brd2	12.259265	2.390034	1.4985351104350863e-34	4.7388065045825064e-33	0.2737580993520518	0.12395048109333824
Ckb	12.095471	1.7269864	1.1160034229069308e-33	3.4108057965986456e-32	0.3018358531317495	0.15886805172519458
C1qb	12.033534	1.3890121	2.368019202475676e-33	7.153874726095825e-32	0.3353131749460043	0.19203897775326348
Ywhaz	11.525037	1.8986285	9.867030577687371e-31	2.725588446532193e-29	0.2678185745140389	0.1280872709444138
Grn	11.3864565	1.7059418	4.8845312145225105e-30	1.3180061961863444e-28	0.2591792656587473	0.11276582705154134
Eif4a1	11.321317	1.6274025	1.0291411459492988e-29	2.7556798551689655e-28	0.28023758099352053	0.14057424771710486
C1qa	11.183847	1.1511472	4.892189591862577e-29	1.2773305975465853e-27	0.35205183585313177	0.21958693387264816
Eif4g2	10.90418	1.5596217	1.10081871643664e-27	2.721670425567287e-26	0.28563714902807774	0.1558650487221916
Itm2b	10.782026	1.1254652	4.185611711218829e-27	1.0168659923222941e-25	0.3801295896328294	0.27422320279463136
Prdx1	10.562877	1.5941654	4.4287647299676674e-26	1.0305602811154508e-24	0.2526997840172786	0.117852546423975
Sumo2	10.483128	1.4004366	1.0327131357911629e-25	2.384566476321313e-24	0.29481641468682507	0.1715388858246001
Hsp90b1	9.982718	1.4351182	1.814263680938876e-23	3.796192847760925e-22	0.2726781857451404	0.15122265122265122
Laptm4a	9.950079	1.5620881	2.5198370822696237e-23	5.235966726151134e-22	0.2570194384449244	0.13545688545688545
Cd9	9.938193	1.1344928	2.8393007390744636e-23	5.882290444212965e-22	0.3277537796976242	0.21497517926089355
Lamp1	9.925239	1.3390516	3.2332821179328e-23	6.665584354432555e-22	0.2818574514038877	0.1607525893240179
Prnp	9.373889	1.4293965	6.990821672803442e-21	1.3039997081138518e-19	0.2737580993520518	0.16533370104798675
Apod	9.284501	0.88776684	1.6246656229455554e-20	2.9879596009365364e-19	0.408207343412527	0.3147177790034933
Tmbim6	8.990188	1.3303165	2.4680817639554444e-19	4.359376770268732e-18	0.25323974082073436	0.14097260525831953
Tssc4	8.726535	0.9858444	2.6259341835708516e-18	4.369471118471942e-17	0.3412526997840173	0.25079671508242934
Ncl	8.190275	1.2259566	2.60628767519711e-16	3.897534051225578e-15	0.2780777537796976	0.18385732671446958
Atp1b1	6.8933015	1.1668125	5.451214373534821e-12	6.28658748930314e-11	0.29049676025917925	0.23198198198198197
Pfn1	6.7673244	0.82467175	1.3118572357925762e-11	1.4779365290503576e-10	0.33585313174946	0.275111846540418
Tf	6.737242	0.5164545	1.6142113807816166e-11	1.8098158186880947e-10	0.44384449244060475	0.37330698044983757
Ywhah	6.5263457	0.84448826	6.739358035179304e-11	7.257184415283476e-10	0.291036717062635	0.22049089906232763
Ywhae	5.985066	0.62312657	2.1630231910773153e-09	2.1014802698854026e-08	0.4033477321814255	0.38079916651345225
Rtn4	5.7751546	0.5135796	7.688237138664038e-09	7.157707808580384e-08	0.4519438444924406	0.4174174174174174
Npc2	5.626989	0.68915117	1.8338264409869916e-08	1.6543892066150285e-07	0.25377969762419006	0.1835049335049335
Canx	5.3569045	0.7591754	8.465981651361647e-08	7.162944766039075e-07	0.28077753779697623	0.22553165410308268
Serbp1	4.78718	0.77375495	1.6914135174864265e-06	1.263347909070909e-05	0.2553995680345572	0.20461788318931176
Map1b	4.714936	0.73184955	2.4178725929558537e-06	1.774969075066962e-05	0.2737580993520518	0.2309248023533738
Ywhaq	4.512111	0.6280935	6.418556309114855e-06	4.491703991218359e-05	0.2737580993520518	0.22447447447447447
Slc25a17	4.222664	0.7018713	2.414318995324308e-05	0.0001581337458793172	0.27429805615550756	0.23579702151130721
Hnrnpa3	3.7181294	0.5554032	0.00020070350358413874	0.0011611340110775532	0.2796976241900648	0.24561806704663847
Cltc	3.4403462	0.60515225	0.0005809705121881322	0.0031104769557038763	0.2570194384449244	0.22499540356683215
Bcat1	2.9545913	0.6768417	0.003130836366975723	0.014642229594024761	0.2521598272138229	0.23333026904455476
Slc6a6	2.8439941	0.83079004	0.004455186315564985	0.02022681600089551	0.2553995680345572	0.23840166697309553
Ndfip1	2.6512566	0.54221666	0.008019291403862242	0.03469510185170775	0.2845572354211663	0.2734724520438806
Dpp10	-5.501717	-0.6564728	3.7611033766298424e-08	3.2720038752871896e-07	0.38606911447084236	0.44288165716737143
Mbp	-6.2035637	-0.7349601	5.519870842441835e-10	5.620670815086718e-09	0.4406047516198704	0.4650517864803579
Nrg3	-8.445809	-0.8011381	3.01945331920198e-17	4.74556658848491e-16	0.36555075593952485	0.44200833486547775
Gpm6a	-8.851344	-0.83290666	8.647178564528755e-19	1.4836067576424703e-17	0.27699784017278617	0.3921829993258565
Celf1	-9.004895	-0.56436425	2.1587128922881812e-19	3.819373375503291e-18	0.25377969762419006	0.3825917754489183
Parp4	-9.55584	-0.55647516	1.2258637680883907e-21	2.370983372854354e-20	0.2591792656587473	0.39985904271618555
Eif4ebp3	-9.578088	-0.5197095	9.885841169616901e-22	1.9209133082686558e-20	0.2575593952483801	0.403413617699332
Nrxn3	-10.07485	-0.8325743	7.136953557549363e-24	1.5237613878572296e-22	0.3785097192224622	0.4740761169332598
Erbin	-10.253215	-0.6869422	1.1447116191906962e-24	2.5423754033847602e-23	0.25647948164146867	0.39693264693264696
Ppp2r2a	-10.331135	-0.5411189	5.095428646360344e-25	1.1487178171999028e-23	0.30669546436285094	0.4595360666789238
Ptbp2	-10.735595	-0.65793794	6.927144933279895e-27	1.6636256663361545e-25	0.25	0.40499172642029785
Zfr	-10.938346	-0.5497115	7.556614439879413e-28	1.879382898535134e-26	0.29319654427645786	0.45996506710792423
Trpm7	-10.946385	-0.5283526	6.915256117165948e-28	1.7260149970535865e-26	0.28725701943844495	0.45345345345345345
Abl2	-11.002535	-0.6416507	3.7153689983850597e-28	9.385111616884477e-27	0.2634989200863931	0.4233468162039591
Cdk13	-11.141158	-0.68306136	7.908425267721007e-29	2.0419709872295396e-27	0.2505399568034557	0.4089293375007661
Atrx	-11.156922	-0.64485955	6.624519313999426e-29	1.714687307868049e-27	0.2629589632829374	0.42475638904210333
Wnk1	-11.224401	-0.52534413	3.0947584124969226e-29	8.12073903334299e-28	0.37958963282937364	0.5520469449040878
Usp9x	-11.284055	-0.55805635	1.5732420182620841e-29	4.175264829732007e-28	0.3277537796976242	0.5025740025740025
Bltp1	-11.318132	-0.6491424	1.0672119016471796e-29	2.8539750931039244e-28	0.2607991360691145	0.4243273886131029
Ext1	-11.355691	-0.6753939	6.948820720021558e-30	1.8702050733757637e-28	0.26673866090712745	0.4318961818961819
Rbm25	-11.545574	-0.6547643	7.772099947548353e-31	2.155421263231465e-29	0.26187904967602593	0.4314518600232886
Dlg1	-11.570353	-0.64624524	5.824287680119976e-31	1.6216735126347333e-29	0.281317494600432	0.45100202243059384
Camk2d	-11.685564	-0.761363	1.5107406139540056e-31	4.274519259400766e-30	0.26457883369330454	0.4267328553042839
Lrp1b	-11.826179	-1.2188051	2.8586245909015876e-32	8.312610703584284e-31	0.2705183585313175	0.39481828767543053
Kif1b	-11.861962	-0.52780277	1.8655136964026476e-32	5.462620133907529e-31	0.4292656587473002	0.6222651222651223
Kdm6a	-11.933698	-0.7334475	7.898566659475552e-33	2.335703082969879e-31	0.25647948164146867	0.4259361402218545
R3hdm1	-12.065328	-0.7556083	1.610209976070785e-33	4.90692766835757e-32	0.2759179265658747	0.44459765888337316
Ogt	-12.171417	-0.5305465	4.413524349942659e-34	1.376993326203836e-32	0.3396328293736501	0.5360207145921432
Jmjd1c	-12.387719	-0.67887837	3.045833712053738e-35	9.885286316860475e-34	0.28725701943844495	0.47059814916957776
Nipbl	-12.415461	-0.6453656	2.154439705174119e-35	7.013972493583941e-34	0.3018358531317495	0.48906048906048905
Nkain2	-12.483513	-0.93071145	9.184383667335284e-36	3.0372206304314127e-34	0.49676025917926564	0.5878838021695164
Ncor1	-12.542282	-0.67804676	4.381917989674812e-36	1.460592886669668e-34	0.2840172786177106	0.4675951461665747
Cadm1	-12.54577	-0.6728193	4.19321050331447e-36	1.399918016122471e-34	0.34503239740820735	0.5287889930747074
Gab2	-12.668938	-0.87296623	8.789703354036478e-37	2.977139265278333e-35	0.27159827213822896	0.44141079855365567
Rsrp1	-12.769121	-0.5364874	2.438913107248466e-37	8.396428933755557e-36	0.5669546436285097	0.7608016179444751
Picalm	-12.806988	-0.63335925	1.4983991238198303e-37	5.209856721394123e-36	0.39740820734341253	0.5807440093154379
Zfand3	-12.824489	-0.8111158	1.1957215392276732e-37	4.164368403894917e-36	0.2526997840172786	0.43304529018814736
Foxp1	-12.835713	-0.7760874	1.0344533729360703e-37	3.6147249028296085e-36	0.2570194384449244	0.44058344058344057
Ano4	-12.859193	-0.9098309	7.636996778320002e-38	2.6775463955561395e-36	0.3093952483801296	0.4752865110007967
LOC103692025	-12.8875265	-1.5472564	5.291395798326533e-38	1.8708162615128852e-36	0.2575593952483801	0.40632469203897775
Tnrc6a	-12.89891	-0.7631063	4.565110208933496e-38	1.6194940886717372e-36	0.2548596112311015	0.4393883679597965
Slc1a3	-13.134232	-1.0378345	2.0960799939193573e-39	7.77812622168376e-38	0.2894168466522678	0.44816755531041247
Tjp1	-13.213632	-0.77408665	7.320595266170782e-40	2.745681580510494e-38	0.2964362850971922	0.4808481951339094
Ubr3	-13.369689	-0.7077478	9.091966458126092e-41	3.510537177920288e-39	0.2759179265658747	0.47349390206533065
Mbnl1	-13.594023	-0.9120687	4.345282307501251e-42	1.7419347774201002e-40	0.30075593952483803	0.4796224796224796
Ankrd28	-13.731751	-0.6659128	6.552963506201402e-43	2.683387360762082e-41	0.3666306695464363	0.5657749586321015
Ddx17	-13.787319	-0.6896058	3.0384420567743826e-43	1.263967780998645e-41	0.3531317494600432	0.5500245143102286
Spag9	-13.788994	-0.68759996	2.9687051850686125e-43	1.2398779464173014e-41	0.3309935205183585	0.536403750689465
Srrm2	-13.821718	-0.64263654	1.8851655685355807e-43	7.920717697378153e-42	0.3903887688984881	0.5968315254029539
Gatad2b	-13.839649	-0.8478732	1.4692227320194885e-43	6.197932354028288e-42	0.2505399568034557	0.4459612673898388
Stag1	-13.862835	-0.67391	1.063886662460788e-43	4.5152728269540246e-42	0.34719222462203025	0.5614389900104186
Kmt2c	-13.88286	-0.6540426	8.046753995371052e-44	3.436013121526466e-42	0.3002159827213823	0.5074768646197217
Zfp638	-13.910512	-0.79920626	5.468641346520949e-44	2.3543230897568425e-42	0.2607991360691145	0.45889256603542317
Msl2	-13.97708	-0.84151554	2.1513532398584236e-44	9.319271079932171e-43	0.2553995680345572	0.45461788318931173
Alcam	-14.051752	-0.7133232	7.515135642286539e-45	3.3101330646256218e-43	0.3234341252699784	0.5309646381074953
Tra2a	-14.182006	-0.7368621	1.1841266654580469e-45	5.339010681288905e-44	0.3309935205183585	0.5338297481154624
Rabgap1l	-14.324938	-0.8721498	1.5286392956894717e-46	7.013009075147804e-45	0.25	0.4505883434454863
Pafah1b1	-14.535547	-0.6817985	7.213460600767866e-48	3.3985935945100914e-46	0.37904967602591794	0.5992982778697065
Rapgef6	-14.544186	-0.94244784	6.358288323770765e-48	3.0092070653764757e-46	0.25593952483801297	0.45694674266102836
Opcml	-14.602608	-1.6187173	2.7030526454767786e-48	1.285083940250933e-46	0.296976241900648	0.44036894036894036
Ralgapa1	-14.783003	-0.85206264	1.8856896258262627e-49	9.215703658525273e-48	0.2705183585313175	0.4790862290862291
Pan3	-14.819105	-0.9224427	1.1024376748924267e-49	5.4130464383593954e-48	0.259719222462203	0.4650517864803579
Arid1b	-14.931425	-0.8925887	2.058197590919529e-50	1.0298847420338626e-48	0.25377969762419006	0.4659557516700374
Nsd1	-14.951309	-0.7993332	1.527180479624394e-50	7.660015774116039e-49	0.2678185745140389	0.4803732303732304
Birc6	-15.260499	-0.7352096	1.4017177660461551e-52	7.365517464391902e-51	0.34287257019438444	0.5707084635656064
Taok1	-15.274856	-0.95944804	1.1247725137223529e-52	5.92512073434745e-51	0.2521598272138229	0.4611141753998897
Edil3	-15.379081	-1.1126555	2.261369023345113e-53	1.2314769595702243e-51	0.3018358531317495	0.48863148863148864
Sik3	-15.570213	-0.8012126	1.1601974576963077e-54	6.538897822059351e-53	0.357451403887689	0.5731139302567874
Unc5c	-15.609881	-1.0447483	6.235281694727872e-55	3.5524161959691457e-53	0.2580993520518359	0.46557271557271557
Son	-15.611031	-0.7370254	6.123966933082027e-55	3.498503834305117e-53	0.4130669546436285	0.6339094196237053
Pak5	-15.643239	-1.2378098	3.694495655247366e-55	2.122158791997706e-53	0.25377969762419006	0.45241159526873814
Rbm26	-15.715867	-0.8766707	1.1775863562802737e-55	6.83913450021391e-54	0.2726781857451404	0.49882024882024883
Cdc37l1	-15.783593	-1.1324179	4.035448529022109e-56	2.3699499680525923e-54	0.2505399568034557	0.4564717779003493
Septin7	-15.784311	-0.99717045	3.9898228169076907e-56	2.3497366623395124e-54	0.34557235421166305	0.541567077281363
Mef2a	-15.870959	-1.0983257	1.0069000701161864e-56	5.997348542629535e-55	0.26997840172786175	0.4808788380216952
Ube3a	-15.9401865	-1.1975774	3.3335897303479165e-57	2.0141798929819718e-55	0.25161987041036715	0.451829380400809
Faf1	-15.98077	-0.82111675	1.739831936061301e-57	1.0542576985971455e-55	0.296976241900648	0.5346264631978918
Csmd1	-16.04071	-1.437851	6.63912441836137e-58	4.058188995783221e-56	0.3542116630669546	0.5056689342403629
Asap1	-16.103926	-1.0115678	2.3942232455571642e-58	1.47206113097805e-56	0.2634989200863931	0.48195133909419624
Kansl1	-16.18019	-0.8424335	6.958082713426131e-59	4.3547212587967836e-57	0.32451403887688984	0.557777164920022
Nbea	-16.276615	-0.9143106	1.44650710820007e-59	9.134779527265863e-58	0.32451403887688984	0.5457804743519029
Ccdc88a	-16.391077	-0.87455106	2.2148767613553105e-60	1.4244511097722527e-58	0.2915766738660907	0.5286357786357786
Slc44a1	-16.513388	-1.0331081	2.9391242992859435e-61	1.9317141084272441e-59	0.29049676025917925	0.5122111907826193
Rora	-16.516037	-1.477094	2.8128784782654554e-61	1.8545537790979102e-59	0.29481641468682507	0.47186982901268615
Ktn1	-16.577873	-1.0292902	1.0073126525875309e-61	6.683328188022207e-60	0.2602591792656587	0.48500030642887787
Maml2	-16.844961	-1.1417402	1.1424363898467119e-63	7.98410711650872e-62	0.28779697624190065	0.4968131396702825
Tmem97	-16.86043	-0.98748267	8.794646874780539e-64	6.187535784451302e-62	0.26673866090712745	0.5008580008580008
Dip2c	-16.872261	-0.8348571	7.198800833682244e-64	5.098988455371011e-62	0.3353131749460043	0.5823221180364038
Dmxl1	-16.96871	-0.95180184	1.3997201796823713e-64	1.001588166799338e-62	0.2775377969762419	0.5142949071520501
Pkp4	-17.07178	-0.9921294	2.4074627836922042e-65	1.7465351115187111e-63	0.2894168466522678	0.5235490592633449
Ash1l	-17.092852	-0.8548894	1.6776483944507758e-65	1.2255601476674203e-63	0.33369330453563717	0.5806520806520806
Eml6	-17.15613	-0.9345904	5.655866042637574e-66	4.1901373657222396e-64	0.2915766738660907	0.5420267205981492
Sbf2	-17.163818	-0.97194684	4.954632928716152e-66	3.6967556577744784e-64	0.2796976241900648	0.5231353802782375
Mycbp2	-17.17102	-0.9760678	4.376613971103407e-66	3.288892061582582e-64	0.30885529157667385	0.5402187902187903
Ppp2r3a	-17.214035	-0.95717406	2.0839265635347146e-66	1.58302914243003e-64	0.26943844492440605	0.5146166574738004
Negr1	-17.274849	-1.3322135	7.276282988616986e-67	5.54743815052159e-65	0.2688984881209503	0.47399950971379545
Psd3	-17.354136	-1.0898684	1.8354104903900428e-67	1.4147506007910895e-65	0.2726781857451404	0.5086259729116872
Usp54	-17.474142	-1.0085783	2.2551563611980906e-68	1.7708467516434145e-66	0.3180345572354212	0.5519243733529448
Rbm6	-17.500319	-1.0638257	1.4247199774628094e-68	1.1271954357541608e-66	0.2548596112311015	0.4957559600416743
Zswim6	-17.517431	-1.0242902	1.054832534991461e-68	8.377128382057186e-67	0.2705183585313175	0.5130845130845131
Fbxl17	-17.527561	-1.0380919	8.827657764269564e-69	7.037287934816566e-67	0.2570194384449244	0.502895752895753
Exoc6b	-17.64036	-0.97984856	1.2069121339989748e-69	9.658060992909353e-68	0.2867170626349892	0.5351627137341423
Plcl1	-17.725199	-1.2640747	2.6796822901165694e-70	2.1691976407175286e-68	0.27159827213822896	0.49923392780535636
Srgap2	-17.760588	-1.5109341	1.4273394060768468e-70	1.1689686713987175e-68	0.28023758099352053	0.5003523932095361
Tmeff2	-17.980108	-1.4226623	2.7895081709739474e-72	2.3208265203428485e-70	0.3444924406047516	0.5422565422565423
Eif4g3	-18.045506	-1.0529189	8.557712714795138e-73	7.205662842505818e-71	0.28077753779697623	0.526306919164062
Babam2	-18.087133	-1.1028168	4.0248591731084515e-73	3.4302925781866583e-71	0.25161987041036715	0.5023288594717166
Rere	-18.100023	-0.80100894	3.185359443561609e-73	2.7258875956617428e-71	0.4055075593952484	0.6741741741741741
Prpf4b	-18.211727	-0.80312556	4.165952679395664e-74	3.594377114247304e-72	0.4357451403887689	0.7033462033462033
Trps1	-18.212896	-1.1949395	4.077910853328271e-74	3.5329536756562205e-72	0.25647948164146867	0.5000459643316786
Celf2	-18.338797	-1.0339946	4.0568421613201807e-75	3.5737711241276855e-73	0.37257019438444927	0.595621131335417
Tnrc6b	-18.484999	-0.9842184	2.727013919989255e-76	2.453844371094194e-74	0.3023758099352052	0.5622663479806337
Luc7l2	-18.52994	-0.8974359	1.1841829649355465e-76	1.070154312191322e-74	0.3963282937365011	0.6540111540111541
Rbm5	-18.657091	-1.0565611	1.1058994928406906e-77	1.0080995116042574e-75	0.2861771058315335	0.539529325243611
Baz2b	-19.060106	-1.1511846	5.416514341548423e-81	5.138580981217386e-79	0.2759179265658747	0.5324201752773181
Ppp3ca	-19.136034	-0.92459285	1.2654274288929582e-81	1.2114589714232767e-79	0.39200863930885527	0.6598179812465527
Gria2	-19.160624	-1.4143859	7.89233878641877e-82	7.590402522754858e-80	0.3045356371490281	0.5116902616902617
Rbfox1	-19.322765	-1.4015487	3.456287615814889e-83	3.402090429726524e-81	0.3601511879049676	0.5637065637065637
Snrnp70	-19.591166	-0.8488106	1.8392976239625744e-85	1.871976406990259e-83	0.4919006479481641	0.7509958938530367
Pnisr	-19.810118	-1.015468	2.4351038254603186e-87	2.5274448913168833e-85	0.33747300215982723	0.610881289452718
Oxr1	-20.09107	-1.3827326	8.833606564356233e-90	9.546669857128495e-88	0.2861771058315335	0.5312251026536741
Pde4d	-20.178656	-1.2696083	1.507912734300453e-90	1.6552302820598585e-88	0.2786177105831533	0.5413372556229699
Mbd5	-20.39557	-1.1186534	1.8306622039008323e-92	2.0415778599460026e-90	0.30129589632829373	0.5788747931605075
Gpatch8	-20.479923	-1.1339071	3.251682252417198e-93	3.685122708333999e-91	0.2964362850971922	0.5789514003799718
Akt3	-20.984833	-1.1951107	9.023921847062828e-98	1.0749746900313592e-95	0.28293736501079914	0.5695899981614267
Ctnnd2	-21.197943	-1.7168049	9.976439950865818e-100	1.2376688757979453e-97	0.2602591792656587	0.5039069681926824
Foxn3	-21.344929	-1.302981	4.3463408482804093e-101	5.556425745429699e-99	0.2705183585313175	0.5487528344671202
Atp8a1	-21.429249	-1.3200796	7.1322082023352384e-102	9.230486245071643e-100	0.2629589632829374	0.5468836183121898
Ntm	-21.54292	-2.1369882	6.169452570150702e-103	8.238773413106982e-101	0.275377969762419	0.49736471165042595
Nf1	-21.572763	-1.2589746	3.23760534285325e-103	4.351258565273156e-101	0.2661987041036717	0.558022308022308
Ncam2	-21.94013	-1.4165057	1.0759236630407065e-106	1.524176724277801e-104	0.34719222462203025	0.6019335662192805
Ptprd	-22.200686	-1.3499575	3.3825674011801764e-109	5.02970979667685e-107	0.5172786177105831	0.7053992768278483
Rbm39	-22.224398	-0.9608046	1.995389145410881e-109	2.988237773048895e-107	0.48596112311015116	0.7892228963657535
Adgrb3	-22.226019	-1.2003294	1.924660862406261e-109	2.903053211597818e-107	0.42332613390928725	0.6563553349267635
Tcf12	-22.441784	-1.0281489	1.5394660192189335e-111	2.4086898924585194e-109	0.4271058315334773	0.7376509162223448
Mast4	-22.477964	-1.4300905	6.819412564651247e-112	1.0750060438381808e-109	0.3493520518358531	0.6314733100447386
Macf1	-22.576778	-1.1068323	7.330219593080526e-113	1.1642832120342901e-110	0.408207343412527	0.7028865600294172
Macrod2	-22.69536	-1.4800739	4.978600358729812e-114	8.029333470856095e-112	0.2861771058315335	0.5636299564870993
Frmd5	-22.748487	-1.6185677	1.4853291224536891e-114	2.414062820260779e-112	0.30345572354211664	0.5736042164613593
Nav3	-22.922443	-1.644294	2.775563138851419e-116	4.582083210169989e-114	0.32451403887688984	0.5839308696451554
Erbb4	-22.93746	-1.8287988	1.965802783024408e-116	3.271033424515059e-114	0.28293736501079914	0.5309799595513881
Nfia	-23.004856	-1.2441627	4.1677901870822656e-117	6.990551124989343e-115	0.32235421166306694	0.6249157320585892
Slc8a1	-23.036339	-1.5103776	2.0162593645724253e-117	3.4091043417439898e-115	0.28293736501079914	0.5692069620641049
Phactr1	-23.12363	-1.5478278	2.6788767176802086e-118	4.641762748998616e-116	0.2937365010799136	0.5769289697861126
Nrxn1	-23.132286	-1.6325774	2.1920003592744417e-118	3.829789961045662e-116	0.4497840172786177	0.6403597475026046
Ank3	-23.172392	-1.6532382	8.646390619800146e-119	1.5233632414683184e-116	0.2705183585313175	0.5454587240301526
Clasp2	-23.268301	-1.3231384	9.286762024692311e-120	1.650052988217788e-117	0.2942764578833693	0.5967702396273825
Zcchc7	-23.314365	-1.1628488	3.169860143730347e-120	5.7790685020391705e-118	0.3439524838012959	0.6616412330698045
Dst	-23.350035	-1.0793979	1.3770559341762455e-120	2.5549871430034655e-118	0.42548596112311016	0.7340810197953055
Nlgn1	-23.441978	-1.641806	1.595985760534861e-121	2.987628344229812e-119	0.3596112311015119	0.5900900900900901
Npas3	-23.453392	-1.531836	1.2206314363583588e-121	2.3055638463684098e-119	0.3029157667386609	0.5865201936630509
Grm3	-23.585001	-2.017399	5.493798403731957e-123	1.0567245626848093e-120	0.26187904967602593	0.5302445302445302
Mdga2	-23.617456	-1.4749405	2.55048813362373e-123	5.044673038637276e-121	0.3466522678185745	0.606438070723785
Dock10	-23.62315	-1.6238335	2.2289911597813274e-123	4.4507646339024105e-121	0.2705183585313175	0.5588037016608445
Fmnl2	-23.792963	-1.2947328	3.9497188007477774e-125	8.198990532324545e-123	0.33423326133909287	0.6467181467181468
Dennd1a	-24.024214	-1.3718258	1.5531575241093775e-127	3.3570619227296093e-125	0.27159827213822896	0.59430348716063
Dlg2	-24.056965	-1.5046825	7.058190501096157e-128	1.5414793963123128e-125	0.42062634989200864	0.6418765704479991
Phlpp1	-24.299736	-1.5418091	1.9729259220802263e-130	4.496126617645003e-128	0.2937365010799136	0.5968162039590611
Exoc4	-24.42057	-1.4027759	1.0341799019071597e-131	2.3827050355368695e-129	0.2786177105831533	0.6049672121100692
Pde4b	-24.436083	-1.6572151	7.075517715446628e-132	1.6668011732815056e-129	0.3758099352051836	0.6511920083348655
Fnbp1	-24.51735	-1.7941538	9.648192661694151e-133	2.3251035327020642e-130	0.2980561555075594	0.5806980449837593
Adgrl3	-24.557686	-1.3551927	3.580105885488327e-133	8.830647058252739e-131	0.3623110151187905	0.6624532695961267
Tanc2	-24.643463	-1.5610365	4.324618230600249e-134	1.1057310466190832e-131	0.2629589632829374	0.5778788993074707
Auts2	-24.97667	-1.3645993	1.0961443436655457e-137	2.909083836619219e-135	0.4065874730021598	0.6968345896917325
Grik2	-25.233894	-1.5224267	1.7017558455852507e-140	4.7572017411387155e-138	0.3174946004319654	0.6242415885273028
Ank2	-25.373516	-1.3448204	4.9449348958246394e-142	1.4010203381872892e-139	0.3952483801295896	0.6796286082000368
Zeb2	-25.904264	-1.345577	5.962312607967695e-148	1.838321266744863e-145	0.43628509719222464	0.737620273334559
Elmo1	-26.403358	-1.7006605	1.25374165631197e-153	4.309171732169961e-151	0.27645788336933047	0.6001103143960287
Zbtb20	-26.4846	-1.4332016	1.4583565629712858e-154	5.095983949875996e-152	0.37742980561555073	0.6988723417294845
Gpm6b	-26.507435	-1.6017864	7.956531532345711e-155	2.827400679782376e-152	0.30831533477321815	0.6295581295581295
Ncam1	-26.612453	-1.5446973	4.871250330862103e-156	1.79176551643605e-153	0.34017278617710583	0.6574891217748361
Kdelr3	-26.969236	-1.4781139	3.3935956933895303e-160	1.3424552322189603e-157	0.2942764578833693	0.6529233314947601
Pcdh9	-27.262337	-1.4400387	1.1867591604328389e-163	5.293955863326574e-161	0.693304535637149	0.825565361279647
AABR07028615.1	-27.802942	-1.9639288	3.99670330915693e-170	2.0437775995069317e-167	0.3120950323974082	0.6091499662928235
Anks1b	-27.907185	-1.7775213	2.1828299726098886e-171	1.173467005275357e-168	0.4060475161987041	0.6504259361402218
Il1rapl1	-28.086878	-1.8977344	1.4169632633630569e-173	8.029203183694555e-171	0.38606911447084236	0.6410032481461053
Tcf4	-28.426641	-1.3015894	9.476486243655016e-178	5.843647370131503e-175	0.45788336933045354	0.7864650364650365
Tbc1d5	-28.985939	-1.5818565	9.895688512685962e-185	7.154241564033583e-182	0.2991360691144708	0.6822026107740393
Ssh2	-29.446499	-1.7868302	1.395816259282344e-190	1.1255647573889854e-187	0.3126349892008639	0.6771771771771772
Cadm2	-29.549309	-1.6994056	6.702595852712466e-192	5.8552760269987324e-189	0.4514038876889849	0.7122479622479623
Magi2	-29.851309	-1.7317816	8.442131247699259e-196	7.695553206054898e-193	0.41198704103671707	0.721655328798186
Lsamp	-31.643757	-1.9195579	9.2414332230422e-220	9.687794447715137e-217	0.5799136069114471	0.7855304283875713
Dock4	-34.58038	-2.0855212	4.9830606440386137e-262	6.964989964194238e-259	0.296976241900648	0.7291628363056935
Qki	-37.07437	-1.7120785	7.2730312288784315e-301	1.386239752224229e-297	0.5863930885529157	0.8753294110436968
Sdccag8	-37.396828	-2.0557666	4.399760487651347e-306	9.224537838409813e-303	0.3174946004319654	0.76285469142612
