# Supplementary material for: Single-cell RNA sequencing identifies microglial state changes associated with iTBS after ischemia–reperfusion injury
Source: PLoS One. 2026 Apr 20;21(4):e0346888. doi: 10.1371/journal.pone.0346888 (PMC13095131; doi:10.1371/journal.pone.0346888)
Supplement: S1 File — These materials provide additional support for the results presented in this study. (ZIP) [file pone.0346888.s005.zip › single-cell RNA sequencing/standard analysis/06-Cell_type_annotation/all_cells_features.xls]

	sample	group	n_genes_by_counts	total_counts	total_counts_mt	pct_counts_mt	total_counts_ribo	pct_counts_ribo	n_genes	doublet_score	predicted_doublet	cluster	cell_type
AAACCCAAGGCTATCT-1	Con1	Con	1445	2858.0	1.0	0.034989502	6.0	0.209937	1445	0.02852908484623935	False	2	Astrocytes
AAACCCAAGTACAGAT-1	Con1	Con	2022	3290.0	0.0	0.0	7.0	0.21276595	2022	0.21212121212121196	False	10	Excitatory neurons
AAACCCACAGCATACT-1	Con1	Con	1735	3281.0	4.0	0.12191405	7.0	0.21334958	1734	0.03735508802060972	False	2	Astrocytes
AAACCCACAGGTGACA-1	Con1	Con	1004	1735.0	0.0	0.0	3.0	0.17291066	1003	0.023664638269100743	False	1	OPCs
AAACCCAGTCATCCCT-1	Con1	Con	1304	2450.0	2.0	0.08163265	0.0	0.0	1304	0.020680878141902642	False	1	OPCs
AAACCCATCACCCTCA-1	Con1	Con	776	1032.0	1.0	0.09689923	4.0	0.3875969	775	0.018028846153846152	False	0	Oligodendrocytes
AAACCCATCGTGGACC-1	Con1	Con	998	1435.0	6.0	0.41811848	5.0	0.34843206	998	0.012725344644750794	False	2	Astrocytes
AAACCCATCTACTCAT-1	Con1	Con	1018	1520.0	0.0	0.0	3.0	0.19736841	1018	0.03735508802060972	False	0	Oligodendrocytes
AAACGAAAGATGCGAC-1	Con1	Con	823	1074.0	1.0	0.09310987	6.0	0.5586592	823	0.02303839732888147	False	3	Microglia
AAACGAAAGCATGCAG-1	Con1	Con	961	1418.0	0.0	0.0	5.0	0.3526093	961	0.01434878587196468	False	1	OPCs
AAACGAAAGCGAGGAG-1	Con1	Con	1194	2010.0	9.0	0.44776118	5.0	0.24875621	1194	0.02124919510624598	False	1	OPCs
AAACGAAAGGAGGTTC-1	Con1	Con	885	1184.0	3.0	0.25337836	3.0	0.25337836	884	0.046728971962616835	False	14	Endothelial cells
AAACGAAAGTCCTGCG-1	Con1	Con	1053	1502.0	0.0	0.0	8.0	0.5326232	1053	0.01611047180667434	False	1	OPCs
AAACGAACACCTGCGA-1	Con1	Con	946	1443.0	1.0	0.06930007	2.0	0.13860014	946	0.010171173406102706	False	2	Astrocytes
AAACGAACAGTTGTTG-1	Con1	Con	753	947.0	0.0	0.0	5.0	0.5279831	752	0.014775578477836634	False	3	Microglia
AAACGAACATCAGCTA-1	Con1	Con	1584	3266.0	0.0	0.0	6.0	0.18371096	1583	0.018028846153846152	False	1	OPCs
AAACGAAGTACAGAGC-1	Con1	Con	1046	1619.0	2.0	0.12353305	8.0	0.4941322	1046	0.023664638269100743	False	2	Astrocytes
AAACGAAGTCGAAACG-1	Con1	Con	723	899.0	0.0	0.0	2.0	0.2224694	723	0.031752254018032146	False	2	Astrocytes
AAACGAAGTTGCAACT-1	Con1	Con	1165	1667.0	2.0	0.119976	6.0	0.359928	1164	0.020680878141902642	False	3	Microglia
AAACGAAGTTGTGCCG-1	Con1	Con	548	686.0	1.0	0.1457726	0.0	0.0	548	0.017533432392273403	False	0	Oligodendrocytes
AAACGAAGTTGTGGCC-1	Con1	Con	688	978.0	3.0	0.30674845	6.0	0.6134969	688	0.022427440633245383	False	2	Astrocytes
AAACGAATCATTCACT-1	Con1	Con	1471	2773.0	1.0	0.03606203	7.0	0.2524342	1471	0.041723979825768004	False	6	Oligodendrocytes
AAACGAATCCGCTTAC-1	Con1	Con	1416	2342.0	0.0	0.0	3.0	0.12809564	1416	0.030911901081916535	False	2	Astrocytes
AAACGCTAGAGAGGTA-1	Con1	Con	911	1333.0	11.0	0.8252063	1.0	0.075018756	911	0.044138585666824874	False	1	OPCs
AAACGCTCACAGCTGC-1	Con1	Con	2210	5468.0	0.0	0.0	12.0	0.21945867	2210	0.01611047180667434	False	6	Oligodendrocytes
AAACGCTGTGCGTCGT-1	Con1	Con	605	751.0	0.0	0.0	5.0	0.66577893	604	0.025641025641025644	False	4	Excitatory neurons
AAACGCTGTGTTGCCG-1	Con1	Con	1502	2658.0	0.0	0.0	7.0	0.2633559	1502	0.04057709648331831	False	6	Oligodendrocytes
AAACGCTTCACGGGAA-1	Con1	Con	1121	1745.0	1.0	0.057306588	10.0	0.57306594	1121	0.01853539957459739	False	1	OPCs
AAACGCTTCAGACTGT-1	Con1	Con	711	975.0	9.0	0.9230769	3.0	0.30769232	711	0.014775578477836634	False	2	Astrocytes
AAAGAACAGCATCAGG-1	Con1	Con	1220	1908.0	7.0	0.36687633	5.0	0.2620545	1220	0.02704652001442482	False	2	Astrocytes
AAAGAACAGGCGAACT-1	Con1	Con	1390	2558.0	2.0	0.07818609	12.0	0.4691165	1390	0.02124919510624598	False	0	Oligodendrocytes
AAAGAACAGTAGATCA-1	Con1	Con	1317	2458.0	7.0	0.28478438	4.0	0.16273393	1317	0.03839441535776614	False	0	Oligodendrocytes
AAAGAACCAGGATCTT-1	Con1	Con	2470	6274.0	0.0	0.0	12.0	0.19126554	2468	0.020680878141902642	False	6	Oligodendrocytes
AAAGAACGTGAGCCAA-1	Con1	Con	1012	1464.0	2.0	0.13661201	9.0	0.6147541	1012	0.018028846153846152	False	2	Astrocytes
AAAGGATAGACTCATC-1	Con1	Con	1978	3784.0	32.0	0.84566593	8.0	0.21141648	1978	0.044138585666824874	False	1	OPCs
AAAGGATAGACTGTTC-1	Con1	Con	1128	1925.0	49.0	2.5454545	3.0	0.15584415	1128	0.02183121537960248	False	1	OPCs
AAAGGATAGGGAGAAT-1	Con1	Con	1083	1831.0	1.0	0.05461496	5.0	0.2730748	1083	0.025641025641025644	False	0	Oligodendrocytes
AAAGGATCAATCCAGT-1	Con1	Con	877	1244.0	0.0	0.0	4.0	0.3215434	877	0.02183121537960248	False	0	Oligodendrocytes
AAAGGATCATCGTCCT-1	Con1	Con	969	1280.0	43.0	3.3593752	8.0	0.625	968	0.052519893899204265	False	14	Endothelial cells
AAAGGATGTCGAATTC-1	Con1	Con	1056	1773.0	25.0	1.4100395	5.0	0.2820079	1056	0.013119143239625167	False	1	OPCs
AAAGGATGTCGCTTAA-1	Con1	Con	842	1225.0	0.0	0.0	4.0	0.3265306	842	0.02183121537960248	False	2	Astrocytes
AAAGGATGTGATAGAT-1	Con1	Con	1051	1446.0	1.0	0.0691563	4.0	0.2766252	1051	0.022427440633245383	False	2	Astrocytes
AAAGGATTCTAGACCA-1	Con1	Con	1606	3155.0	12.0	0.38034865	6.0	0.19017433	1606	0.017533432392273403	False	1	OPCs
AAAGGGCAGTCCTGTA-1	Con1	Con	1676	2986.0	46.0	1.5405225	4.0	0.13395847	1676	0.04951505870342011	False	4	Excitatory neurons
AAAGGGCCAAGGGTCA-1	Con1	Con	1061	1608.0	1.0	0.062189054	6.0	0.37313432	1061	0.022427440633245383	False	2	Astrocytes
AAAGGGCGTGAATAAC-1	Con1	Con	1324	2104.0	21.0	0.99809885	4.0	0.19011407	1324	0.022427440633245383	False	2	Astrocytes
AAAGGGCGTGATGTAA-1	Con1	Con	669	874.0	9.0	1.0297483	3.0	0.34324944	669	0.011224489795918367	False	1	OPCs
AAAGGGCGTGCGCTCA-1	Con1	Con	1105	1737.0	2.0	0.11514105	5.0	0.28785262	1105	0.02303839732888147	False	2	Astrocytes
AAAGGGCGTGGCCCAT-1	Con1	Con	775	994.0	13.0	1.307847	1.0	0.10060362	774	0.014775578477836634	False	3	Microglia
AAAGGGCGTGGGCTTC-1	Con1	Con	1247	1772.0	8.0	0.45146728	10.0	0.5643341	1247	0.025641025641025644	False	11	Fibroblasts
AAAGGGCGTTCGGCCA-1	Con1	Con	1304	1769.0	14.0	0.7914076	3.0	0.16958733	1302	0.18687589158345225	False	11	Fibroblasts
AAAGGTAAGAAACACT-1	Con1	Con	1043	1553.0	5.0	0.3219575	3.0	0.1931745	1043	0.030911901081916535	False	2	Astrocytes
AAAGGTAAGCAGGTCA-1	Con1	Con	1030	1561.0	1.0	0.0640615	4.0	0.256246	1029	0.02430674426566245	False	1	OPCs
AAAGGTAGTGACTAAA-1	Con1	Con	1076	1732.0	2.0	0.11547344	6.0	0.34642035	1076	0.005150214592274677	False	7	Neurons
AAAGGTAGTGGATGAC-1	Con1	Con	855	1178.0	2.0	0.16977929	7.0	0.5942275	855	0.017048794826572605	False	3	Microglia
AAAGGTATCAAGCCGC-1	Con1	Con	1516	2749.0	0.0	0.0	5.0	0.18188432	1516	0.018028846153846152	False	12	OPCs
AAAGGTATCATTACGG-1	Con1	Con	1111	1903.0	0.0	0.0	3.0	0.15764582	1111	0.0300952380952381	False	0	Oligodendrocytes
AAAGGTATCTGAGATC-1	Con1	Con	1392	2119.0	6.0	0.28315243	10.0	0.4719207	1391	0.06313890559230306	False	7	Neurons
AAAGTCCAGGCACAAC-1	Con1	Con	537	662.0	0.0	0.0	4.0	0.6042296	536	0.005407743889249405	False	0	Oligodendrocytes
AAAGTCCAGGCCCACT-1	Con1	Con	1189	1946.0	0.0	0.0	6.0	0.30832475	1189	0.02633451957295374	False	0	Oligodendrocytes
AAAGTCCAGGTTGGAC-1	Con1	Con	835	1179.0	10.0	0.8481764	2.0	0.16963528	835	0.01434878587196468	False	2	Astrocytes
AAAGTCCCAACTAGAA-1	Con1	Con	1014	1602.0	9.0	0.56179774	2.0	0.12484394	1014	0.044138585666824874	False	0	Oligodendrocytes
AAAGTCCCAACTTGGT-1	Con1	Con	1234	2231.0	0.0	0.0	7.0	0.31376064	1234	0.017048794826572605	False	1	OPCs
AAAGTCCCACTTGAGT-1	Con1	Con	2181	4561.0	1.0	0.021925017	11.0	0.24117517	2180	0.052519893899204265	False	7	Neurons
AAAGTCCCAGCTTTCC-1	Con1	Con	2667	7707.0	5.0	0.06487609	16.0	0.20760347	2666	0.04541062801932367	False	4	Excitatory neurons
AAAGTCCGTAGCGTTT-1	Con1	Con	954	1540.0	0.0	0.0	1.0	0.064935066	954	0.04951505870342011	False	0	Oligodendrocytes
AAAGTCCGTCATTGCA-1	Con1	Con	2576	5586.0	1.0	0.017901897	18.0	0.32223415	2576	0.06958762886597938	False	4	Excitatory neurons
AAAGTCCGTGCTTATG-1	Con1	Con	1211	1824.0	21.0	1.1513158	6.0	0.32894737	1211	0.017048794826572605	False	3	Microglia
AAAGTCCGTTTCCATT-1	Con1	Con	2596	6782.0	8.0	0.117959306	12.0	0.17693897	2592	0.07442489851150204	False	7	Neurons
AAAGTCCGTTTCCCAC-1	Con1	Con	1100	1979.0	6.0	0.30318344	1.0	0.05053057	1100	0.01853539957459739	False	1	OPCs
AAAGTCCGTTTCGGCG-1	Con1	Con	961	1267.0	4.0	0.31570637	5.0	0.394633	961	0.04809619238476953	False	2	Astrocytes
AAAGTGAAGCCATATC-1	Con1	Con	1451	2850.0	1.0	0.03508772	5.0	0.1754386	1451	0.024965325936199722	False	2	Astrocytes
AAAGTGAAGCCATCCG-1	Con1	Con	498	577.0	1.0	0.17331022	3.0	0.51993066	498	0.014775578477836634	False	3	Microglia
AAAGTGAAGGGCTTCC-1	Con1	Con	1152	1885.0	0.0	0.0	4.0	0.2122016	1152	0.012339196639537937	False	1	OPCs
AAAGTGACACCGAATT-1	Con1	Con	1102	1790.0	0.0	0.0	6.0	0.3351955	1101	0.03634826711749789	False	0	Oligodendrocytes
AAAGTGACATAAGATG-1	Con1	Con	990	1496.0	16.0	1.0695187	3.0	0.20053475	989	0.017048794826572605	False	1	OPCs
AAAGTGACATACTGTG-1	Con1	Con	1249	2180.0	2.0	0.09174312	4.0	0.18348624	1249	0.05577029265599116	False	0	Oligodendrocytes
AAAGTGACATGGCTGC-1	Con1	Con	805	1149.0	4.0	0.3481288	2.0	0.1740644	805	0.041723979825768004	False	7	Neurons
AAAGTGAGTACCACGC-1	Con1	Con	1684	3497.0	0.0	0.0	8.0	0.22876751	1683	0.025641025641025644	False	6	Oligodendrocytes
AAAGTGAGTCTACACA-1	Con1	Con	947	1386.0	15.0	1.0822511	5.0	0.36075035	946	0.02303839732888147	False	1	OPCs
AAAGTGAGTTAGTCGT-1	Con1	Con	446	521.0	3.0	0.57581574	3.0	0.57581574	446	0.007925407925407926	False	3	Microglia
AAAGTGATCGACCAAT-1	Con1	Con	623	829.0	0.0	0.0	4.0	0.48250905	622	0.006480446927374302	False	7	Neurons
AAAGTGATCTACCACC-1	Con1	Con	1049	1847.0	0.0	0.0	1.0	0.05414185	1049	0.01611047180667434	False	1	OPCs
AAATGGAAGCTAGAGC-1	Con1	Con	967	1345.0	6.0	0.44609666	3.0	0.22304833	967	0.018028846153846152	False	2	Astrocytes
AAATGGAAGCTGAGTG-1	Con1	Con	507	635.0	0.0	0.0	3.0	0.47244096	506	0.00983284169124877	False	0	Oligodendrocytes
AAATGGACAACGCATT-1	Con1	Con	1026	1614.0	6.0	0.3717472	3.0	0.1858736	1026	0.005407743889249405	False	7	Neurons
AAATGGACACTGCTTC-1	Con1	Con	1252	2174.0	0.0	0.0	7.0	0.32198712	1251	0.017048794826572605	False	0	Oligodendrocytes
AAATGGACAGTGGCTC-1	Con1	Con	1047	1461.0	3.0	0.20533882	3.0	0.20533882	1047	0.03735508802060972	False	2	Astrocytes
AAATGGAGTATCAGCT-1	Con1	Con	1617	3247.0	49.0	1.5090853	5.0	0.1539883	1617	0.029301277235161537	False	7	Neurons
AAATGGAGTCTGTCAA-1	Con1	Con	1853	2889.0	2.0	0.069228105	8.0	0.27691242	1853	0.08266276517922456	False	4	Excitatory neurons
AAATGGAGTTGGGATG-1	Con1	Con	783	1044.0	4.0	0.38314176	1.0	0.09578544	783	0.04291044776119403	False	2	Astrocytes
AAATGGATCATTTGCT-1	Con1	Con	3079	8361.0	1.0	0.011960292	23.0	0.2750867	3076	0.03350827614049254	False	7	Neurons
AAATGGATCCTACACC-1	Con1	Con	980	1409.0	2.0	0.14194465	1.0	0.07097232	979	0.019583462853590302	False	1	OPCs
AAATGGATCCTTATGT-1	Con1	Con	819	1147.0	1.0	0.08718396	2.0	0.17436792	818	0.018028846153846152	False	1	OPCs
AAATGGATCTCGTCGT-1	Con1	Con	609	764.0	0.0	0.0	5.0	0.65445024	609	0.007925407925407926	False	0	Oligodendrocytes
AACAAAGAGATACATG-1	Con1	Con	718	892.0	0.0	0.0	6.0	0.67264575	718	0.019583462853590302	False	8	Microglia
AACAAAGAGCAGCGAT-1	Con1	Con	995	1608.0	6.0	0.37313432	6.0	0.37313432	995	0.04809619238476953	False	12	OPCs
AACAAAGCAAGTGGGT-1	Con1	Con	1008	1483.0	0.0	0.0	1.0	0.06743088	1008	0.04291044776119403	False	0	Oligodendrocytes
AACAAAGCAGAAGTGC-1	Con1	Con	1138	1737.0	9.0	0.5181347	3.0	0.17271157	1138	0.019583462853590302	False	1	OPCs
AACAAAGCATGAGAAT-1	Con1	Con	1465	2468.0	0.0	0.0	7.0	0.28363046	1464	0.007332722273143905	False	2	Astrocytes
AACAAAGGTGGCTAGA-1	Con1	Con	580	794.0	2.0	0.25188917	2.0	0.25188917	579	0.012339196639537937	False	4	Excitatory neurons
AACAAAGGTTCTCTCG-1	Con1	Con	1548	3008.0	8.0	0.26595744	3.0	0.099734046	1546	0.03350827614049254	False	0	Oligodendrocytes
AACAAAGTCCGATTAG-1	Con1	Con	1195	1835.0	3.0	0.16348775	5.0	0.27247956	1195	0.01611047180667434	False	2	Astrocytes
AACAAAGTCCTCAGAA-1	Con1	Con	4011	14874.0	2.0	0.013446283	30.0	0.20169422	4007	0.025641025641025644	False	10	Excitatory neurons
AACAAAGTCTATCGGA-1	Con1	Con	571	669.0	5.0	0.7473842	3.0	0.4484305	571	0.012725344644750794	False	3	Microglia
AACAACCAGGGTCACA-1	Con1	Con	1376	2470.0	0.0	0.0	1.0	0.04048583	1376	0.022427440633245383	False	1	OPCs
AACAACCAGGTCCTGC-1	Con1	Con	2311	4682.0	22.0	0.46988463	14.0	0.2990175	2307	0.05098855359001041	False	4	Excitatory neurons
AACAACCCAACGGGTA-1	Con1	Con	2261	5834.0	12.0	0.20569079	10.0	0.17140898	2261	0.005935370411079359	False	7	Neurons
AACAACCCACCCAACG-1	Con1	Con	1527	2891.0	18.0	0.6226219	4.0	0.13836043	1527	0.04291044776119403	False	6	Oligodendrocytes
AACAACCCAGAATTCC-1	Con1	Con	1305	2364.0	0.0	0.0	5.0	0.21150592	1305	0.02183121537960248	False	2	Astrocytes
AACAACCTCAGTCCGG-1	Con1	Con	1141	1577.0	6.0	0.38046926	8.0	0.50729233	1141	0.03442622950819672	False	3	Microglia
AACAAGAAGAAACTAC-1	Con1	Con	432	519.0	0.0	0.0	4.0	0.7707129	432	0.007626531083891843	False	3	Microglia
AACAAGAAGATGAATC-1	Con1	Con	954	1246.0	1.0	0.08025682	10.0	0.80256826	954	0.013930620049166897	False	3	Microglia
AACAAGAAGCAAATGT-1	Con1	Con	765	974.0	22.0	2.258727	1.0	0.10266941	765	0.052519893899204265	False	1	OPCs
AACAAGAAGCCATTCA-1	Con1	Con	1428	2773.0	0.0	0.0	6.0	0.21637218	1428	0.03735508802060972	False	2	Astrocytes
AACAAGAAGGAACGCT-1	Con1	Con	1199	1838.0	1.0	0.054406963	3.0	0.1632209	1199	0.03537245110278818	False	2	Astrocytes
AACAAGAAGGCTCTCG-1	Con1	Con	710	863.0	0.0	0.0	4.0	0.4634994	710	0.02430674426566245	False	3	Microglia
AACAAGACAGAGTGTG-1	Con1	Con	908	1324.0	3.0	0.2265861	2.0	0.1510574	908	0.02633451957295374	False	0	Oligodendrocytes
AACAAGACAGCGGTTC-1	Con1	Con	546	731.0	8.0	1.0943913	5.0	0.68399453	546	0.024965325936199722	False	2	Astrocytes
AACAAGACATGTCAGT-1	Con1	Con	725	986.0	0.0	0.0	4.0	0.4056795	725	0.029301277235161537	False	0	Oligodendrocytes
AACAAGAGTCTCCCTA-1	Con1	Con	1538	2498.0	16.0	0.6405124	1.0	0.040032025	1538	0.023664638269100743	False	2	Astrocytes
AACAAGAGTTAGGGTG-1	Con1	Con	913	1298.0	9.0	0.6933744	3.0	0.2311248	913	0.029301277235161537	False	2	Astrocytes
AACAAGATCGCAGTTA-1	Con1	Con	742	932.0	6.0	0.64377683	1.0	0.10729614	742	0.02430674426566245	False	3	Microglia
AACAAGATCGTAACTG-1	Con1	Con	522	629.0	0.0	0.0	3.0	0.47694752	522	0.002783300198807157	False	0	Oligodendrocytes
AACAAGATCGTGGGTC-1	Con1	Con	1065	1534.0	0.0	0.0	7.0	0.45632333	1065	0.01657458563535912	False	0	Oligodendrocytes
AACAAGATCGTTACCC-1	Con1	Con	1308	2176.0	10.0	0.45955884	7.0	0.3216912	1308	0.041723979825768004	False	2	Astrocytes
AACAAGATCTTTCCAA-1	Con1	Con	757	994.0	0.0	0.0	0.0	0.0	755	0.02430674426566245	False	1	OPCs
AACACACAGTCTCGTA-1	Con1	Con	1534	2972.0	10.0	0.33647376	12.0	0.4037685	1534	0.03537245110278818	False	6	Oligodendrocytes
AACACACAGTGCCCGT-1	Con1	Con	751	942.0	0.0	0.0	6.0	0.6369427	751	0.02124919510624598	False	3	Microglia
AACACACAGTTAGTGA-1	Con1	Con	659	812.0	17.0	2.093596	1.0	0.12315271	659	0.01434878587196468	False	3	Microglia
AACACACGTCGCTGCA-1	Con1	Con	1099	1719.0	1.0	0.05817336	5.0	0.2908668	1099	0.03839441535776614	False	0	Oligodendrocytes
AACACACTCGCTCATC-1	Con1	Con	1263	2011.0	7.0	0.34808552	7.0	0.34808552	1263	0.02633451957295374	False	2	Astrocytes
AACACACTCGTCTACC-1	Con1	Con	1339	2672.0	2.0	0.074850306	5.0	0.18712574	1339	0.04809619238476953	False	6	Oligodendrocytes
AACAGGGAGACGAGCT-1	Con1	Con	1620	3558.0	3.0	0.084317036	10.0	0.2810568	1620	0.027777777777777776	False	6	Oligodendrocytes
AACAGGGAGATGCGAC-1	Con1	Con	2901	6878.0	6.0	0.08723466	39.0	0.5670253	2900	0.039467849223946784	False	7	Neurons
AACAGGGCATGGACAG-1	Con1	Con	1069	1550.0	0.0	0.0	4.0	0.25806454	1067	0.012339196639537937	False	3	Microglia
AACAGGGCATGGCTAT-1	Con1	Con	1543	2752.0	2.0	0.072674416	8.0	0.29069766	1542	0.019053472649047328	False	1	OPCs
AACAGGGGTATTGCCA-1	Con1	Con	1155	1892.0	0.0	0.0	2.0	0.10570824	1155	0.02183121537960248	False	0	Oligodendrocytes
AACAGGGTCGTCCTTG-1	Con1	Con	1334	2146.0	9.0	0.4193849	2.0	0.093196645	1334	0.029301277235161537	False	2	Astrocytes
AACCAACAGAGTGGCT-1	Con1	Con	757	970.0	2.0	0.20618558	3.0	0.30927834	756	0.02183121537960248	False	3	Microglia
AACCAACAGCTTTCCC-1	Con1	Con	3456	12194.0	12.0	0.09840905	18.0	0.14761358	3451	0.046728971962616835	False	4	Excitatory neurons
AACCAACAGGAACGAA-1	Con1	Con	626	780.0	0.0	0.0	2.0	0.25641027	626	0.007332722273143905	False	0	Oligodendrocytes
AACCAACCACGCAGTC-1	Con1	Con	2129	5112.0	42.0	0.8215962	17.0	0.33255085	2128	0.019053472649047328	False	1	OPCs
AACCAACCACGCGTGT-1	Con1	Con	676	831.0	0.0	0.0	1.0	0.12033695	676	0.01434878587196468	False	2	Astrocytes
AACCAACCAGTGTGCC-1	Con1	Con	1107	1734.0	0.0	0.0	8.0	0.461361	1107	0.041723979825768004	False	2	Astrocytes
AACCAACGTAGCTGCC-1	Con1	Con	1009	1534.0	3.0	0.19556715	6.0	0.3911343	1009	0.04291044776119403	False	0	Oligodendrocytes
AACCAACGTAGTCACT-1	Con1	Con	1517	2725.0	5.0	0.18348624	5.0	0.18348624	1517	0.039467849223946784	False	2	Astrocytes
AACCAACGTCGCGTTG-1	Con1	Con	1232	2025.0	0.0	0.0	10.0	0.4938272	1232	0.031752254018032146	False	7	Neurons
AACCAACGTGTTTGCA-1	Con1	Con	2057	3905.0	1.0	0.025608195	9.0	0.23047374	2057	0.02124919510624598	False	6	Oligodendrocytes
AACCAACGTTCGGCTG-1	Con1	Con	738	1027.0	0.0	0.0	4.0	0.38948393	738	0.03442622950819672	False	2	Astrocytes
AACCAACGTTTACACG-1	Con1	Con	943	1352.0	0.0	0.0	4.0	0.295858	943	0.01853539957459739	False	1	OPCs
AACCAACTCACTTGTT-1	Con1	Con	931	1397.0	0.0	0.0	6.0	0.42949176	931	0.01611047180667434	False	0	Oligodendrocytes
AACCAACTCCACACCT-1	Con1	Con	2170	4217.0	0.0	0.0	10.0	0.23713541	2170	0.02704652001442482	False	2	Astrocytes
AACCAACTCGGTGTAT-1	Con1	Con	730	984.0	0.0	0.0	5.0	0.5081301	730	0.008538899430740038	False	2	Astrocytes
AACCACAAGAGCGACT-1	Con1	Con	1011	1472.0	3.0	0.20380434	4.0	0.27173913	1010	0.01657458563535912	False	7	Neurons
AACCACAAGAGTTGCG-1	Con1	Con	1032	1488.0	30.0	2.016129	10.0	0.672043	1032	0.013119143239625167	False	0	Oligodendrocytes
AACCACAAGCGAATGC-1	Con1	Con	1022	1899.0	3.0	0.15797788	2.0	0.10531859	1021	0.022427440633245383	False	0	Oligodendrocytes
AACCACAAGCTGACCC-1	Con1	Con	714	945.0	0.0	0.0	5.0	0.52910054	714	0.03261734287987272	False	0	Oligodendrocytes
AACCACAAGGATTTAG-1	Con1	Con	1358	2289.0	15.0	0.655308	4.0	0.17474881	1358	0.014775578477836634	False	1	OPCs
AACCACACAAACCGGA-1	Con1	Con	992	1517.0	4.0	0.2636783	5.0	0.3295979	991	0.02633451957295374	False	7	Neurons
AACCACACAGATAAAC-1	Con1	Con	976	1283.0	6.0	0.46765393	6.0	0.46765393	975	0.05577029265599116	False	3	Microglia
AACCACACAGTGTACT-1	Con1	Con	2511	6339.0	4.0	0.06310143	17.0	0.26818112	2508	0.07442489851150204	False	12	OPCs
AACCACAGTTGACGGA-1	Con1	Con	1142	1723.0	0.0	0.0	11.0	0.63842136	1141	0.02012578616352201	False	0	Oligodendrocytes
AACCATGAGGCTTAGG-1	Con1	Con	952	1240.0	12.0	0.96774197	7.0	0.5645161	952	0.07702984038861904	False	12	OPCs
AACCATGAGTGGATAT-1	Con1	Con	941	1417.0	0.0	0.0	5.0	0.35285816	941	0.025641025641025644	False	0	Oligodendrocytes
AACCATGCACATGTTG-1	Con1	Con	1322	2056.0	0.0	0.0	9.0	0.43774316	1322	0.03261734287987272	False	1	OPCs
AACCATGCAGCGGTTC-1	Con1	Con	1142	2673.0	58.0	2.1698465	25.0	0.9352787	1131	0.1987951807228915	False	15	Monocytes
AACCATGCAGGAACCA-1	Con1	Con	985	1423.0	5.0	0.35137033	4.0	0.28109628	985	0.04809619238476953	False	0	Oligodendrocytes
AACCATGCATGGAACG-1	Con1	Con	1471	2345.0	2.0	0.08528785	9.0	0.38379532	1471	0.03634826711749789	False	4	Excitatory neurons
AACCATGGTCATGACT-1	Con1	Con	1581	3555.0	2.0	0.056258794	6.0	0.16877638	1581	0.015211267605633802	False	1	OPCs
AACCATGGTCCCTCAT-1	Con1	Con	947	1625.0	1.0	0.06153846	6.0	0.36923078	947	0.017533432392273403	False	0	Oligodendrocytes
AACCCAAAGCTGCCAC-1	Con1	Con	757	1002.0	1.0	0.0998004	2.0	0.1996008	756	0.01611047180667434	False	0	Oligodendrocytes
AACCCAAAGGAAGTGA-1	Con1	Con	1391	2350.0	0.0	0.0	4.0	0.17021276	1391	0.019053472649047328	False	1	OPCs
AACCCAACAGCAGGAT-1	Con1	Con	1718	3148.0	26.0	0.82592124	6.0	0.1905972	1718	0.02012578616352201	False	2	Astrocytes
AACCCAAGTCACAGTT-1	Con1	Con	3359	10528.0	2.0	0.018996961	26.0	0.24696049	3356	0.07702984038861904	False	4	Excitatory neurons
AACCCAATCCAAAGGG-1	Con1	Con	731	1007.0	46.0	4.568024	7.0	0.69513404	731	0.019583462853590302	False	2	Astrocytes
AACCTGAAGAATGTTG-1	Con1	Con	773	1060.0	1.0	0.094339624	3.0	0.2830189	773	0.019583462853590302	False	1	OPCs
AACCTGAAGGACTATA-1	Con1	Con	503	573.0	2.0	0.34904015	2.0	0.34904015	503	0.05577029265599116	False	3	Microglia
AACCTGACAACCCTCT-1	Con1	Con	1579	3133.0	9.0	0.28726462	5.0	0.15959145	1579	0.046728971962616835	False	6	Oligodendrocytes
AACCTGACACTTCTCG-1	Con1	Con	1575	2925.0	12.0	0.4102564	14.0	0.47863248	1575	0.01434878587196468	False	4	Excitatory neurons
AACCTGACAGAATGTA-1	Con1	Con	1047	1782.0	0.0	0.0	0.0	0.0	1047	0.019053472649047328	False	2	Astrocytes
AACCTGACATAACGGG-1	Con1	Con	761	1022.0	0.0	0.0	2.0	0.19569471	761	0.025641025641025644	False	2	Astrocytes
AACCTGACATGGCTAT-1	Con1	Con	2016	5967.0	15.0	0.25138262	6.0	0.10055305	2016	0.05098855359001041	False	4	Excitatory neurons
AACCTGAGTCATAACC-1	Con1	Con	3157	9948.0	0.0	0.0	34.0	0.34177724	3156	0.06519065190651906	False	7	Neurons
AACCTGAGTGGACTGA-1	Con1	Con	1420	3002.0	1.0	0.03331113	5.0	0.16655563	1420	0.03350827614049254	False	12	OPCs
AACCTGAGTGGAGGTT-1	Con1	Con	770	1029.0	1.0	0.09718173	1.0	0.09718173	769	0.02124919510624598	False	2	Astrocytes
AACCTGATCTCGCTTG-1	Con1	Con	1341	2271.0	2.0	0.088066936	5.0	0.22016734	1341	0.04291044776119403	False	0	Oligodendrocytes
AACCTTTAGACCACGA-1	Con1	Con	1429	2559.0	0.0	0.0	6.0	0.23446658	1429	0.03350827614049254	False	6	Oligodendrocytes
AACCTTTAGACGAAGA-1	Con1	Con	899	1300.0	2.0	0.15384616	2.0	0.15384616	899	0.02852908484623935	False	2	Astrocytes
AACCTTTGTCAAATCC-1	Con1	Con	1307	2185.0	0.0	0.0	6.0	0.27459955	1306	0.05098855359001041	False	0	Oligodendrocytes
AACCTTTGTTACGTAC-1	Con1	Con	1463	2897.0	3.0	0.103555396	7.0	0.24162927	1463	0.02633451957295374	False	0	Oligodendrocytes
AACCTTTTCAGCGCAC-1	Con1	Con	1209	2114.0	0.0	0.0	3.0	0.14191107	1209	0.04541062801932367	False	0	Oligodendrocytes
AACCTTTTCGCCGATG-1	Con1	Con	1586	3249.0	7.0	0.21545091	1.0	0.0307787	1586	0.019583462853590302	False	1	OPCs
AACCTTTTCTAACGGT-1	Con1	Con	710	983.0	0.0	0.0	3.0	0.30518818	709	0.020680878141902642	False	1	OPCs
AACGAAAAGAGTCAAT-1	Con1	Con	854	1308.0	1.0	0.076452605	2.0	0.15290521	854	0.046728971962616835	False	0	Oligodendrocytes
AACGAAACAGCATTGT-1	Con1	Con	791	1058.0	1.0	0.09451796	2.0	0.18903592	791	0.0070438536696205405	False	0	Oligodendrocytes
AACGAAAGTGGATACG-1	Con1	Con	947	1242.0	2.0	0.16103059	5.0	0.40257648	945	0.024965325936199722	False	4	Excitatory neurons
AACGAAAGTTGCAACT-1	Con1	Con	428	511.0	1.0	0.19569471	1.0	0.19569471	428	0.03839441535776614	False	4	Excitatory neurons
AACGAAATCCAACCAA-1	Con1	Con	1102	1834.0	0.0	0.0	3.0	0.16357689	1102	0.03839441535776614	False	0	Oligodendrocytes
AACGAAATCCTCTTTC-1	Con1	Con	1531	2839.0	4.0	0.14089468	4.0	0.14089468	1531	0.023664638269100743	False	6	Oligodendrocytes
AACGGGAAGCCTCTGG-1	Con1	Con	1108	1823.0	14.0	0.7679649	1.0	0.05485464	1108	0.027777777777777776	False	0	Oligodendrocytes
AACGGGAAGGTAAAGG-1	Con1	Con	487	584.0	0.0	0.0	6.0	1.0273973	487	0.007332722273143905	False	0	Oligodendrocytes
AACGGGACAATCGCAT-1	Con1	Con	1645	3058.0	3.0	0.09810333	3.0	0.09810333	1645	0.04541062801932367	False	6	Oligodendrocytes
AACGGGAGTCCAGCAC-1	Con1	Con	536	678.0	1.0	0.14749262	3.0	0.44247788	536	0.025641025641025644	False	0	Oligodendrocytes
AACGGGAGTTCAAGTC-1	Con1	Con	1251	1674.0	1.0	0.059737153	7.0	0.4181601	1251	0.2271186440677966	False	10	Excitatory neurons
AACGGGATCAGGACAG-1	Con1	Con	1144	1929.0	8.0	0.41472265	4.0	0.20736133	1143	0.020680878141902642	False	2	Astrocytes
AACGGGATCCAATCTT-1	Con1	Con	1524	3039.0	2.0	0.06581113	12.0	0.39486676	1524	0.022427440633245383	False	7	Neurons
AACGGGATCTCGCGTT-1	Con1	Con	2051	4726.0	0.0	0.0	13.0	0.27507406	2049	0.03839441535776614	False	12	OPCs
AACGGGATCTTAGCTT-1	Con1	Con	1231	1885.0	3.0	0.15915118	8.0	0.4244032	1231	0.08571428571428574	False	11	Fibroblasts
AACGTCAAGAAGCGCT-1	Con1	Con	859	1237.0	3.0	0.24252224	1.0	0.080840744	858	0.041723979825768004	False	2	Astrocytes
AACGTCAAGGGCTAAC-1	Con1	Con	474	558.0	16.0	2.8673835	2.0	0.35842294	474	0.03839441535776614	False	12	OPCs
AACGTCAAGTCACTAC-1	Con1	Con	726	955.0	2.0	0.20942408	2.0	0.20942408	726	0.019053472649047328	False	2	Astrocytes
AACGTCAAGTTCGCAT-1	Con1	Con	836	1474.0	1.0	0.0678426	3.0	0.20352781	836	0.013520822065981609	False	0	Oligodendrocytes
AACGTCACAATTCGTG-1	Con1	Con	1378	2407.0	2.0	0.08309098	4.0	0.16618197	1378	0.020680878141902642	False	2	Astrocytes
AACGTCACACAGCTTA-1	Con1	Con	676	843.0	1.0	0.118623964	4.0	0.47449586	675	0.018028846153846152	False	3	Microglia
AACGTCACAGAACTTC-1	Con1	Con	1093	1708.0	2.0	0.117096014	5.0	0.29274005	1093	0.04057709648331831	False	0	Oligodendrocytes
AACGTCATCAACCTCC-1	Con1	Con	2028	5244.0	0.0	0.0	12.0	0.22883295	2028	0.02124919510624598	False	12	OPCs
AACGTCATCGCAGTGC-1	Con1	Con	1133	1778.0	1.0	0.056242973	0.0	0.0	1133	0.024965325936199722	False	1	OPCs
AACTTCTAGCCTCTCT-1	Con1	Con	841	1267.0	0.0	0.0	6.0	0.4735596	841	0.027777777777777776	False	0	Oligodendrocytes
AACTTCTAGTCCGCCA-1	Con1	Con	2243	4261.0	0.0	0.0	14.0	0.32856137	2243	0.020680878141902642	False	5	Microglia
AACTTCTAGTTACTCG-1	Con1	Con	1290	2426.0	1.0	0.041220117	3.0	0.12366035	1290	0.027777777777777776	False	0	Oligodendrocytes
AACTTCTAGTTCTCTT-1	Con1	Con	1281	2275.0	0.0	0.0	4.0	0.17582418	1281	0.03735508802060972	False	2	Astrocytes
AACTTCTCAGTCTTCC-1	Con1	Con	882	1335.0	0.0	0.0	6.0	0.4494382	882	0.03735508802060972	False	2	Astrocytes
AACTTCTCATAAGCAA-1	Con1	Con	1309	2249.0	0.0	0.0	9.0	0.40017787	1308	0.014775578477836634	False	1	OPCs
AACTTCTGTAGGACTG-1	Con1	Con	854	1190.0	0.0	0.0	5.0	0.4201681	854	0.010515773660490738	False	2	Astrocytes
AACTTCTGTGGGACAT-1	Con1	Con	1549	3204.0	2.0	0.06242197	12.0	0.37453184	1548	0.04951505870342011	False	12	OPCs
AACTTCTGTTACGCCG-1	Con1	Con	1670	3419.0	0.0	0.0	6.0	0.1754899	1670	0.02704652001442482	False	6	Oligodendrocytes
AACTTCTTCAAGCGTT-1	Con1	Con	1351	2362.0	6.0	0.254022	16.0	0.677392	1350	0.017048794826572605	False	0	Oligodendrocytes
AACTTCTTCAGGTGTT-1	Con1	Con	1340	2373.0	12.0	0.505689	7.0	0.29498523	1340	0.02852908484623935	False	2	Astrocytes
AACTTCTTCTTAATCC-1	Con1	Con	1229	2254.0	0.0	0.0	7.0	0.310559	1229	0.010866818296689413	False	0	Oligodendrocytes
AAGAACAAGCATTTGC-1	Con1	Con	995	1465.0	4.0	0.27303755	3.0	0.20477816	995	0.023664638269100743	False	2	Astrocytes
AAGAACAAGTGAGCCA-1	Con1	Con	647	754.0	1.0	0.132626	3.0	0.397878	647	0.02124919510624598	False	11	Fibroblasts
AAGAACACAGACCAGA-1	Con1	Con	1476	2642.0	12.0	0.45420137	5.0	0.18925057	1476	0.015211267605633802	False	1	OPCs
AAGAACAGTCGTACAT-1	Con1	Con	1364	2446.0	2.0	0.08176614	7.0	0.28618154	1363	0.006205673758865249	False	7	Neurons
AAGAACAGTTCGATTG-1	Con1	Con	2904	7894.0	19.0	0.24068911	17.0	0.21535344	2902	0.041723979825768004	False	4	Excitatory neurons
AAGAACAGTTTCGATG-1	Con1	Con	558	664.0	4.0	0.6024096	7.0	1.0542169	558	0.014775578477836634	False	3	Microglia
AAGAACATCGGCCTTT-1	Con1	Con	653	803.0	0.0	0.0	3.0	0.373599	653	0.010171173406102706	False	3	Microglia
AAGACAAAGGAACGCT-1	Con1	Con	958	1481.0	10.0	0.6752194	7.0	0.4726536	958	0.030911901081916535	False	0	Oligodendrocytes
AAGACAAAGTGAATAC-1	Con1	Con	1572	2862.0	12.0	0.4192872	1.0	0.0349406	1572	0.031752254018032146	False	4	Excitatory neurons
AAGACAAGTACACTCA-1	Con1	Con	1101	1461.0	0.0	0.0	4.0	0.27378508	1100	0.057497181510710274	False	8	Microglia
AAGACAAGTGTGGTCC-1	Con1	Con	1418	2500.0	8.0	0.32	7.0	0.28	1417	0.07702984038861904	False	7	Neurons
AAGACAAGTGTGTGGA-1	Con1	Con	529	631.0	0.0	0.0	2.0	0.31695724	529	0.011960478419136767	False	3	Microglia
AAGACAAGTTCACCGG-1	Con1	Con	526	628.0	5.0	0.79617834	3.0	0.47770703	526	0.0070438536696205405	False	3	Microglia
AAGACAATCAATCCGA-1	Con1	Con	1603	2979.0	1.0	0.03356831	7.0	0.23497818	1603	0.01611047180667434	False	6	Oligodendrocytes
AAGACAATCCAAGAGG-1	Con1	Con	1720	2947.0	6.0	0.20359688	9.0	0.3053953	1718	0.027777777777777776	False	7	Neurons
AAGACAATCCAGTTCC-1	Con1	Con	659	778.0	2.0	0.2570694	2.0	0.2570694	658	0.04541062801932367	False	11	Fibroblasts
AAGACAATCCGGCAAC-1	Con1	Con	1268	1992.0	0.0	0.0	7.0	0.35140562	1268	0.02852908484623935	False	1	OPCs
AAGACAATCTCGTGGG-1	Con1	Con	1202	2022.0	19.0	0.9396637	2.0	0.09891196	1202	0.03634826711749789	False	2	Astrocytes
AAGACAATCTTGGTGA-1	Con1	Con	855	1236.0	14.0	1.132686	2.0	0.1618123	855	0.04057709648331831	False	2	Astrocytes
AAGACTCAGACCAAGC-1	Con1	Con	994	1405.0	2.0	0.14234875	7.0	0.49822065	994	0.04809619238476953	False	14	Endothelial cells
AAGACTCAGGTAGGCT-1	Con1	Con	813	1092.0	5.0	0.4578755	8.0	0.73260075	813	0.1987951807228915	False	4	Excitatory neurons
AAGACTCAGTGCTCAT-1	Con1	Con	992	1719.0	3.0	0.17452008	2.0	0.11634672	992	0.03261734287987272	False	0	Oligodendrocytes
AAGACTCCAACATCGT-1	Con1	Con	656	895.0	11.0	1.2290503	4.0	0.44692737	656	0.020680878141902642	False	0	Oligodendrocytes
AAGACTCCACTTGAAC-1	Con1	Con	1117	1826.0	0.0	0.0	3.0	0.16429353	1117	0.030911901081916535	False	0	Oligodendrocytes
AAGACTCGTGGCTACC-1	Con1	Con	1964	3574.0	9.0	0.2518187	18.0	0.5036374	1963	0.05577029265599116	False	4	Excitatory neurons
AAGACTCGTGGGACAT-1	Con1	Con	720	934.0	0.0	0.0	3.0	0.32119915	720	0.017048794826572605	False	0	Oligodendrocytes
AAGACTCGTGTGCCTG-1	Con1	Con	1181	1909.0	10.0	0.52383447	1.0	0.05238345	1181	0.013930620049166897	False	2	Astrocytes
AAGACTCGTTCGAACT-1	Con1	Con	436	516.0	0.0	0.0	1.0	0.19379845	436	0.005150214592274677	False	0	Oligodendrocytes
AAGACTCTCCTGGCTT-1	Con1	Con	1467	2466.0	6.0	0.243309	6.0	0.243309	1467	0.03261734287987272	False	6	Oligodendrocytes
AAGACTCTCGCTGTCT-1	Con1	Con	1187	1787.0	1.0	0.05595971	6.0	0.33575824	1187	0.015211267605633802	False	2	Astrocytes
AAGATAGAGTCCTGTA-1	Con1	Con	1885	4081.0	2.0	0.0490076	14.0	0.3430532	1885	0.05098855359001041	False	4	Excitatory neurons
AAGATAGAGTGATCGG-1	Con1	Con	809	1076.0	5.0	0.464684	4.0	0.3717472	809	0.010866818296689413	False	7	Neurons
AAGATAGCAAGCCATT-1	Con1	Con	1259	2105.0	1.0	0.047505938	6.0	0.28503564	1259	0.015656134358098494	False	1	OPCs
AAGATAGGTTATAGAG-1	Con1	Con	915	1342.0	3.0	0.22354694	3.0	0.22354694	915	0.013119143239625167	False	1	OPCs
AAGATAGTCAACACGT-1	Con1	Con	2895	9681.0	5.0	0.05164756	14.0	0.14461316	2894	0.06733794839521713	False	4	Excitatory neurons
AAGATAGTCCTGTTAT-1	Con1	Con	1495	2632.0	17.0	0.6458967	8.0	0.30395138	1495	0.010515773660490738	False	7	Neurons
AAGCATCCAAGAATAC-1	Con1	Con	856	1228.0	11.0	0.89576554	5.0	0.40716612	856	0.04951505870342011	False	14	Endothelial cells
AAGCATCCAGATTCGT-1	Con1	Con	1228	2214.0	14.0	0.63233966	1.0	0.04516712	1228	0.03261734287987272	False	0	Oligodendrocytes
AAGCATCCATGAGAAT-1	Con1	Con	1001	1523.0	0.0	0.0	1.0	0.06565988	1001	0.01853539957459739	False	1	OPCs
AAGCATCGTCCAGCAC-1	Con1	Con	1566	2754.0	8.0	0.29048657	8.0	0.29048657	1565	0.02704652001442482	False	1	OPCs
AAGCATCTCACTTCTA-1	Con1	Con	957	1293.0	6.0	0.46403712	4.0	0.30935806	957	0.02633451957295374	False	2	Astrocytes
AAGCATCTCCTCTTTC-1	Con1	Con	921	1368.0	0.0	0.0	6.0	0.4385965	921	0.030911901081916535	False	0	Oligodendrocytes
AAGCATCTCGTGCTCT-1	Con1	Con	492	573.0	0.0	0.0	5.0	0.8726004	492	0.008853792773390766	False	3	Microglia
AAGCATCTCTGTTCAT-1	Con1	Con	2641	7569.0	0.0	0.0	9.0	0.118906066	2641	0.031752254018032146	False	4	Excitatory neurons
AAGCATCTCTTCCGTG-1	Con1	Con	1874	4184.0	0.0	0.0	2.0	0.04780115	1874	0.029301277235161537	False	4	Excitatory neurons
AAGCCATCACCAGACC-1	Con1	Con	1236	2158.0	34.0	1.5755329	7.0	0.3243744	1235	0.015211267605633802	False	13	Oligodendrocytes
AAGCCATTCTAGAGCT-1	Con1	Con	1341	2354.0	42.0	1.7841971	5.0	0.21240442	1341	0.01611047180667434	False	0	Oligodendrocytes
AAGCGAGAGAGGTCGT-1	Con1	Con	933	1331.0	2.0	0.15026297	3.0	0.22539443	933	0.02430674426566245	False	1	OPCs
AAGCGAGAGTAAACAC-1	Con1	Con	683	886.0	3.0	0.33860046	4.0	0.45146728	683	0.03442622950819672	False	0	Oligodendrocytes
AAGCGAGAGTAGTCAA-1	Con1	Con	1194	1903.0	1.0	0.052548606	6.0	0.31529164	1194	0.013930620049166897	False	1	OPCs
AAGCGAGCAAAGGGTC-1	Con1	Con	958	1459.0	10.0	0.68540096	8.0	0.5483208	958	0.029301277235161537	False	0	Oligodendrocytes
AAGCGAGCAAGGCGTA-1	Con1	Con	1029	1635.0	0.0	0.0	1.0	0.061162077	1029	0.01434878587196468	False	1	OPCs
AAGCGAGCACCCAATA-1	Con1	Con	1424	2937.0	9.0	0.30643514	8.0	0.2723868	1423	0.030911901081916535	False	12	OPCs
AAGCGAGCAGTGTATC-1	Con1	Con	1403	2497.0	0.0	0.0	0.0	0.0	1403	0.017533432392273403	False	0	Oligodendrocytes
AAGCGAGGTAACACCT-1	Con1	Con	1167	1839.0	1.0	0.05437738	7.0	0.38064167	1167	0.03350827614049254	False	0	Oligodendrocytes
AAGCGAGGTAGCTGCC-1	Con1	Con	802	1038.0	8.0	0.7707129	7.0	0.6743738	802	0.02124919510624598	False	3	Microglia
AAGCGAGGTCGCCTAG-1	Con1	Con	1919	4255.0	52.0	1.2220917	13.0	0.30552292	1919	0.025641025641025644	False	6	Oligodendrocytes
AAGCGAGGTCTTAGTG-1	Con1	Con	2483	5252.0	1.0	0.019040367	12.0	0.22848439	2481	0.04291044776119403	False	4	Excitatory neurons
AAGCGAGGTGGTTCTA-1	Con1	Con	463	555.0	2.0	0.36036038	0.0	0.0	463	0.017048794826572605	False	2	Astrocytes
AAGCGAGTCAGTCACA-1	Con1	Con	1145	1664.0	2.0	0.12019231	5.0	0.30048078	1145	0.03735508802060972	False	2	Astrocytes
AAGCGAGTCCATCTCG-1	Con1	Con	857	1174.0	0.0	0.0	2.0	0.17035775	857	0.01434878587196468	False	3	Microglia
AAGCGAGTCCGATTAG-1	Con1	Con	1162	2215.0	1.0	0.045146726	6.0	0.27088037	1162	0.03634826711749789	False	12	OPCs
AAGCGAGTCGGTTGTA-1	Con1	Con	1872	3841.0	370.0	9.632908	152.0	3.9573028	1871	0.05577029265599116	False	9	Excitatory neurons
AAGCGAGTCGTAGTGT-1	Con1	Con	3236	8098.0	10.0	0.123487286	16.0	0.19757964	3236	0.14958775029446406	False	4	Excitatory neurons
AAGCGTTAGAAACTGT-1	Con1	Con	497	578.0	2.0	0.34602076	3.0	0.51903117	497	0.018028846153846152	False	2	Astrocytes
AAGCGTTAGACGATAT-1	Con1	Con	1140	1547.0	14.0	0.90497744	4.0	0.25856498	1139	0.02183121537960248	False	3	Microglia
AAGCGTTAGTCCCAAT-1	Con1	Con	1340	2223.0	3.0	0.13495277	5.0	0.22492127	1339	0.023664638269100743	False	1	OPCs
AAGCGTTAGTGAATAC-1	Con1	Con	1575	3143.0	0.0	0.0	9.0	0.2863506	1575	0.03261734287987272	False	12	OPCs
AAGCGTTAGTTCCAGT-1	Con1	Con	600	717.0	1.0	0.13947001	1.0	0.13947001	600	0.04809619238476953	False	14	Endothelial cells
AAGCGTTGTACGATTC-1	Con1	Con	729	931.0	1.0	0.107411385	7.0	0.7518797	729	0.01611047180667434	False	3	Microglia
AAGCGTTGTGGTCAAG-1	Con1	Con	519	659.0	0.0	0.0	5.0	0.75872535	519	0.009500609013398295	False	0	Oligodendrocytes
AAGGAATAGGCTCAAG-1	Con1	Con	659	886.0	0.0	0.0	2.0	0.22573364	659	0.03261734287987272	False	2	Astrocytes
AAGGAATCAAATCAAG-1	Con1	Con	2011	3677.0	1.0	0.027196083	8.0	0.21756867	2008	0.06733794839521713	False	4	Excitatory neurons
AAGGAATCAAGGCTTT-1	Con1	Con	619	796.0	0.0	0.0	5.0	0.6281407	619	0.019053472649047328	False	2	Astrocytes
AAGGAATGTATGCTTG-1	Con1	Con	496	577.0	1.0	0.17331022	4.0	0.6932409	495	0.010171173406102706	False	3	Microglia
AAGGTAAAGAATTGTG-1	Con1	Con	647	786.0	1.0	0.12722646	4.0	0.5089058	647	0.010866818296689413	False	3	Microglia
AAGGTAAAGACGGATC-1	Con1	Con	670	822.0	0.0	0.0	5.0	0.60827255	670	0.010515773660490738	False	2	Astrocytes
AAGGTAAAGCTTTCTT-1	Con1	Con	490	551.0	7.0	1.2704175	3.0	0.5444646	489	0.044138585666824874	False	14	Endothelial cells
AAGGTAAGTAAGGCCA-1	Con1	Con	1002	1482.0	7.0	0.47233468	10.0	0.67476386	1002	0.039467849223946784	False	0	Oligodendrocytes
AAGGTAAGTACGAAAT-1	Con1	Con	1576	3069.0	1.0	0.032583904	7.0	0.22808732	1576	0.02852908484623935	False	6	Oligodendrocytes
AAGGTAAGTAGTTCCA-1	Con1	Con	1087	1753.0	1.0	0.05704507	4.0	0.22818027	1087	0.004896742601660635	False	7	Neurons
AAGGTAAGTATAGGGC-1	Con1	Con	805	1044.0	1.0	0.09578544	3.0	0.28735632	805	0.03735508802060972	False	2	Astrocytes
AAGGTAATCAAGCTGT-1	Con1	Con	1019	1346.0	5.0	0.37147102	7.0	0.5200594	1019	0.017048794826572605	False	3	Microglia
AAGGTAATCCGTGTGG-1	Con1	Con	1413	2460.0	0.0	0.0	3.0	0.12195122	1413	0.02704652001442482	False	1	OPCs
AAGGTAATCGAACCTA-1	Con1	Con	964	1465.0	3.0	0.20477816	5.0	0.3412969	964	0.04541062801932367	False	14	Endothelial cells
AAGTACCAGCACACCC-1	Con1	Con	2543	8250.0	1.0	0.012121212	15.0	0.18181819	2541	0.007925407925407926	False	7	Neurons
AAGTACCCAAGTGTCT-1	Con1	Con	758	987.0	0.0	0.0	2.0	0.20263426	758	0.01158897759464332	False	1	OPCs
AAGTACCCACAGCTTA-1	Con1	Con	1046	1619.0	7.0	0.43236566	5.0	0.30883262	1046	0.022427440633245383	False	2	Astrocytes
AAGTACCCACGGCCAT-1	Con1	Con	1675	3309.0	1.0	0.030220611	8.0	0.24176489	1675	0.031752254018032146	False	2	Astrocytes
AAGTACCCAGTAGGAC-1	Con1	Con	1168	1907.0	0.0	0.0	3.0	0.15731515	1166	0.027777777777777776	False	2	Astrocytes
AAGTACCCAGTCGCAC-1	Con1	Con	1229	2196.0	0.0	0.0	4.0	0.18214937	1229	0.03442622950819672	False	2	Astrocytes
AAGTACCCATCTGCGG-1	Con1	Con	1238	2443.0	5.0	0.2046664	6.0	0.24559969	1237	0.041723979825768004	False	0	Oligodendrocytes
AAGTACCCATTGAGCT-1	Con1	Con	1040	1748.0	0.0	0.0	6.0	0.34324944	1040	0.02633451957295374	False	0	Oligodendrocytes
AAGTACCGTAGCGATG-1	Con1	Con	503	603.0	1.0	0.16583748	5.0	0.8291874	503	0.018028846153846152	False	3	Microglia
AAGTACCGTCAGGTGA-1	Con1	Con	1254	2293.0	0.0	0.0	8.0	0.34888792	1253	0.014775578477836634	False	0	Oligodendrocytes
AAGTACCGTGGATACG-1	Con1	Con	875	1226.0	2.0	0.16313213	3.0	0.24469821	875	0.009174311926605505	False	0	Oligodendrocytes
AAGTACCGTTCGGCTG-1	Con1	Con	1064	1796.0	0.0	0.0	5.0	0.27839643	1064	0.01657458563535912	False	0	Oligodendrocytes
AAGTACCTCCACTTTA-1	Con1	Con	1714	3474.0	6.0	0.17271157	3.0	0.08635578	1714	0.05411255411255409	False	6	Oligodendrocytes
AAGTCGTAGCACTAGG-1	Con1	Con	814	1036.0	1.0	0.096525095	3.0	0.28957528	814	0.052519893899204265	False	1	OPCs
AAGTCGTAGTGACCTT-1	Con1	Con	877	1175.0	2.0	0.17021276	6.0	0.5106383	877	0.006480446927374302	False	0	Oligodendrocytes
AAGTCGTCAATGGCAG-1	Con1	Con	634	778.0	2.0	0.2570694	6.0	0.7712082	634	0.05577029265599116	False	1	OPCs
AAGTCGTGTTATAGAG-1	Con1	Con	568	705.0	2.0	0.28368795	2.0	0.28368795	568	0.02303839732888147	False	3	Microglia
AAGTCGTTCCATCTAT-1	Con1	Con	451	550.0	1.0	0.18181819	1.0	0.18181819	451	0.014775578477836634	False	2	Astrocytes
AAGTCGTTCGCACGGT-1	Con1	Con	859	1154.0	3.0	0.25996533	7.0	0.6065858	859	0.02303839732888147	False	3	Microglia
AAGTCGTTCGGCTCTT-1	Con1	Con	1469	2305.0	0.0	0.0	9.0	0.3904555	1469	0.03350827614049254	False	2	Astrocytes
AAGTGAAAGGACGCTA-1	Con1	Con	654	864.0	0.0	0.0	4.0	0.46296296	654	0.02430674426566245	False	1	OPCs
AAGTGAAAGGCCGCTT-1	Con1	Con	3340	9179.0	8.0	0.08715547	21.0	0.22878309	3338	0.04951505870342011	False	4	Excitatory neurons
AAGTGAAAGTAGTCCT-1	Con1	Con	1044	1870.0	0.0	0.0	5.0	0.26737967	1044	0.01434878587196468	False	0	Oligodendrocytes
AAGTGAACAACCCGCA-1	Con1	Con	1755	3920.0	44.0	1.1224489	10.0	0.25510204	1754	0.04057709648331831	False	4	Excitatory neurons
AAGTGAACAAGCGATG-1	Con1	Con	486	581.0	0.0	0.0	3.0	0.5163511	486	0.008538899430740038	False	0	Oligodendrocytes
AAGTGAACAGCGCTTG-1	Con1	Con	721	956.0	8.0	0.83682007	5.0	0.5230126	721	0.02303839732888147	False	3	Microglia
AAGTGAAGTCATGACT-1	Con1	Con	1124	1770.0	0.0	0.0	4.0	0.2259887	1124	0.019583462853590302	False	1	OPCs
AAGTGAAGTTCCACGG-1	Con1	Con	1637	3265.0	0.0	0.0	8.0	0.24502295	1637	0.02183121537960248	False	6	Oligodendrocytes
AAGTGAATCAAAGCCT-1	Con1	Con	1509	2753.0	3.0	0.10897203	5.0	0.18162006	1509	0.02633451957295374	False	2	Astrocytes
AAGTGAATCAGCGTCG-1	Con1	Con	430	526.0	13.0	2.471483	0.0	0.0	430	0.005935370411079359	False	2	Astrocytes
AAGTTCGAGCTGACAG-1	Con1	Con	1052	1570.0	0.0	0.0	2.0	0.12738854	1052	0.01853539957459739	False	0	Oligodendrocytes
AAGTTCGAGGCACCAA-1	Con1	Con	934	1415.0	0.0	0.0	4.0	0.28268552	934	0.02303839732888147	False	1	OPCs
AAGTTCGAGGCCTGCT-1	Con1	Con	1315	1900.0	15.0	0.78947365	10.0	0.5263158	1314	0.025641025641025644	False	3	Microglia
AAGTTCGCAAGGTCTT-1	Con1	Con	1113	1737.0	0.0	0.0	6.0	0.34542313	1113	0.02633451957295374	False	0	Oligodendrocytes
AAGTTCGCAATTGCGT-1	Con1	Con	1685	2739.0	1.0	0.036509674	10.0	0.36509675	1685	0.022427440633245383	False	2	Astrocytes
AAGTTCGCACGGATCC-1	Con1	Con	2101	4481.0	6.0	0.13389868	14.0	0.31243026	2101	0.007626531083891843	False	7	Neurons
AAGTTCGGTACGCTTA-1	Con1	Con	1197	2353.0	8.0	0.3399915	4.0	0.16999575	1197	0.044138585666824874	False	0	Oligodendrocytes
AAGTTCGGTATCGAAA-1	Con1	Con	1168	1900.0	24.0	1.263158	7.0	0.36842105	1168	0.01611047180667434	False	1	OPCs
AAGTTCGTCCGTGGGT-1	Con1	Con	1216	2184.0	0.0	0.0	4.0	0.18315019	1216	0.015211267605633802	False	0	Oligodendrocytes
AATAGAGAGCGAGGAG-1	Con1	Con	573	803.0	1.0	0.124533	9.0	1.120797	573	0.015211267605633802	False	4	Excitatory neurons
AATAGAGAGCGATCGA-1	Con1	Con	820	1171.0	4.0	0.34158838	6.0	0.51238257	820	0.013520822065981609	False	4	Excitatory neurons
AATAGAGAGGTCACCC-1	Con1	Con	772	1048.0	0.0	0.0	2.0	0.1908397	772	0.01853539957459739	False	1	OPCs
AATAGAGAGTTAGAAC-1	Con1	Con	1147	2152.0	3.0	0.1394052	9.0	0.41821563	1146	0.04291044776119403	False	7	Neurons
AATAGAGCACAAGCAG-1	Con1	Con	915	1387.0	0.0	0.0	4.0	0.28839222	914	0.05098855359001041	False	0	Oligodendrocytes
AATAGAGCATCGGCCA-1	Con1	Con	1570	2606.0	1.0	0.038372986	8.0	0.3069839	1569	0.07977207977207974	False	4	Excitatory neurons
AATAGAGTCTGCATAG-1	Con1	Con	1332	2294.0	3.0	0.13077593	6.0	0.26155186	1331	0.02430674426566245	False	2	Astrocytes
AATCACGAGCAAGTGC-1	Con1	Con	1011	1624.0	7.0	0.43103448	7.0	0.43103448	1011	0.04541062801932367	False	0	Oligodendrocytes
AATCACGAGCTAAGTA-1	Con1	Con	609	767.0	0.0	0.0	0.0	0.0	609	0.008538899430740038	False	1	OPCs
AATCACGAGGAGGTTC-1	Con1	Con	933	1223.0	4.0	0.32706457	3.0	0.24529845	933	0.019583462853590302	False	3	Microglia
AATCACGAGGGTTAAT-1	Con1	Con	2046	3878.0	0.0	0.0	13.0	0.33522433	2046	0.02633451957295374	False	7	Neurons
AATCACGCAAACCGGA-1	Con1	Con	958	1411.0	1.0	0.07087172	7.0	0.49610206	958	0.02124919510624598	False	0	Oligodendrocytes
AATCACGCACCTTCCA-1	Con1	Con	1973	5328.0	4.0	0.075075075	6.0	0.11261261	1972	0.057497181510710274	False	6	Oligodendrocytes
AATCACGTCATCCTAT-1	Con1	Con	2186	5251.0	7.0	0.13330795	16.0	0.30470386	2185	0.03634826711749789	False	4	Excitatory neurons
AATCGACAGAAGTGTT-1	Con1	Con	856	1078.0	0.0	0.0	5.0	0.4638219	856	0.01611047180667434	False	3	Microglia
AATCGACAGAGGGTCT-1	Con1	Con	1251	2139.0	5.0	0.2337541	4.0	0.18700327	1251	0.008538899430740038	False	7	Neurons
AATCGACAGTCAGCGA-1	Con1	Con	914	1422.0	7.0	0.49226442	8.0	0.5625879	914	0.004159733777038269	False	7	Neurons
AATCGACGTAGCGATG-1	Con1	Con	708	882.0	1.0	0.11337869	5.0	0.56689346	708	0.01611047180667434	False	3	Microglia
AATCGACGTGAGTTTC-1	Con1	Con	745	976.0	17.0	1.7418033	6.0	0.6147541	744	0.010515773660490738	False	2	Astrocytes
AATCGACTCCGAGGCT-1	Con1	Con	1157	1565.0	15.0	0.9584664	10.0	0.63897765	1157	0.02852908484623935	False	11	Fibroblasts
AATCGACTCCGTAGGC-1	Con1	Con	824	1220.0	0.0	0.0	2.0	0.16393442	823	0.027777777777777776	False	7	Neurons
AATCGACTCGTCTACC-1	Con1	Con	874	1176.0	2.0	0.17006803	1.0	0.08503401	873	0.01853539957459739	False	1	OPCs
AATCGACTCTGCTGAA-1	Con1	Con	899	1179.0	0.0	0.0	9.0	0.7633588	899	0.013520822065981609	False	3	Microglia
AATCGTGAGCTAGAAT-1	Con1	Con	2085	4214.0	1.0	0.023730421	9.0	0.2135738	2084	0.07702984038861904	False	7	Neurons
AATCGTGAGGTGCTAG-1	Con1	Con	1389	2548.0	0.0	0.0	6.0	0.23547882	1389	0.02430674426566245	False	1	OPCs
AATCGTGAGTTGGCTT-1	Con1	Con	1224	1794.0	13.0	0.7246377	5.0	0.2787068	1224	0.020680878141902642	False	2	Astrocytes
AATCGTGCAAAGCAAT-1	Con1	Con	1271	2179.0	0.0	0.0	6.0	0.27535567	1271	0.039467849223946784	False	0	Oligodendrocytes
AATCGTGCAGTCAGCC-1	Con1	Con	1061	1489.0	0.0	0.0	3.0	0.20147751	1061	0.029301277235161537	False	2	Astrocytes
AATCGTGCATCGCCTT-1	Con1	Con	861	1144.0	10.0	0.87412584	7.0	0.6118881	860	0.02704652001442482	False	3	Microglia
AATCGTGGTCTGATAC-1	Con1	Con	655	885.0	2.0	0.2259887	4.0	0.4519774	655	0.02704652001442482	False	2	Astrocytes
AATCGTGGTTGAGAGC-1	Con1	Con	1746	3885.0	2.0	0.051480055	16.0	0.41184044	1745	0.019583462853590302	False	7	Neurons
AATCGTGTCCTACAAG-1	Con1	Con	796	1038.0	2.0	0.19267823	5.0	0.4816956	796	0.01853539957459739	False	3	Microglia
AATCGTGTCTATCCAT-1	Con1	Con	995	1436.0	3.0	0.20891365	1.0	0.06963788	995	0.02124919510624598	False	1	OPCs
AATCGTGTCTTCTGTA-1	Con1	Con	953	1265.0	2.0	0.15810277	10.0	0.7905139	953	0.02704652001442482	False	3	Microglia
AATGAAGCAAGACGGT-1	Con1	Con	960	1410.0	7.0	0.49645388	4.0	0.28368795	959	0.025641025641025644	False	0	Oligodendrocytes
AATGAAGCAATTCACG-1	Con1	Con	1276	2231.0	13.0	0.58269835	11.0	0.49305245	1276	0.046728971962616835	False	0	Oligodendrocytes
AATGAAGCATGGAATA-1	Con1	Con	587	728.0	0.0	0.0	5.0	0.6868132	587	0.03735508802060972	False	1	OPCs
AATGAAGGTATCGATC-1	Con1	Con	1152	1955.0	12.0	0.6138107	4.0	0.20460358	1152	0.03442622950819672	False	0	Oligodendrocytes
AATGAAGGTGTACGCC-1	Con1	Con	1126	1579.0	24.0	1.5199493	7.0	0.44331855	1126	0.013520822065981609	False	0	Oligodendrocytes
AATGAAGTCAAGAAAC-1	Con1	Con	1304	2276.0	0.0	0.0	7.0	0.30755714	1304	0.05411255411255409	False	0	Oligodendrocytes
AATGAAGTCCTCGCAT-1	Con1	Con	999	1524.0	0.0	0.0	4.0	0.2624672	999	0.02303839732888147	False	2	Astrocytes
AATGACCAGAGAAGGT-1	Con1	Con	902	1402.0	12.0	0.8559201	1.0	0.07132668	902	0.03350827614049254	False	0	Oligodendrocytes
AATGACCAGGGCTAAC-1	Con1	Con	2001	4798.0	9.0	0.18757816	9.0	0.18757816	2001	0.017048794826572605	False	1	OPCs
AATGACCCAGCTATAC-1	Con1	Con	2001	4253.0	0.0	0.0	17.0	0.39971784	1999	0.02303839732888147	False	7	Neurons
AATGACCCAGGACAGT-1	Con1	Con	818	1092.0	1.0	0.09157509	4.0	0.36630037	818	0.007626531083891843	False	0	Oligodendrocytes
AATGACCGTCATCTAG-1	Con1	Con	1657	2950.0	21.0	0.7118644	11.0	0.37288135	1657	0.02430674426566245	False	1	OPCs
AATGACCGTGGAATGC-1	Con1	Con	1123	1581.0	8.0	0.50600886	3.0	0.18975332	1123	0.02012578616352201	False	3	Microglia
AATGACCGTGTCTTCC-1	Con1	Con	1780	3468.0	10.0	0.2883506	9.0	0.25951558	1779	0.04057709648331831	False	6	Oligodendrocytes
AATGACCTCCATTTCA-1	Con1	Con	966	1419.0	1.0	0.07047216	7.0	0.49330512	966	0.015211267605633802	False	1	OPCs
AATGACCTCCTTTGAT-1	Con1	Con	1147	1848.0	0.0	0.0	6.0	0.32467532	1147	0.03350827614049254	False	0	Oligodendrocytes
AATGACCTCGCACGGT-1	Con1	Con	2665	6199.0	1.0	0.016131634	11.0	0.17744797	2664	0.039467849223946784	False	7	Neurons
AATGACCTCTCGACGG-1	Con1	Con	1194	1993.0	8.0	0.40140492	4.0	0.20070246	1194	0.03350827614049254	False	0	Oligodendrocytes
AATGACCTCTGGAAGG-1	Con1	Con	1726	2972.0	18.0	0.60565275	12.0	0.4037685	1726	0.02852908484623935	False	2	Astrocytes
AATGCCAAGACAAGCC-1	Con1	Con	1335	2547.0	0.0	0.0	7.0	0.27483314	1335	0.019583462853590302	False	0	Oligodendrocytes
AATGCCAAGCACGATG-1	Con1	Con	726	889.0	2.0	0.22497189	6.0	0.6749156	726	0.01611047180667434	False	3	Microglia
AATGCCAAGGAATGTT-1	Con1	Con	521	656.0	0.0	0.0	0.0	0.0	521	0.017533432392273403	False	2	Astrocytes
AATGCCACATGTGCCG-1	Con1	Con	1707	3786.0	1.0	0.0264131	18.0	0.4754358	1706	0.02183121537960248	False	12	OPCs
AATGCCACATGTGGCC-1	Con1	Con	1701	3144.0	2.0	0.06361323	9.0	0.28625956	1700	0.015656134358098494	False	1	OPCs
AATGCCAGTAGCGTCC-1	Con1	Con	646	778.0	6.0	0.7712082	4.0	0.5141388	645	0.02124919510624598	False	8	Microglia
AATGCCAGTGTTAGCT-1	Con1	Con	1305	2168.0	1.0	0.04612546	0.0	0.0	1305	0.022427440633245383	False	1	OPCs
AATGCCATCAGGAGAC-1	Con1	Con	938	1228.0	1.0	0.08143322	4.0	0.3257329	938	0.01611047180667434	False	3	Microglia
AATGCCATCAGTGTCA-1	Con1	Con	1284	2002.0	1.0	0.04995005	11.0	0.5494506	1284	0.025641025641025644	False	4	Excitatory neurons
AATGGAAAGTCACTAC-1	Con1	Con	1480	2728.0	24.0	0.8797654	8.0	0.29325512	1480	0.02124919510624598	False	1	OPCs
AATGGAAGTCATTGCA-1	Con1	Con	768	974.0	0.0	0.0	2.0	0.20533882	767	0.017533432392273403	False	3	Microglia
AATGGAAGTGAGATCG-1	Con1	Con	966	1465.0	0.0	0.0	3.0	0.20477816	966	0.012339196639537937	False	1	OPCs
AATGGCTAGGATTTAG-1	Con1	Con	553	688.0	7.0	1.0174419	5.0	0.72674423	553	0.019053472649047328	False	3	Microglia
AATGGCTCAGGCGTTC-1	Con1	Con	1205	2017.0	0.0	0.0	5.0	0.2478929	1205	0.02124919510624598	False	0	Oligodendrocytes
AATGGCTGTACAATAG-1	Con1	Con	847	1131.0	0.0	0.0	4.0	0.35366932	847	0.01611047180667434	False	3	Microglia
AATGGCTTCCATAGAC-1	Con1	Con	3439	9980.0	60.0	0.60120237	20.0	0.2004008	3435	0.030911901081916535	False	7	Neurons
AATGGCTTCGGTAGAG-1	Con1	Con	674	911.0	0.0	0.0	2.0	0.21953897	674	0.01853539957459739	False	2	Astrocytes
AATGGCTTCTCCGATC-1	Con1	Con	1099	1732.0	0.0	0.0	3.0	0.17321017	1099	0.039467849223946784	False	0	Oligodendrocytes
AATGGCTTCTGTGCGG-1	Con1	Con	1652	3056.0	7.0	0.2290576	8.0	0.2617801	1652	0.030911901081916535	False	7	Neurons
AATGGCTTCTTCGTGC-1	Con1	Con	1166	1857.0	22.0	1.1847064	7.0	0.37695205	1166	0.02124919510624598	False	1	OPCs
AATTCCTAGCGTCAGA-1	Con1	Con	1475	2488.0	14.0	0.5627009	14.0	0.5627009	1474	0.06733794839521713	False	4	Excitatory neurons
AATTCCTAGCTGGCTC-1	Con1	Con	1741	3642.0	0.0	0.0	7.0	0.19220209	1741	0.011224489795918367	False	1	OPCs
AATTCCTAGGAGTATT-1	Con1	Con	1023	1676.0	2.0	0.11933175	7.0	0.4176611	1023	0.029301277235161537	False	0	Oligodendrocytes
AATTCCTCAGCTGTTA-1	Con1	Con	849	1048.0	0.0	0.0	4.0	0.3816794	849	0.1664516129032258	False	10	Excitatory neurons
AATTCCTGTCAGTCTA-1	Con1	Con	1010	1568.0	4.0	0.25510204	6.0	0.38265306	1010	0.057497181510710274	False	0	Oligodendrocytes
AATTCCTTCAGACTGT-1	Con1	Con	1246	1905.0	0.0	0.0	1.0	0.052493438	1246	0.05411255411255409	False	1	OPCs
AATTCCTTCATCACTT-1	Con1	Con	1756	3944.0	0.0	0.0	5.0	0.12677485	1756	0.012339196639537937	False	1	OPCs
AATTCCTTCCGCACGA-1	Con1	Con	726	916.0	10.0	1.091703	3.0	0.32751092	726	0.015656134358098494	False	3	Microglia
AATTTCCAGCTTACGT-1	Con1	Con	727	998.0	1.0	0.1002004	4.0	0.4008016	727	0.0300952380952381	False	2	Astrocytes
AATTTCCAGGATTACA-1	Con1	Con	1227	2164.0	0.0	0.0	4.0	0.18484288	1226	0.04809619238476953	False	0	Oligodendrocytes
AATTTCCCATACTGAC-1	Con1	Con	1601	2901.0	6.0	0.20682523	7.0	0.24129611	1601	0.03735508802060972	False	6	Oligodendrocytes
AATTTCCGTCTCACGG-1	Con1	Con	1098	1820.0	9.0	0.49450552	4.0	0.21978024	1098	0.057497181510710274	False	0	Oligodendrocytes
AATTTCCTCAACTACG-1	Con1	Con	1814	3901.0	6.0	0.15380672	3.0	0.07690336	1814	0.02704652001442482	False	6	Oligodendrocytes
AATTTCCTCACTAGCA-1	Con1	Con	1386	2640.0	1.0	0.037878785	5.0	0.18939394	1386	0.03442622950819672	False	2	Astrocytes
ACAAAGAAGAACTGAT-1	Con1	Con	918	1356.0	1.0	0.07374631	3.0	0.22123894	918	0.02012578616352201	False	1	OPCs
ACAAAGAAGCATGTTC-1	Con1	Con	954	1419.0	0.0	0.0	4.0	0.28188863	954	0.010866818296689413	False	0	Oligodendrocytes
ACAAAGACAATAGTAG-1	Con1	Con	2266	4761.0	4.0	0.084015965	12.0	0.25204787	2265	0.07194719471947193	False	4	Excitatory neurons
ACAAAGACAGACCAAG-1	Con1	Con	1092	1726.0	24.0	1.3904983	3.0	0.17381229	1092	0.01657458563535912	False	0	Oligodendrocytes
ACAAAGAGTCGCGTCA-1	Con1	Con	2023	3745.0	1.0	0.02670227	8.0	0.21361816	2022	0.031752254018032146	False	4	Excitatory neurons
ACAAAGAGTCGCTGCA-1	Con1	Con	2927	7493.0	8.0	0.10676632	10.0	0.1334579	2925	0.14958775029446406	False	4	Excitatory neurons
ACAAAGAGTTATCTTC-1	Con1	Con	739	984.0	0.0	0.0	3.0	0.30487803	739	0.010171173406102706	False	2	Astrocytes
ACAAAGATCCACAGGC-1	Con1	Con	1115	1683.0	2.0	0.11883541	2.0	0.11883541	1114	0.052519893899204265	False	0	Oligodendrocytes
ACAAAGATCCACTAGA-1	Con1	Con	1166	1829.0	7.0	0.3827228	7.0	0.3827228	1166	0.03537245110278818	False	2	Astrocytes
ACAAAGATCCGGGACT-1	Con1	Con	661	851.0	2.0	0.23501763	4.0	0.47003525	661	0.004647232784114914	False	0	Oligodendrocytes
ACAAAGATCGGTCGAC-1	Con1	Con	479	538.0	0.0	0.0	3.0	0.5576208	479	0.017533432392273403	False	3	Microglia
ACAAAGATCTCTCGCA-1	Con1	Con	1660	2633.0	15.0	0.5696924	7.0	0.26585644	1660	0.21212121212121196	False	11	Fibroblasts
ACAACCAAGCTAGAAT-1	Con1	Con	1121	1736.0	3.0	0.17281106	2.0	0.115207374	1121	0.02303839732888147	False	2	Astrocytes
ACAACCAAGGCCCAAA-1	Con1	Con	1387	2268.0	15.0	0.66137564	9.0	0.39682543	1386	0.019583462853590302	False	2	Astrocytes
ACAACCAAGTTGAAGT-1	Con1	Con	2880	7603.0	37.0	0.48665	9.0	0.118374325	2879	0.14221218961625284	False	4	Excitatory neurons
ACAACCACAGAGTTGG-1	Con1	Con	1343	2026.0	10.0	0.4935834	13.0	0.6416584	1342	0.02704652001442482	False	4	Excitatory neurons
ACAACCACAGCTCCTT-1	Con1	Con	1498	2556.0	0.0	0.0	10.0	0.3912363	1498	0.00983284169124877	False	7	Neurons
ACAACCACAGGCATGA-1	Con1	Con	2053	4579.0	8.0	0.17471063	17.0	0.3712601	2052	0.024965325936199722	False	6	Oligodendrocytes
ACAACCAGTAACTGCT-1	Con1	Con	1358	2411.0	1.0	0.041476563	4.0	0.16590625	1358	0.04057709648331831	False	0	Oligodendrocytes
ACAACCAGTTCGGCCA-1	Con1	Con	2627	6183.0	1.0	0.016173378	13.0	0.21025392	2626	0.052519893899204265	False	4	Excitatory neurons
ACAACCATCTGAACGT-1	Con1	Con	1452	2449.0	1.0	0.040832993	8.0	0.32666394	1452	0.025641025641025644	False	2	Astrocytes
ACAAGCTAGACTCGAG-1	Con1	Con	453	529.0	0.0	0.0	5.0	0.94517964	453	0.01611047180667434	False	3	Microglia
ACAAGCTCACTCAGAT-1	Con1	Con	1083	1581.0	0.0	0.0	2.0	0.12650222	1082	0.046728971962616835	False	0	Oligodendrocytes
ACAAGCTGTACGTGAG-1	Con1	Con	886	1260.0	1.0	0.07936508	7.0	0.5555556	886	0.027777777777777776	False	0	Oligodendrocytes
ACAAGCTGTCGAAGCA-1	Con1	Con	2297	5205.0	7.0	0.13448608	9.0	0.17291066	2296	0.04809619238476953	False	4	Excitatory neurons
ACAAGCTGTGGAATGC-1	Con1	Con	780	970.0	17.0	1.7525773	7.0	0.7216495	780	0.01434878587196468	False	3	Microglia
ACAAGCTTCGAACCTA-1	Con1	Con	506	640.0	0.0	0.0	2.0	0.3125	506	0.013930620049166897	False	3	Microglia
ACAAGCTTCTCTTGCG-1	Con1	Con	1374	2134.0	6.0	0.28116214	17.0	0.79662603	1374	0.02633451957295374	False	7	Neurons
ACACAGTAGATGACAT-1	Con1	Con	1093	1716.0	2.0	0.11655012	5.0	0.29137528	1093	0.020680878141902642	False	0	Oligodendrocytes
ACACAGTAGTCATGAA-1	Con1	Con	685	856.0	2.0	0.23364486	4.0	0.46728972	684	0.014775578477836634	False	3	Microglia
ACACAGTCAAAGGAGA-1	Con1	Con	1469	2740.0	0.0	0.0	5.0	0.18248175	1468	0.018028846153846152	False	2	Astrocytes
ACACAGTCAAGCCATT-1	Con1	Con	1341	2350.0	1.0	0.04255319	10.0	0.4255319	1341	0.010866818296689413	False	0	Oligodendrocytes
ACACAGTGTCTACAAC-1	Con1	Con	1586	2785.0	0.0	0.0	6.0	0.21543984	1586	0.031752254018032146	False	4	Excitatory neurons
ACACAGTGTTAAGGAT-1	Con1	Con	686	911.0	5.0	0.54884744	3.0	0.32930845	685	0.059297639608520435	False	4	Excitatory neurons
ACACAGTTCACCTGGG-1	Con1	Con	1334	2435.0	1.0	0.041067764	3.0	0.12320329	1334	0.029301277235161537	False	2	Astrocytes
ACACAGTTCCCATTCG-1	Con1	Con	4050	16954.0	22.0	0.12976289	38.0	0.22413589	4048	0.08894044856921887	False	10	Excitatory neurons
ACACAGTTCTGTTGGA-1	Con1	Con	921	1306.0	1.0	0.076569684	5.0	0.38284838	921	0.05098855359001041	False	2	Astrocytes
ACACAGTTCTTTGCAT-1	Con1	Con	1694	2983.0	0.0	0.0	6.0	0.20113978	1694	0.05411255411255409	False	2	Astrocytes
ACACCAAAGGCTCAAG-1	Con1	Con	440	529.0	44.0	8.31758	4.0	0.7561437	440	0.06313890559230306	False	8	Microglia
ACACCAACAAATAAGC-1	Con1	Con	907	1200.0	2.0	0.16666667	3.0	0.25	907	0.02704652001442482	False	3	Microglia
ACACCAACAATTTCGG-1	Con1	Con	434	508.0	0.0	0.0	4.0	0.78740156	434	0.006205673758865249	False	3	Microglia
ACACCAACACTTGGCG-1	Con1	Con	3004	6832.0	62.0	0.9074941	27.0	0.39519906	3004	0.007626531083891843	False	7	Neurons
ACACCAACATAATCGC-1	Con1	Con	3263	10682.0	8.0	0.07489234	19.0	0.17786932	3262	0.052519893899204265	False	4	Excitatory neurons
ACACCAACATGACACT-1	Con1	Con	834	1179.0	0.0	0.0	1.0	0.08481764	834	0.023664638269100743	False	0	Oligodendrocytes
ACACCAACATTGGGAG-1	Con1	Con	741	998.0	0.0	0.0	6.0	0.60120237	741	0.03735508802060972	False	2	Astrocytes
ACACCAAGTAACATAG-1	Con1	Con	1010	1342.0	1.0	0.07451565	5.0	0.37257826	1010	0.02704652001442482	False	3	Microglia
ACACCAAGTATTTCTC-1	Con1	Con	1758	3874.0	8.0	0.2065049	8.0	0.2065049	1758	0.017533432392273403	False	6	Oligodendrocytes
ACACCAAGTCAGCTTA-1	Con1	Con	1044	1752.0	7.0	0.3995434	4.0	0.2283105	1044	0.019053472649047328	False	1	OPCs
ACACCAAGTGCCGGTT-1	Con1	Con	1634	3211.0	2.0	0.062285893	10.0	0.31142947	1634	0.019583462853590302	False	6	Oligodendrocytes
ACACCAATCGGTCACG-1	Con1	Con	1302	2100.0	1.0	0.04761905	2.0	0.0952381	1302	0.012725344644750794	False	2	Astrocytes
ACACCAATCGTCAAAC-1	Con1	Con	587	720.0	0.0	0.0	3.0	0.4166667	587	0.044138585666824874	False	14	Endothelial cells
ACACCAATCTGCAGCG-1	Con1	Con	653	808.0	2.0	0.24752475	2.0	0.24752475	653	0.013520822065981609	False	3	Microglia
ACACGCGAGGTTCCAT-1	Con1	Con	1351	2169.0	5.0	0.230521	4.0	0.18441679	1350	0.03537245110278818	False	2	Astrocytes
ACACGCGCAATGTCAC-1	Con1	Con	1547	2705.0	9.0	0.3327172	9.0	0.3327172	1547	0.029301277235161537	False	0	Oligodendrocytes
ACACGCGGTATACCTG-1	Con1	Con	1371	2412.0	2.0	0.08291874	6.0	0.24875621	1371	0.017048794826572605	False	1	OPCs
ACACGCGGTATGAGCG-1	Con1	Con	544	690.0	0.0	0.0	1.0	0.14492755	544	0.010171173406102706	False	1	OPCs
ACACGCGGTCTCAAGT-1	Con1	Con	952	1307.0	0.0	0.0	5.0	0.38255545	952	0.01853539957459739	False	0	Oligodendrocytes
ACACGCGGTTAGCTAC-1	Con1	Con	2976	7858.0	7.0	0.08908119	18.0	0.22906591	2976	0.03537245110278818	False	4	Excitatory neurons
ACACGCGGTTGCCGAC-1	Con1	Con	732	1017.0	1.0	0.09832842	1.0	0.09832842	732	0.015211267605633802	False	0	Oligodendrocytes
ACACGCGGTTGTATGC-1	Con1	Con	1064	1577.0	1.0	0.06341154	4.0	0.25364617	1064	0.02430674426566245	False	2	Astrocytes
ACACGCGGTTGTTTGG-1	Con1	Con	759	935.0	0.0	0.0	4.0	0.4278075	758	0.015656134358098494	False	8	Microglia
ACACGCGTCAAGCCAT-1	Con1	Con	1370	2215.0	0.0	0.0	6.0	0.27088037	1370	0.02704652001442482	False	2	Astrocytes
ACACGCGTCGTCGCTT-1	Con1	Con	1224	2377.0	0.0	0.0	7.0	0.29448885	1224	0.031752254018032146	False	7	Neurons
ACACGCGTCTGAATGC-1	Con1	Con	1503	2666.0	2.0	0.075018756	5.0	0.1875469	1503	0.02430674426566245	False	1	OPCs
ACACTGAAGAGTGGCT-1	Con1	Con	560	692.0	0.0	0.0	4.0	0.57803464	560	0.015656134358098494	False	2	Astrocytes
ACACTGACACTACTTT-1	Con1	Con	1667	3237.0	0.0	0.0	2.0	0.061785605	1667	0.019053472649047328	False	1	OPCs
ACACTGAGTAATTGGA-1	Con1	Con	1129	1793.0	1.0	0.05577245	6.0	0.3346347	1129	0.03537245110278818	False	1	OPCs
ACACTGAGTACGCTTA-1	Con1	Con	1614	2475.0	2.0	0.08080808	12.0	0.4848485	1613	0.04541062801932367	False	4	Excitatory neurons
ACACTGATCTGGGTCG-1	Con1	Con	1436	2792.0	22.0	0.7879656	5.0	0.1790831	1435	0.015211267605633802	False	1	OPCs
ACAGAAAAGTATCTGC-1	Con1	Con	1144	1968.0	0.0	0.0	5.0	0.25406504	1144	0.02852908484623935	False	0	Oligodendrocytes
ACAGAAAGTGAGCTCC-1	Con1	Con	507	596.0	0.0	0.0	2.0	0.33557048	507	0.0300952380952381	False	8	Microglia
ACAGAAAGTGGACCAA-1	Con1	Con	924	1410.0	1.0	0.07092199	5.0	0.3546099	924	0.03735508802060972	False	0	Oligodendrocytes
ACAGAAATCACCCTGT-1	Con1	Con	1407	2515.0	0.0	0.0	4.0	0.15904573	1407	0.031752254018032146	False	2	Astrocytes
ACAGAAATCCCACAGG-1	Con1	Con	791	1089.0	0.0	0.0	5.0	0.4591368	791	0.02303839732888147	False	1	OPCs
ACAGAAATCTACGGTA-1	Con1	Con	1014	1647.0	0.0	0.0	6.0	0.36429873	1014	0.019053472649047328	False	0	Oligodendrocytes
ACAGAAATCTGCTAGA-1	Con1	Con	1148	1907.0	0.0	0.0	9.0	0.47194546	1147	0.030911901081916535	False	0	Oligodendrocytes
ACAGCCGGTCAACATC-1	Con1	Con	1554	2670.0	2.0	0.074906364	8.0	0.29962546	1554	0.019583462853590302	False	2	Astrocytes
ACAGCCGGTCGTTGGC-1	Con1	Con	932	1408.0	21.0	1.4914773	6.0	0.42613637	932	0.013930620049166897	False	0	Oligodendrocytes
ACAGCCGTCAACTACG-1	Con1	Con	572	667.0	1.0	0.14992504	5.0	0.74962515	572	0.015211267605633802	False	3	Microglia
ACAGCCGTCCACCTCA-1	Con1	Con	1521	2779.0	8.0	0.28787336	3.0	0.1079525	1521	0.052519893899204265	False	6	Oligodendrocytes
ACAGGGAAGCCTGAGA-1	Con1	Con	951	1373.0	22.0	1.6023306	6.0	0.43699926	950	0.0070438536696205405	False	7	Neurons
ACAGGGAAGGTAACTA-1	Con1	Con	1009	1567.0	4.0	0.25526482	10.0	0.63816214	1009	0.02633451957295374	False	0	Oligodendrocytes
ACAGGGACAAAGGCTG-1	Con1	Con	982	1522.0	5.0	0.3285151	4.0	0.26281208	982	0.03350827614049254	False	0	Oligodendrocytes
ACAGGGACAGCTGAAG-1	Con1	Con	441	504.0	0.0	0.0	4.0	0.79365087	441	0.012725344644750794	False	2	Astrocytes
ACAGGGACAGTTGTCA-1	Con1	Con	709	933.0	1.0	0.10718113	4.0	0.42872453	709	0.01434878587196468	False	0	Oligodendrocytes
ACAGGGAGTGATGTAA-1	Con1	Con	850	1157.0	2.0	0.17286085	2.0	0.17286085	850	0.04541062801932367	False	4	Excitatory neurons
ACAGGGAGTGATTCAC-1	Con1	Con	935	1262.0	21.0	1.6640253	5.0	0.39619648	935	0.04057709648331831	False	1	OPCs
ACAGGGAGTTCTCACC-1	Con1	Con	1668	3460.0	3.0	0.0867052	4.0	0.115606934	1668	0.027777777777777776	False	6	Oligodendrocytes
ACAGGGATCATGTCTT-1	Con1	Con	2678	6512.0	1.0	0.015356265	8.0	0.12285012	2677	0.039467849223946784	False	4	Excitatory neurons
ACAGGGATCGCATTAG-1	Con1	Con	2058	3964.0	2.0	0.050454088	7.0	0.17658931	2058	0.06313890559230306	False	2	Astrocytes
ACATCCCAGATCCTAC-1	Con1	Con	2314	5331.0	0.0	0.0	7.0	0.13130745	2314	0.02183121537960248	False	2	Astrocytes
ACATCCCAGCGTGCTC-1	Con1	Con	1386	2327.0	1.0	0.042973787	4.0	0.17189515	1386	0.059297639608520435	False	2	Astrocytes
ACATCCCAGCTCCGAC-1	Con1	Con	1350	2266.0	6.0	0.26478377	10.0	0.44130626	1350	0.029301277235161537	False	1	OPCs
ACATCCCCAGCGTTGC-1	Con1	Con	1304	2198.0	18.0	0.8189263	7.0	0.31847134	1303	0.011960478419136767	False	7	Neurons
ACATCCCCAGGGATAC-1	Con1	Con	1079	1762.0	42.0	2.3836548	3.0	0.17026107	1079	0.01611047180667434	False	13	Oligodendrocytes
ACATCCCCATCCCGTT-1	Con1	Con	1954	4378.0	0.0	0.0	12.0	0.27409777	1953	0.018028846153846152	False	6	Oligodendrocytes
ACATCCCTCGCCGAGT-1	Con1	Con	1345	2312.0	12.0	0.51903117	7.0	0.30276817	1344	0.05098855359001041	False	0	Oligodendrocytes
ACATCCCTCGGACTGC-1	Con1	Con	1152	1966.0	1.0	0.0508647	3.0	0.15259409	1151	0.02852908484623935	False	0	Oligodendrocytes
ACATCCCTCGGATACT-1	Con1	Con	1007	1633.0	1.0	0.061236985	2.0	0.12247397	1006	0.02124919510624598	False	0	Oligodendrocytes
ACATCCCTCGTACACA-1	Con1	Con	1287	2182.0	7.0	0.32080662	6.0	0.2749771	1287	0.019583462853590302	False	2	Astrocytes
ACATCCCTCGTGGTAT-1	Con1	Con	1384	2499.0	0.0	0.0	5.0	0.20008004	1384	0.01434878587196468	False	1	OPCs
ACATCCCTCTTCGGTC-1	Con1	Con	1576	3222.0	0.0	0.0	9.0	0.2793296	1576	0.014775578477836634	False	6	Oligodendrocytes
ACATCCCTCTTTCCAA-1	Con1	Con	1247	2185.0	1.0	0.045766592	10.0	0.4576659	1246	0.03442622950819672	False	12	OPCs
ACATCGAAGGTTTGAA-1	Con1	Con	1087	1798.0	6.0	0.3337041	3.0	0.16685206	1086	0.03839441535776614	False	2	Astrocytes
ACATCGACAACCGATT-1	Con1	Con	1202	2156.0	8.0	0.3710575	5.0	0.23191094	1202	0.046728971962616835	False	4	Excitatory neurons
ACATCGACAACCTAAC-1	Con1	Con	1892	4501.0	1.0	0.022217285	11.0	0.24439013	1892	0.010171173406102706	False	6	Oligodendrocytes
ACATCGACACGCCAGT-1	Con1	Con	973	1554.0	6.0	0.38610038	5.0	0.3217503	973	0.02633451957295374	False	1	OPCs
ACATCGACAGTCGTTA-1	Con1	Con	1398	2244.0	0.0	0.0	5.0	0.2228164	1398	0.039467849223946784	False	4	Excitatory neurons
ACATCGACATTAGGAA-1	Con1	Con	1182	1834.0	11.0	0.5997819	7.0	0.3816794	1182	0.03839441535776614	False	0	Oligodendrocytes
ACATCGAGTAGATTAG-1	Con1	Con	687	901.0	0.0	0.0	4.0	0.4439512	686	0.009500609013398295	False	1	OPCs
ACATCGAGTGGTTTGT-1	Con1	Con	768	961.0	8.0	0.83246624	7.0	0.7284079	768	0.007925407925407926	False	3	Microglia
ACATCGATCATCGGGC-1	Con1	Con	1144	1808.0	0.0	0.0	7.0	0.38716814	1143	0.012725344644750794	False	2	Astrocytes
ACATCGATCGCGATCG-1	Con1	Con	680	881.0	0.0	0.0	5.0	0.5675369	680	0.007626531083891843	False	0	Oligodendrocytes
ACATCGATCGTTATCT-1	Con1	Con	1216	2089.0	16.0	0.7659167	3.0	0.14360937	1215	0.039467849223946784	False	2	Astrocytes
ACATCGATCTTTGCTA-1	Con1	Con	1107	1673.0	7.0	0.41841003	4.0	0.23909146	1107	0.015656134358098494	False	2	Astrocytes
ACATGCAAGCGACCCT-1	Con1	Con	595	751.0	0.0	0.0	3.0	0.3994674	595	0.011960478419136767	False	0	Oligodendrocytes
ACATGCAGTCAAAGTA-1	Con1	Con	1879	3581.0	0.0	0.0	18.0	0.5026529	1878	0.03735508802060972	False	7	Neurons
ACATGCAGTGGCAACA-1	Con1	Con	1497	2928.0	0.0	0.0	7.0	0.23907104	1497	0.00392156862745098	False	7	Neurons
ACATGCATCGGATTAC-1	Con1	Con	869	1126.0	0.0	0.0	3.0	0.26642984	868	0.02124919510624598	False	11	Fibroblasts
ACATTTCAGCATTTCG-1	Con1	Con	526	641.0	0.0	0.0	3.0	0.4680187	526	0.015211267605633802	False	3	Microglia
ACATTTCCAAAGACTA-1	Con1	Con	1076	1903.0	0.0	0.0	5.0	0.26274306	1076	0.03442622950819672	False	0	Oligodendrocytes
ACATTTCCACCTTCCA-1	Con1	Con	1402	2689.0	1.0	0.037188545	9.0	0.33469692	1402	0.022427440633245383	False	1	OPCs
ACATTTCGTACGAAAT-1	Con1	Con	1556	2895.0	0.0	0.0	3.0	0.103626944	1556	0.013119143239625167	False	1	OPCs
ACATTTCTCAGCAATC-1	Con1	Con	709	929.0	1.0	0.10764262	3.0	0.3229279	709	0.046728971962616835	False	14	Endothelial cells
ACATTTCTCCATGAGT-1	Con1	Con	1293	2173.0	2.0	0.09203866	3.0	0.13805799	1293	0.02012578616352201	False	1	OPCs
ACATTTCTCTTAGGAC-1	Con1	Con	975	1299.0	0.0	0.0	3.0	0.23094688	975	0.017533432392273403	False	3	Microglia
ACCAAACAGGAGAGGC-1	Con1	Con	881	1157.0	0.0	0.0	7.0	0.60501295	881	0.012725344644750794	False	3	Microglia
ACCAAACAGGCGTTGA-1	Con1	Con	951	1494.0	0.0	0.0	5.0	0.33467203	951	0.04809619238476953	False	0	Oligodendrocytes
ACCAAACCACCTCTGT-1	Con1	Con	1219	2008.0	0.0	0.0	13.0	0.6474104	1218	0.046728971962616835	False	0	Oligodendrocytes
ACCAAACCACGATAGG-1	Con1	Con	795	1151.0	2.0	0.17376195	9.0	0.7819288	794	0.04291044776119403	False	0	Oligodendrocytes
ACCAAACCAGCCTACG-1	Con1	Con	1162	1666.0	1.0	0.06002401	6.0	0.36014405	1162	0.027777777777777776	False	3	Microglia
ACCAAACCATCAGTGT-1	Con1	Con	1008	1750.0	5.0	0.28571427	7.0	0.4	1008	0.029301277235161537	False	0	Oligodendrocytes
ACCAAACGTTCTAAGC-1	Con1	Con	578	747.0	0.0	0.0	4.0	0.53547525	578	0.0067598017124831	False	0	Oligodendrocytes
ACCAAACGTTTGTTCT-1	Con1	Con	1672	3227.0	23.0	0.71273625	1.0	0.030988533	1672	0.01657458563535912	False	1	OPCs
ACCAAACTCATGAGAA-1	Con1	Con	1180	1918.0	0.0	0.0	4.0	0.20855057	1180	0.02183121537960248	False	0	Oligodendrocytes
ACCAAACTCTTGCAAG-1	Con1	Con	1891	3608.0	6.0	0.16629712	10.0	0.27716187	1891	0.019583462853590302	False	2	Astrocytes
ACCAACAAGACAACAT-1	Con1	Con	2027	4672.0	1.0	0.02140411	15.0	0.32106164	2025	0.046728971962616835	False	6	Oligodendrocytes
ACCAACAAGGATACGC-1	Con1	Con	992	1528.0	2.0	0.13089006	1.0	0.06544503	991	0.05411255411255409	False	2	Astrocytes
ACCAACAAGGGAGTGG-1	Con1	Con	1694	2874.0	0.0	0.0	4.0	0.13917884	1694	0.044138585666824874	False	2	Astrocytes
ACCAACAAGGGTGGGA-1	Con1	Con	3687	12176.0	0.0	0.0	24.0	0.19710907	3685	0.06313890559230306	False	4	Excitatory neurons
ACCAACACACCACATA-1	Con1	Con	1344	2300.0	0.0	0.0	8.0	0.3478261	1344	0.03839441535776614	False	2	Astrocytes
ACCAACACATCATCTT-1	Con1	Con	1247	2094.0	0.0	0.0	8.0	0.38204393	1247	0.025641025641025644	False	0	Oligodendrocytes
ACCAACAGTGGATACG-1	Con1	Con	1333	2154.0	0.0	0.0	5.0	0.23212628	1332	0.022427440633245383	False	2	Astrocytes
ACCAACATCGTGTCAA-1	Con1	Con	762	1004.0	3.0	0.2988048	4.0	0.3984064	762	0.03839441535776614	False	2	Astrocytes
ACCAACATCTCCTACG-1	Con1	Con	2476	6881.0	0.0	0.0	17.0	0.24705711	2475	0.01853539957459739	False	6	Oligodendrocytes
ACCACAAAGGCTAGCA-1	Con1	Con	1363	2413.0	3.0	0.12432657	1.0	0.041442186	1363	0.039467849223946784	False	2	Astrocytes
ACCACAACAGCAAGAC-1	Con1	Con	475	565.0	3.0	0.53097343	0.0	0.0	475	0.05098855359001041	False	14	Endothelial cells
ACCACAAGTAAGTAGT-1	Con1	Con	535	625.0	6.0	0.96000004	4.0	0.64	535	0.019583462853590302	False	3	Microglia
ACCACAAGTATTCTCT-1	Con1	Con	878	1332.0	0.0	0.0	3.0	0.22522523	878	0.041723979825768004	False	0	Oligodendrocytes
ACCACAAGTCTTGAAC-1	Con1	Con	2793	6586.0	9.0	0.13665351	12.0	0.18220468	2788	0.07442489851150204	False	4	Excitatory neurons
ACCACAATCATTATCC-1	Con1	Con	1065	1543.0	0.0	0.0	2.0	0.12961762	1065	0.014775578477836634	False	3	Microglia
ACCACAATCCTAAACG-1	Con1	Con	1627	2926.0	0.0	0.0	7.0	0.23923445	1627	0.029301277235161537	False	0	Oligodendrocytes
ACCACAATCTATCCAT-1	Con1	Con	1866	3681.0	0.0	0.0	11.0	0.29883185	1866	0.04291044776119403	False	6	Oligodendrocytes
ACCATTTAGACTCTTG-1	Con1	Con	1023	1455.0	0.0	0.0	4.0	0.2749141	1023	0.019583462853590302	False	0	Oligodendrocytes
ACCATTTAGCGTGTTT-1	Con1	Con	1303	2051.0	5.0	0.2437835	11.0	0.5363238	1303	0.02012578616352201	False	1	OPCs
ACCATTTAGGAGTACC-1	Con1	Con	872	1141.0	0.0	0.0	5.0	0.4382121	872	0.020680878141902642	False	3	Microglia
ACCATTTAGTTGGGAC-1	Con1	Con	1009	1404.0	2.0	0.14245014	4.0	0.28490028	1009	0.015211267605633802	False	3	Microglia
ACCATTTCAGCATCTA-1	Con1	Con	1304	2435.0	0.0	0.0	11.0	0.45174536	1304	0.03537245110278818	False	2	Astrocytes
ACCATTTCAGTTCACA-1	Con1	Con	2019	3937.0	0.0	0.0	15.0	0.38100076	2019	0.027777777777777776	False	2	Astrocytes
ACCATTTGTCAGACTT-1	Con1	Con	1400	2551.0	7.0	0.2744022	5.0	0.19600156	1400	0.027777777777777776	False	0	Oligodendrocytes
ACCATTTGTTGAGTCT-1	Con1	Con	1119	1759.0	2.0	0.11370097	7.0	0.3979534	1119	0.018028846153846152	False	2	Astrocytes
ACCATTTGTTGCACGC-1	Con1	Con	992	1450.0	0.0	0.0	3.0	0.20689654	991	0.03350827614049254	False	2	Astrocytes
ACCATTTTCAGAACCT-1	Con1	Con	1190	1959.0	9.0	0.45941806	1.0	0.051046453	1190	0.015211267605633802	False	2	Astrocytes
ACCATTTTCATTGCGA-1	Con1	Con	1399	2455.0	1.0	0.040733196	6.0	0.24439919	1399	0.03442622950819672	False	2	Astrocytes
ACCATTTTCTAGCAAC-1	Con1	Con	2240	5381.0	13.0	0.24159078	9.0	0.16725516	2239	0.02012578616352201	False	1	OPCs
ACCCAAAAGGACTATA-1	Con1	Con	966	1425.0	0.0	0.0	2.0	0.14035088	965	0.02012578616352201	False	1	OPCs
ACCCAAAAGGCTCAAG-1	Con1	Con	1336	2351.0	0.0	0.0	3.0	0.12760527	1335	0.022427440633245383	False	0	Oligodendrocytes
ACCCAAAAGTACAGAT-1	Con1	Con	1362	2352.0	0.0	0.0	8.0	0.34013605	1361	0.017533432392273403	False	2	Astrocytes
ACCCAAACAAGACCGA-1	Con1	Con	742	1014.0	3.0	0.295858	0.0	0.0	742	0.02012578616352201	False	0	Oligodendrocytes
ACCCAAACATGAGATA-1	Con1	Con	480	642.0	3.0	0.46728972	6.0	0.93457943	480	0.027777777777777776	False	4	Excitatory neurons
ACCCAAAGTATGGTAA-1	Con1	Con	604	774.0	1.0	0.12919897	0.0	0.0	604	0.007332722273143905	False	2	Astrocytes
ACCCAAAGTTCAGTAC-1	Con1	Con	1038	1692.0	62.0	3.6643023	3.0	0.17730495	1038	0.020680878141902642	False	13	Oligodendrocytes
ACCCAAATCCCGAAAT-1	Con1	Con	991	1579.0	0.0	0.0	3.0	0.18999366	991	0.03735508802060972	False	0	Oligodendrocytes
ACCCAAATCGAAGGAC-1	Con1	Con	1159	1845.0	0.0	0.0	10.0	0.5420054	1159	0.04057709648331831	False	0	Oligodendrocytes
ACCCAAATCGATTGGT-1	Con1	Con	640	764.0	17.0	2.225131	1.0	0.13089006	640	0.010171173406102706	False	3	Microglia
ACCCTCAAGGGAACAA-1	Con1	Con	647	888.0	10.0	1.126126	7.0	0.7882883	647	0.017533432392273403	False	2	Astrocytes
ACCCTCACAAGTGACG-1	Con1	Con	361	515.0	26.0	5.0485435	7.0	1.3592232	361	0.1291666666666666	False	11	Fibroblasts
ACCCTCACACACTTAG-1	Con1	Con	882	1148.0	0.0	0.0	1.0	0.087108016	882	0.020680878141902642	False	3	Microglia
ACCCTCACAGGCACAA-1	Con1	Con	1014	1597.0	5.0	0.31308705	1.0	0.062617406	1014	0.03537245110278818	False	0	Oligodendrocytes
ACCCTCATCATGACAC-1	Con1	Con	1357	2060.0	2.0	0.09708738	9.0	0.4368932	1357	0.017533432392273403	False	3	Microglia
ACCCTCATCATGCTAG-1	Con1	Con	1736	2821.0	11.0	0.38993266	7.0	0.24813895	1736	0.031752254018032146	False	16	Astrocytes
ACCCTCATCGTTGTGA-1	Con1	Con	1057	1520.0	6.0	0.39473683	3.0	0.19736841	1057	0.02303839732888147	False	1	OPCs
ACCCTTGAGCGAATGC-1	Con1	Con	1741	3390.0	10.0	0.29498523	14.0	0.41297936	1741	0.008229485069362802	False	7	Neurons
ACCCTTGGTTATGGTC-1	Con1	Con	948	1429.0	2.0	0.13995801	11.0	0.7697691	948	0.03634826711749789	False	2	Astrocytes
ACCCTTGGTTCTCTAT-1	Con1	Con	2073	3971.0	3.0	0.075547725	9.0	0.22664317	2071	0.013520822065981609	False	2	Astrocytes
ACCCTTGTCCGCATAA-1	Con1	Con	711	861.0	4.0	0.46457607	6.0	0.6968641	711	0.012725344644750794	False	3	Microglia
ACCCTTGTCGCTAATG-1	Con1	Con	610	751.0	2.0	0.2663116	5.0	0.66577893	610	0.01434878587196468	False	3	Microglia
ACCCTTGTCGTGAGAG-1	Con1	Con	736	1010.0	0.0	0.0	3.0	0.2970297	735	0.04291044776119403	False	2	Astrocytes
ACCCTTGTCTGAACGT-1	Con1	Con	935	1352.0	51.0	3.7721894	5.0	0.3698225	935	0.015656134358098494	False	3	Microglia
ACCGTTCCACCGGAAA-1	Con1	Con	1289	2255.0	5.0	0.22172949	7.0	0.3104213	1289	0.03839441535776614	False	2	Astrocytes
ACCGTTCCAGAGAAAG-1	Con1	Con	2985	8492.0	1.0	0.011775789	15.0	0.17663684	2984	0.05411255411255409	False	4	Excitatory neurons
ACCGTTCCAGCTTCCT-1	Con1	Con	1854	4353.0	30.0	0.6891799	5.0	0.11486331	1853	0.019053472649047328	False	1	OPCs
ACCGTTCCATCTCGTC-1	Con1	Con	1322	2189.0	1.0	0.045682963	18.0	0.8222933	1322	0.01158897759464332	False	3	Microglia
ACCGTTCGTAACAAGT-1	Con1	Con	1086	1737.0	10.0	0.57570523	5.0	0.28785262	1086	0.04057709648331831	False	0	Oligodendrocytes
ACCGTTCGTATCCTCC-1	Con1	Con	1562	2519.0	69.0	2.7391822	6.0	0.23818976	1560	0.022427440633245383	False	11	Fibroblasts
ACCGTTCTCAATGCAC-1	Con1	Con	1033	1631.0	1.0	0.06131208	1.0	0.06131208	1033	0.03350827614049254	False	0	Oligodendrocytes
ACCGTTCTCCAACTAG-1	Con1	Con	1424	2815.0	11.0	0.39076376	10.0	0.3552398	1424	0.03442622950819672	False	6	Oligodendrocytes
ACCGTTCTCCCTTGGT-1	Con1	Con	1674	3189.0	0.0	0.0	4.0	0.12543117	1674	0.018028846153846152	False	1	OPCs
ACCTACCAGAGAACCC-1	Con1	Con	1906	3756.0	0.0	0.0	5.0	0.13312034	1906	0.020680878141902642	False	6	Oligodendrocytes
ACCTACCAGCTGTTAC-1	Con1	Con	2067	4700.0	36.0	0.7659575	14.0	0.29787236	2066	0.018028846153846152	False	1	OPCs
ACCTACCAGTACGAGC-1	Con1	Con	1191	2030.0	2.0	0.09852217	7.0	0.3448276	1191	0.039467849223946784	False	2	Astrocytes
ACCTACCGTCTCACGG-1	Con1	Con	1414	2415.0	19.0	0.7867495	7.0	0.2898551	1413	0.03634826711749789	False	2	Astrocytes
ACCTACCGTGATACAA-1	Con1	Con	1244	2227.0	13.0	0.58374494	5.0	0.22451729	1244	0.04291044776119403	False	2	Astrocytes
ACCTACCGTGGTCTCG-1	Con1	Con	714	891.0	2.0	0.2244669	2.0	0.2244669	714	0.01158897759464332	False	3	Microglia
ACCTACCTCTTCTGTA-1	Con1	Con	1247	1856.0	18.0	0.96982753	4.0	0.21551724	1246	0.02430674426566245	False	2	Astrocytes
ACCTGAAAGGAGAGGC-1	Con1	Con	675	865.0	0.0	0.0	4.0	0.46242774	675	0.02303839732888147	False	1	OPCs
ACCTGAAAGGTCCCGT-1	Con1	Con	3071	10834.0	16.0	0.14768322	27.0	0.24921542	3069	0.05098855359001041	False	4	Excitatory neurons
ACCTGAACAAGGTCGA-1	Con1	Con	1032	1637.0	0.0	0.0	4.0	0.24434942	1032	0.03537245110278818	False	0	Oligodendrocytes
ACCTGAACACGTTCGG-1	Con1	Con	982	1310.0	12.0	0.9160305	4.0	0.3053435	982	0.024965325936199722	False	3	Microglia
ACCTGAACAGATGCGA-1	Con1	Con	582	754.0	0.0	0.0	3.0	0.397878	582	0.015211267605633802	False	0	Oligodendrocytes
ACCTGAAGTAATGTGA-1	Con1	Con	827	1184.0	13.0	1.097973	1.0	0.08445946	827	0.022427440633245383	False	0	Oligodendrocytes
ACCTGAAGTAGGAAAG-1	Con1	Con	988	1475.0	1.0	0.06779661	1.0	0.06779661	988	0.03537245110278818	False	0	Oligodendrocytes
ACCTGAAGTCTAGTGT-1	Con1	Con	1328	2846.0	1.0	0.035137035	2.0	0.07027407	1328	0.029301277235161537	False	12	OPCs
ACCTGTCAGGCCACCT-1	Con1	Con	580	738.0	5.0	0.67750674	4.0	0.5420054	580	0.027777777777777776	False	2	Astrocytes
ACCTGTCAGGTTAGTA-1	Con1	Con	855	1158.0	6.0	0.5181347	4.0	0.34542313	855	0.013119143239625167	False	1	OPCs
ACCTGTCCAGCAGATG-1	Con1	Con	1157	1859.0	0.0	0.0	5.0	0.26896182	1157	0.029301277235161537	False	0	Oligodendrocytes
ACCTGTCCATAGCACT-1	Con1	Con	1068	1643.0	0.0	0.0	3.0	0.18259282	1068	0.020680878141902642	False	2	Astrocytes
ACCTGTCCATGGCGCT-1	Con1	Con	1360	2424.0	0.0	0.0	6.0	0.24752475	1360	0.013930620049166897	False	1	OPCs
ACCTGTCGTAGAGCTG-1	Con1	Con	979	1333.0	0.0	0.0	5.0	0.3750938	979	0.017533432392273403	False	0	Oligodendrocytes
ACCTGTCGTAGTCACT-1	Con1	Con	457	704.0	5.0	0.7102273	5.0	0.7102273	457	0.1987951807228915	False	4	Excitatory neurons
ACCTGTCGTTTGAACC-1	Con1	Con	596	819.0	0.0	0.0	1.0	0.12210013	596	0.01657458563535912	False	0	Oligodendrocytes
ACCTGTCTCCGACGGT-1	Con1	Con	1335	2191.0	4.0	0.18256503	3.0	0.13692378	1335	0.03350827614049254	False	2	Astrocytes
ACCTGTCTCGAAGAAT-1	Con1	Con	581	694.0	0.0	0.0	8.0	1.1527377	581	0.011960478419136767	False	8	Microglia
ACCTGTCTCTGGACCG-1	Con1	Con	1223	2126.0	5.0	0.23518345	3.0	0.14111006	1219	0.030911901081916535	False	2	Astrocytes
ACCTGTCTCTTCTAAC-1	Con1	Con	1596	3029.0	0.0	0.0	6.0	0.19808519	1596	0.02430674426566245	False	1	OPCs
ACGATCACACGGTGCT-1	Con1	Con	795	1026.0	1.0	0.09746589	2.0	0.19493178	794	0.013520822065981609	False	0	Oligodendrocytes
ACGATCACATCATCCC-1	Con1	Con	523	642.0	20.0	3.115265	4.0	0.62305295	523	0.008538899430740038	False	3	Microglia
ACGATCAGTGATAGTA-1	Con1	Con	1360	2402.0	0.0	0.0	5.0	0.20815986	1359	0.024965325936199722	False	1	OPCs
ACGATCATCACCCTTG-1	Con1	Con	1723	3936.0	0.0	0.0	12.0	0.30487803	1723	0.03442622950819672	False	12	OPCs
ACGATCATCACCGACG-1	Con1	Con	1013	1558.0	3.0	0.19255456	5.0	0.32092425	1013	0.04291044776119403	False	0	Oligodendrocytes
ACGATCATCCACTTCG-1	Con1	Con	842	1111.0	1.0	0.090009004	5.0	0.45004502	842	0.02704652001442482	False	3	Microglia
ACGATCATCGGTCGAC-1	Con1	Con	1230	2129.0	0.0	0.0	3.0	0.14091122	1230	0.02633451957295374	False	2	Astrocytes
ACGATCATCTCGCTTG-1	Con1	Con	1351	2327.0	4.0	0.17189515	2.0	0.08594757	1351	0.014775578477836634	False	1	OPCs
ACGATCATCTTGGATG-1	Con1	Con	1377	1954.0	11.0	0.5629478	2.0	0.10235415	1377	0.24412296564195313	False	10	Excitatory neurons
ACGATGTAGAGATTCA-1	Con1	Con	884	1223.0	1.0	0.08176614	5.0	0.40883073	884	0.01853539957459739	False	3	Microglia
ACGATGTAGGAAAGAC-1	Con1	Con	1009	1491.0	1.0	0.067069076	4.0	0.2682763	1009	0.04809619238476953	False	0	Oligodendrocytes
ACGATGTAGGTTGGAC-1	Con1	Con	996	1454.0	0.0	0.0	2.0	0.13755158	996	0.03442622950819672	False	0	Oligodendrocytes
ACGATGTAGTCATTGC-1	Con1	Con	1338	2297.0	0.0	0.0	7.0	0.30474532	1338	0.015656134358098494	False	0	Oligodendrocytes
ACGATGTAGTTGTACC-1	Con1	Con	1896	3426.0	6.0	0.17513135	12.0	0.3502627	1894	0.03634826711749789	False	4	Excitatory neurons
ACGATGTCAGAGAATT-1	Con1	Con	717	975.0	3.0	0.30769232	2.0	0.2051282	717	0.02124919510624598	False	0	Oligodendrocytes
ACGATGTGTACAATAG-1	Con1	Con	1159	1572.0	2.0	0.12722646	7.0	0.44529262	1159	0.04291044776119403	False	7	Neurons
ACGATGTGTTTCGGCG-1	Con1	Con	842	1077.0	12.0	1.1142061	3.0	0.27855152	842	0.014775578477836634	False	3	Microglia
ACGATGTTCAGCTGAT-1	Con1	Con	1277	2206.0	0.0	0.0	3.0	0.13599275	1277	0.022427440633245383	False	1	OPCs
ACGATGTTCGAACCTA-1	Con1	Con	1068	1584.0	0.0	0.0	3.0	0.18939394	1067	0.03442622950819672	False	2	Astrocytes
ACGCACGAGGGTAGCT-1	Con1	Con	4616	18028.0	26.0	0.1442201	40.0	0.22187708	4614	0.08571428571428574	False	10	Excitatory neurons
ACGCACGAGTGGATAT-1	Con1	Con	1083	1662.0	29.0	1.7448857	13.0	0.78219014	1083	0.01853539957459739	False	1	OPCs
ACGCACGCAACCACGC-1	Con1	Con	1212	2271.0	6.0	0.2642008	2.0	0.088066936	1212	0.017533432392273403	False	0	Oligodendrocytes
ACGCACGCACATACGT-1	Con1	Con	1654	3415.0	2.0	0.058565155	9.0	0.2635432	1654	0.01853539957459739	False	6	Oligodendrocytes
ACGCACGCACGTATAC-1	Con1	Con	1845	3516.0	6.0	0.17064846	8.0	0.22753128	1844	0.009174311926605505	False	6	Oligodendrocytes
ACGCACGCAGAGGCAT-1	Con1	Con	1468	2680.0	0.0	0.0	6.0	0.22388059	1468	0.017533432392273403	False	1	OPCs
ACGCACGGTGTCGATT-1	Con1	Con	1033	1450.0	0.0	0.0	6.0	0.4137931	1033	0.018028846153846152	False	2	Astrocytes
ACGCACGTCAATCAGC-1	Con1	Con	1009	1672.0	40.0	2.3923445	7.0	0.41866028	1009	0.015211267605633802	False	13	Oligodendrocytes
ACGCACGTCACCTGGG-1	Con1	Con	1123	1611.0	0.0	0.0	4.0	0.248293	1123	0.02852908484623935	False	2	Astrocytes
ACGGAAGAGTAGGAAG-1	Con1	Con	899	1308.0	69.0	5.2752295	2.0	0.15290521	898	0.03442622950819672	False	1	OPCs
ACGGAAGCAACACGAG-1	Con1	Con	1305	1981.0	2.0	0.100959115	12.0	0.6057547	1305	0.022427440633245383	False	3	Microglia
ACGGAAGCAATATCCG-1	Con1	Con	1562	2937.0	0.0	0.0	11.0	0.37453184	1561	0.03261734287987272	False	6	Oligodendrocytes
ACGGAAGGTACAGTTC-1	Con1	Con	624	755.0	0.0	0.0	4.0	0.5298013	624	0.02303839732888147	False	2	Astrocytes
ACGGAAGGTAGCCAGA-1	Con1	Con	1494	3061.0	1.0	0.03266906	4.0	0.13067624	1494	0.025641025641025644	False	7	Neurons
ACGGAAGGTCAATGGG-1	Con1	Con	1929	3430.0	0.0	0.0	12.0	0.34985423	1927	0.019053472649047328	False	7	Neurons
ACGGAAGGTCCGTTTC-1	Con1	Con	2158	4336.0	2.0	0.04612546	0.0	0.0	2158	0.04057709648331831	False	2	Astrocytes
ACGGAAGGTCTAGTGT-1	Con1	Con	724	933.0	0.0	0.0	4.0	0.42872453	724	0.01611047180667434	False	1	OPCs
ACGGAAGGTGTCGATT-1	Con1	Con	674	996.0	1.0	0.1004016	7.0	0.70281124	674	0.02303839732888147	False	12	OPCs
ACGGAAGTCAACTCTT-1	Con1	Con	1463	2710.0	3.0	0.110701114	7.0	0.25830257	1463	0.052519893899204265	False	2	Astrocytes
ACGGAAGTCCACAGCG-1	Con1	Con	2818	6953.0	7.0	0.10067597	9.0	0.12944053	2817	0.04951505870342011	False	4	Excitatory neurons
ACGGAAGTCCACCCTA-1	Con1	Con	1655	3253.0	3.0	0.092222564	12.0	0.36889026	1654	0.013930620049166897	False	7	Neurons
ACGGAAGTCCCAACTC-1	Con1	Con	1338	2076.0	15.0	0.72254336	0.0	0.0	1338	0.02012578616352201	False	1	OPCs
ACGGAAGTCCGACGGT-1	Con1	Con	1146	1759.0	0.0	0.0	4.0	0.22740194	1146	0.01657458563535912	False	1	OPCs
ACGGAAGTCGCTTAAG-1	Con1	Con	1004	1589.0	0.0	0.0	3.0	0.188798	1004	0.02183121537960248	False	0	Oligodendrocytes
ACGGGTCAGATAGCAT-1	Con1	Con	2191	7949.0	2.0	0.025160398	9.0	0.113221794	2191	0.04291044776119403	False	4	Excitatory neurons
ACGGGTCAGATGTTAG-1	Con1	Con	1500	3012.0	1.0	0.033200532	8.0	0.26560426	1500	0.02430674426566245	False	6	Oligodendrocytes
ACGGGTCAGCTTCTAG-1	Con1	Con	1252	2069.0	0.0	0.0	3.0	0.14499758	1251	0.022427440633245383	False	2	Astrocytes
ACGGGTCCAAGTTTGC-1	Con1	Con	929	1472.0	0.0	0.0	1.0	0.06793478	929	0.029301277235161537	False	0	Oligodendrocytes
ACGGGTCCACCACATA-1	Con1	Con	2806	7659.0	0.0	0.0	18.0	0.23501763	2803	0.04291044776119403	False	4	Excitatory neurons
ACGGGTCCATCATTTC-1	Con1	Con	916	1219.0	1.0	0.082034454	5.0	0.41017225	916	0.015211267605633802	False	3	Microglia
ACGGGTCGTCATTGCA-1	Con1	Con	979	1512.0	4.0	0.26455027	5.0	0.33068782	979	0.05098855359001041	False	0	Oligodendrocytes
ACGGGTCTCATCGCAA-1	Con1	Con	1628	2818.0	2.0	0.07097232	4.0	0.14194465	1628	0.02704652001442482	False	2	Astrocytes
ACGGGTCTCCGCACGA-1	Con1	Con	1201	1839.0	0.0	0.0	13.0	0.7069059	1201	0.011960478419136767	False	0	Oligodendrocytes
ACGGGTCTCGCCGATG-1	Con1	Con	1376	2313.0	0.0	0.0	5.0	0.21616948	1376	0.023664638269100743	False	1	OPCs
ACGGGTCTCTATCGGA-1	Con1	Con	561	694.0	1.0	0.14409222	4.0	0.57636887	561	0.007626531083891843	False	0	Oligodendrocytes
ACGGGTCTCTTTGCAT-1	Con1	Con	1232	1750.0	52.0	2.9714286	1.0	0.057142857	1232	0.02430674426566245	False	11	Fibroblasts
ACGGTCGAGCATCTTG-1	Con1	Con	493	605.0	1.0	0.16528925	3.0	0.49586776	493	0.019053472649047328	False	2	Astrocytes
ACGGTCGAGCGATGCA-1	Con1	Con	725	972.0	3.0	0.30864197	0.0	0.0	725	0.014775578477836634	False	2	Astrocytes
ACGGTCGAGCTCAGAG-1	Con1	Con	910	1320.0	40.0	3.030303	3.0	0.22727272	910	0.011960478419136767	False	2	Astrocytes
ACGGTCGAGGACGCAT-1	Con1	Con	1158	1880.0	16.0	0.8510638	3.0	0.15957446	1158	0.025641025641025644	False	0	Oligodendrocytes
ACGGTCGGTCTGGTTA-1	Con1	Con	845	1250.0	0.0	0.0	2.0	0.16	845	0.013930620049166897	False	4	Excitatory neurons
ACGGTCGTCATGAGGG-1	Con1	Con	748	1001.0	0.0	0.0	1.0	0.0999001	748	0.01853539957459739	False	2	Astrocytes
ACGGTCGTCCATACTT-1	Con1	Con	818	1153.0	14.0	1.2142237	5.0	0.43365136	817	0.030911901081916535	False	2	Astrocytes
ACGGTTAAGACGCAGT-1	Con1	Con	839	1173.0	7.0	0.59676045	2.0	0.17050299	839	0.0300952380952381	False	2	Astrocytes
ACGGTTAAGCTAATCC-1	Con1	Con	3300	12337.0	1.0	0.008105698	24.0	0.19453676	3297	0.03839441535776614	False	4	Excitatory neurons
ACGGTTAAGCTGAGTG-1	Con1	Con	503	600.0	3.0	0.5	3.0	0.5	503	0.011960478419136767	False	3	Microglia
ACGGTTACAATAGTGA-1	Con1	Con	1118	1745.0	4.0	0.22922635	6.0	0.34383956	1118	0.039467849223946784	False	0	Oligodendrocytes
ACGGTTACACCTGATA-1	Con1	Con	1333	2106.0	0.0	0.0	2.0	0.09496676	1332	0.02704652001442482	False	2	Astrocytes
ACGGTTACATACCACA-1	Con1	Con	1216	1988.0	22.0	1.1066399	8.0	0.40241447	1216	0.01853539957459739	False	1	OPCs
ACGGTTAGTATAGCTC-1	Con1	Con	963	1506.0	1.0	0.066401064	6.0	0.3984064	963	0.03634826711749789	False	2	Astrocytes
ACGGTTAGTCATTGCA-1	Con1	Con	970	1334.0	1.0	0.07496252	5.0	0.37481257	970	0.02183121537960248	False	3	Microglia
ACGGTTAGTGACTCTA-1	Con1	Con	2162	4282.0	10.0	0.23353572	13.0	0.30359644	2162	0.24412296564195313	False	4	Excitatory neurons
ACGGTTAGTGTCATCA-1	Con1	Con	759	963.0	0.0	0.0	8.0	0.8307373	759	0.017533432392273403	False	3	Microglia
ACGGTTATCGCCATAA-1	Con1	Con	1315	2573.0	0.0	0.0	9.0	0.34978625	1315	0.027777777777777776	False	12	OPCs
ACGTAACAGCTACAAA-1	Con1	Con	522	587.0	0.0	0.0	3.0	0.5110733	521	0.044138585666824874	False	14	Endothelial cells
ACGTAACAGGGAGATA-1	Con1	Con	672	804.0	8.0	0.99502486	5.0	0.62189054	672	0.022427440633245383	False	3	Microglia
ACGTAACAGTCTAACC-1	Con1	Con	1601	3334.0	1.0	0.029994	10.0	0.29994	1601	0.03634826711749789	False	7	Neurons
ACGTAACAGTTGGCTT-1	Con1	Con	653	805.0	7.0	0.8695652	6.0	0.7453416	653	0.018028846153846152	False	3	Microglia
ACGTAACCAATATCCG-1	Con1	Con	1852	3862.0	12.0	0.31071982	17.0	0.44018644	1852	0.020680878141902642	False	4	Excitatory neurons
ACGTAACCAGTATACC-1	Con1	Con	1399	2795.0	0.0	0.0	2.0	0.071556345	1399	0.01434878587196468	False	1	OPCs
ACGTAACGTCGCAGTC-1	Con1	Con	881	1369.0	1.0	0.07304602	3.0	0.21913806	881	0.02704652001442482	False	0	Oligodendrocytes
ACGTAACGTGGAGGTT-1	Con1	Con	4044	12839.0	13.0	0.101253994	27.0	0.21029676	4042	0.095980311730927	False	10	Excitatory neurons
ACGTAACTCACCGACG-1	Con1	Con	1430	2688.0	2.0	0.07440476	10.0	0.37202382	1430	0.04541062801932367	False	6	Oligodendrocytes
ACGTAACTCCCACAGG-1	Con1	Con	1622	3086.0	8.0	0.25923523	9.0	0.29163966	1621	0.01611047180667434	False	1	OPCs
ACGTAACTCCGCCTAT-1	Con1	Con	553	665.0	3.0	0.45112783	2.0	0.3007519	552	0.013119143239625167	False	3	Microglia
ACGTAACTCTGCTTTA-1	Con1	Con	1996	4516.0	6.0	0.13286094	16.0	0.35429582	1996	0.04291044776119403	False	6	Oligodendrocytes
ACGTACAAGGTGAGCT-1	Con1	Con	1516	2737.0	0.0	0.0	3.0	0.10960907	1516	0.01853539957459739	False	1	OPCs
ACGTACACAACGGGTA-1	Con1	Con	864	1249.0	3.0	0.24019215	1.0	0.08006405	864	0.014775578477836634	False	0	Oligodendrocytes
ACGTACACATGGCACC-1	Con1	Con	1286	2463.0	0.0	0.0	5.0	0.20300445	1286	0.03350827614049254	False	0	Oligodendrocytes
ACGTACAGTAAGGTCG-1	Con1	Con	1208	1781.0	4.0	0.22459294	9.0	0.5053341	1208	0.019583462853590302	False	3	Microglia
ACGTACAGTCTATGAC-1	Con1	Con	1163	1814.0	7.0	0.38588756	6.0	0.33076075	1163	0.03839441535776614	False	2	Astrocytes
ACGTACATCATCACAG-1	Con1	Con	1191	1903.0	3.0	0.15764582	2.0	0.10509721	1191	0.025641025641025644	False	2	Astrocytes
ACGTACATCCAAACCA-1	Con1	Con	697	898.0	2.0	0.22271715	2.0	0.22271715	697	0.01657458563535912	False	2	Astrocytes
ACGTACATCCAGCAAT-1	Con1	Con	979	1434.0	2.0	0.13947001	2.0	0.13947001	979	0.018028846153846152	False	2	Astrocytes
ACGTACATCGACGAGA-1	Con1	Con	678	827.0	0.0	0.0	1.0	0.12091899	678	0.02012578616352201	False	8	Microglia
ACGTACATCGTGGACC-1	Con1	Con	1505	2867.0	16.0	0.55807465	7.0	0.24415764	1505	0.024965325936199722	False	1	OPCs
ACGTAGTAGAAGAACG-1	Con1	Con	926	1305.0	1.0	0.07662836	6.0	0.4597701	926	0.012339196639537937	False	1	OPCs
ACGTAGTAGACTTCGT-1	Con1	Con	2866	7749.0	18.0	0.23228803	27.0	0.34843206	2866	0.03839441535776614	False	4	Excitatory neurons
ACGTAGTAGGGCAACT-1	Con1	Con	1080	1506.0	1.0	0.066401064	7.0	0.46480745	1079	0.02704652001442482	False	2	Astrocytes
ACGTAGTAGTGTCATC-1	Con1	Con	879	1195.0	1.0	0.08368201	2.0	0.16736402	879	0.03261734287987272	False	2	Astrocytes
ACGTAGTCACAAGCAG-1	Con1	Con	905	1477.0	3.0	0.20311442	4.0	0.27081922	905	0.04291044776119403	False	0	Oligodendrocytes
ACGTAGTCAGTCGGTC-1	Con1	Con	963	1468.0	4.0	0.27247956	3.0	0.20435967	963	0.04057709648331831	False	0	Oligodendrocytes
ACGTAGTCATATGGCT-1	Con1	Con	954	1252.0	3.0	0.2396166	7.0	0.55910546	954	0.01611047180667434	False	3	Microglia
ACGTAGTGTCCGGCAT-1	Con1	Con	1697	2997.0	56.0	1.8685352	12.0	0.4004004	1695	0.08266276517922456	False	7	Neurons
ACGTAGTGTGTCATCA-1	Con1	Con	2563	6269.0	3.0	0.047854524	15.0	0.2392726	2563	0.04541062801932367	False	4	Excitatory neurons
ACGTAGTTCAAGAGGC-1	Con1	Con	975	1251.0	0.0	0.0	8.0	0.6394884	975	0.019053472649047328	False	3	Microglia
ACGTAGTTCATAGACC-1	Con1	Con	2001	4733.0	4.0	0.08451299	14.0	0.29579547	2001	0.02430674426566245	False	7	Neurons
ACGTAGTTCATGGTAC-1	Con1	Con	1315	2299.0	0.0	0.0	5.0	0.21748587	1314	0.02430674426566245	False	2	Astrocytes
ACGTAGTTCTCGCTTG-1	Con1	Con	1069	1737.0	22.0	1.2665515	3.0	0.17271157	1069	0.017048794826572605	False	1	OPCs
ACGTAGTTCTTGATTC-1	Con1	Con	1400	2672.0	0.0	0.0	6.0	0.2245509	1399	0.01657458563535912	False	6	Oligodendrocytes
ACGTCCTAGACTCCGC-1	Con1	Con	1647	3208.0	6.0	0.18703242	1.0	0.03117207	1647	0.020680878141902642	False	1	OPCs
ACGTCCTAGGGAGGAC-1	Con1	Con	1088	1724.0	3.0	0.17401393	1.0	0.05800464	1088	0.04057709648331831	False	2	Astrocytes
ACGTCCTCAACTTCTT-1	Con1	Con	1288	2311.0	12.0	0.51925576	5.0	0.21635655	1287	0.02852908484623935	False	2	Astrocytes
ACGTCCTCACCAATTG-1	Con1	Con	1170	2083.0	0.0	0.0	3.0	0.14402305	1170	0.024965325936199722	False	2	Astrocytes
ACGTCCTTCCCGAGGT-1	Con1	Con	1128	2078.0	12.0	0.57747835	3.0	0.14436959	1128	0.03350827614049254	False	0	Oligodendrocytes
ACGTCCTTCTGTTGGA-1	Con1	Con	490	571.0	0.0	0.0	4.0	0.7005254	490	0.015656134358098494	False	3	Microglia
ACGTTCCAGAGCCCAA-1	Con1	Con	1881	4226.0	0.0	0.0	5.0	0.1183152	1880	0.01434878587196468	False	1	OPCs
ACGTTCCAGGAATGTT-1	Con1	Con	1188	1890.0	1.0	0.052910052	5.0	0.26455027	1188	0.0070438536696205405	False	0	Oligodendrocytes
ACGTTCCCACCTCAGG-1	Con1	Con	1074	1654.0	2.0	0.12091899	4.0	0.24183798	1074	0.027777777777777776	False	7	Neurons
ACGTTCCCATCGCTGG-1	Con1	Con	1170	1838.0	20.0	1.0881393	7.0	0.38084874	1170	0.02012578616352201	False	1	OPCs
ACGTTCCGTCTTTCAT-1	Con1	Con	1625	3595.0	0.0	0.0	4.0	0.111265644	1625	0.017048794826572605	False	1	OPCs
ACGTTCCGTTTCGTTT-1	Con1	Con	1111	1681.0	11.0	0.6543724	2.0	0.118976794	1110	0.03839441535776614	False	2	Astrocytes
ACGTTCCTCAGTGCGC-1	Con1	Con	1627	2946.0	2.0	0.06788866	8.0	0.27155465	1627	0.019053472649047328	False	1	OPCs
ACGTTCCTCGTGACTA-1	Con1	Con	476	592.0	1.0	0.16891892	6.0	1.0135134	476	0.04057709648331831	False	14	Endothelial cells
ACGTTCCTCTGCACCT-1	Con1	Con	932	1492.0	6.0	0.40214476	3.0	0.20107238	932	0.09983079526226732	False	0	Oligodendrocytes
ACGTTCCTCTTGTTAC-1	Con1	Con	660	888.0	2.0	0.22522523	2.0	0.22522523	660	0.009500609013398295	False	1	OPCs
ACTACGAAGAGGACTC-1	Con1	Con	679	871.0	0.0	0.0	3.0	0.34443167	679	0.009500609013398295	False	0	Oligodendrocytes
ACTACGAAGAGGCGGA-1	Con1	Con	442	508.0	7.0	1.3779527	3.0	0.5905512	442	0.013930620049166897	False	3	Microglia
ACTACGAAGCATGTTC-1	Con1	Con	1032	1490.0	13.0	0.8724832	5.0	0.33557048	1032	0.017533432392273403	False	0	Oligodendrocytes
ACTACGAAGGAGAGTA-1	Con1	Con	917	1362.0	1.0	0.07342144	0.0	0.0	917	0.024965325936199722	False	0	Oligodendrocytes
ACTACGACACACGCCA-1	Con1	Con	1129	1690.0	1.0	0.0591716	5.0	0.295858	1129	0.057497181510710274	False	11	Fibroblasts
ACTACGACAGAGTAAT-1	Con1	Con	1076	1674.0	1.0	0.059737153	2.0	0.11947431	1074	0.04809619238476953	False	0	Oligodendrocytes
ACTACGAGTACCTAAC-1	Con1	Con	1111	1715.0	1.0	0.058309034	6.0	0.34985423	1111	0.01434878587196468	False	2	Astrocytes
ACTACGAGTGGAGAAA-1	Con1	Con	923	1316.0	0.0	0.0	8.0	0.60790277	922	0.0300952380952381	False	0	Oligodendrocytes
ACTACGATCACGGACC-1	Con1	Con	963	1454.0	0.0	0.0	3.0	0.20632736	963	0.0067598017124831	False	7	Neurons
ACTATCTAGGTGATAT-1	Con1	Con	700	930.0	0.0	0.0	5.0	0.53763443	700	0.03634826711749789	False	8	Microglia
ACTATCTCAATTCGTG-1	Con1	Con	757	1061.0	0.0	0.0	6.0	0.56550425	757	0.01158897759464332	False	0	Oligodendrocytes
ACTATCTCACAACCGC-1	Con1	Con	1341	2247.0	1.0	0.044503782	5.0	0.22251892	1341	0.025641025641025644	False	1	OPCs
ACTATCTCACTCACTC-1	Con1	Con	1480	3196.0	1.0	0.03128911	4.0	0.12515645	1480	0.017533432392273403	False	1	OPCs
ACTATCTGTCAAAGAT-1	Con1	Con	1344	2413.0	1.0	0.041442186	4.0	0.16576874	1344	0.02303839732888147	False	0	Oligodendrocytes
ACTATCTGTCCACATA-1	Con1	Con	1141	1771.0	0.0	0.0	4.0	0.22586109	1141	0.019583462853590302	False	1	OPCs
ACTATCTGTGGATCGA-1	Con1	Con	507	623.0	4.0	0.64205456	5.0	0.80256826	507	0.009500609013398295	False	3	Microglia
ACTATCTGTTCTTAGG-1	Con1	Con	1652	3108.0	2.0	0.06435007	7.0	0.22522523	1652	0.02303839732888147	False	2	Astrocytes
ACTATCTTCAAGTGTC-1	Con1	Con	1009	1473.0	2.0	0.13577732	5.0	0.3394433	1009	0.00392156862745098	False	0	Oligodendrocytes
ACTATCTTCTGGGCGT-1	Con1	Con	1029	1482.0	0.0	0.0	4.0	0.26990554	1029	0.013119143239625167	False	1	OPCs
ACTATGGAGAAACCAT-1	Con1	Con	989	1402.0	1.0	0.07132668	6.0	0.42796004	989	0.017533432392273403	False	3	Microglia
ACTATGGAGAAGTCCG-1	Con1	Con	1276	2072.0	0.0	0.0	1.0	0.048262548	1275	0.01158897759464332	False	0	Oligodendrocytes
ACTATGGAGACCATAA-1	Con1	Con	1051	1715.0	2.0	0.11661807	8.0	0.46647227	1051	0.030911901081916535	False	0	Oligodendrocytes
ACTATGGAGGGAGTTC-1	Con1	Con	816	1218.0	0.0	0.0	8.0	0.65681446	816	0.04291044776119403	False	0	Oligodendrocytes
ACTATGGAGTCAGGGT-1	Con1	Con	625	770.0	6.0	0.77922076	2.0	0.25974026	625	0.02430674426566245	False	2	Astrocytes
ACTATGGCAAAGTGTA-1	Con1	Con	915	1393.0	9.0	0.6460876	4.0	0.28715003	915	0.027777777777777776	False	0	Oligodendrocytes
ACTATGGCACCAACAT-1	Con1	Con	2379	5491.0	4.0	0.07284647	8.0	0.14569294	2379	0.020680878141902642	False	1	OPCs
ACTATGGCATAATGAG-1	Con1	Con	699	912.0	1.0	0.10964912	0.0	0.0	699	0.041723979825768004	False	2	Astrocytes
ACTATGGGTCAATGGG-1	Con1	Con	1102	1700.0	2.0	0.11764705	2.0	0.11764705	1102	0.013520822065981609	False	2	Astrocytes
ACTATGGGTCACTGAT-1	Con1	Con	627	738.0	6.0	0.81300807	3.0	0.40650403	627	0.010866818296689413	False	3	Microglia
ACTATGGTCTGAGAAA-1	Con1	Con	543	666.0	1.0	0.15015015	1.0	0.15015015	543	0.020680878141902642	False	2	Astrocytes
ACTATGGTCTTACTGT-1	Con1	Con	1309	2229.0	3.0	0.1345895	4.0	0.17945267	1309	0.0300952380952381	False	0	Oligodendrocytes
ACTATTCAGAAGGCTC-1	Con1	Con	1212	1889.0	2.0	0.105876125	5.0	0.2646903	1212	0.057497181510710274	False	7	Neurons
ACTATTCCACTACACA-1	Con1	Con	933	1403.0	1.0	0.07127584	1.0	0.07127584	933	0.02303839732888147	False	2	Astrocytes
ACTATTCCAGTCTACA-1	Con1	Con	824	1115.0	3.0	0.2690583	2.0	0.17937219	824	0.011960478419136767	False	3	Microglia
ACTATTCGTGAGCTCC-1	Con1	Con	955	1427.0	3.0	0.21023126	2.0	0.14015417	955	0.017048794826572605	False	0	Oligodendrocytes
ACTATTCTCGAACTCA-1	Con1	Con	1829	3606.0	0.0	0.0	6.0	0.16638935	1829	0.02704652001442482	False	2	Astrocytes
ACTATTCTCGCATAGT-1	Con1	Con	866	1150.0	1.0	0.08695652	4.0	0.3478261	866	0.0300952380952381	False	0	Oligodendrocytes
ACTATTCTCTGGGTCG-1	Con1	Con	1030	1691.0	1.0	0.059136603	5.0	0.29568303	1030	0.03261734287987272	False	0	Oligodendrocytes
ACTCCCAAGCACCTGC-1	Con1	Con	1702	2795.0	6.0	0.21466906	10.0	0.35778174	1702	0.061176470588235284	False	4	Excitatory neurons
ACTCCCAAGTAAACGT-1	Con1	Con	1206	2047.0	4.0	0.19540791	5.0	0.24425991	1206	0.03537245110278818	False	2	Astrocytes
ACTCCCAAGTCCGCGT-1	Con1	Con	874	1203.0	7.0	0.58187866	6.0	0.49875313	874	0.030911901081916535	False	7	Neurons
ACTCCCACAAATGCGG-1	Con1	Con	1585	2656.0	0.0	0.0	0.0	0.0	1584	0.02183121537960248	False	2	Astrocytes
ACTCCCAGTACGAAAT-1	Con1	Con	1019	1682.0	4.0	0.23781213	4.0	0.23781213	1018	0.019583462853590302	False	1	OPCs
ACTCCCAGTGGAACAC-1	Con1	Con	738	969.0	6.0	0.61919504	4.0	0.4127967	738	0.01434878587196468	False	1	OPCs
ACTCCCATCGCCTTGT-1	Con1	Con	968	1375.0	0.0	0.0	1.0	0.07272727	968	0.019053472649047328	False	0	Oligodendrocytes
ACTCCCATCTGGACCG-1	Con1	Con	1213	1645.0	0.0	0.0	6.0	0.36474162	1212	0.03839441535776614	False	8	Microglia
ACTCTCGGTAGAATAC-1	Con1	Con	604	756.0	9.0	1.1904762	3.0	0.39682543	604	0.015211267605633802	False	2	Astrocytes
ACTCTCGGTTACACAC-1	Con1	Con	833	1274.0	0.0	0.0	6.0	0.47095764	833	0.004401592957451269	False	7	Neurons
ACTCTCGTCACCTCTG-1	Con1	Con	1104	1882.0	1.0	0.053134963	7.0	0.37194476	1104	0.0300952380952381	False	0	Oligodendrocytes
ACTCTCGTCGAATGCT-1	Con1	Con	484	600.0	2.0	0.33333334	1.0	0.16666667	484	0.008229485069362802	False	0	Oligodendrocytes
ACTCTCGTCTAGCCTC-1	Con1	Con	738	988.0	2.0	0.20242916	3.0	0.30364373	738	0.029301277235161537	False	2	Astrocytes
ACTGATGAGAGTTGCG-1	Con1	Con	1134	1771.0	6.0	0.33879164	8.0	0.45172217	1134	0.039467849223946784	False	7	Neurons
ACTGATGAGCTACTAC-1	Con1	Con	1021	1643.0	0.0	0.0	6.0	0.36518565	1021	0.027777777777777776	False	0	Oligodendrocytes
ACTGATGAGTAGCCAG-1	Con1	Con	1348	2497.0	7.0	0.2803364	7.0	0.2803364	1348	0.03442622950819672	False	0	Oligodendrocytes
ACTGATGCACCCATAA-1	Con1	Con	676	852.0	2.0	0.23474179	5.0	0.58685446	676	0.015211267605633802	False	3	Microglia
ACTGATGTCTGCCTCA-1	Con1	Con	1289	2082.0	9.0	0.43227667	4.0	0.19212295	1289	0.01611047180667434	False	2	Astrocytes
ACTGCAAAGGGCGAGA-1	Con1	Con	927	1427.0	0.0	0.0	4.0	0.28030834	927	0.03537245110278818	False	0	Oligodendrocytes
ACTGCAAAGGTCGTGA-1	Con1	Con	970	1360.0	11.0	0.8088236	8.0	0.5882353	970	0.017048794826572605	False	3	Microglia
ACTGCAAGTACCAATC-1	Con1	Con	837	1358.0	0.0	0.0	2.0	0.1472754	837	0.04809619238476953	False	0	Oligodendrocytes
ACTGCAAGTACCTAGT-1	Con1	Con	1830	3846.0	3.0	0.07800312	11.0	0.28601146	1830	0.019053472649047328	False	2	Astrocytes
ACTGCAAGTATACAGA-1	Con1	Con	1253	2004.0	0.0	0.0	3.0	0.14970061	1253	0.023664638269100743	False	2	Astrocytes
ACTGCAAGTCATATGC-1	Con1	Con	2306	4495.0	38.0	0.84538376	19.0	0.42269188	2305	0.17615176151761514	False	7	Neurons
ACTGCAAGTCCACATA-1	Con1	Con	757	1045.0	0.0	0.0	0.0	0.0	757	0.02124919510624598	False	2	Astrocytes
ACTGCAATCATCGCAA-1	Con1	Con	932	1367.0	2.0	0.14630578	6.0	0.43891734	932	0.024965325936199722	False	0	Oligodendrocytes
ACTGCAATCCTCACCA-1	Con1	Con	539	696.0	1.0	0.14367816	7.0	1.0057472	538	0.03634826711749789	False	4	Excitatory neurons
ACTGCAATCGGTCTGG-1	Con1	Con	1108	1823.0	1.0	0.05485464	2.0	0.10970928	1108	0.05098855359001041	False	0	Oligodendrocytes
ACTGTCCAGAGGTTAT-1	Con1	Con	1251	2035.0	10.0	0.49140048	8.0	0.39312038	1251	0.03839441535776614	False	2	Astrocytes
ACTGTCCAGTAAAGCT-1	Con1	Con	1785	3560.0	1.0	0.028089888	8.0	0.2247191	1785	0.019053472649047328	False	1	OPCs
ACTGTCCAGTTCGCAT-1	Con1	Con	1306	2021.0	0.0	0.0	4.0	0.19792181	1305	0.014775578477836634	False	1	OPCs
ACTGTCCCAAGTACCT-1	Con1	Con	634	858.0	2.0	0.23310024	2.0	0.23310024	634	0.031752254018032146	False	0	Oligodendrocytes
ACTGTCCCAATCGAAA-1	Con1	Con	1153	1906.0	0.0	0.0	1.0	0.052465893	1153	0.03839441535776614	False	0	Oligodendrocytes
ACTGTCCCAATTTCGG-1	Con1	Con	1675	3474.0	0.0	0.0	3.0	0.08635578	1674	0.019053472649047328	False	1	OPCs
ACTGTCCGTACGATTC-1	Con1	Con	1429	2775.0	1.0	0.036036037	2.0	0.072072074	1429	0.02430674426566245	False	2	Astrocytes
ACTGTCCGTCCAAGAG-1	Con1	Con	777	1045.0	10.0	0.9569378	5.0	0.4784689	777	0.007925407925407926	False	0	Oligodendrocytes
ACTGTCCGTCGCACAC-1	Con1	Con	924	1323.0	0.0	0.0	3.0	0.22675738	924	0.01434878587196468	False	0	Oligodendrocytes
ACTGTCCGTGAGACGT-1	Con1	Con	1154	1958.0	3.0	0.15321757	3.0	0.15321757	1153	0.023664638269100743	False	2	Astrocytes
ACTGTCCGTGTTCAGT-1	Con1	Con	1094	1788.0	6.0	0.33557048	5.0	0.27964205	1094	0.02430674426566245	False	1	OPCs
ACTGTCCGTTTATGCG-1	Con1	Con	1064	1685.0	0.0	0.0	4.0	0.23738873	1064	0.024965325936199722	False	0	Oligodendrocytes
ACTGTCCTCCATAAGC-1	Con1	Con	1389	2640.0	0.0	0.0	7.0	0.26515153	1389	0.027777777777777776	False	2	Astrocytes
ACTGTCCTCTCTATAC-1	Con1	Con	1332	2220.0	6.0	0.2702703	10.0	0.45045045	1332	0.01434878587196468	False	2	Astrocytes
ACTGTGAAGATCGACG-1	Con1	Con	899	1188.0	8.0	0.67340064	7.0	0.5892256	899	0.02303839732888147	False	1	OPCs
ACTGTGACATTCACCC-1	Con1	Con	2178	4795.0	3.0	0.06256517	12.0	0.25026068	2177	0.022427440633245383	False	7	Neurons
ACTGTGAGTCTTACAG-1	Con1	Con	1101	1722.0	19.0	1.1033682	1.0	0.05807201	1101	0.014775578477836634	False	2	Astrocytes
ACTGTGAGTGAATATG-1	Con1	Con	624	755.0	10.0	1.3245033	4.0	0.5298013	623	0.012725344644750794	False	3	Microglia
ACTGTGAGTTTGGGTT-1	Con1	Con	1270	2130.0	20.0	0.93896717	4.0	0.18779343	1270	0.03442622950819672	False	13	Oligodendrocytes
ACTGTGATCGAAATCC-1	Con1	Con	583	697.0	4.0	0.5738881	1.0	0.14347203	583	0.017048794826572605	False	0	Oligodendrocytes
ACTTAGGAGTCGCCAC-1	Con1	Con	1341	2287.0	0.0	0.0	8.0	0.34980324	1340	0.03350827614049254	False	0	Oligodendrocytes
ACTTAGGCAAACGTGG-1	Con1	Con	2206	5563.0	2.0	0.035951827	5.0	0.08987956	2206	0.02704652001442482	False	4	Excitatory neurons
ACTTAGGCAATAGTCC-1	Con1	Con	1018	1462.0	16.0	1.0943913	7.0	0.47879615	1018	0.02124919510624598	False	3	Microglia
ACTTAGGGTACCCGAC-1	Con1	Con	1028	1612.0	2.0	0.124069475	3.0	0.18610422	1028	0.03634826711749789	False	0	Oligodendrocytes
ACTTAGGGTACTGTTG-1	Con1	Con	1314	2412.0	0.0	0.0	3.0	0.12437811	1314	0.024965325936199722	False	0	Oligodendrocytes
ACTTAGGGTGTGTGTT-1	Con1	Con	929	1364.0	6.0	0.4398827	3.0	0.21994135	929	0.061176470588235284	False	2	Astrocytes
ACTTAGGTCGGTCGAC-1	Con1	Con	949	1443.0	0.0	0.0	2.0	0.13860014	949	0.02852908484623935	False	0	Oligodendrocytes
ACTTATCAGGGAACAA-1	Con1	Con	908	1300.0	2.0	0.15384616	4.0	0.30769232	908	0.044138585666824874	False	0	Oligodendrocytes
ACTTATCCACGAGGAT-1	Con1	Con	1383	2591.0	2.0	0.07719027	5.0	0.19297569	1383	0.030911901081916535	False	0	Oligodendrocytes
ACTTATCGTCAAGTTC-1	Con1	Con	1316	2095.0	16.0	0.76372313	5.0	0.2386635	1316	0.027777777777777776	False	2	Astrocytes
ACTTATCGTGAAAGTT-1	Con1	Con	1087	1505.0	1.0	0.06644518	5.0	0.33222592	1086	0.01158897759464332	False	2	Astrocytes
ACTTATCTCCGCGAGT-1	Con1	Con	1111	1792.0	0.0	0.0	5.0	0.27901787	1111	0.011960478419136767	False	1	OPCs
ACTTATCTCCTGTTAT-1	Con1	Con	4301	18052.0	9.0	0.049855974	28.0	0.15510747	4298	0.046728971962616835	False	10	Excitatory neurons
ACTTATCTCTTGGCTC-1	Con1	Con	1380	2330.0	2.0	0.08583691	7.0	0.30042917	1380	0.02704652001442482	False	2	Astrocytes
ACTTCCGAGAGGTCAC-1	Con1	Con	1459	2785.0	12.0	0.43087968	3.0	0.10771992	1459	0.0300952380952381	False	2	Astrocytes
ACTTCCGAGATGCTTC-1	Con1	Con	1930	3575.0	7.0	0.1958042	13.0	0.36363637	1930	0.031752254018032146	False	7	Neurons
ACTTCCGAGCGAGTAC-1	Con1	Con	1005	1455.0	4.0	0.2749141	2.0	0.13745704	1005	0.025641025641025644	False	0	Oligodendrocytes
ACTTCCGAGGTGCATG-1	Con1	Con	1080	1811.0	2.0	0.110436216	4.0	0.22087243	1080	0.030911901081916535	False	2	Astrocytes
ACTTCCGAGTAGACAT-1	Con1	Con	1038	1619.0	1.0	0.061766524	7.0	0.43236566	1038	0.041723979825768004	False	2	Astrocytes
ACTTCCGCAAGCGATG-1	Con1	Con	796	1047.0	4.0	0.38204393	5.0	0.47755492	796	0.017533432392273403	False	1	OPCs
ACTTCCGCATACAGAA-1	Con1	Con	1424	2535.0	0.0	0.0	4.0	0.15779093	1424	0.015211267605633802	False	1	OPCs
ACTTCCGGTCGTGGAA-1	Con1	Con	1593	2688.0	11.0	0.4092262	13.0	0.48363096	1592	0.006480446927374302	False	7	Neurons
ACTTCCGGTTCGAACT-1	Con1	Con	1848	3631.0	0.0	0.0	6.0	0.16524374	1847	0.01611047180667434	False	1	OPCs
ACTTCCGTCAAGAATG-1	Con1	Con	763	1039.0	4.0	0.38498557	2.0	0.19249278	763	0.012725344644750794	False	4	Excitatory neurons
ACTTCCGTCACAACCA-1	Con1	Con	1570	3107.0	0.0	0.0	5.0	0.16092694	1570	0.02124919510624598	False	1	OPCs
ACTTCGCAGAAGCGGG-1	Con1	Con	993	1567.0	0.0	0.0	4.0	0.25526482	993	0.00983284169124877	False	2	Astrocytes
ACTTCGCAGACTTAAG-1	Con1	Con	1023	1381.0	1.0	0.0724113	7.0	0.5068791	1023	0.019053472649047328	False	3	Microglia
ACTTCGCAGCTACTAC-1	Con1	Con	920	1218.0	2.0	0.16420361	8.0	0.65681446	919	0.017533432392273403	False	3	Microglia
ACTTCGCAGCTTGTGT-1	Con1	Con	505	586.0	1.0	0.17064846	0.0	0.0	505	0.02303839732888147	False	11	Fibroblasts
ACTTCGCAGTATAGAC-1	Con1	Con	1374	2730.0	0.0	0.0	6.0	0.21978024	1374	0.015656134358098494	False	1	OPCs
ACTTCGCGTAATCAAG-1	Con1	Con	710	955.0	0.0	0.0	3.0	0.31413612	710	0.012725344644750794	False	1	OPCs
ACTTCGCGTGCCCTTT-1	Con1	Con	864	1450.0	0.0	0.0	5.0	0.3448276	864	0.018028846153846152	False	0	Oligodendrocytes
ACTTCGCGTGTCTTCC-1	Con1	Con	2304	5249.0	1.0	0.019051248	11.0	0.20956373	2304	0.0300952380952381	False	4	Excitatory neurons
ACTTCGCTCCACAGGC-1	Con1	Con	2109	4653.0	6.0	0.12894906	5.0	0.107457556	2109	0.025641025641025644	False	4	Excitatory neurons
ACTTCGCTCCCGATCT-1	Con1	Con	2912	7384.0	6.0	0.08125677	27.0	0.36565548	2911	0.13542795232936075	False	7	Neurons
ACTTCGCTCCTTCTTC-1	Con1	Con	1779	3366.0	0.0	0.0	8.0	0.23767082	1778	0.046728971962616835	False	6	Oligodendrocytes
ACTTTCAAGAATACAC-1	Con1	Con	1384	2578.0	0.0	0.0	4.0	0.15515904	1383	0.017048794826572605	False	0	Oligodendrocytes
ACTTTCAAGCCAAGTG-1	Con1	Con	1130	1783.0	0.0	0.0	4.0	0.224341	1130	0.031752254018032146	False	2	Astrocytes
ACTTTCAAGCGACCCT-1	Con1	Con	1214	2039.0	6.0	0.2942619	7.0	0.34330556	1214	0.02183121537960248	False	0	Oligodendrocytes
ACTTTCAAGGCGTCCT-1	Con1	Con	566	726.0	1.0	0.13774104	5.0	0.6887052	566	0.02704652001442482	False	2	Astrocytes
ACTTTCAAGGTATCTC-1	Con1	Con	565	651.0	0.0	0.0	0.0	0.0	565	0.010515773660490738	False	3	Microglia
ACTTTCACATACATCG-1	Con1	Con	1797	4073.0	2.0	0.049103856	3.0	0.073655784	1797	0.017533432392273403	False	6	Oligodendrocytes
ACTTTCACATATGCGT-1	Con1	Con	560	714.0	0.0	0.0	2.0	0.28011206	560	0.01657458563535912	False	2	Astrocytes
ACTTTCATCGGAGATG-1	Con1	Con	1838	3349.0	0.0	0.0	12.0	0.3583159	1837	0.03537245110278818	False	7	Neurons
ACTTTCATCGTTACCC-1	Con1	Con	1356	2349.0	0.0	0.0	3.0	0.12771392	1356	0.015656134358098494	False	0	Oligodendrocytes
ACTTTCATCTACGCAA-1	Con1	Con	1696	3060.0	0.0	0.0	14.0	0.45751637	1695	0.024965325936199722	False	7	Neurons
ACTTTCATCTGGGCGT-1	Con1	Con	669	827.0	0.0	0.0	3.0	0.36275694	668	0.019053472649047328	False	2	Astrocytes
ACTTTGTAGCCGAATG-1	Con1	Con	1364	2306.0	1.0	0.043365136	3.0	0.1300954	1364	0.023664638269100743	False	2	Astrocytes
ACTTTGTAGGGCCAAT-1	Con1	Con	1175	1860.0	36.0	1.9354839	1.0	0.05376344	1175	0.025641025641025644	False	11	Fibroblasts
ACTTTGTGTGCGTGCT-1	Con1	Con	1218	1738.0	1.0	0.0575374	4.0	0.2301496	1218	0.02124919510624598	False	3	Microglia
ACTTTGTGTGGTTCTA-1	Con1	Con	731	1037.0	1.0	0.096432015	2.0	0.19286403	731	0.013930620049166897	False	2	Astrocytes
ACTTTGTGTGTTCGTA-1	Con1	Con	1240	2038.0	0.0	0.0	4.0	0.19627085	1240	0.04951505870342011	False	2	Astrocytes
AGAAATGAGCCGCACT-1	Con1	Con	788	1156.0	1.0	0.08650519	5.0	0.43252593	787	0.006205673758865249	False	7	Neurons
AGAAATGAGGTGATCG-1	Con1	Con	867	1340.0	16.0	1.1940298	5.0	0.37313432	867	0.027777777777777776	False	0	Oligodendrocytes
AGAAATGCAAATTGGA-1	Con1	Con	1116	1730.0	0.0	0.0	3.0	0.1734104	1116	0.025641025641025644	False	1	OPCs
AGAAATGGTACAACGG-1	Con1	Con	1458	2988.0	1.0	0.033467203	5.0	0.16733602	1458	0.010515773660490738	False	0	Oligodendrocytes
AGAAATGGTACAAGTA-1	Con1	Con	1118	1993.0	4.0	0.20070246	3.0	0.15052684	1117	0.018028846153846152	False	1	OPCs
AGAAATGGTTAGGGTG-1	Con1	Con	1470	2307.0	2.0	0.086692676	8.0	0.3467707	1470	0.019583462853590302	False	4	Excitatory neurons
AGAAATGTCGAACTCA-1	Con1	Con	2650	6392.0	1.0	0.015644556	9.0	0.140801	2649	0.041723979825768004	False	4	Excitatory neurons
AGAAATGTCGCAGATT-1	Con1	Con	4290	12300.0	10.0	0.08130081	26.0	0.21138212	4288	0.07442489851150204	False	10	Excitatory neurons
AGAAATGTCTAATTCC-1	Con1	Con	792	1121.0	1.0	0.08920606	3.0	0.2676182	792	0.03735508802060972	False	1	OPCs
AGAACAAAGAAGATCT-1	Con1	Con	639	831.0	0.0	0.0	2.0	0.2406739	639	0.01657458563535912	False	0	Oligodendrocytes
AGAACAAAGAATTGCA-1	Con1	Con	1113	1751.0	11.0	0.62821245	4.0	0.2284409	1113	0.04291044776119403	False	2	Astrocytes
AGAACAAAGCACACAG-1	Con1	Con	881	1310.0	1.0	0.07633588	4.0	0.3053435	881	0.008538899430740038	False	2	Astrocytes
AGAACAAAGCCTTGAT-1	Con1	Con	585	686.0	0.0	0.0	3.0	0.4373178	585	0.018028846153846152	False	3	Microglia
AGAACAAAGTGGCCTC-1	Con1	Con	1630	3268.0	1.0	0.030599756	9.0	0.27539778	1630	0.012339196639537937	False	1	OPCs
AGAACAACACACCAGC-1	Con1	Con	2702	7488.0	2.0	0.026709404	18.0	0.24038462	2701	0.08266276517922456	False	7	Neurons
AGAACAACACAGACGA-1	Con1	Con	1705	3350.0	0.0	0.0	8.0	0.23880596	1702	0.02183121537960248	False	1	OPCs
AGAACAACATGAGATA-1	Con1	Con	1062	1982.0	0.0	0.0	1.0	0.050454088	1062	0.01853539957459739	False	0	Oligodendrocytes
AGAACAAGTTTCGACA-1	Con1	Con	1217	2205.0	0.0	0.0	2.0	0.09070295	1216	0.02124919510624598	False	0	Oligodendrocytes
AGAACAATCATCGCTC-1	Con1	Con	583	679.0	1.0	0.1472754	2.0	0.2945508	583	0.013930620049166897	False	3	Microglia
AGAACAATCGCACTCT-1	Con1	Con	1694	3269.0	1.0	0.030590396	2.0	0.061180793	1694	0.020680878141902642	False	2	Astrocytes
AGAACCTAGATGCGAC-1	Con1	Con	698	893.0	1.0	0.111982085	3.0	0.33594626	698	0.01434878587196468	False	3	Microglia
AGAACCTAGCCTGAAG-1	Con1	Con	992	1389.0	17.0	1.2239021	5.0	0.3599712	992	0.015211267605633802	False	1	OPCs
AGAACCTAGGCATTTC-1	Con1	Con	852	1090.0	0.0	0.0	8.0	0.73394495	852	0.010515773660490738	False	3	Microglia
AGAACCTAGTGGGAAA-1	Con1	Con	2275	5582.0	6.0	0.10748835	3.0	0.053744175	2274	0.02430674426566245	False	7	Neurons
AGAACCTCAATTTCCT-1	Con1	Con	2854	7939.0	0.0	0.0	12.0	0.15115254	2853	0.022427440633245383	False	7	Neurons
AGAACCTCAGCGACAA-1	Con1	Con	1228	1686.0	0.0	0.0	7.0	0.41518387	1228	0.21212121212121196	False	8	Microglia
AGAACCTGTGCTATTG-1	Con1	Con	992	1626.0	1.0	0.061500613	3.0	0.18450184	992	0.01657458563535912	False	1	OPCs
AGAACCTGTTAGTCGT-1	Con1	Con	1858	3469.0	0.0	0.0	7.0	0.20178726	1858	0.007626531083891843	False	6	Oligodendrocytes
AGAACCTTCATTTGTC-1	Con1	Con	1209	2024.0	0.0	0.0	5.0	0.24703558	1209	0.04951505870342011	False	0	Oligodendrocytes
AGAACCTTCGCCGTGA-1	Con1	Con	755	1048.0	1.0	0.09541985	1.0	0.09541985	755	0.03350827614049254	False	2	Astrocytes
AGAAGCGAGACGCCAA-1	Con1	Con	998	1485.0	4.0	0.26936024	5.0	0.33670032	998	0.00983284169124877	False	0	Oligodendrocytes
AGAAGCGAGACTCGAG-1	Con1	Con	1172	1886.0	3.0	0.15906681	1.0	0.053022273	1171	0.02633451957295374	False	2	Astrocytes
AGAAGCGAGAGGCGGA-1	Con1	Con	1425	2035.0	12.0	0.58968055	7.0	0.34398034	1425	0.07194719471947193	False	2	Astrocytes
AGAAGCGAGCATGGGT-1	Con1	Con	1526	2365.0	7.0	0.2959831	7.0	0.2959831	1525	0.06958762886597938	False	11	Fibroblasts
AGAAGCGAGTGTTGTC-1	Con1	Con	1011	1378.0	25.0	1.8142234	9.0	0.65312046	1011	0.019583462853590302	False	1	OPCs
AGAAGCGCACTTGAGT-1	Con1	Con	763	934.0	0.0	0.0	9.0	0.9635975	763	0.02633451957295374	False	3	Microglia
AGAAGCGCAGTCAACT-1	Con1	Con	1285	2241.0	28.0	1.2494422	7.0	0.31236055	1285	0.02303839732888147	False	0	Oligodendrocytes
AGAAGCGGTCATCAGT-1	Con1	Con	540	702.0	8.0	1.1396011	1.0	0.14245014	540	0.024965325936199722	False	2	Astrocytes
AGAAGTAAGCAACAAT-1	Con1	Con	1293	2313.0	11.0	0.47557285	6.0	0.25940338	1293	0.014775578477836634	False	1	OPCs
AGAAGTAAGGACAGCT-1	Con1	Con	934	1510.0	8.0	0.5298013	5.0	0.33112583	934	0.03261734287987272	False	0	Oligodendrocytes
AGAAGTACAATTCGTG-1	Con1	Con	1028	1558.0	15.0	0.9627728	3.0	0.19255456	1028	0.0300952380952381	False	2	Astrocytes
AGAAGTACACACCTAA-1	Con1	Con	1045	1681.0	0.0	0.0	8.0	0.47590718	1045	0.02124919510624598	False	1	OPCs
AGAAGTACACACGCCA-1	Con1	Con	585	691.0	15.0	2.170767	7.0	1.0130246	585	0.010866818296689413	False	3	Microglia
AGAAGTACACCGCTGA-1	Con1	Con	1478	2391.0	13.0	0.5437056	11.0	0.46005854	1477	0.02124919510624598	False	7	Neurons
AGAAGTACACTGCACG-1	Con1	Con	683	937.0	22.0	2.347919	4.0	0.42689434	683	0.07977207977207974	False	4	Excitatory neurons
AGAAGTACAGACACCC-1	Con1	Con	721	1048.0	1.0	0.09541985	3.0	0.28625956	721	0.02183121537960248	False	2	Astrocytes
AGAAGTACAGGCGATA-1	Con1	Con	870	1346.0	0.0	0.0	8.0	0.5943536	870	0.03537245110278818	False	0	Oligodendrocytes
AGAAGTAGTCTTAGTG-1	Con1	Con	1201	1772.0	1.0	0.05643341	5.0	0.28216705	1200	0.01657458563535912	False	1	OPCs
AGAAGTAGTGATGAAT-1	Con1	Con	3699	10886.0	5.0	0.045930553	23.0	0.21128054	3698	0.057497181510710274	False	4	Excitatory neurons
AGAAGTAGTGCAATAA-1	Con1	Con	690	884.0	0.0	0.0	5.0	0.5656109	689	0.019053472649047328	False	2	Astrocytes
AGAAGTAGTTCACGAT-1	Con1	Con	1678	2613.0	23.0	0.8802143	20.0	0.76540375	1677	0.2271186440677966	False	7	Neurons
AGAAGTAGTTCAGCGC-1	Con1	Con	1132	1734.0	6.0	0.34602076	5.0	0.2883506	1132	0.022427440633245383	False	2	Astrocytes
AGAAGTAGTTGGATCT-1	Con1	Con	1130	1910.0	0.0	0.0	7.0	0.36649215	1130	0.020680878141902642	False	0	Oligodendrocytes
AGAAGTATCGCCTCTA-1	Con1	Con	611	764.0	0.0	0.0	5.0	0.65445024	611	0.0019312475859405175	False	0	Oligodendrocytes
AGAAGTATCTCTATGT-1	Con1	Con	802	1154.0	2.0	0.17331022	6.0	0.51993066	800	0.052519893899204265	False	0	Oligodendrocytes
AGACAAAAGCCTTGAT-1	Con1	Con	1170	1941.0	1.0	0.051519834	7.0	0.36063883	1170	0.03442622950819672	False	1	OPCs
AGACAAAAGGGACCAT-1	Con1	Con	1007	1537.0	5.0	0.32530904	4.0	0.26024723	1007	0.03350827614049254	False	2	Astrocytes
AGACAAAAGGTATCTC-1	Con1	Con	943	1329.0	42.0	3.1602712	5.0	0.37622273	943	0.01158897759464332	False	3	Microglia
AGACAAAAGTCCTGCG-1	Con1	Con	1067	1859.0	0.0	0.0	1.0	0.05379236	1067	0.02012578616352201	False	0	Oligodendrocytes
AGACAAAAGTTCGGTT-1	Con1	Con	1036	1504.0	0.0	0.0	5.0	0.3324468	1036	0.015211267605633802	False	1	OPCs
AGACAAAAGTTGCGCC-1	Con1	Con	1031	1646.0	0.0	0.0	2.0	0.12150669	1031	0.03537245110278818	False	0	Oligodendrocytes
AGACAAACACCCAAGC-1	Con1	Con	1873	3358.0	8.0	0.23823704	10.0	0.2977963	1873	0.2271186440677966	False	10	Excitatory neurons
AGACAAACACTAGGCC-1	Con1	Con	1518	2655.0	26.0	0.9792844	6.0	0.2259887	1518	0.03634826711749789	False	2	Astrocytes
AGACAAACAGACTGCC-1	Con1	Con	2038	3835.0	4.0	0.10430248	7.0	0.18252933	2038	0.03350827614049254	False	2	Astrocytes
AGACAAAGTTCGAGCC-1	Con1	Con	1187	2010.0	2.0	0.09950249	2.0	0.09950249	1187	0.0300952380952381	False	2	Astrocytes
AGACAAATCATTCGTT-1	Con1	Con	487	565.0	0.0	0.0	4.0	0.7079646	487	0.013119143239625167	False	3	Microglia
AGACAAATCGACGTCG-1	Con1	Con	671	817.0	0.0	0.0	3.0	0.36719707	671	0.052519893899204265	False	8	Microglia
AGACAAATCGGCTTGG-1	Con1	Con	769	993.0	0.0	0.0	7.0	0.70493454	769	0.012339196639537937	False	3	Microglia
AGACAAATCTGCGGGT-1	Con1	Con	804	1101.0	14.0	1.2715713	7.0	0.63578564	804	0.01434878587196468	False	4	Excitatory neurons
AGACAAATCTTACACT-1	Con1	Con	1333	2336.0	0.0	0.0	8.0	0.34246576	1333	0.05411255411255409	False	12	OPCs
AGACACTAGACAAGCC-1	Con1	Con	2206	4513.0	1.0	0.02215821	18.0	0.3988478	2205	0.044138585666824874	False	7	Neurons
AGACACTAGATAGCTA-1	Con1	Con	1681	2949.0	13.0	0.44082737	6.0	0.2034588	1681	0.05411255411255409	False	6	Oligodendrocytes
AGACACTAGCGCCATC-1	Con1	Con	1126	1753.0	7.0	0.39931545	5.0	0.28522533	1126	0.03839441535776614	False	0	Oligodendrocytes
AGACACTAGGATTCAA-1	Con1	Con	1089	1799.0	2.0	0.11117287	2.0	0.11117287	1089	0.02633451957295374	False	0	Oligodendrocytes
AGACACTCATGGTGGA-1	Con1	Con	1082	1765.0	5.0	0.28328612	2.0	0.11331445	1082	0.044138585666824874	False	2	Astrocytes
AGACACTCATTGCTGA-1	Con1	Con	2758	8174.0	4.0	0.04893565	22.0	0.26914608	2756	0.03634826711749789	False	7	Neurons
AGACACTGTCGCAACC-1	Con1	Con	751	1011.0	0.0	0.0	2.0	0.19782393	751	0.02430674426566245	False	0	Oligodendrocytes
AGACACTTCGGTCGGT-1	Con1	Con	673	873.0	1.0	0.11454754	4.0	0.45819017	673	0.025641025641025644	False	0	Oligodendrocytes
AGACACTTCGTCCTCA-1	Con1	Con	1666	3564.0	0.0	0.0	4.0	0.11223345	1666	0.01611047180667434	False	2	Astrocytes
AGACACTTCTCACTCG-1	Con1	Con	3390	8409.0	8.0	0.09513616	11.0	0.13081223	3387	0.09235668789808915	False	4	Excitatory neurons
AGACAGGAGAACCCGA-1	Con1	Con	2008	3930.0	0.0	0.0	12.0	0.3053435	2007	0.05577029265599116	False	4	Excitatory neurons
AGACAGGAGATCCTAC-1	Con1	Con	543	637.0	0.0	0.0	3.0	0.47095764	543	0.015656134358098494	False	3	Microglia
AGACAGGCAAAGGCAC-1	Con1	Con	1125	1774.0	0.0	0.0	7.0	0.39458853	1125	0.01434878587196468	False	2	Astrocytes
AGACAGGCACGGAAGT-1	Con1	Con	873	1335.0	10.0	0.7490637	4.0	0.29962546	873	0.01611047180667434	False	1	OPCs
AGACAGGGTAACACGG-1	Con1	Con	1182	1757.0	0.0	0.0	3.0	0.17074558	1182	0.010171173406102706	False	0	Oligodendrocytes
AGACAGGGTAAGTCAA-1	Con1	Con	625	793.0	3.0	0.3783102	1.0	0.1261034	625	0.022427440633245383	False	2	Astrocytes
AGACAGGGTATATGGA-1	Con1	Con	1273	2065.0	1.0	0.048426148	5.0	0.24213076	1273	0.01611047180667434	False	1	OPCs
AGACAGGTCATAGAGA-1	Con1	Con	1789	3129.0	0.0	0.0	14.0	0.4474273	1788	0.031752254018032146	False	2	Astrocytes
AGACAGGTCATGGCCG-1	Con1	Con	1596	2615.0	1.0	0.038240917	9.0	0.34416825	1596	0.04541062801932367	False	4	Excitatory neurons
AGACAGGTCCAGCACG-1	Con1	Con	1145	1649.0	2.0	0.121285625	6.0	0.36385688	1145	0.04291044776119403	False	0	Oligodendrocytes
AGACAGGTCTCATGCC-1	Con1	Con	1443	2914.0	0.0	0.0	6.0	0.20590255	1443	0.03261734287987272	False	6	Oligodendrocytes
AGACAGGTCTTGGTCC-1	Con1	Con	1796	3758.0	0.0	0.0	5.0	0.1330495	1795	0.015656134358098494	False	2	Astrocytes
AGACCATAGAGTGTGC-1	Con1	Con	3419	9985.0	21.0	0.21031548	23.0	0.23034553	3419	0.052519893899204265	False	4	Excitatory neurons
AGACCATCACAAACGG-1	Con1	Con	1158	2100.0	38.0	1.8095238	10.0	0.4761905	1158	0.01657458563535912	False	13	Oligodendrocytes
AGACCATCACAGTCCG-1	Con1	Con	2474	6413.0	8.0	0.124746606	12.0	0.18711992	2471	0.046728971962616835	False	4	Excitatory neurons
AGACCATCATGACCCG-1	Con1	Con	1592	3131.0	1.0	0.031938676	3.0	0.09581603	1592	0.019053472649047328	False	2	Astrocytes
AGACCATGTTTCGTTT-1	Con1	Con	888	1410.0	0.0	0.0	3.0	0.21276595	888	0.04541062801932367	False	0	Oligodendrocytes
AGACCATTCGGCTGAC-1	Con1	Con	933	1266.0	1.0	0.07898894	7.0	0.5529226	933	0.019053472649047328	False	3	Microglia
AGACCATTCTTCCCAG-1	Con1	Con	916	1388.0	0.0	0.0	1.0	0.07204611	916	0.01611047180667434	False	1	OPCs
AGACCCGAGTGGAAGA-1	Con1	Con	2547	5759.0	2.0	0.03472825	17.0	0.29519016	2546	0.03442622950819672	False	7	Neurons
AGACCCGCACGGAAGT-1	Con1	Con	1480	2289.0	25.0	1.09218	3.0	0.1310616	1478	0.022427440633245383	False	11	Fibroblasts
AGACCCGCATTCCTCG-1	Con1	Con	1150	2080.0	2.0	0.09615385	7.0	0.33653846	1150	0.02012578616352201	False	0	Oligodendrocytes
AGACCCGCATTGAAAG-1	Con1	Con	3471	12972.0	2.0	0.015417823	17.0	0.1310515	3469	0.04291044776119403	False	4	Excitatory neurons
AGACCCGGTGAAGCGT-1	Con1	Con	795	1140.0	0.0	0.0	8.0	0.7017544	795	0.031752254018032146	False	2	Astrocytes
AGACCCGTCATCGCCT-1	Con1	Con	1006	1482.0	6.0	0.40485832	0.0	0.0	1006	0.04057709648331831	False	2	Astrocytes
AGACTCAGTAACGGTG-1	Con1	Con	1412	2330.0	0.0	0.0	6.0	0.25751075	1410	0.03537245110278818	False	2	Astrocytes
AGACTCAGTAGATTAG-1	Con1	Con	1275	2023.0	19.0	0.9391992	6.0	0.29658923	1275	0.04809619238476953	False	4	Excitatory neurons
AGACTCAGTGAGACCA-1	Con1	Con	521	620.0	1.0	0.16129032	0.0	0.0	521	0.0056694286960314	False	0	Oligodendrocytes
AGACTCAGTGGAGGTT-1	Con1	Con	1301	2237.0	0.0	0.0	6.0	0.26821637	1301	0.030911901081916535	False	1	OPCs
AGACTCATCTGGGATT-1	Con1	Con	680	893.0	2.0	0.22396417	2.0	0.22396417	680	0.009500609013398295	False	3	Microglia
AGAGAATAGCACACAG-1	Con1	Con	1768	3240.0	4.0	0.1234568	14.0	0.43209875	1768	0.061176470588235284	False	6	Oligodendrocytes
AGAGAATAGGATCACG-1	Con1	Con	1322	2016.0	3.0	0.14880952	2.0	0.09920636	1321	0.019053472649047328	False	11	Fibroblasts
AGAGAATAGGTAAGAG-1	Con1	Con	2057	4249.0	12.0	0.2824194	13.0	0.30595434	2057	0.02124919510624598	False	6	Oligodendrocytes
AGAGAATCACAACCGC-1	Con1	Con	867	1119.0	14.0	1.251117	6.0	0.5361931	867	0.04809619238476953	False	14	Endothelial cells
AGAGAATCATGCGGTC-1	Con1	Con	1473	3257.0	0.0	0.0	4.0	0.122812405	1473	0.03537245110278818	False	12	OPCs
AGAGAATGTGATCATC-1	Con1	Con	662	774.0	0.0	0.0	4.0	0.5167959	661	0.019053472649047328	False	11	Fibroblasts
AGAGAATGTGATTAGA-1	Con1	Con	1015	1592.0	0.0	0.0	6.0	0.37688443	1014	0.04057709648331831	False	0	Oligodendrocytes
AGAGAATGTTCGTAAC-1	Con1	Con	873	1174.0	3.0	0.25553665	6.0	0.5110733	872	0.022427440633245383	False	2	Astrocytes
AGAGAATTCACCTTGC-1	Con1	Con	952	1508.0	1.0	0.066313	2.0	0.132626	952	0.02183121537960248	False	0	Oligodendrocytes
AGAGAGCAGAGAGAAC-1	Con1	Con	621	768.0	11.0	1.4322917	4.0	0.5208334	621	0.014775578477836634	False	2	Astrocytes
AGAGAGCAGTAGATCA-1	Con1	Con	932	1319.0	0.0	0.0	7.0	0.5307051	932	0.019053472649047328	False	1	OPCs
AGAGAGCAGTGGACGT-1	Con1	Con	899	1348.0	0.0	0.0	6.0	0.44510388	898	0.022427440633245383	False	1	OPCs
AGAGAGCCAAGTATAG-1	Con1	Con	2040	3739.0	0.0	0.0	9.0	0.24070607	2037	0.02303839732888147	False	7	Neurons
AGAGAGCCAATTCTTC-1	Con1	Con	891	1359.0	1.0	0.07358351	6.0	0.4415011	890	0.052519893899204265	False	0	Oligodendrocytes
AGAGAGCCACCCTCTA-1	Con1	Con	1032	1630.0	4.0	0.24539877	3.0	0.18404908	1032	0.018028846153846152	False	1	OPCs
AGAGAGCCACGATTCA-1	Con1	Con	1117	1642.0	0.0	0.0	5.0	0.3045067	1117	0.01657458563535912	False	3	Microglia
AGAGAGCCAGCTGCCA-1	Con1	Con	1296	1958.0	0.0	0.0	11.0	0.56179774	1296	0.02183121537960248	False	2	Astrocytes
AGAGAGCCAGGACATG-1	Con1	Con	847	1138.0	0.0	0.0	5.0	0.4393673	847	0.022427440633245383	False	3	Microglia
AGAGAGCCATAAGCAA-1	Con1	Con	1047	1530.0	2.0	0.13071896	7.0	0.45751637	1047	0.005935370411079359	False	0	Oligodendrocytes
AGAGAGCCATCGAGCC-1	Con1	Con	1693	2767.0	1.0	0.036140222	10.0	0.36140224	1693	0.06733794839521713	False	4	Excitatory neurons
AGAGAGCCATTCACCC-1	Con1	Con	938	1325.0	7.0	0.5283019	0.0	0.0	938	0.05098855359001041	False	14	Endothelial cells
AGAGAGCCATTCATCT-1	Con1	Con	1413	2394.0	0.0	0.0	7.0	0.29239768	1412	0.019583462853590302	False	0	Oligodendrocytes
AGAGAGCGTCAAAGCG-1	Con1	Con	625	770.0	2.0	0.25974026	2.0	0.25974026	625	0.014775578477836634	False	3	Microglia
AGAGAGCTCAGCTAGT-1	Con1	Con	823	1094.0	0.0	0.0	3.0	0.27422303	823	0.008538899430740038	False	2	Astrocytes
AGAGAGCTCCCAATAG-1	Con1	Con	1249	2028.0	1.0	0.049309663	4.0	0.19723865	1249	0.020680878141902642	False	1	OPCs
AGAGAGCTCCTCGCAT-1	Con1	Con	1811	3773.0	227.0	6.0164323	9.0	0.23853697	1811	0.09235668789808915	False	7	Neurons
AGAGAGCTCTAGAACC-1	Con1	Con	1677	3228.0	22.0	0.68153656	10.0	0.30978933	1675	0.030911901081916535	False	2	Astrocytes
AGAGAGCTCTTCGATT-1	Con1	Con	1114	1774.0	5.0	0.2818489	6.0	0.33821872	1114	0.013119143239625167	False	1	OPCs
AGAGAGCTCTTCTGTA-1	Con1	Con	1483	2700.0	2.0	0.074074075	4.0	0.14814815	1483	0.019053472649047328	False	1	OPCs
AGAGCAGCAATATCCG-1	Con1	Con	1247	2021.0	1.0	0.049480453	3.0	0.14844136	1247	0.023664638269100743	False	2	Astrocytes
AGAGCAGCACACAGAG-1	Con1	Con	687	894.0	3.0	0.33557048	3.0	0.33557048	687	0.019053472649047328	False	1	OPCs
AGAGCAGCACAGGATG-1	Con1	Con	521	669.0	10.0	1.4947684	2.0	0.29895365	521	0.010866818296689413	False	2	Astrocytes
AGAGCAGGTGTTCCAA-1	Con1	Con	499	628.0	0.0	0.0	4.0	0.6369427	499	0.01434878587196468	False	2	Astrocytes
AGAGCAGTCCATCACC-1	Con1	Con	2233	4808.0	3.0	0.062396005	14.0	0.29118136	2233	0.03350827614049254	False	7	Neurons
AGAGCAGTCGAATCCA-1	Con1	Con	619	733.0	5.0	0.6821282	3.0	0.40927693	619	0.010171173406102706	False	3	Microglia
AGAGCCCAGCGCCTTG-1	Con1	Con	1132	1968.0	6.0	0.30487803	5.0	0.25406504	1132	0.039467849223946784	False	0	Oligodendrocytes
AGAGCCCCACGGTCTG-1	Con1	Con	1791	2820.0	3.0	0.10638297	10.0	0.3546099	1790	0.03537245110278818	False	9	Excitatory neurons
AGAGCCCTCGCCTATC-1	Con1	Con	2877	8127.0	18.0	0.22148395	18.0	0.22148395	2877	0.02430674426566245	False	7	Neurons
AGATAGAAGAGGACTC-1	Con1	Con	1494	2630.0	2.0	0.076045625	3.0	0.11406843	1494	0.02704652001442482	False	4	Excitatory neurons
AGATAGAAGTGCAACG-1	Con1	Con	1381	2567.0	3.0	0.116867945	8.0	0.31164783	1381	0.039467849223946784	False	0	Oligodendrocytes
AGATAGACAAGGAGTC-1	Con1	Con	1265	2097.0	2.0	0.095374346	4.0	0.19074869	1265	0.04057709648331831	False	2	Astrocytes
AGATAGACAGCAGGAT-1	Con1	Con	832	1185.0	10.0	0.84388185	3.0	0.25316456	832	0.02183121537960248	False	0	Oligodendrocytes
AGATAGAGTACAAAGT-1	Con1	Con	676	854.0	5.0	0.5854801	1.0	0.117096014	676	0.017533432392273403	False	2	Astrocytes
AGATAGAGTTAAGCAA-1	Con1	Con	931	1414.0	1.0	0.07072136	4.0	0.28288543	931	0.018028846153846152	False	2	Astrocytes
AGATAGATCACAAGAA-1	Con1	Con	1291	2376.0	4.0	0.16835016	2.0	0.08417508	1291	0.02704652001442482	False	2	Astrocytes
AGATAGATCCTCACGT-1	Con1	Con	1385	2191.0	9.0	0.4107713	7.0	0.31948882	1385	0.02183121537960248	False	7	Neurons
AGATCCAAGAGCAAGA-1	Con1	Con	514	667.0	0.0	0.0	1.0	0.14992504	514	0.02183121537960248	False	2	Astrocytes
AGATCCAAGTTCCGTA-1	Con1	Con	1460	3112.0	3.0	0.09640103	7.0	0.22493573	1460	0.02124919510624598	False	6	Oligodendrocytes
AGATCCACAACACGAG-1	Con1	Con	1204	2030.0	0.0	0.0	5.0	0.24630542	1204	0.020680878141902642	False	0	Oligodendrocytes
AGATCCACACTAAACC-1	Con1	Con	527	598.0	1.0	0.16722408	7.0	1.1705686	527	0.009174311926605505	False	3	Microglia
AGATCCACACTATGTG-1	Con1	Con	862	1207.0	0.0	0.0	5.0	0.4142502	862	0.022427440633245383	False	2	Astrocytes
AGATCCACAGGCCTGT-1	Con1	Con	610	1302.0	4.0	0.30721965	7.0	0.53763443	610	0.07194719471947193	False	4	Excitatory neurons
AGATCCACAGTGAGCA-1	Con1	Con	936	1398.0	0.0	0.0	2.0	0.14306152	936	0.01434878587196468	False	0	Oligodendrocytes
AGATCCACATGACGTT-1	Con1	Con	1253	2144.0	0.0	0.0	10.0	0.4664179	1252	0.031752254018032146	False	0	Oligodendrocytes
AGATCCAGTCCGATCG-1	Con1	Con	548	673.0	11.0	1.6344724	4.0	0.5943536	548	0.059297639608520435	False	11	Fibroblasts
AGATCCAGTCCTTAAG-1	Con1	Con	2196	5514.0	11.0	0.1994922	13.0	0.23576352	2196	0.0070438536696205405	False	7	Neurons
AGATCCAGTGGCTCTG-1	Con1	Con	517	702.0	2.0	0.28490028	2.0	0.28490028	517	0.01434878587196468	False	4	Excitatory neurons
AGATCCATCCAACTAG-1	Con1	Con	1366	2267.0	2.0	0.08822232	7.0	0.3087781	1364	0.019583462853590302	False	2	Astrocytes
AGATCGTCAATGAACA-1	Con1	Con	2393	5765.0	0.0	0.0	21.0	0.36426714	2392	0.05411255411255409	False	7	Neurons
AGATCGTCACATATGC-1	Con1	Con	1162	2029.0	4.0	0.19714145	5.0	0.2464268	1162	0.03839441535776614	False	2	Astrocytes
AGATCGTCACCTTCGT-1	Con1	Con	638	792.0	3.0	0.37878788	2.0	0.25252524	638	0.011960478419136767	False	1	OPCs
AGATCGTCAGCCGTTG-1	Con1	Con	1042	1460.0	0.0	0.0	18.0	1.2328768	1041	0.01611047180667434	False	8	Microglia
AGATCGTGTACAAGCG-1	Con1	Con	520	646.0	0.0	0.0	2.0	0.30959752	520	0.014775578477836634	False	2	Astrocytes
AGATGAAAGCATCGAG-1	Con1	Con	1509	3191.0	5.0	0.15669069	8.0	0.2507051	1509	0.057497181510710274	False	12	OPCs
AGATGAAAGTGATAGT-1	Con1	Con	1010	1578.0	3.0	0.19011407	2.0	0.1267427	1010	0.02852908484623935	False	2	Astrocytes
AGATGAAAGTTGAAAC-1	Con1	Con	4139	14470.0	35.0	0.24187975	18.0	0.1243953	4138	0.13542795232936075	False	10	Excitatory neurons
AGATGAACATTCGGGC-1	Con1	Con	804	1162.0	4.0	0.34423408	5.0	0.43029258	804	0.02633451957295374	False	2	Astrocytes
AGATGAAGTCACCGCA-1	Con1	Con	1859	3456.0	7.0	0.2025463	8.0	0.23148148	1859	0.03442622950819672	False	1	OPCs
AGATGAAGTCTTTCTA-1	Con1	Con	928	1437.0	0.0	0.0	6.0	0.41753656	928	0.06519065190651906	False	0	Oligodendrocytes
AGATGAAGTTCGATTG-1	Con1	Con	1014	1738.0	0.0	0.0	5.0	0.28768697	1014	0.039467849223946784	False	0	Oligodendrocytes
AGATGAATCCATCACC-1	Con1	Con	1138	1682.0	4.0	0.23781213	6.0	0.3567182	1137	0.041723979825768004	False	2	Astrocytes
AGATGCTAGGCCTAGA-1	Con1	Con	1934	3896.0	4.0	0.10266941	7.0	0.17967147	1934	0.019583462853590302	False	1	OPCs
AGATGCTAGTTGCGCC-1	Con1	Con	1160	1997.0	2.0	0.10015023	2.0	0.10015023	1160	0.009174311926605505	False	7	Neurons
AGATGCTCAGCATACT-1	Con1	Con	1368	2805.0	0.0	0.0	4.0	0.14260249	1367	0.017048794826572605	False	0	Oligodendrocytes
AGATGCTCATAGCACT-1	Con1	Con	1184	1730.0	0.0	0.0	2.0	0.115606934	1184	0.022427440633245383	False	1	OPCs
AGATGCTGTAGGCAAC-1	Con1	Con	542	684.0	0.0	0.0	2.0	0.29239768	542	0.015211267605633802	False	1	OPCs
AGATGCTGTCTACAAC-1	Con1	Con	962	1604.0	0.0	0.0	4.0	0.24937657	962	0.030911901081916535	False	0	Oligodendrocytes
AGATGCTTCGAGAATA-1	Con1	Con	653	824.0	2.0	0.24271844	3.0	0.3640777	653	0.015656134358098494	False	3	Microglia
AGCATCAAGAAGTGTT-1	Con1	Con	892	1297.0	7.0	0.539707	9.0	0.69390905	892	0.04809619238476953	False	0	Oligodendrocytes
AGCATCAAGCCTAGGA-1	Con1	Con	1742	3599.0	2.0	0.055570994	6.0	0.16671298	1742	0.015656134358098494	False	1	OPCs
AGCATCAAGGCCCGTT-1	Con1	Con	945	1258.0	3.0	0.23847376	3.0	0.23847376	945	0.1987951807228915	False	12	OPCs
AGCATCAAGGTCCGAA-1	Con1	Con	1269	2120.0	2.0	0.094339624	8.0	0.3773585	1268	0.02303839732888147	False	1	OPCs
AGCATCAAGTAGTCAA-1	Con1	Con	1214	1983.0	0.0	0.0	10.0	0.50428647	1214	0.03735508802060972	False	0	Oligodendrocytes
AGCATCACAAATCGGG-1	Con1	Con	1908	3418.0	0.0	0.0	10.0	0.29256874	1908	0.039467849223946784	False	4	Excitatory neurons
AGCATCATCTGGGTCG-1	Con1	Con	959	1325.0	0.0	0.0	1.0	0.0754717	958	0.015656134358098494	False	2	Astrocytes
AGCCAATAGTTCCGTA-1	Con1	Con	1137	1587.0	0.0	0.0	6.0	0.37807184	1137	0.017048794826572605	False	3	Microglia
AGCCAATCAAATCAGA-1	Con1	Con	997	1652.0	1.0	0.06053269	1.0	0.06053269	996	0.04809619238476953	False	0	Oligodendrocytes
AGCCAATCAACAGAGC-1	Con1	Con	869	1199.0	1.0	0.083402835	3.0	0.25020853	869	0.02124919510624598	False	2	Astrocytes
AGCCAATCATCCGGCA-1	Con1	Con	2572	10028.0	13.0	0.12963702	12.0	0.11966494	2571	0.057497181510710274	False	4	Excitatory neurons
AGCCAATGTGTTCCAA-1	Con1	Con	839	1158.0	3.0	0.25906736	6.0	0.5181347	839	0.041723979825768004	False	0	Oligodendrocytes
AGCCAATGTTGCCAAT-1	Con1	Con	2036	4586.0	2.0	0.04361099	5.0	0.109027475	2036	0.02012578616352201	False	1	OPCs
AGCCACGAGGAGATAG-1	Con1	Con	591	792.0	5.0	0.63131315	1.0	0.12626262	591	0.030911901081916535	False	2	Astrocytes
AGCCACGAGGTTGACG-1	Con1	Con	2000	4453.0	2.0	0.04491354	17.0	0.3817651	1998	0.02633451957295374	False	6	Oligodendrocytes
AGCCACGAGTGCCAGA-1	Con1	Con	765	1038.0	4.0	0.38535646	3.0	0.28901732	765	0.010866818296689413	False	2	Astrocytes
AGCCACGCACCATATG-1	Con1	Con	887	1325.0	1.0	0.0754717	1.0	0.0754717	887	0.012339196639537937	False	0	Oligodendrocytes
AGCCACGCAGAATGTA-1	Con1	Con	945	1361.0	0.0	0.0	4.0	0.29390153	944	0.061176470588235284	False	0	Oligodendrocytes
AGCCACGGTGCGACAA-1	Con1	Con	1131	1988.0	0.0	0.0	6.0	0.30181086	1131	0.0300952380952381	False	2	Astrocytes
AGCCACGTCTCTATAC-1	Con1	Con	1108	1788.0	0.0	0.0	5.0	0.27964205	1107	0.04057709648331831	False	0	Oligodendrocytes
AGCCAGCAGAGGTTAT-1	Con1	Con	602	717.0	1.0	0.13947001	6.0	0.83682007	602	0.018028846153846152	False	3	Microglia
AGCCAGCAGTACAACA-1	Con1	Con	3199	7579.0	11.0	0.14513788	18.0	0.23749834	3198	0.061176470588235284	False	4	Excitatory neurons
AGCCAGCAGTCATTGC-1	Con1	Con	1361	2403.0	0.0	0.0	8.0	0.33291718	1360	0.052519893899204265	False	6	Oligodendrocytes
AGCCAGCCAATAGTCC-1	Con1	Con	1993	4026.0	0.0	0.0	6.0	0.1490313	1991	0.04809619238476953	False	2	Astrocytes
AGCCAGCCATACTGTG-1	Con1	Con	517	609.0	0.0	0.0	5.0	0.82101804	517	0.020680878141902642	False	3	Microglia
AGCCAGCGTAAGGCTG-1	Con1	Con	1001	1431.0	0.0	0.0	6.0	0.4192872	1000	0.011960478419136767	False	2	Astrocytes
AGCCAGCGTAATACCC-1	Con1	Con	632	777.0	0.0	0.0	1.0	0.12870014	632	0.01611047180667434	False	8	Microglia
AGCCAGCGTACCGCGT-1	Con1	Con	534	611.0	0.0	0.0	2.0	0.32733226	534	0.011960478419136767	False	3	Microglia
AGCCAGCGTGCAATGG-1	Con1	Con	1097	1789.0	0.0	0.0	11.0	0.61486864	1097	0.015211267605633802	False	2	Astrocytes
AGCCAGCTCGAACGCC-1	Con1	Con	952	1343.0	2.0	0.14892033	1.0	0.07446016	952	0.02633451957295374	False	0	Oligodendrocytes
AGCGATTAGAATCGAT-1	Con1	Con	1379	2586.0	0.0	0.0	5.0	0.19334881	1379	0.019583462853590302	False	12	OPCs
AGCGATTAGGACAACC-1	Con1	Con	1222	1935.0	0.0	0.0	3.0	0.15503876	1222	0.023664638269100743	False	0	Oligodendrocytes
AGCGATTAGGGAGGGT-1	Con1	Con	2000	3867.0	9.0	0.23273855	9.0	0.23273855	1999	0.06519065190651906	False	4	Excitatory neurons
AGCGATTAGGGCGAAG-1	Con1	Con	1315	2440.0	1.0	0.040983606	6.0	0.24590164	1314	0.025641025641025644	False	0	Oligodendrocytes
AGCGATTCAAATGGCG-1	Con1	Con	1139	1819.0	0.0	0.0	6.0	0.32985157	1138	0.044138585666824874	False	2	Astrocytes
AGCGATTCAGCTGAGA-1	Con1	Con	1112	1643.0	0.0	0.0	5.0	0.30432135	1112	0.03735508802060972	False	1	OPCs
AGCGATTCATTGGATC-1	Con1	Con	1669	3325.0	4.0	0.120300755	7.0	0.2105263	1668	0.02430674426566245	False	7	Neurons
AGCGATTGTACCTAGT-1	Con1	Con	900	1351.0	21.0	1.5544041	3.0	0.22205773	900	0.01853539957459739	False	13	Oligodendrocytes
AGCGATTTCCATAGGT-1	Con1	Con	1093	1732.0	0.0	0.0	4.0	0.23094688	1092	0.05411255411255409	False	0	Oligodendrocytes
AGCGATTTCGCATGAT-1	Con1	Con	1270	2115.0	2.0	0.09456265	6.0	0.28368795	1270	0.019053472649047328	False	0	Oligodendrocytes
AGCGATTTCTCATGCC-1	Con1	Con	1438	2681.0	0.0	0.0	5.0	0.18649758	1438	0.019053472649047328	False	0	Oligodendrocytes
AGCGATTTCTGATGGT-1	Con1	Con	2373	5312.0	3.0	0.0564759	17.0	0.32003012	2373	0.02633451957295374	False	7	Neurons
AGCGCCAAGCAGGCTA-1	Con1	Con	1712	3540.0	0.0	0.0	5.0	0.14124294	1712	0.02303839732888147	False	6	Oligodendrocytes
AGCGCCAAGCCGTTAT-1	Con1	Con	1078	1766.0	0.0	0.0	2.0	0.11325028	1078	0.05411255411255409	False	0	Oligodendrocytes
AGCGCCAAGGAATCGC-1	Con1	Con	1404	2327.0	0.0	0.0	6.0	0.25784272	1403	0.011224489795918367	False	2	Astrocytes
AGCGCCACAAGAGCTG-1	Con1	Con	688	923.0	1.0	0.108342364	4.0	0.43336946	688	0.006480446927374302	False	2	Astrocytes
AGCGCCACAGACATCT-1	Con1	Con	1455	2805.0	1.0	0.035650622	11.0	0.3921569	1455	0.019583462853590302	False	6	Oligodendrocytes
AGCGCCACATACTGTG-1	Con1	Con	1178	1734.0	1.0	0.057670124	2.0	0.11534025	1178	0.02303839732888147	False	0	Oligodendrocytes
AGCGCCACATCCGAAT-1	Con1	Con	1344	2289.0	0.0	0.0	11.0	0.4805592	1344	0.022427440633245383	False	0	Oligodendrocytes
AGCGCCAGTCAGGTAG-1	Con1	Con	582	700.0	0.0	0.0	3.0	0.4285714	582	0.009174311926605505	False	3	Microglia
AGCGCCAGTGGTCTAT-1	Con1	Con	1980	4575.0	7.0	0.15300547	16.0	0.3497268	1980	0.030911901081916535	False	12	OPCs
AGCGCCAGTTTACTTC-1	Con1	Con	3431	10698.0	1.0	0.009347541	29.0	0.2710787	3429	0.030911901081916535	False	7	Neurons
AGCGCCATCCGTAATG-1	Con1	Con	808	1119.0	0.0	0.0	5.0	0.44682753	808	0.03350827614049254	False	2	Astrocytes
AGCGCCATCGAGAACG-1	Con1	Con	1120	1809.0	3.0	0.16583748	3.0	0.16583748	1118	0.03839441535776614	False	12	OPCs
AGCGCCATCGCAGAGA-1	Con1	Con	762	991.0	1.0	0.100908175	4.0	0.4036327	762	0.018028846153846152	False	3	Microglia
AGCGCCATCTCAACCC-1	Con1	Con	1011	1407.0	3.0	0.21321963	4.0	0.28429282	1011	0.03537245110278818	False	2	Astrocytes
AGCGCTGAGACATCAA-1	Con1	Con	934	1376.0	4.0	0.29069766	4.0	0.29069766	934	0.02012578616352201	False	1	OPCs
AGCGCTGAGCCTTCTC-1	Con1	Con	3271	10228.0	9.0	0.08799374	13.0	0.12710208	3270	0.030911901081916535	False	4	Excitatory neurons
AGCGCTGAGCGCCCAT-1	Con1	Con	819	1042.0	1.0	0.09596929	6.0	0.57581574	819	0.017533432392273403	False	3	Microglia
AGCGCTGGTGGTGATG-1	Con1	Con	1240	2125.0	0.0	0.0	3.0	0.14117646	1240	0.03839441535776614	False	0	Oligodendrocytes
AGCGCTGTCGTCCTCA-1	Con1	Con	589	759.0	0.0	0.0	1.0	0.13175231	589	0.0067598017124831	False	0	Oligodendrocytes
AGCGCTGTCTCTATAC-1	Con1	Con	1266	2097.0	1.0	0.047687173	3.0	0.14306152	1266	0.024965325936199722	False	2	Astrocytes
AGCGTATAGCATTGAA-1	Con1	Con	1010	1672.0	0.0	0.0	5.0	0.29904306	1010	0.03442622950819672	False	0	Oligodendrocytes
AGCGTATAGCTGTTCA-1	Con1	Con	1021	1735.0	0.0	0.0	2.0	0.11527377	1021	0.025641025641025644	False	0	Oligodendrocytes
AGCGTATCACTTACAG-1	Con1	Con	961	1542.0	1.0	0.064850844	4.0	0.25940338	961	0.03839441535776614	False	2	Astrocytes
AGCGTATCATTGGGAG-1	Con1	Con	760	1069.0	3.0	0.2806361	2.0	0.18709074	760	0.019053472649047328	False	2	Astrocytes
AGCGTATTCAGTCAGT-1	Con1	Con	1077	1666.0	0.0	0.0	9.0	0.5402161	1077	0.04541062801932367	False	7	Neurons
AGCGTATTCGGACTTA-1	Con1	Con	867	1158.0	7.0	0.6044905	3.0	0.25906736	867	0.017533432392273403	False	3	Microglia
AGCGTCGAGAACGTGC-1	Con1	Con	1692	3940.0	4.0	0.10152285	12.0	0.30456853	1692	0.061176470588235284	False	4	Excitatory neurons
AGCGTCGCAATACGAA-1	Con1	Con	2561	6089.0	0.0	0.0	8.0	0.13138446	2560	0.04057709648331831	False	4	Excitatory neurons
AGCGTCGGTTATGTCG-1	Con1	Con	424	507.0	0.0	0.0	1.0	0.19723865	424	0.030911901081916535	False	2	Astrocytes
AGCTACAAGAGGTATT-1	Con1	Con	786	1123.0	6.0	0.53428316	2.0	0.17809439	786	0.01657458563535912	False	2	Astrocytes
AGCTACAAGTCGCGAA-1	Con1	Con	1024	1547.0	10.0	0.64641243	4.0	0.25856498	1024	0.05411255411255409	False	0	Oligodendrocytes
AGCTACACAATTGCGT-1	Con1	Con	1824	4211.0	0.0	0.0	17.0	0.40370458	1824	0.04951505870342011	False	12	OPCs
AGCTACACATATGCGT-1	Con1	Con	1507	2774.0	0.0	0.0	3.0	0.10814708	1505	0.017533432392273403	False	1	OPCs
AGCTACAGTAATACCC-1	Con1	Con	1553	2755.0	0.0	0.0	9.0	0.32667875	1553	0.03634826711749789	False	2	Astrocytes
AGCTACAGTTCAGGTT-1	Con1	Con	917	1317.0	0.0	0.0	1.0	0.07593014	916	0.04291044776119403	False	0	Oligodendrocytes
AGCTACAGTTTACGAC-1	Con1	Con	1118	1559.0	0.0	0.0	6.0	0.3848621	1118	0.019583462853590302	False	3	Microglia
AGCTCAAAGCCTGCCA-1	Con1	Con	1702	3164.0	1.0	0.031605564	6.0	0.18963337	1702	0.059297639608520435	False	6	Oligodendrocytes
AGCTCAAAGCGAGAAA-1	Con1	Con	1291	2286.0	1.0	0.043744534	3.0	0.1312336	1291	0.02303839732888147	False	0	Oligodendrocytes
AGCTCAAAGTACAGCG-1	Con1	Con	421	516.0	1.0	0.19379845	4.0	0.7751938	421	0.019053472649047328	False	0	Oligodendrocytes
AGCTCAACAGTGTGGA-1	Con1	Con	1082	1738.0	7.0	0.40276182	5.0	0.28768697	1082	0.03839441535776614	False	0	Oligodendrocytes
AGCTCAAGTAACACGG-1	Con1	Con	1116	1923.0	0.0	0.0	5.0	0.26001042	1115	0.018028846153846152	False	7	Neurons
AGCTCAAGTCACCCTT-1	Con1	Con	989	1611.0	5.0	0.3103662	2.0	0.1241465	989	0.029301277235161537	False	0	Oligodendrocytes
AGCTCAATCAAATGCC-1	Con1	Con	1917	4288.0	1.0	0.023320895	10.0	0.23320895	1917	0.025641025641025644	False	6	Oligodendrocytes
AGCTCAATCAGCGGAA-1	Con1	Con	1308	1877.0	3.0	0.15982951	2.0	0.10655301	1306	0.020680878141902642	False	11	Fibroblasts
AGCTCAATCCTCTAAT-1	Con1	Con	829	1161.0	4.0	0.34453058	6.0	0.5167959	829	0.03261734287987272	False	2	Astrocytes
AGCTCAATCGCTCTCA-1	Con1	Con	1342	2191.0	0.0	0.0	2.0	0.09128252	1341	0.02183121537960248	False	1	OPCs
AGCTCAATCGGCCTTT-1	Con1	Con	786	1073.0	2.0	0.18639329	4.0	0.37278658	785	0.02124919510624598	False	2	Astrocytes
AGCTTCCAGCACTAGG-1	Con1	Con	853	1180.0	2.0	0.16949153	5.0	0.42372882	853	0.013520822065981609	False	9	Excitatory neurons
AGCTTCCCAGACAAAT-1	Con1	Con	2124	5293.0	0.0	0.0	10.0	0.18892877	2123	0.02303839732888147	False	6	Oligodendrocytes
AGCTTCCCAGGCTTGC-1	Con1	Con	1479	2643.0	0.0	0.0	4.0	0.15134317	1477	0.04541062801932367	False	0	Oligodendrocytes
AGCTTCCCAGTCAGAG-1	Con1	Con	1519	2904.0	7.0	0.24104685	5.0	0.1721763	1519	0.01657458563535912	False	6	Oligodendrocytes
AGGAAATAGAGATGCC-1	Con1	Con	630	809.0	0.0	0.0	3.0	0.37082818	630	0.013520822065981609	False	1	OPCs
AGGAAATAGGGTACGT-1	Con1	Con	632	749.0	1.0	0.13351135	4.0	0.5340454	632	0.013119143239625167	False	3	Microglia
AGGAAATCACCTCGTT-1	Con1	Con	742	1037.0	3.0	0.28929606	5.0	0.4821601	741	0.044138585666824874	False	2	Astrocytes
AGGAAATCAGAGGTTG-1	Con1	Con	976	1602.0	1.0	0.06242197	4.0	0.24968788	976	0.013119143239625167	False	0	Oligodendrocytes
AGGAAATCAGCACAAG-1	Con1	Con	594	702.0	0.0	0.0	4.0	0.56980056	594	0.023664638269100743	False	11	Fibroblasts
AGGAAATGTCTGTCCT-1	Con1	Con	1000	1641.0	3.0	0.18281536	4.0	0.2437538	1000	0.02303839732888147	False	0	Oligodendrocytes
AGGAAATTCAACCTTT-1	Con1	Con	1130	1981.0	8.0	0.40383646	7.0	0.3533569	1130	0.02852908484623935	False	0	Oligodendrocytes
AGGAAATTCCACAGCG-1	Con1	Con	1165	1691.0	0.0	0.0	5.0	0.29568303	1165	0.011960478419136767	False	3	Microglia
AGGAAATTCCCGATCT-1	Con1	Con	1136	1623.0	4.0	0.24645717	5.0	0.30807146	1136	0.020680878141902642	False	3	Microglia
AGGAAATTCGTACCTC-1	Con1	Con	1275	2009.0	0.0	0.0	3.0	0.14932802	1274	0.057497181510710274	False	1	OPCs
AGGAAATTCTTCGGAA-1	Con1	Con	960	1457.0	0.0	0.0	6.0	0.4118051	960	0.022427440633245383	False	2	Astrocytes
AGGAATAAGAAGGGAT-1	Con1	Con	1059	1567.0	0.0	0.0	8.0	0.51052964	1059	0.008538899430740038	False	7	Neurons
AGGAATACAACCACAT-1	Con1	Con	596	750.0	0.0	0.0	2.0	0.26666665	596	0.04291044776119403	False	14	Endothelial cells
AGGAATACACCCTAAA-1	Con1	Con	762	973.0	0.0	0.0	3.0	0.30832475	762	0.013119143239625167	False	1	OPCs
AGGAATACAGTCAACT-1	Con1	Con	849	1108.0	0.0	0.0	6.0	0.54151624	849	0.01657458563535912	False	3	Microglia
AGGAATAGTACCCAGC-1	Con1	Con	610	757.0	0.0	0.0	3.0	0.39630118	610	0.024965325936199722	False	3	Microglia
AGGAATATCGTAGTCA-1	Con1	Con	1446	2280.0	0.0	0.0	10.0	0.4385965	1445	0.03735508802060972	False	2	Astrocytes
AGGAATATCTCCATAT-1	Con1	Con	2993	7357.0	7.0	0.095147476	20.0	0.27184993	2993	0.11297852474323059	False	7	Neurons
AGGAATATCTGGACCG-1	Con1	Con	981	1593.0	5.0	0.3138732	3.0	0.18832392	981	0.08266276517922456	False	0	Oligodendrocytes
AGGAATATCTGGAGAG-1	Con1	Con	850	1202.0	13.0	1.0815308	4.0	0.3327787	850	0.030911901081916535	False	2	Astrocytes
AGGAATATCTTCCAGC-1	Con1	Con	579	758.0	0.0	0.0	1.0	0.13192612	578	0.00392156862745098	False	0	Oligodendrocytes
AGGACGAAGTAAACTG-1	Con1	Con	1601	2887.0	3.0	0.1039141	9.0	0.3117423	1601	0.02183121537960248	False	7	Neurons
AGGACGACAATCCAGT-1	Con1	Con	933	1528.0	6.0	0.39267012	8.0	0.5235602	933	0.020680878141902642	False	0	Oligodendrocytes
AGGACGAGTCATTCCC-1	Con1	Con	3853	12521.0	33.0	0.26355723	43.0	0.34342307	3850	0.04951505870342011	False	4	Excitatory neurons
AGGACGAGTCTGCCTT-1	Con1	Con	1435	2236.0	2.0	0.089445435	3.0	0.13416816	1435	0.015656134358098494	False	1	OPCs
AGGACGATCATGGTAC-1	Con1	Con	1345	2249.0	2.0	0.08892842	2.0	0.08892842	1345	0.0300952380952381	False	1	OPCs
AGGACGATCCGAAATC-1	Con1	Con	954	1276.0	0.0	0.0	0.0	0.0	954	0.05411255411255409	False	1	OPCs
AGGACGATCCGCATAA-1	Con1	Con	847	1139.0	1.0	0.087796316	1.0	0.087796316	847	0.01158897759464332	False	1	OPCs
AGGACGATCTGAGAAA-1	Con1	Con	851	1350.0	0.0	0.0	2.0	0.14814815	851	0.041723979825768004	False	0	Oligodendrocytes
AGGACTTAGATGAACT-1	Con1	Con	942	1520.0	10.0	0.65789473	1.0	0.065789476	942	0.031752254018032146	False	0	Oligodendrocytes
AGGACTTAGCCGATCC-1	Con1	Con	1102	1870.0	2.0	0.10695188	5.0	0.26737967	1102	0.06313890559230306	False	0	Oligodendrocytes
AGGACTTCAACCCTAA-1	Con1	Con	965	1284.0	1.0	0.07788162	5.0	0.3894081	965	0.004647232784114914	False	0	Oligodendrocytes
AGGACTTCAACGGCTC-1	Con1	Con	1588	3065.0	0.0	0.0	9.0	0.29363784	1588	0.02012578616352201	False	1	OPCs
AGGACTTCACTTCCTG-1	Con1	Con	1523	2700.0	1.0	0.037037037	5.0	0.18518518	1523	0.03839441535776614	False	2	Astrocytes
AGGACTTCATATCGGT-1	Con1	Con	701	906.0	7.0	0.77262694	4.0	0.4415011	701	0.013520822065981609	False	1	OPCs
AGGACTTGTAGATCGG-1	Con1	Con	529	654.0	4.0	0.61162084	4.0	0.61162084	529	0.02183121537960248	False	2	Astrocytes
AGGACTTGTCATAAAG-1	Con1	Con	566	712.0	3.0	0.4213483	1.0	0.14044943	566	0.019053472649047328	False	2	Astrocytes
AGGACTTTCAACCGAT-1	Con1	Con	1350	2667.0	0.0	0.0	9.0	0.3374578	1350	0.027777777777777776	False	2	Astrocytes
AGGACTTTCAGGAAAT-1	Con1	Con	561	722.0	4.0	0.5540166	2.0	0.2770083	561	0.012725344644750794	False	2	Astrocytes
AGGACTTTCCTCATAT-1	Con1	Con	1491	2731.0	0.0	0.0	12.0	0.43939948	1490	0.04951505870342011	False	2	Astrocytes
AGGACTTTCGTCGCTT-1	Con1	Con	1136	1654.0	0.0	0.0	2.0	0.12091899	1136	0.012725344644750794	False	3	Microglia
AGGAGGTAGGCCTTGC-1	Con1	Con	438	522.0	3.0	0.57471263	2.0	0.38314176	437	0.009174311926605505	False	3	Microglia
AGGAGGTAGGTGCCAA-1	Con1	Con	527	643.0	0.0	0.0	1.0	0.155521	527	0.013930620049166897	False	0	Oligodendrocytes
AGGAGGTAGTAAGAGG-1	Con1	Con	444	549.0	0.0	0.0	2.0	0.36429873	444	0.012725344644750794	False	0	Oligodendrocytes
AGGAGGTAGTTACGGG-1	Con1	Con	1231	2376.0	10.0	0.42087543	2.0	0.08417508	1231	0.014775578477836634	False	1	OPCs
AGGAGGTCACGACCTG-1	Con1	Con	1525	2834.0	0.0	0.0	4.0	0.14114326	1524	0.010866818296689413	False	2	Astrocytes
AGGAGGTCACGGTGAA-1	Con1	Con	496	592.0	0.0	0.0	1.0	0.16891892	496	0.02704652001442482	False	8	Microglia
AGGAGGTCAGAACTAA-1	Con1	Con	961	1422.0	0.0	0.0	5.0	0.35161743	961	0.023664638269100743	False	0	Oligodendrocytes
AGGAGGTCAGCATCTA-1	Con1	Con	926	1220.0	46.0	3.7704918	3.0	0.24590164	925	0.027777777777777776	False	3	Microglia
AGGAGGTGTACAGTCT-1	Con1	Con	1186	1878.0	5.0	0.2662407	10.0	0.5324814	1186	0.08266276517922456	False	7	Neurons
AGGAGGTGTCATACCA-1	Con1	Con	613	730.0	1.0	0.1369863	3.0	0.4109589	613	0.013520822065981609	False	8	Microglia
AGGAGGTTCCCGAGTG-1	Con1	Con	868	1238.0	10.0	0.8077544	7.0	0.5654281	868	0.023664638269100743	False	0	Oligodendrocytes
AGGAGGTTCGTACACA-1	Con1	Con	1095	1600.0	2.0	0.125	8.0	0.5	1095	0.03442622950819672	False	1	OPCs
AGGAGGTTCTCGACCT-1	Con1	Con	1198	2124.0	0.0	0.0	4.0	0.18832392	1198	0.03839441535776614	False	12	OPCs
AGGATAACAGCGTTGC-1	Con1	Con	536	683.0	3.0	0.43923864	3.0	0.43923864	536	0.008853792773390766	False	0	Oligodendrocytes
AGGATAACATGGCACC-1	Con1	Con	1768	2821.0	20.0	0.70896846	17.0	0.60262316	1768	0.029301277235161537	False	3	Microglia
AGGATAACATGGTACT-1	Con1	Con	1042	1770.0	0.0	0.0	3.0	0.16949153	1042	0.030911901081916535	False	2	Astrocytes
AGGATAAGTTACCTGA-1	Con1	Con	1611	3152.0	1.0	0.031725887	6.0	0.19035533	1611	0.01611047180667434	False	6	Oligodendrocytes
AGGATAAGTTTAGTCG-1	Con1	Con	1291	2147.0	2.0	0.09315324	4.0	0.18630648	1290	0.004647232784114914	False	7	Neurons
AGGATAATCAAATGCC-1	Con1	Con	695	1010.0	3.0	0.2970297	7.0	0.6930693	695	0.01158897759464332	False	4	Excitatory neurons
AGGATAATCATGCCCT-1	Con1	Con	2034	5122.0	6.0	0.11714174	9.0	0.1757126	2033	0.025641025641025644	False	6	Oligodendrocytes
AGGATAATCTCATGCC-1	Con1	Con	649	844.0	1.0	0.11848342	1.0	0.11848342	649	0.017048794826572605	False	2	Astrocytes
AGGATCTAGGACTTCT-1	Con1	Con	3179	9138.0	20.0	0.21886627	26.0	0.28452614	3179	0.027777777777777776	False	7	Neurons
AGGATCTGTACTAGCT-1	Con1	Con	1171	2029.0	0.0	0.0	6.0	0.29571217	1171	0.02012578616352201	False	0	Oligodendrocytes
AGGATCTGTATATGGA-1	Con1	Con	2098	5432.0	11.0	0.20250368	4.0	0.0736377	2097	0.046728971962616835	False	4	Excitatory neurons
AGGATCTGTTGCTCAA-1	Con1	Con	940	1300.0	8.0	0.61538464	8.0	0.61538464	939	0.01434878587196468	False	3	Microglia
AGGCATTGTATCAGGG-1	Con1	Con	738	1060.0	0.0	0.0	4.0	0.3773585	738	0.03442622950819672	False	2	Astrocytes
AGGCATTGTATCGCGC-1	Con1	Con	616	797.0	1.0	0.12547052	0.0	0.0	616	0.029301277235161537	False	0	Oligodendrocytes
AGGCATTGTGGCATCC-1	Con1	Con	1876	3867.0	7.0	0.18101887	12.0	0.31031808	1876	0.009500609013398295	False	7	Neurons
AGGCATTGTTTCGGCG-1	Con1	Con	1623	2720.0	0.0	0.0	5.0	0.18382353	1623	0.04541062801932367	False	6	Oligodendrocytes
AGGCATTTCGAACCAT-1	Con1	Con	661	809.0	1.0	0.123609394	2.0	0.24721879	661	0.01158897759464332	False	3	Microglia
AGGCATTTCTCCGATC-1	Con1	Con	1878	3844.0	1.0	0.02601457	15.0	0.39021853	1877	0.05411255411255409	False	6	Oligodendrocytes
AGGCCACAGGCCACTC-1	Con1	Con	1519	2503.0	3.0	0.11985617	3.0	0.11985617	1519	0.017048794826572605	False	1	OPCs
AGGCCACCAAGATTGA-1	Con1	Con	1506	3242.0	6.0	0.18507095	14.0	0.4318322	1506	0.03261734287987272	False	12	OPCs
AGGCCACCAAGCACCC-1	Con1	Con	2576	6028.0	8.0	0.132714	14.0	0.2322495	2573	0.06958762886597938	False	7	Neurons
AGGCCACCAGAGGACT-1	Con1	Con	962	1480.0	0.0	0.0	4.0	0.2702703	961	0.04057709648331831	False	0	Oligodendrocytes
AGGCCACGTACCTAAC-1	Con1	Con	905	1413.0	0.0	0.0	3.0	0.21231423	904	0.041723979825768004	False	0	Oligodendrocytes
AGGCCACGTCAACCTA-1	Con1	Con	908	1385.0	9.0	0.6498195	5.0	0.36101082	908	0.03537245110278818	False	0	Oligodendrocytes
AGGCCACGTGGCAGAT-1	Con1	Con	1041	1413.0	0.0	0.0	12.0	0.84925693	1041	0.018028846153846152	False	3	Microglia
AGGCCACTCACCACAA-1	Con1	Con	1716	3150.0	0.0	0.0	8.0	0.25396824	1716	0.04809619238476953	False	6	Oligodendrocytes
AGGCCACTCACCTCTG-1	Con1	Con	1515	2862.0	16.0	0.5590496	5.0	0.174703	1515	0.030911901081916535	False	2	Astrocytes
AGGCCACTCGCCAACG-1	Con1	Con	1319	2145.0	2.0	0.09324009	6.0	0.27972028	1319	0.01657458563535912	False	1	OPCs
AGGCCACTCTCACCCA-1	Con1	Con	1800	3799.0	0.0	0.0	10.0	0.26322716	1800	0.01611047180667434	False	1	OPCs
AGGCCACTCTCGTGGG-1	Con1	Con	817	1170.0	1.0	0.08547009	3.0	0.25641027	817	0.013119143239625167	False	1	OPCs
AGGCTGCCAAAGGCTG-1	Con1	Con	1024	1613.0	0.0	0.0	9.0	0.55796653	1024	0.03350827614049254	False	0	Oligodendrocytes
AGGCTGCCACGCAGTC-1	Con1	Con	1791	3202.0	18.0	0.56214863	5.0	0.1561524	1791	0.01611047180667434	False	1	OPCs
AGGCTGCCACGGGTAA-1	Con1	Con	1365	1993.0	7.0	0.3512293	6.0	0.30105367	1365	0.019053472649047328	False	3	Microglia
AGGCTGCGTACAAAGT-1	Con1	Con	683	871.0	2.0	0.22962111	1.0	0.114810556	683	0.02303839732888147	False	3	Microglia
AGGCTGCGTACTGCCG-1	Con1	Con	1243	2025.0	2.0	0.09876543	4.0	0.19753087	1243	0.03735508802060972	False	0	Oligodendrocytes
AGGCTGCGTTGCTAGT-1	Con1	Con	1263	2089.0	6.0	0.28721875	11.0	0.52656776	1263	0.006480446927374302	False	7	Neurons
AGGCTGCTCATTCACT-1	Con1	Con	1522	2365.0	0.0	0.0	3.0	0.12684989	1522	0.022427440633245383	False	2	Astrocytes
AGGCTGCTCGGTAACT-1	Con1	Con	1057	1461.0	0.0	0.0	5.0	0.34223133	1057	0.1987951807228915	False	10	Excitatory neurons
AGGGAGTCAAAGCAAT-1	Con1	Con	970	1242.0	1.0	0.080515295	1.0	0.080515295	970	0.00983284169124877	False	3	Microglia
AGGGCCTAGCGCTTCG-1	Con1	Con	1088	1634.0	1.0	0.061199512	6.0	0.36719707	1087	0.027777777777777776	False	1	OPCs
AGGGCCTAGTGGAAGA-1	Con1	Con	3275	8661.0	3.0	0.034638032	16.0	0.18473616	3275	0.06313890559230306	False	4	Excitatory neurons
AGGGCCTCAATTCTTC-1	Con1	Con	1744	3462.0	0.0	0.0	3.0	0.08665511	1744	0.018028846153846152	False	2	Astrocytes
AGGGCCTCATGAATAG-1	Con1	Con	849	1161.0	0.0	0.0	6.0	0.5167959	849	0.02704652001442482	False	0	Oligodendrocytes
AGGGCCTGTCCCTGAG-1	Con1	Con	945	1363.0	9.0	0.6603081	1.0	0.07336757	945	0.020680878141902642	False	2	Astrocytes
AGGGCCTGTTTCACTT-1	Con1	Con	1344	2357.0	2.0	0.08485363	9.0	0.38184133	1344	0.0300952380952381	False	2	Astrocytes
AGGGCCTTCGATACGT-1	Con1	Con	1315	2219.0	0.0	0.0	5.0	0.22532672	1315	0.02303839732888147	False	1	OPCs
AGGGCTCAGCCGTTGC-1	Con1	Con	1413	2803.0	13.0	0.4637888	9.0	0.32108456	1413	0.044138585666824874	False	12	OPCs
AGGGCTCAGCGCTGCT-1	Con1	Con	1224	2005.0	0.0	0.0	7.0	0.34912717	1224	0.018028846153846152	False	1	OPCs
AGGGCTCAGCTACTAC-1	Con1	Con	1088	1779.0	3.0	0.16863407	6.0	0.33726814	1088	0.02303839732888147	False	2	Astrocytes
AGGGCTCAGGTCTGGA-1	Con1	Con	1183	1866.0	0.0	0.0	3.0	0.1607717	1183	0.004159733777038269	False	7	Neurons
AGGGCTCAGTACCATC-1	Con1	Con	877	1251.0	2.0	0.1598721	6.0	0.4796163	877	0.03261734287987272	False	0	Oligodendrocytes
AGGGCTCAGTAGATCA-1	Con1	Con	717	887.0	1.0	0.11273956	1.0	0.11273956	717	0.015211267605633802	False	3	Microglia
AGGGCTCCAAGGATGC-1	Con1	Con	1072	1511.0	0.0	0.0	5.0	0.3309067	1072	0.012725344644750794	False	3	Microglia
AGGGCTCCAGACTCTA-1	Con1	Con	543	728.0	0.0	0.0	1.0	0.13736264	543	0.019583462853590302	False	2	Astrocytes
AGGGCTCGTTCTCCTG-1	Con1	Con	1137	1708.0	1.0	0.058548007	8.0	0.46838406	1137	0.04057709648331831	False	7	Neurons
AGGGCTCTCACACCCT-1	Con1	Con	1625	3000.0	0.0	0.0	3.0	0.1	1625	0.030911901081916535	False	2	Astrocytes
AGGGCTCTCTATCGCC-1	Con1	Con	1442	2864.0	0.0	0.0	12.0	0.41899443	1442	0.007626531083891843	False	7	Neurons
AGGGCTCTCTCTGGTC-1	Con1	Con	539	680.0	0.0	0.0	4.0	0.5882353	539	0.05411255411255409	False	11	Fibroblasts
AGGGCTCTCTGGGCCA-1	Con1	Con	1118	1558.0	9.0	0.57766366	2.0	0.1283697	1118	0.01853539957459739	False	3	Microglia
AGGGTCCCAAGTTTGC-1	Con1	Con	770	1100.0	11.0	1.0	0.0	0.0	770	0.030911901081916535	False	2	Astrocytes
AGGGTCCCACATATGC-1	Con1	Con	2420	5176.0	2.0	0.038639873	14.0	0.2704791	2418	0.02303839732888147	False	2	Astrocytes
AGGGTCCGTGAGGATC-1	Con1	Con	662	924.0	3.0	0.32467532	2.0	0.21645021	661	0.059297639608520435	False	11	Fibroblasts
AGGGTCCGTTGGGCCT-1	Con1	Con	794	1036.0	16.0	1.5444015	3.0	0.28957528	794	0.018028846153846152	False	3	Microglia
AGGGTCCTCGTTCTCG-1	Con1	Con	562	680.0	0.0	0.0	2.0	0.29411766	562	0.03634826711749789	False	8	Microglia
AGGGTGAAGATGACAT-1	Con1	Con	3362	11567.0	3.0	0.025935853	19.0	0.1642604	3359	0.046728971962616835	False	4	Excitatory neurons
AGGGTGAAGCACCAGA-1	Con1	Con	1080	1733.0	1.0	0.057703402	4.0	0.23081361	1080	0.01611047180667434	False	0	Oligodendrocytes
AGGGTGACAATAAGGT-1	Con1	Con	2723	7260.0	0.0	0.0	13.0	0.17906336	2722	0.04057709648331831	False	4	Excitatory neurons
AGGGTGACACAAGCAG-1	Con1	Con	438	500.0	1.0	0.2	2.0	0.4	438	0.007626531083891843	False	3	Microglia
AGGGTGAGTACCCGAC-1	Con1	Con	1051	1535.0	14.0	0.9120521	7.0	0.45602605	1051	0.010866818296689413	False	3	Microglia
AGGGTGAGTATGGTAA-1	Con1	Con	836	1455.0	0.0	0.0	3.0	0.20618558	836	0.03537245110278818	False	4	Excitatory neurons
AGGGTGAGTGTGCCTG-1	Con1	Con	1141	1802.0	0.0	0.0	4.0	0.2219756	1141	0.017048794826572605	False	2	Astrocytes
AGGGTGAGTTGCAACT-1	Con1	Con	1716	3453.0	6.0	0.17376195	11.0	0.31856358	1716	0.025641025641025644	False	7	Neurons
AGGGTGATCATGCGGC-1	Con1	Con	1314	2378.0	8.0	0.33641717	6.0	0.25231287	1314	0.02704652001442482	False	0	Oligodendrocytes
AGGGTTTAGACTTCAC-1	Con1	Con	1160	1908.0	0.0	0.0	5.0	0.2620545	1160	0.041723979825768004	False	0	Oligodendrocytes
AGGGTTTAGATCGGTG-1	Con1	Con	819	1100.0	0.0	0.0	3.0	0.27272728	819	0.029301277235161537	False	0	Oligodendrocytes
AGGGTTTAGGACTTCT-1	Con1	Con	852	1135.0	1.0	0.08810573	4.0	0.35242292	852	0.02012578616352201	False	3	Microglia
AGGGTTTGTACTAAGA-1	Con1	Con	682	930.0	14.0	1.5053763	2.0	0.21505377	681	0.03634826711749789	False	12	OPCs
AGGGTTTGTAGACAGC-1	Con1	Con	755	977.0	0.0	0.0	1.0	0.10235415	755	0.02303839732888147	False	2	Astrocytes
AGGGTTTGTAGTTCCA-1	Con1	Con	702	949.0	1.0	0.105374075	1.0	0.105374075	701	0.006480446927374302	False	2	Astrocytes
AGGGTTTGTGATGGCA-1	Con1	Con	2855	7474.0	2.0	0.026759433	10.0	0.13379717	2855	0.04541062801932367	False	4	Excitatory neurons
AGGGTTTTCAAGTCGT-1	Con1	Con	855	1213.0	1.0	0.082440235	3.0	0.2473207	855	0.014775578477836634	False	0	Oligodendrocytes
AGGGTTTTCAGCTCTC-1	Con1	Con	1229	1961.0	0.0	0.0	4.0	0.20397757	1229	0.0300952380952381	False	0	Oligodendrocytes
AGGGTTTTCATTCGTT-1	Con1	Con	1117	1772.0	1.0	0.05643341	4.0	0.22573364	1117	0.02633451957295374	False	0	Oligodendrocytes
AGGGTTTTCGTTCATT-1	Con1	Con	895	1342.0	0.0	0.0	4.0	0.2980626	895	0.011960478419136767	False	1	OPCs
AGGGTTTTCTGATGGT-1	Con1	Con	724	1035.0	10.0	0.96618354	2.0	0.19323671	724	0.022427440633245383	False	7	Neurons
AGGTAGGAGCTATCTG-1	Con1	Con	1005	1580.0	0.0	0.0	2.0	0.12658228	1005	0.022427440633245383	False	1	OPCs
AGGTAGGAGGTAAGTT-1	Con1	Con	1179	2290.0	8.0	0.349345	5.0	0.21834062	1178	0.03350827614049254	False	12	OPCs
AGGTAGGAGTCCGCCA-1	Con1	Con	888	1260.0	17.0	1.3492063	3.0	0.23809525	888	0.029301277235161537	False	2	Astrocytes
AGGTAGGAGTGAATAC-1	Con1	Con	1195	2479.0	2.0	0.080677696	5.0	0.20169422	1195	0.013520822065981609	False	12	OPCs
AGGTAGGCAAGAATGT-1	Con1	Con	582	761.0	3.0	0.39421815	2.0	0.26281208	582	0.01657458563535912	False	4	Excitatory neurons
AGGTAGGCACAGCCTG-1	Con1	Con	1148	1812.0	1.0	0.05518764	1.0	0.05518764	1148	0.02183121537960248	False	1	OPCs
AGGTAGGCAGTAACGG-1	Con1	Con	2420	6567.0	2.0	0.030455308	19.0	0.28932542	2418	0.07977207977207974	False	7	Neurons
AGGTAGGCATTCACAG-1	Con1	Con	1201	1782.0	0.0	0.0	4.0	0.2244669	1200	0.03350827614049254	False	4	Excitatory neurons
AGGTAGGGTATCGTTG-1	Con1	Con	696	927.0	5.0	0.5393743	2.0	0.21574973	696	0.02303839732888147	False	2	Astrocytes
AGGTAGGTCCAGTTCC-1	Con1	Con	1243	2191.0	0.0	0.0	5.0	0.2282063	1243	0.014775578477836634	False	1	OPCs
AGGTCATAGTGAACAT-1	Con1	Con	650	801.0	0.0	0.0	4.0	0.49937576	650	0.004401592957451269	False	0	Oligodendrocytes
AGGTCATAGTTAGTAG-1	Con1	Con	1174	1822.0	0.0	0.0	1.0	0.054884743	1174	0.025641025641025644	False	1	OPCs
AGGTCATCAATTCTTC-1	Con1	Con	1327	2260.0	0.0	0.0	11.0	0.48672566	1327	0.0300952380952381	False	0	Oligodendrocytes
AGGTCATCATTACTCT-1	Con1	Con	458	519.0	0.0	0.0	0.0	0.0	458	0.02303839732888147	False	3	Microglia
AGGTCATGTAACGGTG-1	Con1	Con	2092	4421.0	1.0	0.022619316	10.0	0.22619317	2092	0.04057709648331831	False	4	Excitatory neurons
AGGTCATGTAATGCTC-1	Con1	Con	664	777.0	1.0	0.12870014	4.0	0.51480055	664	0.015211267605633802	False	2	Astrocytes
AGGTCATGTACAGCGA-1	Con1	Con	1425	2827.0	0.0	0.0	6.0	0.21223913	1424	0.008229485069362802	False	7	Neurons
AGGTCATGTGGCGCTT-1	Con1	Con	1602	3117.0	0.0	0.0	8.0	0.25665703	1602	0.012725344644750794	False	12	OPCs
AGGTCATTCACTTCTA-1	Con1	Con	2785	7782.0	3.0	0.0385505	13.0	0.16705216	2784	0.03537245110278818	False	7	Neurons
AGGTCATTCATGAGAA-1	Con1	Con	446	518.0	0.0	0.0	5.0	0.9652509	446	0.011224489795918367	False	3	Microglia
AGGTCATTCTCCGTGT-1	Con1	Con	1114	1702.0	0.0	0.0	4.0	0.23501763	1114	0.02183121537960248	False	2	Astrocytes
AGGTCATTCTGAGATC-1	Con1	Con	965	1380.0	4.0	0.2898551	7.0	0.5072464	965	0.025641025641025644	False	0	Oligodendrocytes
AGGTCATTCTTAAGGC-1	Con1	Con	1000	1623.0	1.0	0.061614294	2.0	0.12322859	1000	0.019053472649047328	False	0	Oligodendrocytes
AGGTCTAAGCATTGAA-1	Con1	Con	1228	2173.0	18.0	0.8283479	4.0	0.18407732	1228	0.02633451957295374	False	0	Oligodendrocytes
AGGTCTAAGCGCCTTG-1	Con1	Con	1316	2195.0	0.0	0.0	8.0	0.36446467	1316	0.018028846153846152	False	1	OPCs
AGGTCTAAGGCTTAAA-1	Con1	Con	1188	1990.0	0.0	0.0	5.0	0.2512563	1188	0.04057709648331831	False	0	Oligodendrocytes
AGGTCTAGTCCCAAAT-1	Con1	Con	3959	11664.0	4.0	0.03429355	28.0	0.24005486	3957	0.08266276517922456	False	8	Microglia
AGGTCTAGTTCTCGCT-1	Con1	Con	1297	2279.0	1.0	0.043878894	7.0	0.30715227	1297	0.07194719471947193	False	1	OPCs
AGGTCTATCCATAGAC-1	Con1	Con	1256	2091.0	5.0	0.23912002	4.0	0.19129603	1256	0.019583462853590302	False	1	OPCs
AGGTCTATCGAAGTGG-1	Con1	Con	830	1174.0	4.0	0.3407155	2.0	0.17035775	830	0.02704652001442482	False	1	OPCs
AGGTCTATCGAGCCAC-1	Con1	Con	1197	1783.0	10.0	0.5608525	2.0	0.1121705	1197	0.04809619238476953	False	2	Astrocytes
AGGTGTTAGAAATGGG-1	Con1	Con	1246	2107.0	19.0	0.90175605	5.0	0.23730423	1246	0.031752254018032146	False	2	Astrocytes
AGGTGTTAGAGAGGTA-1	Con1	Con	511	615.0	6.0	0.9756098	3.0	0.4878049	511	0.010866818296689413	False	0	Oligodendrocytes
AGGTGTTAGAGCTTTC-1	Con1	Con	1016	1410.0	1.0	0.07092199	10.0	0.7092198	1016	0.02633451957295374	False	3	Microglia
AGGTGTTAGATACATG-1	Con1	Con	905	1173.0	1.0	0.085251495	5.0	0.42625746	903	0.06958762886597938	False	1	OPCs
AGGTGTTAGTGGCCTC-1	Con1	Con	1133	1968.0	0.0	0.0	3.0	0.15243901	1133	0.029301277235161537	False	2	Astrocytes
AGGTGTTCACTACACA-1	Con1	Con	1092	1849.0	7.0	0.378583	5.0	0.27041644	1092	0.02633451957295374	False	1	OPCs
AGGTGTTCAGTAGTTC-1	Con1	Con	1072	1728.0	30.0	1.7361112	8.0	0.46296296	1072	0.01657458563535912	False	13	Oligodendrocytes
AGGTGTTCAGTGGCTC-1	Con1	Con	920	1459.0	0.0	0.0	4.0	0.2741604	920	0.02183121537960248	False	1	OPCs
AGGTGTTGTCTAGTGT-1	Con1	Con	593	855.0	41.0	4.795322	3.0	0.3508772	593	0.02633451957295374	False	2	Astrocytes
AGGTGTTGTTCCTAAG-1	Con1	Con	783	1074.0	5.0	0.46554935	6.0	0.5586592	783	0.01434878587196468	False	0	Oligodendrocytes
AGGTGTTTCACAACCA-1	Con1	Con	1655	3110.0	0.0	0.0	12.0	0.3858521	1655	0.03261734287987272	False	12	OPCs
AGGTGTTTCTGAGGTT-1	Con1	Con	1121	1847.0	4.0	0.2165674	2.0	0.1082837	1121	0.04541062801932367	False	2	Astrocytes
AGGTTACAGCCTCACG-1	Con1	Con	2641	5710.0	9.0	0.15761821	13.0	0.22767074	2639	0.05577029265599116	False	4	Excitatory neurons
AGGTTACAGGATCATA-1	Con1	Con	594	722.0	12.0	1.6620498	5.0	0.69252074	594	0.011224489795918367	False	3	Microglia
AGGTTACCAAACAGGC-1	Con1	Con	697	879.0	5.0	0.5688282	4.0	0.45506257	697	0.04809619238476953	False	2	Astrocytes
AGGTTACCACACCGAC-1	Con1	Con	1599	2569.0	2.0	0.0778513	12.0	0.46710783	1598	0.04541062801932367	False	0	Oligodendrocytes
AGGTTACCACAGCCAC-1	Con1	Con	1967	4344.0	4.0	0.09208103	5.0	0.115101285	1967	0.02633451957295374	False	6	Oligodendrocytes
AGGTTACGTCCTGTCT-1	Con1	Con	944	1458.0	1.0	0.0685871	1.0	0.0685871	944	0.03735508802060972	False	2	Astrocytes
AGGTTACGTGCTGATT-1	Con1	Con	1593	3269.0	10.0	0.30590394	11.0	0.33649436	1593	0.02124919510624598	False	12	OPCs
AGGTTACTCCATACAG-1	Con1	Con	435	516.0	7.0	1.3565892	0.0	0.0	434	0.018028846153846152	False	3	Microglia
AGGTTACTCGGTTCAA-1	Con1	Con	532	627.0	0.0	0.0	5.0	0.7974481	532	0.015656134358098494	False	3	Microglia
AGGTTACTCTCTGGTC-1	Con1	Con	995	1427.0	27.0	1.8920813	5.0	0.35038543	994	0.018028846153846152	False	2	Astrocytes
AGGTTGTAGGGCCCTT-1	Con1	Con	944	1374.0	0.0	0.0	10.0	0.72780204	944	0.04057709648331831	False	0	Oligodendrocytes
AGGTTGTAGGTTCATC-1	Con1	Con	735	941.0	0.0	0.0	3.0	0.31880978	735	0.013930620049166897	False	2	Astrocytes
AGGTTGTCAAATGGAT-1	Con1	Con	1500	2786.0	0.0	0.0	6.0	0.21536252	1500	0.013119143239625167	False	12	OPCs
AGGTTGTCACCTCTGT-1	Con1	Con	1270	2019.0	5.0	0.24764736	6.0	0.2971768	1270	0.019583462853590302	False	2	Astrocytes
AGGTTGTGTCAGCGTC-1	Con1	Con	1134	1843.0	0.0	0.0	3.0	0.16277808	1134	0.02852908484623935	False	0	Oligodendrocytes
AGGTTGTGTGCCTAAT-1	Con1	Con	642	828.0	0.0	0.0	3.0	0.36231884	642	0.01657458563535912	False	0	Oligodendrocytes
AGGTTGTTCAAGGCTT-1	Con1	Con	779	1006.0	4.0	0.3976143	5.0	0.4970179	779	0.010515773660490738	False	3	Microglia
AGGTTGTTCGAGCTGC-1	Con1	Con	1034	1599.0	0.0	0.0	8.0	0.5003127	1034	0.027777777777777776	False	2	Astrocytes
AGGTTGTTCGGTAGGA-1	Con1	Con	721	948.0	1.0	0.10548523	0.0	0.0	720	0.01158897759464332	False	2	Astrocytes
AGGTTGTTCGTAGGAG-1	Con1	Con	799	1005.0	1.0	0.09950249	6.0	0.5970149	799	0.019583462853590302	False	3	Microglia
AGGTTGTTCGTTATCT-1	Con1	Con	655	863.0	4.0	0.4634994	6.0	0.69524914	655	0.02303839732888147	False	2	Astrocytes
AGTAACCAGCAAGTCG-1	Con1	Con	916	1409.0	0.0	0.0	7.0	0.49680626	915	0.04291044776119403	False	0	Oligodendrocytes
AGTAACCGTACACGTT-1	Con1	Con	744	1021.0	4.0	0.39177275	2.0	0.19588637	744	0.02852908484623935	False	0	Oligodendrocytes
AGTAACCGTCGTACAT-1	Con1	Con	823	1246.0	110.0	8.82825	10.0	0.80256826	822	0.02430674426566245	False	13	Oligodendrocytes
AGTAACCGTCTACAGT-1	Con1	Con	1015	1373.0	0.0	0.0	5.0	0.36416605	1015	0.009174311926605505	False	3	Microglia
AGTAACCGTGCAGTGA-1	Con1	Con	2559	6667.0	18.0	0.2699865	21.0	0.31498426	2558	0.02633451957295374	False	7	Neurons
AGTAACCGTTACGATC-1	Con1	Con	3732	14792.0	9.0	0.0608437	33.0	0.22309357	3729	0.02303839732888147	False	10	Excitatory neurons
AGTAACCGTTCATCGA-1	Con1	Con	1212	2035.0	1.0	0.049140047	3.0	0.14742014	1212	0.052519893899204265	False	0	Oligodendrocytes
AGTAACCGTTCTCAGA-1	Con1	Con	1133	1773.0	8.0	0.45121264	0.0	0.0	1133	0.024965325936199722	False	1	OPCs
AGTAACCTCGCTGCGA-1	Con1	Con	892	1408.0	1.0	0.07102273	1.0	0.07102273	891	0.03839441535776614	False	0	Oligodendrocytes
AGTAACCTCGTTCTCG-1	Con1	Con	1047	1760.0	0.0	0.0	8.0	0.45454544	1047	0.04057709648331831	False	0	Oligodendrocytes
AGTAACCTCTTCGATT-1	Con1	Con	911	1334.0	5.0	0.37481257	1.0	0.07496252	911	0.01853539957459739	False	1	OPCs
AGTAACCTCTTCTGTA-1	Con1	Con	1682	3128.0	0.0	0.0	9.0	0.28772378	1682	0.03634826711749789	False	6	Oligodendrocytes
AGTACCAAGGTAATCA-1	Con1	Con	1940	3763.0	9.0	0.23917088	6.0	0.15944724	1940	0.039467849223946784	False	7	Neurons
AGTACCAAGTATAGAC-1	Con1	Con	4117	11835.0	3.0	0.025348542	40.0	0.33798057	4117	0.1664516129032258	False	10	Excitatory neurons
AGTACCAAGTTGAATG-1	Con1	Con	1134	1622.0	1.0	0.06165228	0.0	0.0	1133	0.02012578616352201	False	1	OPCs
AGTACCACAATCCAGT-1	Con1	Con	2463	5504.0	0.0	0.0	12.0	0.21802327	2461	0.03261734287987272	False	4	Excitatory neurons
AGTACCACAATGGCAG-1	Con1	Con	1019	1630.0	6.0	0.36809817	5.0	0.30674845	1019	0.04809619238476953	False	0	Oligodendrocytes
AGTACCACACTACCGG-1	Con1	Con	1021	1531.0	0.0	0.0	7.0	0.45721748	1021	0.017533432392273403	False	0	Oligodendrocytes
AGTACCACAGCCCACA-1	Con1	Con	1178	2085.0	0.0	0.0	5.0	0.23980816	1178	0.03537245110278818	False	0	Oligodendrocytes
AGTACCAGTCAGTCGC-1	Con1	Con	1542	2868.0	0.0	0.0	5.0	0.17433752	1542	0.027777777777777776	False	1	OPCs
AGTACCAGTCCCGGTA-1	Con1	Con	955	1312.0	16.0	1.2195121	1.0	0.07621951	954	0.031752254018032146	False	11	Fibroblasts
AGTACCAGTCCGGACT-1	Con1	Con	1008	1606.0	6.0	0.373599	1.0	0.0622665	1008	0.029301277235161537	False	1	OPCs
AGTACCAGTTGTAGCT-1	Con1	Con	602	751.0	0.0	0.0	0.0	0.0	602	0.013930620049166897	False	1	OPCs
AGTACCATCCCGAATA-1	Con1	Con	1404	2654.0	1.0	0.037678976	5.0	0.18839487	1404	0.004896742601660635	False	7	Neurons
AGTACTGAGATGGCAC-1	Con1	Con	544	673.0	6.0	0.8915304	2.0	0.2971768	543	0.02704652001442482	False	0	Oligodendrocytes
AGTACTGCATTGGCAT-1	Con1	Con	712	852.0	2.0	0.23474179	2.0	0.23474179	712	0.007332722273143905	False	3	Microglia
AGTACTGGTCCAAATC-1	Con1	Con	759	1038.0	10.0	0.9633912	5.0	0.4816956	759	0.013119143239625167	False	0	Oligodendrocytes
AGTACTGGTGCCTATA-1	Con1	Con	2002	4126.0	0.0	0.0	12.0	0.29083857	2002	0.039467849223946784	False	6	Oligodendrocytes
AGTACTGTCACTGATG-1	Con1	Con	742	980.0	7.0	0.71428573	4.0	0.40816325	742	0.01158897759464332	False	2	Astrocytes
AGTACTGTCCGCATAA-1	Con1	Con	735	923.0	35.0	3.7919827	6.0	0.65005416	735	0.022427440633245383	False	11	Fibroblasts
AGTACTGTCTAGCATG-1	Con1	Con	1227	1937.0	3.0	0.15487868	7.0	0.3613836	1226	0.02124919510624598	False	7	Neurons
AGTAGCTAGAGAAGGT-1	Con1	Con	1251	1967.0	7.0	0.3558719	3.0	0.15251653	1251	0.03442622950819672	False	4	Excitatory neurons
AGTAGCTCATCCGCGA-1	Con1	Con	905	1338.0	4.0	0.29895365	3.0	0.22421525	904	0.039467849223946784	False	0	Oligodendrocytes
AGTAGCTGTATGTCTG-1	Con1	Con	938	1481.0	0.0	0.0	5.0	0.3376097	938	0.02303839732888147	False	0	Oligodendrocytes
AGTAGCTGTCCCTGTT-1	Con1	Con	1432	2530.0	0.0	0.0	3.0	0.11857707	1432	0.01853539957459739	False	1	OPCs
AGTAGCTGTCGACTGC-1	Con1	Con	2148	4082.0	6.0	0.14698678	7.0	0.17148456	2147	0.04057709648331831	False	4	Excitatory neurons
AGTAGCTGTGAGCGAT-1	Con1	Con	848	1207.0	2.0	0.1657001	6.0	0.49710026	848	0.03735508802060972	False	2	Astrocytes
AGTAGCTGTGAGGATC-1	Con1	Con	811	1139.0	0.0	0.0	0.0	0.0	811	0.018028846153846152	False	2	Astrocytes
AGTAGCTTCGGACCAC-1	Con1	Con	1514	2950.0	3.0	0.10169492	7.0	0.23728815	1512	0.05577029265599116	False	4	Excitatory neurons
AGTAGCTTCTGATGGT-1	Con1	Con	3681	12851.0	1.0	0.0077814953	12.0	0.09337795	3677	0.057497181510710274	False	10	Excitatory neurons
AGTAGCTTCTGCGGGT-1	Con1	Con	1662	2990.0	1.0	0.033444814	3.0	0.10033444	1662	0.004401592957451269	False	7	Neurons
AGTAGCTTCTGGCCAG-1	Con1	Con	810	1118.0	1.0	0.089445435	3.0	0.26833633	810	0.008853792773390766	False	0	Oligodendrocytes
AGTAGCTTCTGTACAG-1	Con1	Con	868	1272.0	0.0	0.0	6.0	0.4716981	868	0.05098855359001041	False	0	Oligodendrocytes
AGTAGTCAGACGGTTG-1	Con1	Con	1710	3294.0	0.0	0.0	7.0	0.21250758	1709	0.020680878141902642	False	2	Astrocytes
AGTAGTCAGTCACAGG-1	Con1	Con	1044	1543.0	1.0	0.06480881	2.0	0.12961762	1044	0.041723979825768004	False	0	Oligodendrocytes
AGTAGTCGTAGAGATT-1	Con1	Con	1732	3271.0	0.0	0.0	7.0	0.21400183	1732	0.02012578616352201	False	1	OPCs
AGTAGTCGTGCTCGTG-1	Con1	Con	673	800.0	0.0	0.0	3.0	0.375	673	0.029301277235161537	False	8	Microglia
AGTAGTCGTGGAGAAA-1	Con1	Con	1045	1531.0	6.0	0.39190072	6.0	0.39190072	1045	0.03350827614049254	False	0	Oligodendrocytes
AGTAGTCGTTTGAAAG-1	Con1	Con	1239	1862.0	2.0	0.107411385	6.0	0.32223415	1239	0.011960478419136767	False	0	Oligodendrocytes
AGTAGTCTCCAACTAG-1	Con1	Con	1196	1818.0	2.0	0.110011004	6.0	0.330033	1196	0.07977207977207974	False	7	Neurons
AGTCAACAGCATGCAG-1	Con1	Con	690	915.0	1.0	0.109289624	3.0	0.32786885	690	0.05577029265599116	False	11	Fibroblasts
AGTCAACCACGTCGGT-1	Con1	Con	2857	6504.0	26.0	0.39975402	16.0	0.24600245	2855	0.046728971962616835	False	2	Astrocytes
AGTCAACGTCCATACA-1	Con1	Con	668	811.0	1.0	0.12330456	3.0	0.3699137	668	0.015211267605633802	False	3	Microglia
AGTCAACGTCCTGGTG-1	Con1	Con	1441	2601.0	10.0	0.3844675	15.0	0.5767012	1441	0.01657458563535912	False	6	Oligodendrocytes
AGTCAACGTTCTCTAT-1	Con1	Con	2614	8026.0	2.0	0.024919014	15.0	0.1868926	2611	0.07977207977207974	False	4	Excitatory neurons
AGTCAACTCTAGACAC-1	Con1	Con	1209	2139.0	10.0	0.4675082	5.0	0.2337541	1209	0.015656134358098494	False	1	OPCs
AGTCACAAGAGGTATT-1	Con1	Con	716	923.0	3.0	0.32502708	3.0	0.32502708	716	0.057497181510710274	False	11	Fibroblasts
AGTCACAAGGGCATGT-1	Con1	Con	3265	9358.0	0.0	0.0	28.0	0.29920924	3263	0.023664638269100743	False	7	Neurons
AGTCACAAGTATGAGT-1	Con1	Con	1386	2523.0	5.0	0.19817679	6.0	0.23781213	1386	0.01434878587196468	False	1	OPCs
AGTCACACAAAGACGC-1	Con1	Con	3235	10293.0	61.0	0.59263575	26.0	0.25259885	3233	0.020680878141902642	False	7	Neurons
AGTCACACAAGGAGTC-1	Con1	Con	1507	2843.0	29.0	1.0200492	10.0	0.3517411	1506	0.01657458563535912	False	12	OPCs
AGTCACACAATTGCTG-1	Con1	Con	744	1003.0	0.0	0.0	3.0	0.2991027	744	0.013520822065981609	False	1	OPCs
AGTCACACACAGTCAT-1	Con1	Con	1908	4106.0	0.0	0.0	15.0	0.36531904	1908	0.01611047180667434	False	6	Oligodendrocytes
AGTCACACACGCAGTC-1	Con1	Con	822	1051.0	1.0	0.095147476	3.0	0.28544244	822	0.023664638269100743	False	2	Astrocytes
AGTCACACAGATAAAC-1	Con1	Con	916	1336.0	0.0	0.0	5.0	0.37425148	916	0.0300952380952381	False	0	Oligodendrocytes
AGTCACACATCTTAGG-1	Con1	Con	580	712.0	3.0	0.4213483	6.0	0.8426966	580	0.018028846153846152	False	7	Neurons
AGTCACACATTACGGT-1	Con1	Con	1518	2554.0	0.0	0.0	4.0	0.15661708	1517	0.04951505870342011	False	0	Oligodendrocytes
AGTCACAGTAGCTCGC-1	Con1	Con	1712	3435.0	10.0	0.29112083	11.0	0.3202329	1711	0.02124919510624598	False	1	OPCs
AGTCACAGTGACTCTA-1	Con1	Con	816	1138.0	2.0	0.17574693	3.0	0.26362038	815	0.03735508802060972	False	2	Astrocytes
AGTCACATCACCTCAC-1	Con1	Con	972	1307.0	1.0	0.07651109	7.0	0.53557765	972	0.02183121537960248	False	3	Microglia
AGTCACATCGCTTACC-1	Con1	Con	1218	2095.0	13.0	0.62052506	7.0	0.3341289	1218	0.027777777777777776	False	0	Oligodendrocytes
AGTCACATCTACTATC-1	Con1	Con	819	1084.0	1.0	0.09225092	2.0	0.18450184	819	0.03735508802060972	False	2	Astrocytes
AGTCACATCTCTCTTC-1	Con1	Con	1097	1767.0	0.0	0.0	4.0	0.22637239	1097	0.04541062801932367	False	0	Oligodendrocytes
AGTCACATCTGTAAGC-1	Con1	Con	536	700.0	0.0	0.0	0.0	0.0	536	0.007925407925407926	False	0	Oligodendrocytes
AGTCATGAGCAACTCT-1	Con1	Con	1523	2601.0	21.0	0.8073818	11.0	0.42291427	1522	0.07702984038861904	False	4	Excitatory neurons
AGTCATGAGCGTGTCC-1	Con1	Con	1035	1697.0	7.0	0.41249263	2.0	0.11785504	1035	0.020680878141902642	False	0	Oligodendrocytes
AGTCATGAGGTGCTTT-1	Con1	Con	1430	2500.0	3.0	0.120000005	8.0	0.32	1430	0.00983284169124877	False	7	Neurons
AGTCATGAGTCTAACC-1	Con1	Con	1267	2065.0	15.0	0.72639227	5.0	0.24213076	1267	0.01853539957459739	False	1	OPCs
AGTCATGCATCGCTAA-1	Con1	Con	686	849.0	1.0	0.11778563	3.0	0.3533569	686	0.019053472649047328	False	0	Oligodendrocytes
AGTCATGGTCCGTTTC-1	Con1	Con	1264	2199.0	0.0	0.0	5.0	0.22737607	1264	0.013930620049166897	False	0	Oligodendrocytes
AGTCATGGTCTTCGAA-1	Con1	Con	1173	1854.0	1.0	0.05393743	4.0	0.21574973	1173	0.025641025641025644	False	1	OPCs
AGTCATGTCGTGACTA-1	Con1	Con	615	779.0	0.0	0.0	4.0	0.5134788	615	0.02430674426566245	False	0	Oligodendrocytes
AGTCTCCCATTGAAAG-1	Con1	Con	1013	1425.0	5.0	0.3508772	4.0	0.28070176	1013	0.03634826711749789	False	2	Astrocytes
AGTCTCCGTCTTGCGG-1	Con1	Con	1138	1834.0	1.0	0.054525625	0.0	0.0	1138	0.052519893899204265	False	0	Oligodendrocytes
AGTCTCCGTTCTTAGG-1	Con1	Con	1112	1934.0	0.0	0.0	5.0	0.25853154	1112	0.02303839732888147	False	0	Oligodendrocytes
AGTCTCCTCGGAGTGA-1	Con1	Con	1024	1429.0	0.0	0.0	2.0	0.13995801	1024	0.01853539957459739	False	1	OPCs
AGTGACTAGCGTGTTT-1	Con1	Con	1734	3987.0	2.0	0.05016303	2.0	0.05016303	1731	0.024965325936199722	False	4	Excitatory neurons
AGTGACTAGGTTCACT-1	Con1	Con	2854	7400.0	20.0	0.2702703	20.0	0.2702703	2853	0.04951505870342011	False	7	Neurons
AGTGACTGTTCTTGCC-1	Con1	Con	1099	1537.0	4.0	0.26024723	3.0	0.19518542	1099	0.017533432392273403	False	3	Microglia
AGTGACTTCTGCGGCA-1	Con1	Con	703	966.0	0.0	0.0	4.0	0.41407868	703	0.013520822065981609	False	1	OPCs
AGTGATCAGGTGAGCT-1	Con1	Con	1089	1687.0	3.0	0.17783047	6.0	0.35566095	1089	0.02633451957295374	False	2	Astrocytes
AGTGATCAGTGGAATT-1	Con1	Con	1391	2482.0	9.0	0.3626108	6.0	0.24174054	1390	0.008229485069362802	False	7	Neurons
AGTGATCGTAGATGTA-1	Con1	Con	519	616.0	0.0	0.0	2.0	0.32467532	519	0.027777777777777776	False	8	Microglia
AGTGCCGAGCAGCACA-1	Con1	Con	1036	1525.0	0.0	0.0	3.0	0.19672132	1034	0.015656134358098494	False	3	Microglia
AGTGCCGAGCCTCACG-1	Con1	Con	1013	1673.0	9.0	0.53795576	7.0	0.41841003	1013	0.041723979825768004	False	2	Astrocytes
AGTGCCGCACCAGGTC-1	Con1	Con	1664	3244.0	1.0	0.03082614	9.0	0.27743527	1663	0.02124919510624598	False	6	Oligodendrocytes
AGTGCCGCACTATGTG-1	Con1	Con	1091	1661.0	10.0	0.60204697	5.0	0.30102348	1091	0.02852908484623935	False	2	Astrocytes
AGTGCCGCATTCAGGT-1	Con1	Con	803	1128.0	0.0	0.0	6.0	0.5319149	802	0.024965325936199722	False	2	Astrocytes
AGTGCCGGTAGTATAG-1	Con1	Con	1131	1691.0	2.0	0.118273206	5.0	0.29568303	1131	0.02303839732888147	False	2	Astrocytes
AGTGCCGGTCGCAGTC-1	Con1	Con	3751	12657.0	3.0	0.0237023	23.0	0.18171762	3751	0.04057709648331831	False	4	Excitatory neurons
AGTGCCGGTCTAACTG-1	Con1	Con	704	919.0	3.0	0.3264418	2.0	0.21762785	704	0.02124919510624598	False	2	Astrocytes
AGTGCCGGTGAACGGT-1	Con1	Con	907	1395.0	1.0	0.071684584	3.0	0.21505377	907	0.019583462853590302	False	1	OPCs
AGTGCCGGTTAGAAGT-1	Con1	Con	988	1420.0	0.0	0.0	1.0	0.07042253	988	0.019053472649047328	False	2	Astrocytes
AGTGCCGTCAATCTTC-1	Con1	Con	2608	5237.0	1.0	0.019094903	10.0	0.19094902	2608	0.03634826711749789	False	4	Excitatory neurons
AGTGTTGAGCAAGTCG-1	Con1	Con	1419	2579.0	3.0	0.11632416	2.0	0.077549435	1419	0.03261734287987272	False	2	Astrocytes
AGTGTTGAGGCTTCCG-1	Con1	Con	1191	1915.0	6.0	0.31331593	4.0	0.20887728	1190	0.02704652001442482	False	2	Astrocytes
AGTGTTGAGTCATGGG-1	Con1	Con	958	1404.0	1.0	0.07122507	3.0	0.21367523	957	0.03350827614049254	False	2	Astrocytes
AGTGTTGAGTCTGGAG-1	Con1	Con	1673	2813.0	0.0	0.0	5.0	0.17774618	1673	0.025641025641025644	False	7	Neurons
AGTGTTGAGTGACCTT-1	Con1	Con	2860	6631.0	10.0	0.15080681	19.0	0.28653297	2858	0.14221218961625284	False	7	Neurons
AGTGTTGAGTGGAATT-1	Con1	Con	1630	3604.0	6.0	0.16648169	10.0	0.27746946	1630	0.017048794826572605	False	6	Oligodendrocytes
AGTGTTGAGTGTTCCA-1	Con1	Con	1481	2512.0	2.0	0.079617836	2.0	0.079617836	1480	0.02012578616352201	False	2	Astrocytes
AGTGTTGCACAGACGA-1	Con1	Con	743	980.0	0.0	0.0	4.0	0.40816325	743	0.0023510971786833853	False	0	Oligodendrocytes
AGTGTTGCAGTGCCTG-1	Con1	Con	923	1366.0	2.0	0.14641288	4.0	0.29282576	923	0.039467849223946784	False	0	Oligodendrocytes
AGTGTTGGTGACTCTA-1	Con1	Con	1256	1995.0	1.0	0.050125312	1.0	0.050125312	1256	0.02633451957295374	False	0	Oligodendrocytes
AGTGTTGGTGGAAATT-1	Con1	Con	671	842.0	0.0	0.0	3.0	0.35629454	670	0.030911901081916535	False	1	OPCs
AGTGTTGTCACTTGGA-1	Con1	Con	1116	1707.0	0.0	0.0	5.0	0.29291153	1116	0.03839441535776614	False	2	Astrocytes
AGTGTTGTCGCTAATG-1	Con1	Con	1045	1584.0	0.0	0.0	3.0	0.18939394	1045	0.018028846153846152	False	1	OPCs
AGTGTTGTCGGCACTG-1	Con1	Con	986	1665.0	2.0	0.12012012	5.0	0.3003003	986	0.03634826711749789	False	0	Oligodendrocytes
AGTTAGCAGACGACTG-1	Con1	Con	1284	2065.0	0.0	0.0	4.0	0.19370459	1284	0.04057709648331831	False	0	Oligodendrocytes
AGTTAGCAGCTCCCTT-1	Con1	Con	2484	7061.0	30.0	0.424869	14.0	0.1982722	2484	0.044138585666824874	False	7	Neurons
AGTTAGCAGGCGACAT-1	Con1	Con	836	1043.0	0.0	0.0	6.0	0.5752637	836	0.006205673758865249	False	2	Astrocytes
AGTTAGCAGTTCTCTT-1	Con1	Con	1836	4078.0	8.0	0.1961746	11.0	0.26974007	1833	0.08266276517922456	False	4	Excitatory neurons
AGTTAGCCACTCCACT-1	Con1	Con	1622	3066.0	29.0	0.9458578	12.0	0.39138943	1622	0.02303839732888147	False	1	OPCs
AGTTAGCGTGCGAGTA-1	Con1	Con	790	1031.0	3.0	0.29097962	3.0	0.29097962	788	0.02124919510624598	False	11	Fibroblasts
AGTTAGCGTTATAGCC-1	Con1	Con	1059	1538.0	1.0	0.0650195	2.0	0.130039	1059	0.02012578616352201	False	3	Microglia
AGTTAGCTCATCCCGT-1	Con1	Con	779	1038.0	12.0	1.1560693	0.0	0.0	779	0.013520822065981609	False	13	Oligodendrocytes
AGTTAGCTCGATTGGT-1	Con1	Con	1191	1925.0	3.0	0.15584415	6.0	0.3116883	1191	0.010515773660490738	False	7	Neurons
AGTTAGCTCGCGAAGA-1	Con1	Con	1079	1725.0	0.0	0.0	6.0	0.3478261	1079	0.008853792773390766	False	0	Oligodendrocytes
AGTTAGCTCGTTTACT-1	Con1	Con	2371	5947.0	33.0	0.55490166	12.0	0.20178242	2369	0.031752254018032146	False	4	Excitatory neurons
AGTTAGCTCTGTCAGA-1	Con1	Con	1884	4116.0	3.0	0.0728863	9.0	0.2186589	1884	0.04057709648331831	False	6	Oligodendrocytes
AGTTCCCAGATTGCGG-1	Con1	Con	643	819.0	3.0	0.36630037	1.0	0.12210013	643	0.02183121537960248	False	0	Oligodendrocytes
AGTTCCCAGCCTCTCT-1	Con1	Con	1407	2425.0	19.0	0.7835052	1.0	0.041237112	1407	0.014775578477836634	False	2	Astrocytes
AGTTCCCAGGTGATAT-1	Con1	Con	1650	3363.0	6.0	0.17841212	9.0	0.2676182	1649	0.03442622950819672	False	4	Excitatory neurons
AGTTCCCAGTATGCAA-1	Con1	Con	630	743.0	0.0	0.0	3.0	0.4037685	630	0.02012578616352201	False	3	Microglia
AGTTCCCCACCTCAGG-1	Con1	Con	3271	9819.0	0.0	0.0	26.0	0.26479274	3270	0.022427440633245383	False	7	Neurons
AGTTCCCCACGTTGGC-1	Con1	Con	2237	5007.0	2.0	0.03994408	19.0	0.37946874	2233	0.017048794826572605	False	7	Neurons
AGTTCCCGTAACATAG-1	Con1	Con	2161	4922.0	1.0	0.020316945	11.0	0.22348638	2160	0.03634826711749789	False	7	Neurons
AGTTCCCGTAGTGATA-1	Con1	Con	1010	1720.0	0.0	0.0	1.0	0.058139533	1010	0.025641025641025644	False	0	Oligodendrocytes
AGTTCCCGTGGCTAGA-1	Con1	Con	976	1498.0	2.0	0.13351135	2.0	0.13351135	976	0.05411255411255409	False	0	Oligodendrocytes
AGTTCCCGTGTCATCA-1	Con1	Con	1051	1411.0	0.0	0.0	8.0	0.56697375	1051	0.022427440633245383	False	3	Microglia
AGTTCCCTCTCGACGG-1	Con1	Con	1139	1782.0	13.0	0.7295174	4.0	0.2244669	1139	0.046728971962616835	False	0	Oligodendrocytes
AGTTCGAAGCAGCAGT-1	Con1	Con	1014	1610.0	0.0	0.0	2.0	0.1242236	1014	0.03537245110278818	False	0	Oligodendrocytes
AGTTCGAAGGATACAT-1	Con1	Con	1546	2854.0	1.0	0.035038542	3.0	0.10511563	1546	0.017048794826572605	False	1	OPCs
AGTTCGAAGTCGTTAC-1	Con1	Con	970	1448.0	0.0	0.0	3.0	0.20718232	970	0.041723979825768004	False	2	Astrocytes
AGTTCGAAGTTCTACG-1	Con1	Con	754	1003.0	0.0	0.0	7.0	0.69790626	754	0.011224489795918367	False	2	Astrocytes
AGTTCGACACTCGATA-1	Con1	Con	590	795.0	2.0	0.2515723	0.0	0.0	590	0.011960478419136767	False	2	Astrocytes
AGTTCGACATACTGTG-1	Con1	Con	1213	2158.0	0.0	0.0	2.0	0.092678405	1213	0.010171173406102706	False	1	OPCs
AGTTCGAGTGCAAGAC-1	Con1	Con	1927	4126.0	1.0	0.024236549	6.0	0.14541928	1927	0.02183121537960248	False	6	Oligodendrocytes
AGTTCGATCTATTTCG-1	Con1	Con	960	1537.0	0.0	0.0	4.0	0.26024723	960	0.022427440633245383	False	12	OPCs
ATACCGAAGCCACAAG-1	Con1	Con	1612	3280.0	15.0	0.45731705	9.0	0.27439025	1612	0.03350827614049254	False	1	OPCs
ATACCGAAGCGAGGAG-1	Con1	Con	1223	2168.0	5.0	0.2306273	2.0	0.09225092	1222	0.020680878141902642	False	2	Astrocytes
ATACCGAAGTTAGTGA-1	Con1	Con	854	1238.0	8.0	0.6462036	3.0	0.24232633	854	0.03839441535776614	False	2	Astrocytes
ATACCGACACATGGTT-1	Con1	Con	1412	2741.0	1.0	0.03648304	6.0	0.21889822	1411	0.031752254018032146	False	0	Oligodendrocytes
ATACCGACACGACGAA-1	Con1	Con	1600	3182.0	0.0	0.0	20.0	0.6285355	1598	0.014775578477836634	False	12	OPCs
ATACCGACATGGATCT-1	Con1	Con	1244	2095.0	6.0	0.28639618	5.0	0.2386635	1244	0.04291044776119403	False	0	Oligodendrocytes
ATACCGAGTAGCCCTG-1	Con1	Con	1119	2041.0	23.0	1.1268985	9.0	0.44096032	1119	0.02633451957295374	False	0	Oligodendrocytes
ATACCGAGTCTGTGCG-1	Con1	Con	1122	1645.0	2.0	0.12158054	5.0	0.30395138	1122	0.02183121537960248	False	3	Microglia
ATACCGAGTTATGTCG-1	Con1	Con	470	550.0	3.0	0.54545456	3.0	0.54545456	470	0.015656134358098494	False	3	Microglia
ATACCGATCACTAGCA-1	Con1	Con	1860	3682.0	1.0	0.027159153	9.0	0.24443239	1859	0.03634826711749789	False	2	Astrocytes
ATACCGATCTGGCCAG-1	Con1	Con	958	1551.0	3.0	0.1934236	2.0	0.12894906	958	0.05098855359001041	False	0	Oligodendrocytes
ATACCTTAGAGAGAAC-1	Con1	Con	2232	4199.0	4.0	0.09526078	7.0	0.16670635	2232	0.02430674426566245	False	4	Excitatory neurons
ATACCTTAGCCACCGT-1	Con1	Con	448	527.0	4.0	0.7590133	1.0	0.18975332	448	0.039467849223946784	False	8	Microglia
ATACCTTAGCTGACCC-1	Con1	Con	1093	1763.0	1.0	0.056721497	10.0	0.56721497	1093	0.05098855359001041	False	0	Oligodendrocytes
ATACCTTCAGCGTTGC-1	Con1	Con	2436	5792.0	0.0	0.0	12.0	0.20718232	2436	0.020680878141902642	False	7	Neurons
ATACCTTGTCAGACGA-1	Con1	Con	622	794.0	0.0	0.0	4.0	0.50377834	622	0.013520822065981609	False	1	OPCs
ATACCTTGTTTCGTTT-1	Con1	Con	1634	2478.0	0.0	0.0	6.0	0.24213076	1632	0.030911901081916535	False	11	Fibroblasts
ATACCTTTCCTATGGA-1	Con1	Con	1950	4166.0	1.0	0.024003841	13.0	0.31204993	1950	0.017533432392273403	False	7	Neurons
ATACCTTTCGTGGCTG-1	Con1	Con	1468	2458.0	3.0	0.12205045	5.0	0.2034174	1467	0.03634826711749789	False	2	Astrocytes
ATACCTTTCTTGCAAG-1	Con1	Con	1729	2887.0	3.0	0.1039141	8.0	0.27710426	1728	0.02183121537960248	False	1	OPCs
ATACTTCAGGTGTGAC-1	Con1	Con	1246	1940.0	1.0	0.051546395	5.0	0.25773194	1246	0.017048794826572605	False	0	Oligodendrocytes
ATACTTCAGTTGCGCC-1	Con1	Con	1506	2719.0	0.0	0.0	4.0	0.1471129	1506	0.02633451957295374	False	1	OPCs
ATACTTCCAGAGACTG-1	Con1	Con	1148	1617.0	13.0	0.803958	3.0	0.18552876	1148	0.022427440633245383	False	11	Fibroblasts
ATACTTCGTAGCTCGC-1	Con1	Con	940	1551.0	0.0	0.0	2.0	0.12894906	940	0.01853539957459739	False	0	Oligodendrocytes
ATACTTCGTTAGAAGT-1	Con1	Con	1261	2005.0	2.0	0.09975062	4.0	0.19950125	1261	0.03735508802060972	False	2	Astrocytes
ATACTTCTCCCGAACG-1	Con1	Con	1210	1793.0	15.0	0.8365868	2.0	0.1115449	1210	0.02303839732888147	False	2	Astrocytes
ATACTTCTCGCTCTCA-1	Con1	Con	973	1728.0	1.0	0.05787037	2.0	0.11574074	973	0.02430674426566245	False	0	Oligodendrocytes
ATACTTCTCTCGTCAC-1	Con1	Con	1009	1591.0	2.0	0.1257071	3.0	0.18856065	1009	0.020680878141902642	False	1	OPCs
ATACTTCTCTTTGGAG-1	Con1	Con	1095	1731.0	1.0	0.057770073	5.0	0.28885037	1095	0.039467849223946784	False	0	Oligodendrocytes
ATAGACCAGAACTCCT-1	Con1	Con	1413	2828.0	1.0	0.03536068	4.0	0.14144272	1413	0.02303839732888147	False	2	Astrocytes
ATAGACCAGAACTGAT-1	Con1	Con	796	1179.0	1.0	0.08481764	2.0	0.16963528	796	0.02303839732888147	False	2	Astrocytes
ATAGACCAGACAACAT-1	Con1	Con	990	1483.0	2.0	0.13486177	6.0	0.4045853	989	0.017048794826572605	False	0	Oligodendrocytes
ATAGACCAGACTCATC-1	Con1	Con	763	1079.0	1.0	0.092678405	2.0	0.18535681	763	0.027777777777777776	False	2	Astrocytes
ATAGACCAGAGAGGGC-1	Con1	Con	1967	3711.0	0.0	0.0	12.0	0.32336298	1965	0.04951505870342011	False	4	Excitatory neurons
ATAGACCAGCGATGCA-1	Con1	Con	2107	4568.0	2.0	0.043782838	3.0	0.06567425	2107	0.014775578477836634	False	1	OPCs
ATAGACCAGGGACAGG-1	Con1	Con	1026	1633.0	1.0	0.061236985	4.0	0.24494794	1025	0.029301277235161537	False	12	OPCs
ATAGACCAGTGCAAAT-1	Con1	Con	1244	2297.0	13.0	0.5659556	2.0	0.08707009	1244	0.018028846153846152	False	1	OPCs
ATAGACCAGTTGGCGA-1	Con1	Con	553	703.0	0.0	0.0	2.0	0.28449503	553	0.02012578616352201	False	0	Oligodendrocytes
ATAGACCCAGCAGAAC-1	Con1	Con	1884	4603.0	0.0	0.0	4.0	0.08689985	1884	0.015656134358098494	False	6	Oligodendrocytes
ATAGACCGTGAGTCAG-1	Con1	Con	785	983.0	6.0	0.61037636	1.0	0.1017294	785	0.010171173406102706	False	3	Microglia
ATAGACCGTTCCATTT-1	Con1	Con	499	578.0	8.0	1.384083	2.0	0.34602076	499	0.009174311926605505	False	3	Microglia
ATAGACCGTTTACTTC-1	Con1	Con	1206	2164.0	5.0	0.2310536	5.0	0.2310536	1206	0.04291044776119403	False	0	Oligodendrocytes
ATAGACCTCCGTAATG-1	Con1	Con	1490	2885.0	0.0	0.0	2.0	0.06932409	1490	0.017048794826572605	False	6	Oligodendrocytes
ATAGACCTCCTAAGTG-1	Con1	Con	1649	3610.0	1.0	0.02770083	6.0	0.16620499	1649	0.012339196639537937	False	1	OPCs
ATAGACCTCGTTATCT-1	Con1	Con	813	1070.0	4.0	0.37383178	8.0	0.74766356	813	0.01853539957459739	False	3	Microglia
ATAGAGAAGCACAAAT-1	Con1	Con	1421	2586.0	0.0	0.0	2.0	0.077339515	1421	0.06733794839521713	False	0	Oligodendrocytes
ATAGAGAAGTTTGGCT-1	Con1	Con	1437	2527.0	0.0	0.0	3.0	0.11871784	1437	0.017533432392273403	False	1	OPCs
ATAGAGACAAACTGCT-1	Con1	Con	1395	2481.0	1.0	0.04030633	8.0	0.32245064	1394	0.019053472649047328	False	0	Oligodendrocytes
ATAGAGACAATTGCCA-1	Con1	Con	1157	1749.0	0.0	0.0	3.0	0.1715266	1156	0.0056694286960314	False	0	Oligodendrocytes
ATAGAGACACCTCTAC-1	Con1	Con	1364	1997.0	58.0	2.9043565	8.0	0.4006009	1361	0.095980311730927	False	8	Microglia
ATAGAGAGTAACATAG-1	Con1	Con	471	555.0	5.0	0.9009009	4.0	0.72072077	471	0.017533432392273403	False	0	Oligodendrocytes
ATAGAGAGTATGCAAA-1	Con1	Con	981	1389.0	11.0	0.79193664	2.0	0.14398848	981	0.020680878141902642	False	1	OPCs
ATAGAGAGTCACTTCC-1	Con1	Con	853	1220.0	2.0	0.16393442	4.0	0.32786885	853	0.03350827614049254	False	2	Astrocytes
ATAGAGAGTTAATGAG-1	Con1	Con	632	795.0	1.0	0.12578616	1.0	0.12578616	632	0.02183121537960248	False	2	Astrocytes
ATAGAGATCAACCGAT-1	Con1	Con	1268	2243.0	1.0	0.04458315	5.0	0.22291574	1268	0.031752254018032146	False	12	OPCs
ATAGAGATCAATCCAG-1	Con1	Con	1166	2066.0	22.0	1.0648596	5.0	0.24201356	1165	0.019053472649047328	False	0	Oligodendrocytes
ATAGAGATCACGGGAA-1	Con1	Con	1287	2177.0	2.0	0.09186955	3.0	0.13780431	1287	0.02852908484623935	False	0	Oligodendrocytes
ATAGAGATCCCAGGCA-1	Con1	Con	630	842.0	1.0	0.11876485	2.0	0.2375297	630	0.013119143239625167	False	2	Astrocytes
ATAGAGATCTAAGAAG-1	Con1	Con	1017	1613.0	2.0	0.12399256	1.0	0.06199628	1017	0.03537245110278818	False	2	Astrocytes
ATAGAGATCTATCGTT-1	Con1	Con	1013	1572.0	0.0	0.0	10.0	0.6361323	1013	0.03735508802060972	False	2	Astrocytes
ATAGGCTAGCCTATCA-1	Con1	Con	930	1351.0	0.0	0.0	5.0	0.37009624	929	0.025641025641025644	False	1	OPCs
ATAGGCTCAAGTGACG-1	Con1	Con	1049	1689.0	0.0	0.0	2.0	0.11841326	1048	0.05411255411255409	False	0	Oligodendrocytes
ATAGGCTCAGCATACT-1	Con1	Con	1265	1942.0	6.0	0.30895984	5.0	0.25746652	1264	0.019583462853590302	False	1	OPCs
ATAGGCTCAGGCATTT-1	Con1	Con	915	1416.0	2.0	0.14124294	7.0	0.49435025	914	0.013520822065981609	False	0	Oligodendrocytes
ATAGGCTGTCGATGCC-1	Con1	Con	876	1223.0	2.0	0.16353229	3.0	0.24529845	875	0.029301277235161537	False	0	Oligodendrocytes
ATAGGCTGTGCATTTG-1	Con1	Con	745	1032.0	0.0	0.0	4.0	0.3875969	745	0.024965325936199722	False	2	Astrocytes
ATATCCTAGGCTATCT-1	Con1	Con	1249	2121.0	0.0	0.0	5.0	0.23573786	1249	0.01853539957459739	False	2	Astrocytes
ATATCCTCACACTTAG-1	Con1	Con	919	1505.0	29.0	1.9269103	3.0	0.19933556	919	0.015211267605633802	False	13	Oligodendrocytes
ATATCCTCACCATAAC-1	Con1	Con	1500	3029.0	1.0	0.033014193	4.0	0.13205677	1500	0.019583462853590302	False	2	Astrocytes
ATATCCTGTAAGATAC-1	Con1	Con	1082	1783.0	0.0	0.0	3.0	0.16825575	1080	0.025641025641025644	False	0	Oligodendrocytes
ATATCCTGTCATTGCA-1	Con1	Con	909	1253.0	10.0	0.7980846	5.0	0.3990423	907	0.03634826711749789	False	2	Astrocytes
ATATCCTGTGAGTGAC-1	Con1	Con	1945	3825.0	23.0	0.6013072	4.0	0.104575165	1944	0.04291044776119403	False	4	Excitatory neurons
ATATCCTGTTGCTGAT-1	Con1	Con	487	574.0	2.0	0.34843206	3.0	0.5226481	487	0.018028846153846152	False	8	Microglia
ATATCCTTCAAAGACA-1	Con1	Con	1327	2298.0	0.0	0.0	10.0	0.43516102	1327	0.004159733777038269	False	7	Neurons
ATATCCTTCACTTTGT-1	Con1	Con	1215	1975.0	0.0	0.0	6.0	0.30379748	1215	0.04291044776119403	False	0	Oligodendrocytes
ATATCCTTCATTCGTT-1	Con1	Con	1510	2838.0	8.0	0.28188863	6.0	0.21141648	1510	0.017533432392273403	False	1	OPCs
ATATCCTTCATTTACC-1	Con1	Con	1974	4412.0	0.0	0.0	10.0	0.22665457	1974	0.01611047180667434	False	12	OPCs
ATCACAGAGACATCAA-1	Con1	Con	1688	3198.0	31.0	0.9693558	8.0	0.25015634	1687	0.04057709648331831	False	4	Excitatory neurons
ATCACAGCATTGACCA-1	Con1	Con	1447	2687.0	0.0	0.0	6.0	0.22329734	1447	0.019053472649047328	False	2	Astrocytes
ATCACAGGTAGGAGTC-1	Con1	Con	1577	2643.0	3.0	0.11350738	8.0	0.30268633	1577	0.02124919510624598	False	1	OPCs
ATCACAGGTATCGTGT-1	Con1	Con	665	816.0	0.0	0.0	4.0	0.4901961	665	0.01434878587196468	False	8	Microglia
ATCACGAAGGATTTCC-1	Con1	Con	978	1469.0	0.0	0.0	11.0	0.74880874	978	0.04809619238476953	False	0	Oligodendrocytes
ATCACGACAAAGGGTC-1	Con1	Con	498	579.0	2.0	0.34542313	3.0	0.5181347	498	0.010171173406102706	False	3	Microglia
ATCACGACACCTATCC-1	Con1	Con	1051	1645.0	0.0	0.0	1.0	0.06079027	1051	0.023664638269100743	False	1	OPCs
ATCACGACACGGCCAT-1	Con1	Con	1546	3190.0	3.0	0.09404389	7.0	0.21943574	1546	0.005150214592274677	False	7	Neurons
ATCACGACAGCCCACA-1	Con1	Con	1557	2852.0	0.0	0.0	11.0	0.38569427	1557	0.02303839732888147	False	12	OPCs
ATCACGACAGCTACAT-1	Con1	Con	1335	2375.0	0.0	0.0	5.0	0.2105263	1335	0.03839441535776614	False	2	Astrocytes
ATCACGAGTCAAAGTA-1	Con1	Con	1339	2352.0	2.0	0.08503401	4.0	0.17006803	1339	0.027777777777777776	False	2	Astrocytes
ATCACGAGTCACCGAC-1	Con1	Con	2062	4255.0	51.0	1.1985899	15.0	0.35252643	2061	0.01853539957459739	False	6	Oligodendrocytes
ATCACGAGTTCTGACA-1	Con1	Con	587	745.0	1.0	0.1342282	1.0	0.1342282	587	0.02303839732888147	False	2	Astrocytes
ATCACGAGTTGGCCTG-1	Con1	Con	1301	2192.0	0.0	0.0	7.0	0.31934306	1301	0.025641025641025644	False	2	Astrocytes
ATCACGATCCCTATTA-1	Con1	Con	1079	1993.0	0.0	0.0	4.0	0.20070246	1079	0.017048794826572605	False	0	Oligodendrocytes
ATCACGATCCGCAAAT-1	Con1	Con	1986	4180.0	17.0	0.40669855	8.0	0.19138756	1986	0.046728971962616835	False	6	Oligodendrocytes
ATCACGATCGCAGATT-1	Con1	Con	1272	1978.0	9.0	0.45500505	7.0	0.35389283	1272	0.1291666666666666	False	4	Excitatory neurons
ATCACGATCTACCACC-1	Con1	Con	943	1272.0	3.0	0.23584905	2.0	0.1572327	943	0.02704652001442482	False	2	Astrocytes
ATCACGATCTTTGATC-1	Con1	Con	2405	5842.0	0.0	0.0	15.0	0.25676137	2403	0.04541062801932367	False	4	Excitatory neurons
ATCACTTAGATGGTAT-1	Con1	Con	974	1573.0	22.0	1.3986014	4.0	0.25429115	974	0.01434878587196468	False	1	OPCs
ATCACTTAGCATGATA-1	Con1	Con	1187	1718.0	0.0	0.0	4.0	0.23282887	1187	0.01158897759464332	False	2	Astrocytes
ATCACTTAGCATTTCG-1	Con1	Con	732	967.0	1.0	0.10341261	3.0	0.31023785	732	0.017048794826572605	False	1	OPCs
ATCACTTAGCTCCCTT-1	Con1	Con	2966	6615.0	0.0	0.0	16.0	0.24187453	2965	0.1987951807228915	False	4	Excitatory neurons
ATCACTTCAGCTGAGA-1	Con1	Con	917	1389.0	2.0	0.14398848	5.0	0.3599712	917	0.0070438536696205405	False	7	Neurons
ATCACTTCAGTTACCA-1	Con1	Con	774	1084.0	1.0	0.09225092	3.0	0.27675277	773	0.02183121537960248	False	2	Astrocytes
ATCACTTCATGCGGTC-1	Con1	Con	937	1424.0	0.0	0.0	4.0	0.28089887	937	0.029301277235161537	False	1	OPCs
ATCACTTGTCGTCTCT-1	Con1	Con	923	1297.0	0.0	0.0	5.0	0.38550502	923	0.06519065190651906	False	8	Microglia
ATCACTTGTCTTCAAG-1	Con1	Con	1730	4080.0	16.0	0.3921569	8.0	0.19607845	1730	0.03839441535776614	False	4	Excitatory neurons
ATCACTTTCAGAGCGA-1	Con1	Con	744	976.0	22.0	2.2540982	2.0	0.20491803	743	0.027777777777777776	False	11	Fibroblasts
ATCACTTTCCCAGGAC-1	Con1	Con	1183	2351.0	0.0	0.0	3.0	0.12760527	1182	0.04057709648331831	False	2	Astrocytes
ATCACTTTCCTGTTAT-1	Con1	Con	1061	1495.0	3.0	0.20066889	7.0	0.46822742	1061	0.019583462853590302	False	3	Microglia
ATCAGGTAGAGTATAC-1	Con1	Con	1224	2011.0	3.0	0.14917952	2.0	0.099453	1224	0.01657458563535912	False	1	OPCs
ATCAGGTAGTACGTCT-1	Con1	Con	743	1019.0	5.0	0.49067712	2.0	0.19627085	743	0.024965325936199722	False	2	Astrocytes
ATCAGGTGTCACCGCA-1	Con1	Con	1290	2246.0	0.0	0.0	7.0	0.31166518	1290	0.02633451957295374	False	0	Oligodendrocytes
ATCAGGTGTGGGTATG-1	Con1	Con	906	1177.0	0.0	0.0	4.0	0.33984706	906	0.017533432392273403	False	3	Microglia
ATCAGGTTCAAGAGTA-1	Con1	Con	1019	1547.0	4.0	0.25856498	9.0	0.5817712	1019	0.023664638269100743	False	1	OPCs
ATCAGGTTCTTTGCAT-1	Con1	Con	1123	2025.0	15.0	0.7407407	3.0	0.14814815	1123	0.020680878141902642	False	0	Oligodendrocytes
ATCATTCAGGTAAACT-1	Con1	Con	655	906.0	3.0	0.33112583	2.0	0.22075056	655	0.04291044776119403	False	2	Astrocytes
ATCATTCCAAGTCCCG-1	Con1	Con	1602	3259.0	12.0	0.36821112	3.0	0.09205278	1601	0.01853539957459739	False	1	OPCs
ATCATTCCAATCTCTT-1	Con1	Con	2287	5797.0	0.0	0.0	12.0	0.20700362	2286	0.04291044776119403	False	7	Neurons
ATCATTCCACACCTTC-1	Con1	Con	975	1415.0	2.0	0.14134276	2.0	0.14134276	974	0.04951505870342011	False	14	Endothelial cells
ATCATTCCAGCTATTG-1	Con1	Con	1082	1386.0	0.0	0.0	3.0	0.21645021	1082	0.01853539957459739	False	3	Microglia
ATCATTCTCCCGAGTG-1	Con1	Con	1403	2575.0	0.0	0.0	8.0	0.3106796	1402	0.010515773660490738	False	7	Neurons
ATCATTCTCCTTATGT-1	Con1	Con	919	1309.0	22.0	1.6806724	5.0	0.38197097	919	0.015656134358098494	False	1	OPCs
ATCATTCTCTGCGTCT-1	Con1	Con	2828	7897.0	1.0	0.012663036	22.0	0.2785868	2828	0.052519893899204265	False	7	Neurons
ATCCACCAGCGGTATG-1	Con1	Con	882	1216.0	16.0	1.3157895	3.0	0.24671051	882	0.01657458563535912	False	2	Astrocytes
ATCCACCAGGAGACCT-1	Con1	Con	1264	2058.0	2.0	0.09718173	8.0	0.38872692	1264	0.03735508802060972	False	0	Oligodendrocytes
ATCCACCCACACCTTC-1	Con1	Con	1701	3449.0	1.0	0.028993912	7.0	0.20295738	1701	0.05098855359001041	False	6	Oligodendrocytes
ATCCACCGTACAAGCG-1	Con1	Con	1438	2629.0	1.0	0.038037278	3.0	0.11411183	1438	0.08571428571428574	False	0	Oligodendrocytes
ATCCACCTCCGATAAC-1	Con1	Con	821	1088.0	2.0	0.18382353	6.0	0.5514706	821	0.02012578616352201	False	3	Microglia
ATCCACCTCTAAGCCA-1	Con1	Con	1658	3247.0	12.0	0.36957192	8.0	0.24638127	1658	0.02430674426566245	False	2	Astrocytes
ATCCACCTCTGACCCT-1	Con1	Con	1006	1479.0	0.0	0.0	6.0	0.4056795	1006	0.04291044776119403	False	0	Oligodendrocytes
ATCCATTAGGCGACAT-1	Con1	Con	563	761.0	12.0	1.5768726	5.0	0.6570302	563	0.01158897759464332	False	4	Excitatory neurons
ATCCATTAGGTGCCTC-1	Con1	Con	1709	3437.0	3.0	0.08728543	4.0	0.11638056	1707	0.013930620049166897	False	1	OPCs
ATCCATTCAACTGAAA-1	Con1	Con	904	1180.0	1.0	0.084745765	7.0	0.59322035	904	0.01853539957459739	False	3	Microglia
ATCCATTGTTAGAAGT-1	Con1	Con	1513	2774.0	0.0	0.0	3.0	0.10814708	1513	0.01434878587196468	False	1	OPCs
ATCCATTGTTCCTACC-1	Con1	Con	974	1495.0	0.0	0.0	4.0	0.26755852	974	0.03839441535776614	False	0	Oligodendrocytes
ATCCATTTCAGTGTTG-1	Con1	Con	783	979.0	0.0	0.0	6.0	0.6128703	783	0.015211267605633802	False	3	Microglia
ATCCATTTCCATGATG-1	Con1	Con	1293	1899.0	3.0	0.15797788	3.0	0.15797788	1293	0.025641025641025644	False	2	Astrocytes
ATCCATTTCTCCGTGT-1	Con1	Con	1076	1661.0	0.0	0.0	6.0	0.36122817	1076	0.022427440633245383	False	1	OPCs
ATCCCTGAGAACTCCT-1	Con1	Con	1645	3042.0	4.0	0.13149245	7.0	0.23011176	1644	0.039467849223946784	False	2	Astrocytes
ATCCCTGAGACCATAA-1	Con1	Con	1359	2655.0	1.0	0.037664782	6.0	0.2259887	1359	0.02303839732888147	False	2	Astrocytes
ATCCCTGAGAGTGTGC-1	Con1	Con	2610	5554.0	0.0	0.0	14.0	0.25207058	2607	0.057497181510710274	False	7	Neurons
ATCCCTGAGCGGCTCT-1	Con1	Con	601	714.0	4.0	0.5602241	3.0	0.4201681	601	0.015656134358098494	False	3	Microglia
ATCCCTGAGGGAGGTG-1	Con1	Con	1575	2280.0	1.0	0.04385965	5.0	0.21929824	1575	0.052519893899204265	False	10	Excitatory neurons
ATCCCTGCACATTCGA-1	Con1	Con	3182	9518.0	1.0	0.010506408	33.0	0.3467115	3179	0.041723979825768004	False	4	Excitatory neurons
ATCCCTGCAGAACTTC-1	Con1	Con	867	1242.0	4.0	0.32206118	2.0	0.16103059	866	0.02012578616352201	False	2	Astrocytes
ATCCCTGCAGATCCAT-1	Con1	Con	1163	1915.0	2.0	0.10443864	3.0	0.15665796	1163	0.052519893899204265	False	0	Oligodendrocytes
ATCCCTGGTCGACGCT-1	Con1	Con	1318	2336.0	1.0	0.04280822	4.0	0.17123288	1318	0.031752254018032146	False	2	Astrocytes
ATCCCTGGTTACCTTT-1	Con1	Con	1773	3955.0	1.0	0.02528445	9.0	0.22756006	1772	0.02852908484623935	False	6	Oligodendrocytes
ATCCGTCAGCGGCTCT-1	Con1	Con	583	709.0	23.0	3.2440054	3.0	0.4231312	583	0.015656134358098494	False	3	Microglia
ATCCGTCAGGACTGGT-1	Con1	Con	1142	1865.0	1.0	0.053619303	3.0	0.1608579	1142	0.02430674426566245	False	2	Astrocytes
ATCCGTCCACCCTATC-1	Con1	Con	1391	2162.0	1.0	0.04625347	11.0	0.50878817	1391	0.019583462853590302	False	3	Microglia
ATCCGTCCAGTAGAAT-1	Con1	Con	2277	5264.0	26.0	0.49392098	16.0	0.30395138	2277	0.024965325936199722	False	7	Neurons
ATCCGTCGTCGTCATA-1	Con1	Con	1001	1348.0	7.0	0.5192878	8.0	0.5934718	1001	0.027777777777777776	False	7	Neurons
ATCCGTCTCGCAGAGA-1	Con1	Con	1077	1626.0	1.0	0.061500613	3.0	0.18450184	1077	0.018028846153846152	False	0	Oligodendrocytes
ATCCGTCTCGCCTATC-1	Con1	Con	807	1054.0	13.0	1.2333965	8.0	0.7590133	807	0.01657458563535912	False	3	Microglia
ATCCGTCTCTAGCATG-1	Con1	Con	1320	2269.0	14.0	0.6170119	6.0	0.26443368	1320	0.03634826711749789	False	0	Oligodendrocytes
ATCCGTCTCTCGGGAC-1	Con1	Con	1487	3238.0	0.0	0.0	8.0	0.2470661	1487	0.018028846153846152	False	6	Oligodendrocytes
ATCCGTCTCTGGGTCG-1	Con1	Con	4000	15840.0	2.0	0.012626263	14.0	0.08838384	3997	0.046728971962616835	False	10	Excitatory neurons
ATCCTATCACAGCATT-1	Con1	Con	1793	4031.0	0.0	0.0	13.0	0.32250062	1793	0.005935370411079359	False	7	Neurons
ATCCTATCAGACATCT-1	Con1	Con	1484	2578.0	1.0	0.03878976	11.0	0.42668736	1483	0.03537245110278818	False	4	Excitatory neurons
ATCCTATGTCAGGAGT-1	Con1	Con	731	974.0	4.0	0.41067764	5.0	0.513347	731	0.041723979825768004	False	1	OPCs
ATCCTATGTCCCTCAT-1	Con1	Con	979	1328.0	1.0	0.0753012	7.0	0.52710843	978	0.020680878141902642	False	3	Microglia
ATCCTATGTCCGTTTC-1	Con1	Con	767	1024.0	0.0	0.0	5.0	0.48828125	767	0.02430674426566245	False	0	Oligodendrocytes
ATCCTATGTTCGTACA-1	Con1	Con	880	1230.0	0.0	0.0	6.0	0.4878049	879	0.03442622950819672	False	0	Oligodendrocytes
ATCCTATGTTGTGTTG-1	Con1	Con	3902	14232.0	9.0	0.06323777	24.0	0.16863407	3900	0.046728971962616835	False	10	Excitatory neurons
ATCGATGAGGATATAC-1	Con1	Con	946	1248.0	1.0	0.08012821	9.0	0.72115386	946	0.01434878587196468	False	3	Microglia
ATCGATGCAGTAGTTC-1	Con1	Con	1079	1705.0	0.0	0.0	6.0	0.35190615	1079	0.011960478419136767	False	2	Astrocytes
ATCGATGGTCGAGATG-1	Con1	Con	1288	2160.0	6.0	0.2777778	6.0	0.2777778	1288	0.019053472649047328	False	1	OPCs
ATCGATGGTGTAGTGG-1	Con1	Con	508	621.0	16.0	2.5764894	6.0	0.96618354	508	0.00983284169124877	False	2	Astrocytes
ATCGATGTCATACAGC-1	Con1	Con	1275	2248.0	0.0	0.0	3.0	0.13345195	1275	0.029301277235161537	False	2	Astrocytes
ATCGATGTCGATAACC-1	Con1	Con	2022	4593.0	0.0	0.0	7.0	0.15240584	2022	0.03537245110278818	False	6	Oligodendrocytes
ATCGATGTCTAGTACG-1	Con1	Con	735	1006.0	6.0	0.5964215	0.0	0.0	735	0.03261734287987272	False	2	Astrocytes
ATCGATGTCTCCCAAC-1	Con1	Con	662	809.0	1.0	0.123609394	4.0	0.49443758	662	0.0300952380952381	False	8	Microglia
ATCGCCTAGAGTAACT-1	Con1	Con	1539	2824.0	8.0	0.28328612	4.0	0.14164306	1539	0.02124919510624598	False	1	OPCs
ATCGCCTCAAAGGCAC-1	Con1	Con	1157	1965.0	4.0	0.20356235	7.0	0.3562341	1156	0.044138585666824874	False	0	Oligodendrocytes
ATCGCCTCACACGTGC-1	Con1	Con	545	651.0	0.0	0.0	6.0	0.921659	545	0.010171173406102706	False	3	Microglia
ATCGCCTCATCAGTCA-1	Con1	Con	566	680.0	2.0	0.29411766	3.0	0.4411765	566	0.18687589158345225	False	3	Microglia
ATCGCCTGTAGCGATG-1	Con1	Con	1238	2118.0	5.0	0.23607177	4.0	0.1888574	1238	0.015211267605633802	False	7	Neurons
ATCGCCTGTATACCCA-1	Con1	Con	808	1014.0	0.0	0.0	7.0	0.69033533	808	0.03735508802060972	False	8	Microglia
ATCGCCTGTGCAGGAT-1	Con1	Con	1120	1858.0	0.0	0.0	4.0	0.21528524	1120	0.03442622950819672	False	0	Oligodendrocytes
ATCGCCTGTGCCGGTT-1	Con1	Con	1141	1729.0	0.0	0.0	11.0	0.6362059	1140	0.015656134358098494	False	2	Astrocytes
ATCGCCTTCCCGAGGT-1	Con1	Con	1179	1743.0	3.0	0.17211704	6.0	0.34423408	1177	0.017533432392273403	False	1	OPCs
ATCGCCTTCCGACATA-1	Con1	Con	1141	1888.0	1.0	0.052966103	4.0	0.21186441	1141	0.01158897759464332	False	2	Astrocytes
ATCGCCTTCCGCTAGG-1	Con1	Con	935	1379.0	0.0	0.0	0.0	0.0	934	0.03735508802060972	False	0	Oligodendrocytes
ATCGGATAGGCATCAG-1	Con1	Con	1054	1423.0	2.0	0.14054814	6.0	0.42164442	1054	0.012725344644750794	False	3	Microglia
ATCGGATCACCTGCTT-1	Con1	Con	845	1100.0	0.0	0.0	2.0	0.18181819	845	0.06958762886597938	False	4	Excitatory neurons
ATCGGATCATACCATG-1	Con1	Con	1305	2254.0	0.0	0.0	9.0	0.39929017	1304	0.006480446927374302	False	7	Neurons
ATCGGATGTCCGTTTC-1	Con1	Con	893	1347.0	2.0	0.1484781	5.0	0.37119526	893	0.07442489851150204	False	0	Oligodendrocytes
ATCGGATTCCACATAG-1	Con1	Con	1886	4701.0	1.0	0.021272069	12.0	0.25526482	1886	0.03350827614049254	False	12	OPCs
ATCGGATTCCTGGTCT-1	Con1	Con	2320	5685.0	11.0	0.19349165	17.0	0.29903254	2318	0.022427440633245383	False	7	Neurons
ATCGGATTCGAGTGAG-1	Con1	Con	710	981.0	6.0	0.61162084	2.0	0.20387359	710	0.03537245110278818	False	2	Astrocytes
ATCGGATTCGGCATCG-1	Con1	Con	681	905.0	7.0	0.77348065	3.0	0.3314917	681	0.02183121537960248	False	0	Oligodendrocytes
ATCGGCGAGATAACAC-1	Con1	Con	1218	2011.0	14.0	0.69617105	1.0	0.0497265	1218	0.03634826711749789	False	0	Oligodendrocytes
ATCGGCGAGCCAAGCA-1	Con1	Con	1126	1836.0	0.0	0.0	1.0	0.05446623	1126	0.02704652001442482	False	0	Oligodendrocytes
ATCGGCGCAGTGAGCA-1	Con1	Con	2127	4428.0	4.0	0.09033424	12.0	0.2710027	2126	0.03442622950819672	False	4	Excitatory neurons
ATCGGCGGTCTCGACG-1	Con1	Con	830	1100.0	3.0	0.27272728	5.0	0.45454544	830	0.057497181510710274	False	0	Oligodendrocytes
ATCGGCGGTGATACTC-1	Con1	Con	1084	1869.0	1.0	0.053504545	7.0	0.37453184	1084	0.029301277235161537	False	12	OPCs
ATCGGCGTCACCGGGT-1	Con1	Con	894	1170.0	0.0	0.0	3.0	0.25641027	894	0.017533432392273403	False	3	Microglia
ATCGGCGTCCTTATCA-1	Con1	Con	931	1366.0	4.0	0.29282576	4.0	0.29282576	931	0.01158897759464332	False	0	Oligodendrocytes
ATCGGCGTCTACTATC-1	Con1	Con	665	925.0	18.0	1.945946	2.0	0.21621622	665	0.031752254018032146	False	2	Astrocytes
ATCGTAGAGCCGCACT-1	Con1	Con	1463	2735.0	9.0	0.32906765	7.0	0.2559415	1463	0.02430674426566245	False	1	OPCs
ATCGTAGAGCTTGTTG-1	Con1	Con	578	714.0	0.0	0.0	0.0	0.0	578	0.01853539957459739	False	0	Oligodendrocytes
ATCGTAGCAATACAGA-1	Con1	Con	833	1059.0	11.0	1.0387158	3.0	0.28328612	833	0.013930620049166897	False	2	Astrocytes
ATCGTAGCACAGTCCG-1	Con1	Con	754	1017.0	3.0	0.29498523	4.0	0.39331368	754	0.01611047180667434	False	2	Astrocytes
ATCGTAGCAGTCAGAG-1	Con1	Con	483	562.0	0.0	0.0	2.0	0.3558719	482	0.04291044776119403	False	11	Fibroblasts
ATCGTAGCAGTTGCGC-1	Con1	Con	959	1356.0	0.0	0.0	4.0	0.29498523	959	0.017048794826572605	False	2	Astrocytes
ATCGTAGCATTGCCTC-1	Con1	Con	1277	2162.0	1.0	0.04625347	5.0	0.23126735	1277	0.03537245110278818	False	2	Astrocytes
ATCGTAGGTCTACAAC-1	Con1	Con	1055	1477.0	1.0	0.067704804	1.0	0.067704804	1054	0.024965325936199722	False	11	Fibroblasts
ATCGTAGTCTACAGGT-1	Con1	Con	873	1146.0	0.0	0.0	3.0	0.2617801	873	0.019583462853590302	False	5	Microglia
ATCGTAGTCTGGCCTT-1	Con1	Con	1328	2609.0	6.0	0.22997317	6.0	0.22997317	1327	0.02704652001442482	False	0	Oligodendrocytes
ATCGTCCAGACATGCG-1	Con1	Con	824	1089.0	0.0	0.0	1.0	0.09182736	824	0.007925407925407926	False	2	Astrocytes
ATCGTCCAGCGCAATG-1	Con1	Con	912	1278.0	22.0	1.7214397	11.0	0.86071986	912	0.03634826711749789	False	4	Excitatory neurons
ATCGTCCAGCTGTGCC-1	Con1	Con	1177	1936.0	1.0	0.05165289	2.0	0.10330578	1177	0.023664638269100743	False	2	Astrocytes
ATCGTCCGTATACAGA-1	Con1	Con	1319	1978.0	4.0	0.20222448	8.0	0.40444896	1319	0.03839441535776614	False	2	Astrocytes
ATCGTCCGTGGATGAC-1	Con1	Con	912	1319.0	0.0	0.0	2.0	0.15163003	912	0.017533432392273403	False	2	Astrocytes
ATCGTGACAGGCATTT-1	Con1	Con	596	702.0	0.0	0.0	7.0	0.99715096	596	0.013930620049166897	False	3	Microglia
ATCGTGAGTACAGAGC-1	Con1	Con	705	935.0	5.0	0.53475934	3.0	0.32085562	705	0.01434878587196468	False	0	Oligodendrocytes
ATCGTGAGTACCTGTA-1	Con1	Con	1183	1843.0	7.0	0.37981552	8.0	0.43407488	1183	0.017533432392273403	False	1	OPCs
ATCGTGAGTCCGGACT-1	Con1	Con	1014	1508.0	6.0	0.397878	5.0	0.331565	1014	0.025641025641025644	False	1	OPCs
ATCGTGAGTGAGTAAT-1	Con1	Con	1895	3645.0	1.0	0.027434843	5.0	0.1371742	1894	0.041723979825768004	False	4	Excitatory neurons
ATCGTGAGTGCTGATT-1	Con1	Con	922	1246.0	26.0	2.0866773	5.0	0.40128413	922	0.015656134358098494	False	1	OPCs
ATCGTGAGTTGCATAC-1	Con1	Con	839	1242.0	0.0	0.0	3.0	0.24154589	839	0.024965325936199722	False	2	Astrocytes
ATCGTGATCGACATCA-1	Con1	Con	660	863.0	0.0	0.0	2.0	0.2317497	660	0.019583462853590302	False	0	Oligodendrocytes
ATCGTGATCGGTCAGC-1	Con1	Con	904	1384.0	3.0	0.216763	6.0	0.433526	904	0.030911901081916535	False	0	Oligodendrocytes
ATCGTGATCTACACAG-1	Con1	Con	1357	2204.0	4.0	0.1814882	3.0	0.13611615	1356	0.02704652001442482	False	1	OPCs
ATCTCTAAGTAGAATC-1	Con1	Con	837	1168.0	1.0	0.08561644	1.0	0.08561644	837	0.02704652001442482	False	0	Oligodendrocytes
ATCTCTACAATCTCTT-1	Con1	Con	956	1484.0	0.0	0.0	4.0	0.26954177	956	0.03261734287987272	False	2	Astrocytes
ATCTCTACACGGTAGA-1	Con1	Con	1257	2139.0	0.0	0.0	5.0	0.2337541	1256	0.023664638269100743	False	0	Oligodendrocytes
ATCTCTACAGGTCTCG-1	Con1	Con	2362	6135.0	4.0	0.06519967	15.0	0.24449879	2362	0.02303839732888147	False	6	Oligodendrocytes
ATCTCTAGTATCATGC-1	Con1	Con	2516	5541.0	3.0	0.05414185	19.0	0.3428984	2513	0.0300952380952381	False	7	Neurons
ATCTCTAGTCTGTGAT-1	Con1	Con	1030	1758.0	1.0	0.05688282	2.0	0.11376564	1030	0.00392156862745098	False	7	Neurons
ATCTCTAGTGCTCGTG-1	Con1	Con	1295	2323.0	0.0	0.0	9.0	0.38743004	1295	0.015211267605633802	False	1	OPCs
ATCTTCAAGAAAGTCT-1	Con1	Con	1316	2093.0	14.0	0.6688963	7.0	0.33444816	1316	0.04291044776119403	False	2	Astrocytes
ATCTTCAAGCACGATG-1	Con1	Con	1216	1934.0	1.0	0.051706307	3.0	0.15511893	1216	0.010515773660490738	False	0	Oligodendrocytes
ATCTTCAAGGATACAT-1	Con1	Con	1197	2095.0	0.0	0.0	5.0	0.2386635	1197	0.01158897759464332	False	0	Oligodendrocytes
ATCTTCACAAAGGGCT-1	Con1	Con	940	1398.0	3.0	0.21459228	6.0	0.42918456	940	0.041723979825768004	False	0	Oligodendrocytes
ATCTTCACACACAGCC-1	Con1	Con	2789	9083.0	4.0	0.044038314	30.0	0.33028737	2789	0.02633451957295374	False	4	Excitatory neurons
ATCTTCATCGCAGAGA-1	Con1	Con	3398	7643.0	1.0	0.013083867	28.0	0.3663483	3397	0.11798839458413926	False	4	Excitatory neurons
ATCTTCATCGTTGTGA-1	Con1	Con	1317	1912.0	2.0	0.10460251	5.0	0.2615063	1317	0.2271186440677966	False	16	Astrocytes
ATCTTCATCTTCCGTG-1	Con1	Con	1103	1855.0	0.0	0.0	10.0	0.53908354	1102	0.02183121537960248	False	0	Oligodendrocytes
ATGAAAGGTAACCCTA-1	Con1	Con	1109	1793.0	1.0	0.05577245	4.0	0.2230898	1109	0.01657458563535912	False	2	Astrocytes
ATGAAAGGTTCTATCT-1	Con1	Con	1158	2030.0	0.0	0.0	5.0	0.24630542	1157	0.019053472649047328	False	0	Oligodendrocytes
ATGAAAGTCTAGAACC-1	Con1	Con	2089	4063.0	0.0	0.0	4.0	0.098449424	2089	0.03350827614049254	False	1	OPCs
ATGACCAAGGCTGAAC-1	Con1	Con	2630	5910.0	7.0	0.11844331	11.0	0.18612522	2629	0.03634826711749789	False	2	Astrocytes
ATGACCACAAATAGCA-1	Con1	Con	1007	1526.0	0.0	0.0	12.0	0.78636956	1007	0.01434878587196468	False	1	OPCs
ATGACCACAGAATGTA-1	Con1	Con	946	1453.0	6.0	0.41293874	3.0	0.20646937	946	0.02430674426566245	False	2	Astrocytes
ATGACCACAGCCCACA-1	Con1	Con	1465	2687.0	1.0	0.037216228	7.0	0.26051357	1465	0.025641025641025644	False	0	Oligodendrocytes
ATGACCAGTCACTGAT-1	Con1	Con	807	1035.0	2.0	0.19323671	5.0	0.48309177	807	0.017533432392273403	False	3	Microglia
ATGACCAGTCTACGTA-1	Con1	Con	1014	1461.0	26.0	1.779603	7.0	0.4791239	1014	0.02012578616352201	False	3	Microglia
ATGACCAGTGTAAATG-1	Con1	Con	924	1267.0	7.0	0.5524862	8.0	0.63141274	923	0.01853539957459739	False	3	Microglia
ATGACCATCTGTGCAA-1	Con1	Con	1272	2271.0	0.0	0.0	2.0	0.088066936	1272	0.027777777777777776	False	0	Oligodendrocytes
ATGAGGGAGCTTGTGT-1	Con1	Con	725	969.0	2.0	0.20639835	8.0	0.8255934	725	0.018028846153846152	False	2	Astrocytes
ATGAGGGAGGCCATAG-1	Con1	Con	1153	1741.0	0.0	0.0	5.0	0.28719127	1153	0.041723979825768004	False	2	Astrocytes
ATGAGGGCAAATACGA-1	Con1	Con	1039	1541.0	0.0	0.0	2.0	0.12978585	1039	0.04809619238476953	False	0	Oligodendrocytes
ATGAGGGCACCCAAGC-1	Con1	Con	729	1108.0	3.0	0.27075812	4.0	0.36101082	729	0.013520822065981609	False	2	Astrocytes
ATGAGGGCAGGCACTC-1	Con1	Con	784	981.0	1.0	0.101936795	4.0	0.40774718	784	0.012339196639537937	False	3	Microglia
ATGAGGGCATGGAACG-1	Con1	Con	2202	5301.0	11.0	0.20750801	9.0	0.16977929	2202	0.046728971962616835	False	4	Excitatory neurons
ATGAGGGGTCTTTATC-1	Con1	Con	1532	2822.0	2.0	0.07087172	4.0	0.14174344	1531	0.015656134358098494	False	1	OPCs
ATGAGGGGTTATGGTC-1	Con1	Con	858	1280.0	4.0	0.3125	6.0	0.46875003	857	0.05098855359001041	False	0	Oligodendrocytes
ATGAGGGGTTCGGCCA-1	Con1	Con	1845	3500.0	0.0	0.0	13.0	0.37142858	1845	0.02183121537960248	False	4	Excitatory neurons
ATGAGGGGTTGGACTT-1	Con1	Con	986	1491.0	1.0	0.067069076	3.0	0.20120724	986	0.022427440633245383	False	2	Astrocytes
ATGAGGGTCTAGCCTC-1	Con1	Con	1386	2292.0	0.0	0.0	5.0	0.2181501	1385	0.02704652001442482	False	4	Excitatory neurons
ATGAGGGTCTCACTCG-1	Con1	Con	1475	2724.0	12.0	0.44052863	5.0	0.18355359	1475	0.03261734287987272	False	0	Oligodendrocytes
ATGAGGGTCTGACCCT-1	Con1	Con	743	1021.0	21.0	2.056807	2.0	0.19588637	743	0.014775578477836634	False	0	Oligodendrocytes
ATGAGTCAGCCGGAAT-1	Con1	Con	432	529.0	18.0	3.4026465	0.0	0.0	432	0.06733794839521713	False	1	OPCs
ATGAGTCAGTCTCGTA-1	Con1	Con	698	914.0	0.0	0.0	2.0	0.21881838	698	0.015656134358098494	False	0	Oligodendrocytes
ATGAGTCAGTGAGGCT-1	Con1	Con	455	572.0	0.0	0.0	3.0	0.5244755	455	0.04057709648331831	False	4	Excitatory neurons
ATGAGTCCACCGTCTT-1	Con1	Con	3838	14047.0	2.0	0.014237915	33.0	0.23492561	3838	0.06733794839521713	False	10	Excitatory neurons
ATGAGTCGTACTCCGG-1	Con1	Con	512	631.0	2.0	0.31695724	2.0	0.31695724	512	0.022427440633245383	False	2	Astrocytes
ATGAGTCGTTGGACCC-1	Con1	Con	1494	2625.0	0.0	0.0	1.0	0.038095236	1494	0.024965325936199722	False	1	OPCs
ATGAGTCTCGATTCCC-1	Con1	Con	544	649.0	0.0	0.0	3.0	0.4622496	544	0.017048794826572605	False	3	Microglia
ATGAGTCTCTCTATGT-1	Con1	Con	2051	4249.0	5.0	0.11767475	17.0	0.40009412	2050	0.041723979825768004	False	14	Endothelial cells
ATGATCGAGCAAACAT-1	Con1	Con	1818	3027.0	7.0	0.23125207	17.0	0.5616121	1818	0.01611047180667434	False	3	Microglia
ATGATCGCAGCTACAT-1	Con1	Con	731	903.0	2.0	0.22148395	6.0	0.66445184	731	0.022427440633245383	False	8	Microglia
ATGATCGCATCGCTAA-1	Con1	Con	1498	3159.0	0.0	0.0	4.0	0.12662235	1498	0.011224489795918367	False	1	OPCs
ATGATCGTCATCGCCT-1	Con1	Con	969	1531.0	0.0	0.0	6.0	0.39190072	969	0.005407743889249405	False	7	Neurons
ATGATCGTCCATTTGT-1	Con1	Con	1529	2887.0	0.0	0.0	5.0	0.17319016	1529	0.017048794826572605	False	1	OPCs
ATGCATGAGTCATAGA-1	Con1	Con	1398	2462.0	0.0	0.0	9.0	0.36555645	1398	0.02124919510624598	False	7	Neurons
ATGCATGCACCAAATC-1	Con1	Con	1013	1521.0	2.0	0.13149245	4.0	0.2629849	1013	0.019583462853590302	False	2	Astrocytes
ATGCATGCAGCTCTGG-1	Con1	Con	723	937.0	0.0	0.0	5.0	0.5336179	723	0.02183121537960248	False	3	Microglia
ATGCATGCAGTTACCA-1	Con1	Con	2175	4681.0	18.0	0.38453323	11.0	0.23499252	2174	0.06958762886597938	False	12	OPCs
ATGCATGCATCAGCGC-1	Con1	Con	1097	1771.0	0.0	0.0	5.0	0.28232637	1097	0.04291044776119403	False	0	Oligodendrocytes
ATGCATGGTCATCAGT-1	Con1	Con	1920	3984.0	5.0	0.125502	9.0	0.2259036	1920	0.01611047180667434	False	1	OPCs
ATGCATGGTGCAAGAC-1	Con1	Con	1058	1708.0	17.0	0.99531615	4.0	0.23419203	1058	0.02852908484623935	False	0	Oligodendrocytes
ATGCATGGTTGAGAGC-1	Con1	Con	867	1158.0	0.0	0.0	4.0	0.34542313	867	0.022427440633245383	False	3	Microglia
ATGCATGTCACGGGAA-1	Con1	Con	1037	1649.0	0.0	0.0	3.0	0.18192844	1037	0.05411255411255409	False	0	Oligodendrocytes
ATGCATGTCAGCTTCC-1	Con1	Con	1788	3851.0	1.0	0.025967281	9.0	0.23370552	1788	0.039467849223946784	False	6	Oligodendrocytes
ATGCATGTCTATCACT-1	Con1	Con	3030	9175.0	5.0	0.054495916	17.0	0.1852861	3030	0.04291044776119403	False	4	Excitatory neurons
ATGCCTCAGGGTTAGC-1	Con1	Con	1051	1599.0	0.0	0.0	8.0	0.5003127	1051	0.02852908484623935	False	0	Oligodendrocytes
ATGCCTCAGTGGATAT-1	Con1	Con	1225	2016.0	9.0	0.4464286	6.0	0.29761904	1225	0.009500609013398295	False	7	Neurons
ATGCCTCCAAGCAATA-1	Con1	Con	1688	3105.0	11.0	0.3542673	6.0	0.19323671	1688	0.025641025641025644	False	1	OPCs
ATGCCTCCACCTATCC-1	Con1	Con	2813	8729.0	0.0	0.0	19.0	0.21766524	2811	0.015656134358098494	False	6	Oligodendrocytes
ATGCCTCCAGTAACGG-1	Con1	Con	660	838.0	6.0	0.7159905	3.0	0.35799524	660	0.057497181510710274	False	11	Fibroblasts
ATGCCTCTCTACTTCA-1	Con1	Con	965	1482.0	0.0	0.0	1.0	0.067476384	963	0.02012578616352201	False	1	OPCs
ATGCCTCTCTGTGCAA-1	Con1	Con	1479	2982.0	9.0	0.30181086	11.0	0.36887994	1478	0.02012578616352201	False	1	OPCs
ATGCGATAGGATTTGA-1	Con1	Con	741	934.0	14.0	1.4989293	4.0	0.4282655	741	0.012725344644750794	False	2	Astrocytes
ATGCGATAGGTATTGA-1	Con1	Con	871	1359.0	0.0	0.0	6.0	0.4415011	871	0.013119143239625167	False	4	Excitatory neurons
ATGCGATCATGACCCG-1	Con1	Con	1065	1678.0	0.0	0.0	1.0	0.059594754	1065	0.02303839732888147	False	2	Astrocytes
ATGCGATGTACGACAG-1	Con1	Con	980	1329.0	25.0	1.8811136	1.0	0.075244546	980	0.02183121537960248	False	11	Fibroblasts
ATGCGATGTCAGTCCG-1	Con1	Con	891	1446.0	8.0	0.5532504	1.0	0.0691563	891	0.041723979825768004	False	0	Oligodendrocytes
ATGCGATGTCTCAGGC-1	Con1	Con	1061	1839.0	0.0	0.0	5.0	0.2718869	1059	0.023664638269100743	False	2	Astrocytes
ATGCGATGTGCCAAGA-1	Con1	Con	688	915.0	3.0	0.32786885	6.0	0.6557377	688	0.010866818296689413	False	0	Oligodendrocytes
ATGCGATGTGTCTCCT-1	Con1	Con	1015	1301.0	1.0	0.07686395	6.0	0.46118373	1015	0.02852908484623935	False	2	Astrocytes
ATGCGATGTTCTTAGG-1	Con1	Con	1276	2061.0	0.0	0.0	6.0	0.29112083	1276	0.020680878141902642	False	1	OPCs
ATGGAGGAGGTAGTCG-1	Con1	Con	1098	1786.0	2.0	0.111982085	10.0	0.5599104	1098	0.0300952380952381	False	0	Oligodendrocytes
ATGGAGGCACAGTACT-1	Con1	Con	604	786.0	1.0	0.12722646	2.0	0.2544529	604	0.04291044776119403	False	12	OPCs
ATGGAGGCACTAACGT-1	Con1	Con	1726	3308.0	0.0	0.0	11.0	0.33252722	1726	0.05411255411255409	False	4	Excitatory neurons
ATGGAGGCAGAAATTG-1	Con1	Con	1020	1505.0	4.0	0.26578072	3.0	0.19933556	1020	0.01853539957459739	False	1	OPCs
ATGGAGGCAGTTTCAG-1	Con1	Con	953	1340.0	6.0	0.44776118	8.0	0.5970149	953	0.01158897759464332	False	0	Oligodendrocytes
ATGGAGGGTCAACGCC-1	Con1	Con	1368	2331.0	1.0	0.042900044	13.0	0.5577005	1368	0.007332722273143905	False	7	Neurons
ATGGAGGGTCGCAACC-1	Con1	Con	1045	1637.0	0.0	0.0	1.0	0.061087355	1045	0.02430674426566245	False	1	OPCs
ATGGAGGGTTAAGGGC-1	Con1	Con	546	633.0	0.0	0.0	3.0	0.47393367	546	0.01657458563535912	False	3	Microglia
ATGGAGGTCGCAAGAG-1	Con1	Con	1151	1844.0	0.0	0.0	7.0	0.37960956	1151	0.013119143239625167	False	1	OPCs
ATGGATCAGTTGAAGT-1	Con1	Con	1374	2374.0	1.0	0.042122997	3.0	0.126369	1374	0.013119143239625167	False	2	Astrocytes
ATGGATCCATTCAGCA-1	Con1	Con	3274	9532.0	4.0	0.041963913	24.0	0.2517835	3272	0.023664638269100743	False	7	Neurons
ATGGATCGTAGTTAGA-1	Con1	Con	844	1126.0	0.0	0.0	3.0	0.26642984	844	0.01434878587196468	False	3	Microglia
ATGGATCGTTCCGCTT-1	Con1	Con	2130	4497.0	46.0	1.0229042	11.0	0.24460752	2129	0.061176470588235284	False	4	Excitatory neurons
ATGGATCGTTGGGATG-1	Con1	Con	1589	3425.0	0.0	0.0	12.0	0.35036498	1589	0.013520822065981609	False	12	OPCs
ATGGATCTCATGACAC-1	Con1	Con	1263	2186.0	1.0	0.045745652	5.0	0.22872826	1263	0.027777777777777776	False	2	Astrocytes
ATGGATCTCCGTCACT-1	Con1	Con	1322	2136.0	8.0	0.37453184	2.0	0.09363296	1322	0.027777777777777776	False	1	OPCs
ATGGATCTCGAATGCT-1	Con1	Con	1787	2872.0	1.0	0.03481894	7.0	0.24373259	1787	0.21212121212121196	False	16	Astrocytes
ATGGATCTCGGTAGAG-1	Con1	Con	1164	1716.0	25.0	1.4568765	7.0	0.4079254	1163	0.046728971962616835	False	1	OPCs
ATGGGAGAGATCCTAC-1	Con1	Con	1139	1734.0	4.0	0.2306805	3.0	0.17301038	1139	0.02430674426566245	False	1	OPCs
ATGGGAGAGGCGCTTC-1	Con1	Con	1406	2563.0	7.0	0.27311745	8.0	0.31213424	1406	0.019053472649047328	False	12	OPCs
ATGGGAGAGGGCTGAT-1	Con1	Con	1114	1707.0	4.0	0.23432924	3.0	0.17574693	1113	0.01853539957459739	False	1	OPCs
ATGGGAGAGTTTAGGA-1	Con1	Con	1275	2231.0	0.0	0.0	7.0	0.31376064	1275	0.02704652001442482	False	0	Oligodendrocytes
ATGGGAGCAAACGGCA-1	Con1	Con	726	893.0	0.0	0.0	7.0	0.7838746	725	0.02183121537960248	False	11	Fibroblasts
ATGGGAGCAAGCGCAA-1	Con1	Con	583	741.0	0.0	0.0	2.0	0.26990554	583	0.01158897759464332	False	1	OPCs
ATGGGAGCAAGTCCCG-1	Con1	Con	671	907.0	2.0	0.22050717	3.0	0.33076075	670	0.011224489795918367	False	1	OPCs
ATGGGAGCACTTCAAG-1	Con1	Con	827	1101.0	1.0	0.09082653	6.0	0.5449591	827	0.0300952380952381	False	8	Microglia
ATGGGAGCAGAGATGC-1	Con1	Con	906	1324.0	0.0	0.0	3.0	0.2265861	906	0.041723979825768004	False	0	Oligodendrocytes
ATGGGAGCAGGCGATA-1	Con1	Con	962	1276.0	0.0	0.0	2.0	0.1567398	962	0.02183121537960248	False	2	Astrocytes
ATGGGAGGTCGAACGA-1	Con1	Con	1211	1956.0	0.0	0.0	2.0	0.10224949	1211	0.029301277235161537	False	0	Oligodendrocytes
ATGGGAGGTCGGCTAC-1	Con1	Con	1442	2856.0	3.0	0.105042025	6.0	0.21008405	1442	0.011960478419136767	False	7	Neurons
ATGGGAGGTCTGATCA-1	Con1	Con	1061	1607.0	4.0	0.24891102	13.0	0.80896074	1061	0.004647232784114914	False	7	Neurons
ATGGGAGGTGGAAGTC-1	Con1	Con	1085	1675.0	9.0	0.5373134	2.0	0.11940298	1085	0.03634826711749789	False	0	Oligodendrocytes
ATGGGAGTCACCTTGC-1	Con1	Con	1160	2010.0	2.0	0.09950249	8.0	0.39800996	1160	0.022427440633245383	False	0	Oligodendrocytes
ATGGGAGTCGGTGTTA-1	Con1	Con	923	1328.0	0.0	0.0	5.0	0.37650603	923	0.014775578477836634	False	2	Astrocytes
ATGGGAGTCGTGCAGC-1	Con1	Con	928	1271.0	0.0	0.0	4.0	0.31471282	928	0.015656134358098494	False	0	Oligodendrocytes
ATGGGAGTCTAGGAAA-1	Con1	Con	745	1043.0	6.0	0.5752637	3.0	0.28763184	745	0.02124919510624598	False	2	Astrocytes
ATGGGAGTCTGCATAG-1	Con1	Con	1059	1510.0	3.0	0.19867551	6.0	0.39735103	1059	0.18687589158345225	False	9	Excitatory neurons
ATGGGAGTCTTACCGC-1	Con1	Con	1268	2310.0	2.0	0.08658009	5.0	0.21645021	1268	0.0300952380952381	False	2	Astrocytes
ATGGGTTCACGTGAGA-1	Con1	Con	476	589.0	1.0	0.16977929	0.0	0.0	476	0.019583462853590302	False	0	Oligodendrocytes
ATGGGTTGTCGCTGCA-1	Con1	Con	896	1195.0	4.0	0.33472803	4.0	0.33472803	896	0.0300952380952381	False	3	Microglia
ATGGGTTGTGATTCTG-1	Con1	Con	874	1139.0	0.0	0.0	3.0	0.26338893	873	0.052519893899204265	False	1	OPCs
ATGGTTGAGATAACAC-1	Con1	Con	1771	3585.0	0.0	0.0	6.0	0.16736402	1771	0.019583462853590302	False	6	Oligodendrocytes
ATGGTTGAGCCTGGAA-1	Con1	Con	1041	1408.0	0.0	0.0	4.0	0.2840909	1041	0.018028846153846152	False	3	Microglia
ATGGTTGAGGTTGAGC-1	Con1	Con	1595	2736.0	2.0	0.07309942	8.0	0.29239768	1593	0.023664638269100743	False	7	Neurons
ATGGTTGCAGAGTGAC-1	Con1	Con	863	1183.0	1.0	0.08453085	6.0	0.50718516	863	0.017533432392273403	False	2	Astrocytes
ATGGTTGGTACAGTCT-1	Con1	Con	1134	1837.0	0.0	0.0	7.0	0.38105607	1134	0.03839441535776614	False	2	Astrocytes
ATGGTTGGTTTCGTTT-1	Con1	Con	883	1421.0	0.0	0.0	2.0	0.14074595	883	0.04541062801932367	False	0	Oligodendrocytes
ATGTCCCAGCCGAATG-1	Con1	Con	3172	10669.0	19.0	0.17808604	15.0	0.14059424	3169	0.03839441535776614	False	4	Excitatory neurons
ATGTCCCAGTGGCGAT-1	Con1	Con	1698	3525.0	0.0	0.0	5.0	0.14184397	1697	0.039467849223946784	False	6	Oligodendrocytes
ATGTCCCCACGCTGCA-1	Con1	Con	1244	2071.0	31.0	1.4968615	4.0	0.19314341	1244	0.015656134358098494	False	13	Oligodendrocytes
ATGTCCCGTGAGCCAA-1	Con1	Con	1118	2104.0	0.0	0.0	6.0	0.28517112	1118	0.014775578477836634	False	4	Excitatory neurons
ATGTCCCGTGCTCCGA-1	Con1	Con	950	1280.0	24.0	1.8750001	4.0	0.3125	950	0.01158897759464332	False	3	Microglia
ATGTCCCTCCAGCCTT-1	Con1	Con	1729	3533.0	0.0	0.0	11.0	0.31135014	1729	0.03839441535776614	False	6	Oligodendrocytes
ATGTCCCTCGGTCACG-1	Con1	Con	1582	3513.0	0.0	0.0	9.0	0.25619128	1582	0.03839441535776614	False	12	OPCs
ATGTCCCTCTTCCCAG-1	Con1	Con	1002	1639.0	2.0	0.122025624	5.0	0.30506408	1002	0.027777777777777776	False	0	Oligodendrocytes
ATGTCTTAGACGACTG-1	Con1	Con	573	670.0	4.0	0.5970149	1.0	0.14925373	573	0.014775578477836634	False	3	Microglia
ATGTCTTAGGTAACTA-1	Con1	Con	878	1288.0	2.0	0.1552795	3.0	0.23291926	878	0.044138585666824874	False	2	Astrocytes
ATGTCTTCAAGGGCAT-1	Con1	Con	1692	2888.0	2.0	0.069252074	12.0	0.41551244	1692	0.031752254018032146	False	6	Oligodendrocytes
ATGTCTTCACACCGCA-1	Con1	Con	635	849.0	0.0	0.0	2.0	0.23557127	635	0.02124919510624598	False	2	Astrocytes
ATGTCTTCAGCGTAGA-1	Con1	Con	611	755.0	7.0	0.9271523	1.0	0.13245033	611	0.031752254018032146	False	2	Astrocytes
ATGTCTTCAGGAATAT-1	Con1	Con	937	1499.0	1.0	0.06671114	4.0	0.26684457	937	0.02124919510624598	False	0	Oligodendrocytes
ATGTCTTGTATAATGG-1	Con1	Con	1311	2210.0	0.0	0.0	12.0	0.54298645	1311	0.014775578477836634	False	2	Astrocytes
ATGTCTTGTCAGGAGT-1	Con1	Con	997	1517.0	1.0	0.06591958	4.0	0.2636783	997	0.03634826711749789	False	0	Oligodendrocytes
ATGTCTTGTCATCAGT-1	Con1	Con	901	1374.0	20.0	1.4556041	7.0	0.50946146	901	0.018028846153846152	False	0	Oligodendrocytes
ATGTCTTGTCTAATCG-1	Con1	Con	581	722.0	5.0	0.69252074	6.0	0.8310249	581	0.013119143239625167	False	1	OPCs
ATGTCTTGTTAACCTG-1	Con1	Con	736	988.0	0.0	0.0	5.0	0.5060729	735	0.01158897759464332	False	0	Oligodendrocytes
ATGTCTTGTTCGGCGT-1	Con1	Con	1044	1579.0	0.0	0.0	4.0	0.2533249	1044	0.010866818296689413	False	2	Astrocytes
ATGTCTTTCACCTGGG-1	Con1	Con	783	1042.0	0.0	0.0	1.0	0.09596929	783	0.014775578477836634	False	3	Microglia
ATGTCTTTCATGAGTC-1	Con1	Con	1300	1777.0	10.0	0.5627462	10.0	0.5627462	1300	0.019053472649047328	False	3	Microglia
ATTACCTAGCCAGTAG-1	Con1	Con	1065	1485.0	7.0	0.4713805	7.0	0.4713805	1064	0.03442622950819672	False	2	Astrocytes
ATTACCTAGCGGCTCT-1	Con1	Con	1208	2081.0	5.0	0.2402691	7.0	0.33637673	1208	0.017533432392273403	False	1	OPCs
ATTACCTAGTTGTCAC-1	Con1	Con	2523	6106.0	0.0	0.0	12.0	0.19652802	2523	0.1291666666666666	False	7	Neurons
ATTACCTGTAGTTCCA-1	Con1	Con	1778	3828.0	3.0	0.0783699	13.0	0.33960295	1777	0.013119143239625167	False	1	OPCs
ATTACCTGTATCACGT-1	Con1	Con	1511	2992.0	6.0	0.20053475	8.0	0.26737967	1511	0.010515773660490738	False	7	Neurons
ATTACCTGTGTAAATG-1	Con1	Con	1928	3689.0	32.0	0.86744374	13.0	0.35239902	1925	0.04541062801932367	False	4	Excitatory neurons
ATTACCTGTTCCAGGC-1	Con1	Con	599	726.0	1.0	0.13774104	1.0	0.13774104	599	0.017533432392273403	False	3	Microglia
ATTACCTTCATTGCCC-1	Con1	Con	2531	6679.0	1.0	0.014972301	23.0	0.3443629	2530	0.031752254018032146	False	12	OPCs
ATTACTCAGAAGTCAT-1	Con1	Con	1104	1834.0	0.0	0.0	7.0	0.3816794	1102	0.039467849223946784	False	0	Oligodendrocytes
ATTACTCAGAGAGCCT-1	Con1	Con	1040	1636.0	14.0	0.85574573	6.0	0.36674818	1040	0.02852908484623935	False	0	Oligodendrocytes
ATTACTCAGAGAGGTA-1	Con1	Con	2945	7125.0	6.0	0.08421052	18.0	0.25263157	2945	0.041723979825768004	False	4	Excitatory neurons
ATTACTCAGTACAACA-1	Con1	Con	884	1308.0	2.0	0.15290521	4.0	0.30581042	884	0.03839441535776614	False	2	Astrocytes
ATTACTCCAGACCAAG-1	Con1	Con	1633	2933.0	22.0	0.75008523	7.0	0.2386635	1633	0.031752254018032146	False	2	Astrocytes
ATTACTCGTCCTGGTG-1	Con1	Con	693	1133.0	2.0	0.17652251	9.0	0.7943513	692	0.061176470588235284	False	4	Excitatory neurons
ATTACTCGTCGGTGTC-1	Con1	Con	648	847.0	0.0	0.0	3.0	0.35419127	647	0.03261734287987272	False	0	Oligodendrocytes
ATTACTCGTTTCGCTC-1	Con1	Con	1918	4154.0	0.0	0.0	13.0	0.31295136	1918	0.03735508802060972	False	6	Oligodendrocytes
ATTACTCTCATCGACA-1	Con1	Con	1845	3962.0	0.0	0.0	11.0	0.27763754	1845	0.004896742601660635	False	7	Neurons
ATTACTCTCGAGCCAC-1	Con1	Con	1841	3112.0	9.0	0.28920308	7.0	0.22493573	1841	0.11297852474323059	False	11	Fibroblasts
ATTATCCAGCTCTGTA-1	Con1	Con	2921	8234.0	2.0	0.024289532	11.0	0.13359243	2919	0.03537245110278818	False	4	Excitatory neurons
ATTATCCAGTTAGAAC-1	Con1	Con	1235	1922.0	8.0	0.41623312	1.0	0.05202914	1235	0.02852908484623935	False	2	Astrocytes
ATTATCCCAGTGCGCT-1	Con1	Con	1417	2379.0	1.0	0.042034466	9.0	0.3783102	1417	0.02852908484623935	False	2	Astrocytes
ATTATCCCATGTCGTA-1	Con1	Con	492	569.0	0.0	0.0	4.0	0.70298773	491	0.10393013100436684	False	8	Microglia
ATTATCCGTAACGGTG-1	Con1	Con	730	996.0	5.0	0.502008	2.0	0.2008032	730	0.02012578616352201	False	4	Excitatory neurons
ATTATCCTCCTCACCA-1	Con1	Con	1853	3879.0	0.0	0.0	9.0	0.23201856	1853	0.01611047180667434	False	1	OPCs
ATTATCCTCGTTGTAG-1	Con1	Con	942	1533.0	0.0	0.0	4.0	0.2609263	942	0.04541062801932367	False	0	Oligodendrocytes
ATTATCCTCTCTAAGG-1	Con1	Con	786	1031.0	3.0	0.29097962	4.0	0.38797286	785	0.02633451957295374	False	2	Astrocytes
ATTATCCTCTCTGAGA-1	Con1	Con	1401	2766.0	20.0	0.7230658	5.0	0.18076645	1401	0.02124919510624598	False	1	OPCs
ATTCACTAGGATTTCC-1	Con1	Con	928	1483.0	0.0	0.0	5.0	0.33715442	928	0.010866818296689413	False	2	Astrocytes
ATTCACTAGTAGACAT-1	Con1	Con	1200	2033.0	1.0	0.04918839	6.0	0.29513034	1200	0.02303839732888147	False	1	OPCs
ATTCACTAGTCGCTAT-1	Con1	Con	1129	1687.0	2.0	0.11855365	3.0	0.17783047	1128	0.019053472649047328	False	1	OPCs
ATTCACTCAACCTAAC-1	Con1	Con	1377	2454.0	9.0	0.36674818	5.0	0.20374897	1376	0.019583462853590302	False	1	OPCs
ATTCACTCAAGCTGTT-1	Con1	Con	3619	15848.0	2.0	0.012619889	31.0	0.19560829	3619	0.04951505870342011	False	10	Excitatory neurons
ATTCACTCAATACCCA-1	Con1	Con	1496	2580.0	1.0	0.03875969	4.0	0.15503876	1496	0.009500609013398295	False	0	Oligodendrocytes
ATTCACTCAGTCGCTG-1	Con1	Con	1305	2448.0	4.0	0.1633987	2.0	0.08169935	1305	0.017048794826572605	False	2	Astrocytes
ATTCACTGTCAAATCC-1	Con1	Con	1660	3477.0	1.0	0.028760426	4.0	0.1150417	1660	0.019053472649047328	False	6	Oligodendrocytes
ATTCACTGTTACGGAG-1	Con1	Con	702	921.0	1.0	0.10857764	2.0	0.21715528	702	0.019583462853590302	False	3	Microglia
ATTCACTGTTCAATCG-1	Con1	Con	926	1398.0	0.0	0.0	3.0	0.21459228	926	0.05098855359001041	False	0	Oligodendrocytes
ATTCAGGAGACGTCCC-1	Con1	Con	587	746.0	0.0	0.0	4.0	0.5361931	587	0.009500609013398295	False	2	Astrocytes
ATTCAGGAGCTGAGCA-1	Con1	Con	912	1404.0	0.0	0.0	8.0	0.56980056	912	0.005407743889249405	False	7	Neurons
ATTCAGGAGTTCCGTA-1	Con1	Con	535	633.0	0.0	0.0	1.0	0.15797788	535	0.01434878587196468	False	3	Microglia
ATTCAGGCAAGCACCC-1	Con1	Con	1132	1783.0	1.0	0.05608525	7.0	0.39259675	1132	0.01434878587196468	False	2	Astrocytes
ATTCAGGCACTAACCA-1	Con1	Con	1394	2426.0	19.0	0.7831822	7.0	0.2885408	1393	0.01434878587196468	False	1	OPCs
ATTCAGGCATACGCAT-1	Con1	Con	922	1373.0	0.0	0.0	0.0	0.0	922	0.023664638269100743	False	2	Astrocytes
ATTCAGGGTTATGACC-1	Con1	Con	900	1190.0	4.0	0.33613446	5.0	0.4201681	900	0.020680878141902642	False	3	Microglia
ATTCAGGTCAAGAATG-1	Con1	Con	990	1552.0	1.0	0.064432986	3.0	0.19329897	990	0.01158897759464332	False	1	OPCs
ATTCAGGTCCACGTGG-1	Con1	Con	928	1362.0	0.0	0.0	4.0	0.29368576	928	0.01158897759464332	False	0	Oligodendrocytes
ATTCATCAGAGCAGAA-1	Con1	Con	1039	1598.0	0.0	0.0	3.0	0.18773466	1039	0.031752254018032146	False	2	Astrocytes
ATTCATCAGAGTGAAG-1	Con1	Con	811	1200.0	0.0	0.0	2.0	0.16666667	811	0.03442622950819672	False	2	Astrocytes
ATTCATCAGAGTTGTA-1	Con1	Con	2541	5753.0	2.0	0.03476447	12.0	0.20858683	2539	0.04291044776119403	False	4	Excitatory neurons
ATTCATCAGATCGCCC-1	Con1	Con	1697	3274.0	180.0	5.497862	36.0	1.0995724	1696	0.024965325936199722	False	13	Oligodendrocytes
ATTCATCAGCGGGTTA-1	Con1	Con	957	1486.0	1.0	0.06729475	5.0	0.33647376	957	0.05577029265599116	False	0	Oligodendrocytes
ATTCATCAGGTCTGGA-1	Con1	Con	1328	2223.0	21.0	0.94466937	12.0	0.5398111	1328	0.04291044776119403	False	7	Neurons
ATTCATCCACAAATAG-1	Con1	Con	2409	5847.0	2.0	0.034205575	16.0	0.2736446	2408	0.04291044776119403	False	4	Excitatory neurons
ATTCATCCACTGCACG-1	Con1	Con	1198	1934.0	1.0	0.051706307	1.0	0.051706307	1197	0.02852908484623935	False	0	Oligodendrocytes
ATTCATCCAGAGTAAT-1	Con1	Con	697	859.0	5.0	0.5820722	2.0	0.23282887	697	0.015211267605633802	False	3	Microglia
ATTCATCCATGACTCA-1	Con1	Con	796	1085.0	0.0	0.0	4.0	0.3686636	796	0.01657458563535912	False	0	Oligodendrocytes
ATTCATCGTCATTCCC-1	Con1	Con	998	1603.0	8.0	0.49906424	5.0	0.31191516	998	0.02430674426566245	False	0	Oligodendrocytes
ATTCATCGTCCAAAGG-1	Con1	Con	899	1181.0	0.0	0.0	7.0	0.59271806	899	0.01611047180667434	False	3	Microglia
ATTCATCGTGTACAGG-1	Con1	Con	607	734.0	0.0	0.0	3.0	0.40871933	606	0.008229485069362802	False	0	Oligodendrocytes
ATTCATCGTTAGAAGT-1	Con1	Con	891	1338.0	1.0	0.07473841	1.0	0.07473841	891	0.03735508802060972	False	2	Astrocytes
ATTCATCTCCTATTGT-1	Con1	Con	838	1176.0	0.0	0.0	3.0	0.25510204	838	0.006205673758865249	False	7	Neurons
ATTCATCTCGCGGTAC-1	Con1	Con	1113	1560.0	1.0	0.06410257	9.0	0.5769231	1113	0.01158897759464332	False	3	Microglia
ATTCATCTCTTCGTGC-1	Con1	Con	1820	3420.0	4.0	0.116959065	10.0	0.29239768	1820	0.07702984038861904	False	2	Astrocytes
ATTCCATAGCCACTCG-1	Con1	Con	1473	2962.0	4.0	0.13504389	11.0	0.3713707	1473	0.07194719471947193	False	6	Oligodendrocytes
ATTCCATCAGCCGTCA-1	Con1	Con	813	1077.0	0.0	0.0	1.0	0.09285051	813	0.014775578477836634	False	3	Microglia
[truncated: 65,121 more rows]
