# Supplementary material for: Single-cell RNA sequencing identifies microglial state changes associated with iTBS after ischemia–reperfusion injury
Source: PLoS One. 2026 Apr 20;21(4):e0346888. doi: 10.1371/journal.pone.0346888 (PMC13095131; doi:10.1371/journal.pone.0346888)
Supplement: S1 File — These materials provide additional support for the results presented in this study. (ZIP) [file pone.0346888.s005.zip › single-cell RNA sequencing/standard analysis/06-Cell_type_annotation/celltype_statistics.xls]

cell_type	Con1	Con2	GY1-1	GY1-2	GY1-3	MCAO1	MCAO2	MCAO3
Astrocytes	2002	2547	202	695	532	1145	547	1269
Endothelial cells	67	80	22	55	72	79	83	106
Excitatory neurons	834	840	943	1635	1353	2094	1452	1567
Fibroblasts	155	115	25	75	94	253	274	199
Microglia	1164	1434	1042	2451	2277	2150	1973	3049
Monocytes	3	2	16	13	190	66	99	85
Neurons	772	631	9	37	22	33	483	436
OPCs	1451	1840	512	1436	1248	1039	807	1618
Oligodendrocytes	2428	2879	1203	3492	3085	1727	506	2001
