# Supplementary material for: Single-cell RNA sequencing identifies microglial state changes associated with iTBS after ischemia–reperfusion injury
Source: PLoS One. 2026 Apr 20;21(4):e0346888. doi: 10.1371/journal.pone.0346888 (PMC13095131; doi:10.1371/journal.pone.0346888)
Supplement: S1 File — These materials provide additional support for the results presented in this study. (ZIP) [file pone.0346888.s005.zip › single-cell RNA sequencing/standard analysis/06-Cell_type_annotation/data_umap.xls]

	UMAP_1	UMAP_2
AAACCCAAGGCTATCT-1	-4.212464	12.874889
AAACCCAAGTACAGAT-1	5.627785	1.355582
AAACCCACAGCATACT-1	-3.7639241	11.937408
AAACCCACAGGTGACA-1	7.4793262	9.613884
AAACCCAGTCATCCCT-1	7.050511	14.177981
AAACCCATCACCCTCA-1	13.44629	4.567842
AAACCCATCGTGGACC-1	-0.8751992	11.567285
AAACCCATCTACTCAT-1	12.870895	3.1556108
AAACGAAAGATGCGAC-1	-2.3439772	-7.9372444
AAACGAAAGCATGCAG-1	6.824319	14.9424715
AAACGAAAGCGAGGAG-1	7.697588	14.642162
AAACGAAAGGAGGTTC-1	-8.422038	7.490698
AAACGAAAGTCCTGCG-1	5.616352	12.507661
AAACGAACACCTGCGA-1	-2.388449	13.661075
AAACGAACAGTTGTTG-1	0.69354945	-5.450157
AAACGAACATCAGCTA-1	5.815048	14.326208
AAACGAAGTACAGAGC-1	-2.3832672	13.043943
AAACGAAGTCGAAACG-1	-0.099724814	13.112965
AAACGAAGTTGCAACT-1	-2.151286	-6.8903704
AAACGAAGTTGTGCCG-1	10.570802	5.082579
AAACGAAGTTGTGGCC-1	-0.45185983	12.44804
AAACGAATCATTCACT-1	14.6173935	-0.12508771
AAACGAATCCGCTTAC-1	-2.6350539	12.360182
AAACGCTAGAGAGGTA-1	4.2337317	11.940499
AAACGCTCACAGCTGC-1	12.030598	-2.8287807
AAACGCTGTGCGTCGT-1	-0.89068943	6.04147
AAACGCTGTGTTGCCG-1	14.332374	0.48717305
AAACGCTTCACGGGAA-1	6.5235095	13.592445
AAACGCTTCAGACTGT-1	0.15519403	12.573013
AAAGAACAGCATCAGG-1	-2.6276464	14.323605
AAAGAACAGGCGAACT-1	13.844812	2.2358038
AAAGAACAGTAGATCA-1	13.574375	0.9089338
AAAGAACCAGGATCTT-1	11.5486965	-3.1107457
AAAGAACGTGAGCCAA-1	-1.9332494	13.22755
AAAGGATAGACTCATC-1	8.642924	11.497777
AAAGGATAGACTGTTC-1	3.594801	12.206006
AAAGGATAGGGAGAAT-1	11.969461	3.2579098
AAAGGATCAATCCAGT-1	15.01004	2.7481258
AAAGGATCATCGTCCT-1	-8.024198	7.975941
AAAGGATGTCGAATTC-1	4.108165	13.6447
AAAGGATGTCGCTTAA-1	-0.2556634	12.390024
AAAGGATGTGATAGAT-1	-1.5456086	12.286573
AAAGGATTCTAGACCA-1	8.336433	13.718773
AAAGGGCAGTCCTGTA-1	-1.0497226	4.7125883
AAAGGGCCAAGGGTCA-1	-2.0500216	12.645438
AAAGGGCGTGAATAAC-1	-3.8284712	15.038437
AAAGGGCGTGATGTAA-1	4.111942	13.3437605
AAAGGGCGTGCGCTCA-1	-3.5492773	13.612709
AAAGGGCGTGGCCCAT-1	-1.8309442	-8.740308
AAAGGGCGTGGGCTTC-1	2.2890983	8.121024
AAAGGGCGTTCGGCCA-1	3.6123157	7.6332264
AAAGGTAAGAAACACT-1	-1.9966863	14.312377
AAAGGTAAGCAGGTCA-1	5.1355653	12.723082
AAAGGTAGTGACTAAA-1	-5.699617	6.335656
AAAGGTAGTGGATGAC-1	0.05374413	-6.2474594
AAAGGTATCAAGCCGC-1	8.182671	9.427271
AAAGGTATCATTACGG-1	13.432052	2.2217293
AAAGGTATCTGAGATC-1	-2.138571	7.294974
AAAGTCCAGGCACAAC-1	12.872744	5.980099
AAAGTCCAGGCCCACT-1	12.881215	3.059263
AAAGTCCAGGTTGGAC-1	-0.38458243	14.518803
AAAGTCCCAACTAGAA-1	11.06332	2.6829236
AAAGTCCCAACTTGGT-1	8.111427	14.713784
AAAGTCCCACTTGAGT-1	-1.1313939	6.9403186
AAAGTCCCAGCTTTCC-1	2.0210981	4.492321
AAAGTCCGTAGCGTTT-1	15.429711	2.7854185
AAAGTCCGTCATTGCA-1	0.11070382	3.2403936
AAAGTCCGTGCTTATG-1	-2.6269927	-7.9403477
AAAGTCCGTTTCCATT-1	-1.4769032	5.898877
AAAGTCCGTTTCCCAC-1	5.2688394	15.101664
AAAGTCCGTTTCGGCG-1	-2.996652	14.557327
AAAGTGAAGCCATATC-1	-3.6763692	12.916837
AAAGTGAAGCCATCCG-1	1.7016222	-6.054629
AAAGTGAAGGGCTTCC-1	8.000318	13.900222
AAAGTGACACCGAATT-1	13.221561	3.8273468
AAAGTGACATAAGATG-1	5.2766376	14.72124
AAAGTGACATACTGTG-1	14.262089	1.7553759
AAAGTGACATGGCTGC-1	-0.9202028	7.4199677
AAAGTGAGTACCACGC-1	13.615414	-0.8925693
AAAGTGAGTCTACACA-1	4.616737	13.376736
AAAGTGAGTTAGTCGT-1	0.17759578	-7.7548084
AAAGTGATCGACCAAT-1	-4.5102677	6.028546
AAAGTGATCTACCACC-1	6.79142	15.540823
AAATGGAAGCTAGAGC-1	-1.6264415	14.001556
AAATGGAAGCTGAGTG-1	13.491972	5.9070573
AAATGGACAACGCATT-1	-5.86805	6.251763
AAATGGACACTGCTTC-1	12.688963	3.2521327
AAATGGACAGTGGCTC-1	-2.6661863	13.094791
AAATGGAGTATCAGCT-1	-4.829572	6.7351665
AAATGGAGTCTGTCAA-1	-0.5594186	4.8274403
AAATGGAGTTGGGATG-1	-1.6279198	14.915349
AAATGGATCATTTGCT-1	-1.7300467	5.9073424
AAATGGATCCTACACC-1	4.5290856	12.370269
AAATGGATCCTTATGT-1	4.675797	11.911707
AAATGGATCTCGTCGT-1	11.977138	5.4421773
AACAAAGAGATACATG-1	4.3583755	-3.3029752
AACAAAGAGCAGCGAT-1	7.681329	7.5485415
AACAAAGCAAGTGGGT-1	13.927764	4.1476746
AACAAAGCAGAAGTGC-1	5.534379	14.193189
AACAAAGCATGAGAAT-1	-3.6413784	13.387041
AACAAAGGTGGCTAGA-1	2.740123	5.7800593
AACAAAGGTTCTCTCG-1	13.51596	0.70758086
AACAAAGTCCGATTAG-1	-0.2605974	11.803115
AACAAAGTCCTCAGAA-1	4.2222414	1.3449404
AACAAAGTCTATCGGA-1	0.17212531	-7.9649587
AACAACCAGGGTCACA-1	5.9727354	15.059263
AACAACCAGGTCCTGC-1	0.9040888	5.7725263
AACAACCCAACGGGTA-1	-4.550922	5.23115
AACAACCCACCCAACG-1	12.847418	0.35604978
AACAACCCAGAATTCC-1	-3.2398117	14.752165
AACAACCTCAGTCCGG-1	-3.328841	-7.908807
AACAAGAAGAAACTAC-1	-0.7286761	-8.211553
AACAAGAAGATGAATC-1	-2.1548998	-7.0032825
AACAAGAAGCAAATGT-1	4.2900877	11.242033
AACAAGAAGCCATTCA-1	-4.6194158	13.025817
AACAAGAAGGAACGCT-1	-0.30671272	12.234157
AACAAGAAGGCTCTCG-1	0.3467182	-6.2270284
AACAAGACAGAGTGTG-1	14.738796	3.2023501
AACAAGACAGCGGTTC-1	-0.7384571	14.341182
AACAAGACATGTCAGT-1	12.295812	3.6689281
AACAAGAGTCTCCCTA-1	-1.7544312	13.356323
AACAAGAGTTAGGGTG-1	-1.7593682	14.610541
AACAAGATCGCAGTTA-1	0.24086851	-8.141131
AACAAGATCGTAACTG-1	12.526878	6.3948236
AACAAGATCGTGGGTC-1	14.374188	3.907043
AACAAGATCGTTACCC-1	-3.0102022	13.220987
AACAAGATCTTTCCAA-1	5.0455976	13.37268
AACACACAGTCTCGTA-1	13.980783	0.5304823
AACACACAGTGCCCGT-1	-1.0760105	-7.9394727
AACACACAGTTAGTGA-1	0.968282	-7.3090262
AACACACGTCGCTGCA-1	12.8764105	4.0834064
AACACACTCGCTCATC-1	-0.8333476	11.94726
AACACACTCGTCTACC-1	14.924711	-0.10340663
AACAGGGAGACGAGCT-1	14.06411	-1.7158726
AACAGGGAGATGCGAC-1	-2.8882613	5.6850586
AACAGGGCATGGACAG-1	-2.121354	-7.8054466
AACAGGGCATGGCTAT-1	6.4969816	15.314728
AACAGGGGTATTGCCA-1	14.912378	2.9712875
AACAGGGTCGTCCTTG-1	-3.4164517	13.614077
AACCAACAGAGTGGCT-1	0.0007211479	-7.5201254
AACCAACAGCTTTCCC-1	3.4293199	3.9684775
AACCAACAGGAACGAA-1	12.261007	5.8682485
AACCAACCACGCAGTC-1	9.802791	11.641042
AACCAACCACGCGTGT-1	-0.7034098	13.581907
AACCAACCAGTGTGCC-1	-3.6226094	14.502891
AACCAACGTAGCTGCC-1	13.305591	4.463095
AACCAACGTAGTCACT-1	-3.7922897	12.70107
AACCAACGTCGCGTTG-1	-2.5947316	7.8773084
AACCAACGTGTTTGCA-1	12.902192	-1.0826725
AACCAACGTTCGGCTG-1	-0.23271152	13.037699
AACCAACGTTTACACG-1	6.025983	14.441642
AACCAACTCACTTGTT-1	11.8248415	4.014663
AACCAACTCCACACCT-1	-5.5778637	12.524496
AACCAACTCGGTGTAT-1	-2.6682281	14.002414
AACCACAAGAGCGACT-1	-4.3408566	7.661289
AACCACAAGAGTTGCG-1	11.348515	2.5038557
AACCACAAGCGAATGC-1	11.9668045	2.7169294
AACCACAAGCTGACCC-1	12.281576	6.406021
AACCACAAGGATTTAG-1	8.059712	14.43487
AACCACACAAACCGGA-1	-2.6428914	7.9926505
AACCACACAGATAAAC-1	0.18654883	-5.8280067
AACCACACAGTGTACT-1	0.45633748	9.8724785
AACCACAGTTGACGGA-1	15.937754	4.4666915
AACCATGAGGCTTAGG-1	6.6897025	9.277442
AACCATGAGTGGATAT-1	15.13851	5.6198244
AACCATGCACATGTTG-1	7.3580704	10.1817465
AACCATGCAGCGGTTC-1	8.497167	-4.0922384
AACCATGCAGGAACCA-1	12.343171	3.1661668
AACCATGCATGGAACG-1	-0.34945568	5.3100743
AACCATGGTCATGACT-1	9.1802025	13.518913
AACCATGGTCCCTCAT-1	11.982954	4.130367
AACCCAAAGCTGCCAC-1	11.446767	6.3241115
AACCCAAAGGAAGTGA-1	6.390165	13.344029
AACCCAACAGCAGGAT-1	-5.856149	14.134437
AACCCAAGTCACAGTT-1	3.309953	2.6343567
AACCCAATCCAAAGGG-1	0.24333428	14.8793125
AACCTGAAGAATGTTG-1	4.6694217	14.090569
AACCTGAAGGACTATA-1	2.0805962	-5.9173617
AACCTGACAACCCTCT-1	13.852909	-0.27132022
AACCTGACACTTCTCG-1	-3.149809	2.976739
AACCTGACAGAATGTA-1	-3.432357	13.927048
AACCTGACATAACGGG-1	-1.6963528	13.421606
AACCTGACATGGCTAT-1	-2.9060237	2.230485
AACCTGAGTCATAACC-1	2.8487973	4.0533757
AACCTGAGTGGACTGA-1	9.552316	5.0459976
AACCTGAGTGGAGGTT-1	-0.80857533	13.109229
AACCTGATCTCGCTTG-1	14.667003	0.7703232
AACCTTTAGACCACGA-1	13.470042	1.148387
AACCTTTAGACGAAGA-1	-4.0051966	15.537395
AACCTTTGTCAAATCC-1	13.603934	1.1165333
AACCTTTGTTACGTAC-1	14.77902	0.68183947
AACCTTTTCAGCGCAC-1	13.264385	1.6764013
AACCTTTTCGCCGATG-1	7.5778236	14.9937105
AACCTTTTCTAACGGT-1	5.7296343	11.686872
AACGAAAAGAGTCAAT-1	14.5326185	4.3784814
AACGAAACAGCATTGT-1	12.552568	5.9572697
AACGAAAGTGGATACG-1	-3.5636528	1.3785415
AACGAAAGTTGCAACT-1	4.008785	5.508219
AACGAAATCCAACCAA-1	12.925287	3.1739266
AACGAAATCCTCTTTC-1	13.065702	0.3321229
AACGGGAAGCCTCTGG-1	11.441292	2.4336512
AACGGGAAGGTAAAGG-1	13.646221	7.3842874
AACGGGACAATCGCAT-1	15.21711	-0.11330704
AACGGGAGTCCAGCAC-1	11.906342	5.569964
AACGGGAGTTCAAGTC-1	2.4207165	-5.2569084
AACGGGATCAGGACAG-1	-2.270934	14.165486
AACGGGATCCAATCTT-1	-5.4885616	6.181848
AACGGGATCTCGCGTT-1	9.053922	7.694711
AACGGGATCTTAGCTT-1	5.6750827	6.76367
AACGTCAAGAAGCGCT-1	-0.799014	13.28289
AACGTCAAGGGCTAAC-1	5.116372	7.6154184
AACGTCAAGTCACTAC-1	-0.6026196	13.890665
AACGTCAAGTTCGCAT-1	12.641361	3.4460094
AACGTCACAATTCGTG-1	-5.0018682	13.978139
AACGTCACACAGCTTA-1	0.92114335	-6.53856
AACGTCACAGAACTTC-1	10.805902	5.2869625
AACGTCATCAACCTCC-1	9.367808	8.616587
AACGTCATCGCAGTGC-1	5.832569	14.717036
AACTTCTAGCCTCTCT-1	13.172153	6.4353895
AACTTCTAGTCCGCCA-1	-2.0960689	-1.2499677
AACTTCTAGTTACTCG-1	13.738899	2.0913374
AACTTCTAGTTCTCTT-1	-5.048904	15.276912
AACTTCTCAGTCTTCC-1	-3.0410476	13.526278
AACTTCTCATAAGCAA-1	7.4440966	14.492525
AACTTCTGTAGGACTG-1	-0.0007359875	11.507959
AACTTCTGTGGGACAT-1	8.887492	6.507796
AACTTCTGTTACGCCG-1	13.049591	-0.7630967
AACTTCTTCAAGCGTT-1	13.25827	1.59596
AACTTCTTCAGGTGTT-1	-4.3250675	14.170564
AACTTCTTCTTAATCC-1	12.307372	3.7716923
AAGAACAAGCATTTGC-1	-2.3955264	13.320326
AAGAACAAGTGAGCCA-1	3.139637	7.6538367
AAGAACACAGACCAGA-1	7.3032274	15.368584
AAGAACAGTCGTACAT-1	-5.6401815	5.532088
AAGAACAGTTCGATTG-1	-0.15826897	1.6081393
AAGAACAGTTTCGATG-1	0.76815856	-7.7530127
AAGAACATCGGCCTTT-1	-0.97268325	-8.273479
AAGACAAAGGAACGCT-1	14.061391	3.66467
AAGACAAAGTGAATAC-1	0.7445085	6.7966223
AAGACAAGTACACTCA-1	2.2973855	-2.1622503
AAGACAAGTGTGGTCC-1	-0.8691089	7.479894
AAGACAAGTGTGTGGA-1	-0.8247894	-7.863371
AAGACAAGTTCACCGG-1	1.8919971	-6.2855515
AAGACAATCAATCCGA-1	13.856166	0.03662985
AAGACAATCCAAGAGG-1	-2.272504	8.074836
AAGACAATCCAGTTCC-1	3.5429628	7.504961
AAGACAATCCGGCAAC-1	6.6684895	12.048633
AAGACAATCTCGTGGG-1	-1.1247957	14.601624
AAGACAATCTTGGTGA-1	-0.38868737	14.71165
AAGACTCAGACCAAGC-1	-8.426511	6.9703746
AAGACTCAGGTAGGCT-1	1.7672539	5.7463455
AAGACTCAGTGCTCAT-1	11.924789	2.868591
AAGACTCCAACATCGT-1	10.121005	3.4674692
AAGACTCCACTTGAAC-1	12.763945	4.162339
AAGACTCGTGGCTACC-1	-1.7736484	4.529387
AAGACTCGTGGGACAT-1	11.493375	6.0834303
AAGACTCGTGTGCCTG-1	-1.642407	13.673964
AAGACTCGTTCGAACT-1	12.643413	5.2716246
AAGACTCTCCTGGCTT-1	13.822796	0.28230622
AAGACTCTCGCTGTCT-1	-1.4450184	11.961099
AAGATAGAGTCCTGTA-1	-1.776426	1.7641747
AAGATAGAGTGATCGG-1	-4.820398	6.7656527
AAGATAGCAAGCCATT-1	5.665744	12.58906
AAGATAGGTTATAGAG-1	5.0380325	13.167146
AAGATAGTCAACACGT-1	3.4216006	2.8732708
AAGATAGTCCTGTTAT-1	-5.0281143	5.7954035
AAGCATCCAAGAATAC-1	-8.280825	7.7793913
AAGCATCCAGATTCGT-1	12.176949	0.8111558
AAGCATCCATGAGAAT-1	4.695906	14.380904
AAGCATCGTCCAGCAC-1	8.279104	11.469664
AAGCATCTCACTTCTA-1	1.3725924	10.020381
AAGCATCTCCTCTTTC-1	13.224354	5.2453947
AAGCATCTCGTGCTCT-1	-3.0030606	-8.497198
AAGCATCTCTGTTCAT-1	-1.2976042	0.50457704
AAGCATCTCTTCCGTG-1	-2.3766224	4.4116206
AAGCCATCACCAGACC-1	10.924268	1.8032203
AAGCCATTCTAGAGCT-1	11.662935	0.8825644
AAGCGAGAGAGGTCGT-1	5.285621	11.922632
AAGCGAGAGTAAACAC-1	11.42852	4.8294086
AAGCGAGAGTAGTCAA-1	6.5713706	13.0777445
AAGCGAGCAAAGGGTC-1	11.888318	5.5584836
AAGCGAGCAAGGCGTA-1	7.0196147	14.983966
AAGCGAGCACCCAATA-1	9.51542	5.500987
AAGCGAGCAGTGTATC-1	12.5611105	2.349348
AAGCGAGGTAACACCT-1	11.933482	4.2146053
AAGCGAGGTAGCTGCC-1	-3.0621712	-8.458057
AAGCGAGGTCGCCTAG-1	12.224593	-0.831006
AAGCGAGGTCTTAGTG-1	0.59785426	4.4284687
AAGCGAGGTGGTTCTA-1	1.2036408	11.835483
AAGCGAGTCAGTCACA-1	-3.41147	15.210747
AAGCGAGTCCATCTCG-1	-2.8629506	-7.370698
AAGCGAGTCCGATTAG-1	7.811241	8.3167925
AAGCGAGTCGGTTGTA-1	4.5026464	5.4471765
AAGCGAGTCGTAGTGT-1	1.1703373	2.7960398
AAGCGTTAGAAACTGT-1	1.0064379	11.687859
AAGCGTTAGACGATAT-1	-3.8507938	-8.630275
AAGCGTTAGTCCCAAT-1	7.809345	14.864278
AAGCGTTAGTGAATAC-1	8.990745	6.0313764
AAGCGTTAGTTCCAGT-1	-7.2320833	8.393968
AAGCGTTGTACGATTC-1	-0.016346902	-5.9990497
AAGCGTTGTGGTCAAG-1	13.71424	6.826509
AAGGAATAGGCTCAAG-1	-1.1075854	13.841678
AAGGAATCAAATCAAG-1	-1.3639833	4.446832
AAGGAATCAAGGCTTT-1	-0.8114112	11.603492
AAGGAATGTATGCTTG-1	-1.0925559	-8.2038145
AAGGTAAAGAATTGTG-1	0.0048936536	-7.2633343
AAGGTAAAGACGGATC-1	-1.0326871	13.560059
AAGGTAAAGCTTTCTT-1	-8.16943	8.224449
AAGGTAAGTAAGGCCA-1	15.088842	4.134792
AAGGTAAGTACGAAAT-1	14.253248	-0.9144878
AAGGTAAGTAGTTCCA-1	-4.790442	5.6484323
AAGGTAAGTATAGGGC-1	-0.2926484	11.498229
AAGGTAATCAAGCTGT-1	-0.0356788	-7.3298182
AAGGTAATCCGTGTGG-1	7.043177	13.529961
AAGGTAATCGAACCTA-1	-8.55682	6.9344997
AAGTACCAGCACACCC-1	-4.523674	5.141075
AAGTACCCAAGTGTCT-1	5.0892186	12.410176
AAGTACCCACAGCTTA-1	-2.4458408	14.717002
AAGTACCCACGGCCAT-1	-4.295735	12.220798
AAGTACCCAGTAGGAC-1	-1.4445021	12.262183
AAGTACCCAGTCGCAC-1	-4.7998376	14.689656
AAGTACCCATCTGCGG-1	13.995854	0.39517653
AAGTACCCATTGAGCT-1	16.156328	2.7550406
AAGTACCGTAGCGATG-1	0.06448586	-8.39659
AAGTACCGTCAGGTGA-1	13.226476	2.3567765
AAGTACCGTGGATACG-1	14.8401785	5.2299337
AAGTACCGTTCGGCTG-1	15.795542	4.0429773
AAGTACCTCCACTTTA-1	13.538621	-1.4747467
AAGTCGTAGCACTAGG-1	5.8969436	11.582599
AAGTCGTAGTGACCTT-1	12.723081	4.939729
AAGTCGTCAATGGCAG-1	6.1812124	9.399027
AAGTCGTGTTATAGAG-1	0.38507912	-7.181372
AAGTCGTTCCATCTAT-1	0.5187343	12.723647
AAGTCGTTCGCACGGT-1	-1.4808758	-8.177429
AAGTCGTTCGGCTCTT-1	-4.0683246	13.593166
AAGTGAAAGGACGCTA-1	5.6713066	13.035995
AAGTGAAAGGCCGCTT-1	2.2352738	2.0795836
AAGTGAAAGTAGTCCT-1	14.108135	2.9215791
AAGTGAACAACCCGCA-1	1.0458361	5.568254
AAGTGAACAAGCGATG-1	11.561797	5.6320376
AAGTGAACAGCGCTTG-1	-1.2702789	-8.695382
AAGTGAAGTCATGACT-1	6.7384853	13.712528
AAGTGAAGTTCCACGG-1	13.91723	-0.8087227
AAGTGAATCAAAGCCT-1	-4.385164	13.010091
AAGTGAATCAGCGTCG-1	-0.19912235	15.153516
AAGTTCGAGCTGACAG-1	12.586793	3.8200183
AAGTTCGAGGCACCAA-1	6.934807	13.309257
AAGTTCGAGGCCTGCT-1	-3.4414961	-8.109394
AAGTTCGCAAGGTCTT-1	12.828629	4.595209
AAGTTCGCAATTGCGT-1	-1.9743819	11.60933
AAGTTCGCACGGATCC-1	-4.3649383	5.6636786
AAGTTCGGTACGCTTA-1	12.492994	2.1446595
AAGTTCGGTATCGAAA-1	5.4290333	15.319737
AAGTTCGTCCGTGGGT-1	12.501607	2.565869
AATAGAGAGCGAGGAG-1	3.414604	5.555573
AATAGAGAGCGATCGA-1	2.52918	5.853663
AATAGAGAGGTCACCC-1	5.3673763	12.098752
AATAGAGAGTTAGAAC-1	-4.2100315	7.264262
AATAGAGCACAAGCAG-1	12.681878	3.2440798
AATAGAGCATCGGCCA-1	-1.4065787	3.5558763
AATAGAGTCTGCATAG-1	-3.9675162	13.093373
AATCACGAGCAAGTGC-1	12.237464	3.0591292
AATCACGAGCTAAGTA-1	6.214396	12.198757
AATCACGAGGAGGTTC-1	-0.6425897	-7.279645
AATCACGAGGGTTAAT-1	-3.4083612	7.392075
AATCACGCAAACCGGA-1	13.971597	4.3776293
AATCACGCACCTTCCA-1	12.297513	-1.7287283
AATCACGTCATCCTAT-1	-2.0078752	2.613314
AATCGACAGAAGTGTT-1	-2.1659415	-7.512253
AATCGACAGAGGGTCT-1	-5.5039473	6.4836373
AATCGACAGTCAGCGA-1	-5.2748475	5.764094
AATCGACGTAGCGATG-1	-2.5426667	-7.8234873
AATCGACGTGAGTTTC-1	-1.3411708	14.697638
AATCGACTCCGAGGCT-1	2.3789833	8.006764
AATCGACTCCGTAGGC-1	-1.2853147	7.643638
AATCGACTCGTCTACC-1	5.1627026	11.897594
AATCGACTCTGCTGAA-1	-1.1811215	-6.9792542
AATCGTGAGCTAGAAT-1	-1.1136628	7.0365386
AATCGTGAGGTGCTAG-1	8.378311	12.827297
AATCGTGAGTTGGCTT-1	-3.5705338	14.39393
AATCGTGCAAAGCAAT-1	14.722336	1.8099475
AATCGTGCAGTCAGCC-1	-2.388739	13.9161
AATCGTGCATCGCCTT-1	-0.6530788	-8.37973
AATCGTGGTCTGATAC-1	-1.7374287	13.161081
AATCGTGGTTGAGAGC-1	-3.7509184	7.4236097
AATCGTGTCCTACAAG-1	-0.07598444	-7.0517645
AATCGTGTCTATCCAT-1	4.8089933	12.621003
AATCGTGTCTTCTGTA-1	-2.744046	-7.197751
AATGAAGCAAGACGGT-1	12.864705	3.795885
AATGAAGCAATTCACG-1	12.498779	1.8928906
AATGAAGCATGGAATA-1	6.2665973	11.28772
AATGAAGGTATCGATC-1	11.314459	2.2329977
AATGAAGGTGTACGCC-1	11.38167	3.294484
AATGAAGTCAAGAAAC-1	14.093809	1.9965229
AATGAAGTCCTCGCAT-1	-1.6513982	12.046773
AATGACCAGAGAAGGT-1	11.050429	2.6462052
AATGACCAGGGCTAAC-1	9.885343	12.285538
AATGACCCAGCTATAC-1	-2.2754517	7.5739374
AATGACCCAGGACAGT-1	15.728515	4.866288
AATGACCGTCATCTAG-1	8.142192	13.713514
AATGACCGTGGAATGC-1	-2.4059505	-7.6163235
AATGACCGTGTCTTCC-1	13.601529	-0.71067744
AATGACCTCCATTTCA-1	5.902772	13.3608
AATGACCTCCTTTGAT-1	14.696232	2.8151712
AATGACCTCGCACGGT-1	-2.4246607	6.1962595
AATGACCTCTCGACGG-1	11.880159	3.2684903
AATGACCTCTGGAAGG-1	-4.8896565	13.105309
AATGCCAAGACAAGCC-1	12.208021	1.9788817
AATGCCAAGCACGATG-1	-2.4942064	-7.942361
AATGCCAAGGAATGTT-1	1.0475855	11.724714
AATGCCACATGTGCCG-1	8.584772	8.369327
AATGCCACATGTGGCC-1	8.055852	15.391951
AATGCCAGTAGCGTCC-1	4.0877347	-2.9861672
AATGCCAGTGTTAGCT-1	7.928719	15.140724
AATGCCATCAGGAGAC-1	-3.7132797	-8.713414
AATGCCATCAGTGTCA-1	-2.1596875	3.478729
AATGGAAAGTCACTAC-1	5.071376	13.762075
AATGGAAGTCATTGCA-1	0.18793136	-7.0165515
AATGGAAGTGAGATCG-1	4.7012506	13.687273
AATGGCTAGGATTTAG-1	-2.9138591	-8.698741
AATGGCTCAGGCGTTC-1	13.268227	2.5456133
AATGGCTGTACAATAG-1	-2.196708	-8.793374
AATGGCTTCCATAGAC-1	-1.4818634	5.358364
AATGGCTTCGGTAGAG-1	-1.06685	12.0524435
AATGGCTTCTCCGATC-1	13.123488	2.2569065
AATGGCTTCTGTGCGG-1	-3.0710938	7.2907376
AATGGCTTCTTCGTGC-1	5.1471496	14.455382
AATTCCTAGCGTCAGA-1	-0.3473909	6.4652824
AATTCCTAGCTGGCTC-1	7.343969	13.818199
AATTCCTAGGAGTATT-1	14.440271	3.967369
AATTCCTCAGCTGTTA-1	2.4061143	-5.5406027
AATTCCTGTCAGTCTA-1	11.878371	3.8272107
AATTCCTTCAGACTGT-1	7.25921	10.959158
AATTCCTTCATCACTT-1	7.9920397	13.673003
AATTCCTTCCGCACGA-1	-1.2721907	-8.756538
AATTTCCAGCTTACGT-1	-1.9261887	14.428382
AATTTCCAGGATTACA-1	12.788345	2.254399
AATTTCCCATACTGAC-1	14.728231	0.39219275
AATTTCCGTCTCACGG-1	12.923175	1.0866845
AATTTCCTCAACTACG-1	12.844887	-1.7568771
AATTTCCTCACTAGCA-1	-4.0871015	12.7088995
ACAAAGAAGAACTGAT-1	6.089528	14.960071
ACAAAGAAGCATGTTC-1	12.43746	4.7331
ACAAAGACAATAGTAG-1	0.14781567	5.768295
ACAAAGACAGACCAAG-1	12.0261345	0.9824991
ACAAAGAGTCGCGTCA-1	-0.87437314	3.219178
ACAAAGAGTCGCTGCA-1	3.1174955	3.4362752
ACAAAGAGTTATCTTC-1	-3.0147567	14.8378725
ACAAAGATCCACAGGC-1	12.39838	3.6147835
ACAAAGATCCACTAGA-1	-2.6001287	13.258896
ACAAAGATCCGGGACT-1	14.150388	3.3674028
ACAAAGATCGGTCGAC-1	1.8689822	-5.9600673
ACAAAGATCTCTCGCA-1	5.517863	7.9226484
ACAACCAAGCTAGAAT-1	-4.21804	14.981674
ACAACCAAGGCCCAAA-1	-1.5911336	13.166375
ACAACCAAGTTGAAGT-1	3.393151	4.200198
ACAACCACAGAGTTGG-1	-0.8749811	5.4706445
ACAACCACAGCTCCTT-1	-4.5763116	6.4186683
ACAACCACAGGCATGA-1	13.000301	-3.1377838
ACAACCAGTAACTGCT-1	12.908521	1.474986
ACAACCAGTTCGGCCA-1	0.8672666	3.9140475
ACAACCATCTGAACGT-1	-3.5741289	12.954683
ACAAGCTAGACTCGAG-1	1.3040464	-6.9123955
ACAAGCTCACTCAGAT-1	15.183038	2.495775
ACAAGCTGTACGTGAG-1	14.394206	4.0284185
ACAAGCTGTCGAAGCA-1	-1.269046	1.0075657
ACAAGCTGTGGAATGC-1	0.46824473	-8.0948715
ACAAGCTTCGAACCTA-1	1.7133611	-5.311848
ACAAGCTTCTCTTGCG-1	-4.426387	6.159229
ACACAGTAGATGACAT-1	14.58314	5.0374646
ACACAGTAGTCATGAA-1	-1.9538085	-8.725254
ACACAGTCAAAGGAGA-1	-4.6687617	13.4654
ACACAGTCAAGCCATT-1	13.401297	2.233026
ACACAGTGTCTACAAC-1	-2.7826483	4.195584
ACACAGTGTTAAGGAT-1	-3.043586	3.6094036
ACACAGTTCACCTGGG-1	-4.793566	13.506084
ACACAGTTCCCATTCG-1	5.036655	2.1840496
ACACAGTTCTGTTGGA-1	-1.0490158	14.197792
ACACAGTTCTTTGCAT-1	-4.724411	13.079751
ACACCAAAGGCTCAAG-1	6.1903677	-1.4506463
ACACCAACAAATAAGC-1	-3.4658031	-8.397214
ACACCAACAATTTCGG-1	1.8541561	-6.3370757
ACACCAACACTTGGCG-1	-4.3226175	5.3480744
ACACCAACATAATCGC-1	2.993735	1.5091304
ACACCAACATGACACT-1	14.455908	5.0594025
ACACCAACATTGGGAG-1	-0.5511581	13.084775
ACACCAAGTAACATAG-1	0.0010536478	-7.7972903
ACACCAAGTATTTCTC-1	13.157486	-1.240088
ACACCAAGTCAGCTTA-1	7.3994174	10.585106
ACACCAAGTGCCGGTT-1	13.692975	-0.9939438
ACACCAATCGGTCACG-1	-1.8346277	11.472945
ACACCAATCGTCAAAC-1	-7.3254056	8.375821
ACACCAATCTGCAGCG-1	-2.4958282	-8.614624
ACACGCGAGGTTCCAT-1	-1.8731716	13.847903
ACACGCGCAATGTCAC-1	12.438132	3.1750548
ACACGCGGTATACCTG-1	7.971257	14.83298
ACACGCGGTATGAGCG-1	5.2596087	11.665586
ACACGCGGTCTCAAGT-1	14.797032	5.3084397
ACACGCGGTTAGCTAC-1	1.7089919	3.9492993
ACACGCGGTTGCCGAC-1	12.571122	3.8160338
ACACGCGGTTGTATGC-1	-2.898296	15.3398695
ACACGCGGTTGTTTGG-1	5.14983	-4.7792535
ACACGCGTCAAGCCAT-1	-3.4909854	12.4470825
ACACGCGTCGTCGCTT-1	-3.4767754	8.325716
ACACGCGTCTGAATGC-1	7.5155	12.926308
ACACTGAAGAGTGGCT-1	-1.9726841	13.78558
ACACTGACACTACTTT-1	9.267588	14.221976
ACACTGAGTAATTGGA-1	7.323541	11.49109
ACACTGAGTACGCTTA-1	-0.2532867	6.7392254
ACACTGATCTGGGTCG-1	6.8439627	14.809944
ACAGAAAAGTATCTGC-1	12.777811	3.1355424
ACAGAAAGTGAGCTCC-1	4.3352604	-3.1068602
ACAGAAAGTGGACCAA-1	12.405349	7.2714415
ACAGAAATCACCCTGT-1	-2.8296328	12.346497
ACAGAAATCCCACAGG-1	5.57596	11.842098
ACAGAAATCTACGGTA-1	13.239436	3.8384466
ACAGAAATCTGCTAGA-1	13.820646	4.22621
ACAGCCGGTCAACATC-1	-1.9645152	11.465289
ACAGCCGGTCGTTGGC-1	10.516755	3.6233962
ACAGCCGTCAACTACG-1	-0.21052757	-7.4809527
ACAGCCGTCCACCTCA-1	14.604674	0.1855358
ACAGGGAAGCCTGAGA-1	-5.522385	6.2152247
ACAGGGAAGGTAACTA-1	12.466024	2.6548119
ACAGGGACAAAGGCTG-1	13.769671	5.17517
ACAGGGACAGCTGAAG-1	0.3147658	12.082261
ACAGGGACAGTTGTCA-1	13.948692	5.596289
ACAGGGAGTGATGTAA-1	-0.6587907	4.998777
ACAGGGAGTGATTCAC-1	5.02587	11.536576
ACAGGGAGTTCTCACC-1	13.532427	-1.5758808
ACAGGGATCATGTCTT-1	1.3375401	4.4855576
ACAGGGATCGCATTAG-1	-6.012443	12.725436
ACATCCCAGATCCTAC-1	-4.8597383	11.2921715
ACATCCCAGCGTGCTC-1	-3.4146314	13.263718
ACATCCCAGCTCCGAC-1	6.9594703	14.302543
ACATCCCCAGCGTTGC-1	-5.4358883	5.879335
ACATCCCCAGGGATAC-1	10.344008	1.3674664
ACATCCCCATCCCGTT-1	13.950871	-1.8153967
ACATCCCTCGCCGAGT-1	15.495218	1.3066305
ACATCCCTCGGACTGC-1	13.907744	1.5317731
ACATCCCTCGGATACT-1	12.706266	3.5987985
ACATCCCTCGTACACA-1	-2.3747866	13.479673
ACATCCCTCGTGGTAT-1	5.2352047	14.461322
ACATCCCTCTTCGGTC-1	13.372086	-0.3754964
ACATCCCTCTTTCCAA-1	7.9337196	8.234439
ACATCGAAGGTTTGAA-1	-3.8867822	13.154096
ACATCGACAACCGATT-1	3.613309	5.293862
ACATCGACAACCTAAC-1	12.740376	-2.0811422
ACATCGACACGCCAGT-1	6.6863422	15.389517
ACATCGACAGTCGTTA-1	-3.636251	3.1843314
ACATCGACATTAGGAA-1	14.122523	2.397873
ACATCGAGTAGATTAG-1	5.1806893	13.283078
ACATCGAGTGGTTTGT-1	-1.4390099	-8.742159
ACATCGATCATCGGGC-1	-3.3779206	14.23085
ACATCGATCGCGATCG-1	14.776123	5.110262
ACATCGATCGTTATCT-1	-3.7642243	14.21885
ACATCGATCTTTGCTA-1	-2.1816475	13.958939
ACATGCAAGCGACCCT-1	13.729031	5.109643
ACATGCAGTCAAAGTA-1	-2.3239262	7.6574154
ACATGCAGTGGCAACA-1	-5.8718734	5.4246235
ACATGCATCGGATTAC-1	2.1990888	8.019185
ACATTTCAGCATTTCG-1	-1.1279347	-8.517233
ACATTTCCAAAGACTA-1	12.970783	3.5782175
ACATTTCCACCTTCCA-1	8.393911	14.625721
ACATTTCGTACGAAAT-1	7.3298206	14.301793
ACATTTCTCAGCAATC-1	-7.733146	8.343744
ACATTTCTCCATGAGT-1	5.079709	14.224951
ACATTTCTCTTAGGAC-1	-1.1054827	-7.5473223
ACCAAACAGGAGAGGC-1	-1.021391	-8.758066
ACCAAACAGGCGTTGA-1	13.079347	2.779455
ACCAAACCACCTCTGT-1	14.299503	5.818476
ACCAAACCACGATAGG-1	13.544546	6.945473
ACCAAACCAGCCTACG-1	-2.0214038	-8.780083
ACCAAACCATCAGTGT-1	13.203495	1.2601527
ACCAAACGTTCTAAGC-1	14.605508	6.488423
ACCAAACGTTTGTTCT-1	6.5066953	14.436547
ACCAAACTCATGAGAA-1	13.344509	3.741489
ACCAAACTCTTGCAAG-1	-4.9177685	12.935042
ACCAACAAGACAACAT-1	12.781365	-1.6937153
ACCAACAAGGATACGC-1	-0.52724296	13.42222
ACCAACAAGGGAGTGG-1	-2.4610023	12.24382
ACCAACAAGGGTGGGA-1	2.5362823	1.4170916
ACCAACACACCACATA-1	-1.8149145	12.669343
ACCAACACATCATCTT-1	15.1016655	3.7285368
ACCAACAGTGGATACG-1	-1.6877518	12.118846
ACCAACATCGTGTCAA-1	-1.4711478	12.818359
ACCAACATCTCCTACG-1	10.751022	-2.6710904
ACCACAAAGGCTAGCA-1	-4.2630954	15.000621
ACCACAACAGCAAGAC-1	-6.7192955	8.479916
ACCACAAGTAAGTAGT-1	1.5725539	-5.768553
ACCACAAGTATTCTCT-1	13.096273	4.9814315
ACCACAAGTCTTGAAC-1	1.7441972	3.8449564
ACCACAATCATTATCC-1	-1.7672607	-7.6266913
ACCACAATCCTAAACG-1	14.173259	0.8464457
ACCACAATCTATCCAT-1	13.843708	-0.9940084
ACCATTTAGACTCTTG-1	12.44642	4.236425
ACCATTTAGCGTGTTT-1	6.6105947	13.2660055
ACCATTTAGGAGTACC-1	-1.2736715	-7.4701433
ACCATTTAGTTGGGAC-1	-3.4804366	-7.9387565
ACCATTTCAGCATCTA-1	-4.004044	14.014578
ACCATTTCAGTTCACA-1	-5.6158094	12.249291
ACCATTTGTCAGACTT-1	11.7725115	3.0955558
ACCATTTGTTGAGTCT-1	-3.6704905	14.717737
ACCATTTGTTGCACGC-1	-2.467609	13.280922
ACCATTTTCAGAACCT-1	-1.8295262	13.76721
ACCATTTTCATTGCGA-1	-4.5326242	14.349553
ACCATTTTCTAGCAAC-1	10.120581	12.847084
ACCCAAAAGGACTATA-1	6.118703	12.327892
ACCCAAAAGGCTCAAG-1	12.909986	2.0121024
ACCCAAAAGTACAGAT-1	-2.3265142	13.577467
ACCCAAACAAGACCGA-1	10.995447	6.115064
ACCCAAACATGAGATA-1	3.4927385	5.0606704
ACCCAAAGTATGGTAA-1	1.1561809	11.321965
ACCCAAAGTTCAGTAC-1	9.154412	1.6390623
ACCCAAATCCCGAAAT-1	13.069692	3.090895
ACCCAAATCGAAGGAC-1	14.851278	4.010959
ACCCAAATCGATTGGT-1	-0.38218078	-8.064416
ACCCTCAAGGGAACAA-1	-2.7316947	15.476272
ACCCTCACAAGTGACG-1	4.653845	6.5678086
ACCCTCACACACTTAG-1	-0.5288767	-8.073669
ACCCTCACAGGCACAA-1	11.174207	3.9414995
ACCCTCATCATGACAC-1	-4.260012	-7.286639
ACCCTCATCATGCTAG-1	-0.8017241	10.023367
ACCCTCATCGTTGTGA-1	6.3759117	15.078552
ACCCTTGAGCGAATGC-1	-5.015053	5.9412823
ACCCTTGGTTATGGTC-1	-2.41855	13.977468
ACCCTTGGTTCTCTAT-1	-3.045521	11.191876
ACCCTTGTCCGCATAA-1	1.0056636	-6.88339
ACCCTTGTCGCTAATG-1	1.0698975	-6.427342
ACCCTTGTCGTGAGAG-1	-2.3911662	14.165002
ACCCTTGTCTGAACGT-1	0.79073983	-6.968098
ACCGTTCCACCGGAAA-1	-3.3612452	13.335961
ACCGTTCCAGAGAAAG-1	1.6747159	5.8010173
ACCGTTCCAGCTTCCT-1	8.681391	13.674684
ACCGTTCCATCTCGTC-1	-4.6080303	-7.8957415
ACCGTTCGTAACAAGT-1	12.554712	2.0437217
ACCGTTCGTATCCTCC-1	2.0102906	8.67188
ACCGTTCTCAATGCAC-1	11.998851	4.0646944
ACCGTTCTCCAACTAG-1	13.60404	0.056947265
ACCGTTCTCCCTTGGT-1	8.164085	14.175381
ACCTACCAGAGAACCC-1	13.67248	-1.653987
ACCTACCAGCTGTTAC-1	9.12216	13.247392
ACCTACCAGTACGAGC-1	-2.4888692	14.476327
ACCTACCGTCTCACGG-1	-3.4191527	13.338701
ACCTACCGTGATACAA-1	-4.424353	14.401756
ACCTACCGTGGTCTCG-1	-0.37176052	-8.584041
ACCTACCTCTTCTGTA-1	-3.025085	15.399697
ACCTGAAAGGAGAGGC-1	6.2874694	11.044166
ACCTGAAAGGTCCCGT-1	1.5466398	0.87760997
ACCTGAACAAGGTCGA-1	12.757678	3.1193542
ACCTGAACACGTTCGG-1	-1.6963353	-8.761226
ACCTGAACAGATGCGA-1	13.794797	5.5765796
ACCTGAAGTAATGTGA-1	11.851918	1.8418723
ACCTGAAGTAGGAAAG-1	12.36473	2.8777719
ACCTGAAGTCTAGTGT-1	8.136405	7.687885
ACCTGTCAGGCCACCT-1	1.02545	11.035987
ACCTGTCAGGTTAGTA-1	5.4087505	12.912094
ACCTGTCCAGCAGATG-1	12.112942	4.2285967
ACCTGTCCATAGCACT-1	-3.130573	14.327485
ACCTGTCCATGGCGCT-1	6.615107	13.619907
ACCTGTCGTAGAGCTG-1	13.946618	4.7473493
ACCTGTCGTAGTCACT-1	1.7767694	5.069384
ACCTGTCGTTTGAACC-1	12.668235	5.5632615
ACCTGTCTCCGACGGT-1	-2.8939986	12.622494
ACCTGTCTCGAAGAAT-1	5.106748	-4.5813985
ACCTGTCTCTGGACCG-1	-4.836145	15.023159
ACCTGTCTCTTCTAAC-1	9.387411	13.219754
ACGATCACACGGTGCT-1	11.570748	4.639534
ACGATCACATCATCCC-1	1.2357309	-5.974936
ACGATCAGTGATAGTA-1	7.3919168	13.906551
ACGATCATCACCCTTG-1	8.878458	8.118401
ACGATCATCACCGACG-1	11.5324335	5.458228
ACGATCATCCACTTCG-1	-0.529298	-6.027953
ACGATCATCGGTCGAC-1	-2.7139084	12.979703
ACGATCATCTCGCTTG-1	4.680415	13.803979
ACGATCATCTTGGATG-1	2.9395068	-5.0143313
ACGATGTAGAGATTCA-1	-3.2083795	-9.146993
ACGATGTAGGAAAGAC-1	11.85773	4.9585333
ACGATGTAGGTTGGAC-1	14.234683	4.5745773
ACGATGTAGTCATTGC-1	13.816879	0.9951414
ACGATGTAGTTGTACC-1	-0.7327646	3.5263271
ACGATGTCAGAGAATT-1	13.343337	3.4231439
ACGATGTGTACAATAG-1	-1.0085086	7.519254
ACGATGTGTTTCGGCG-1	-3.3532777	-8.466722
ACGATGTTCAGCTGAT-1	7.4759874	14.629324
ACGATGTTCGAACCTA-1	-3.3257945	14.521482
ACGCACGAGGGTAGCT-1	5.3023086	1.5285252
ACGCACGAGTGGATAT-1	6.43806	10.55613
ACGCACGCAACCACGC-1	12.708053	1.669458
ACGCACGCACATACGT-1	13.457249	-0.29603025
ACGCACGCACGTATAC-1	13.145895	-0.64235073
ACGCACGCAGAGGCAT-1	8.54259	13.686149
ACGCACGGTGTCGATT-1	-1.800914	12.802997
ACGCACGTCAATCAGC-1	10.372246	2.2031713
ACGCACGTCACCTGGG-1	0.7532287	10.612801
ACGGAAGAGTAGGAAG-1	3.5452852	10.271235
ACGGAAGCAACACGAG-1	-2.9520953	-7.2406135
ACGGAAGCAATATCCG-1	15.057607	-0.78817034
ACGGAAGGTACAGTTC-1	0.32384264	11.864525
ACGGAAGGTAGCCAGA-1	-0.95997125	7.4410377
ACGGAAGGTCAATGGG-1	-2.1985762	7.249223
ACGGAAGGTCCGTTTC-1	-5.334379	12.344118
ACGGAAGGTCTAGTGT-1	6.0972495	11.144259
ACGGAAGGTGTCGATT-1	7.3821044	8.538864
ACGGAAGTCAACTCTT-1	-4.1069174	13.4739485
ACGGAAGTCCACAGCG-1	1.6561478	2.762779
ACGGAAGTCCACCCTA-1	-4.647149	6.120765
ACGGAAGTCCCAACTC-1	5.469806	14.063207
ACGGAAGTCCGACGGT-1	6.840974	14.882359
ACGGAAGTCGCTTAAG-1	14.224398	3.7645042
ACGGGTCAGATAGCAT-1	-1.0916307	1.2739058
ACGGGTCAGATGTTAG-1	14.347997	-0.7219007
ACGGGTCAGCTTCTAG-1	-3.461807	14.069272
ACGGGTCCAAGTTTGC-1	13.179524	3.468018
ACGGGTCCACCACATA-1	2.4385147	5.2463517
ACGGGTCCATCATTTC-1	-0.29563782	-7.961119
ACGGGTCGTCATTGCA-1	13.290247	4.5203733
ACGGGTCTCATCGCAA-1	-4.4560738	12.925883
ACGGGTCTCCGCACGA-1	15.042566	4.6110353
ACGGGTCTCGCCGATG-1	7.891438	15.145577
ACGGGTCTCTATCGGA-1	12.049557	7.18701
ACGGGTCTCTTTGCAT-1	2.6521752	8.53496
ACGGTCGAGCATCTTG-1	0.40367648	11.760434
ACGGTCGAGCGATGCA-1	-0.08028153	13.779919
ACGGTCGAGCTCAGAG-1	-0.36935502	15.184303
ACGGTCGAGGACGCAT-1	12.955502	2.1417453
ACGGTCGGTCTGGTTA-1	3.1972554	5.7504582
ACGGTCGTCATGAGGG-1	-0.8067079	11.741166
ACGGTCGTCCATACTT-1	-0.6477112	13.268102
ACGGTTAAGACGCAGT-1	-1.5016814	13.134721
ACGGTTAAGCTAATCC-1	2.561074	1.1786183
ACGGTTAAGCTGAGTG-1	0.2765373	-8.469612
ACGGTTACAATAGTGA-1	14.160233	4.3966866
ACGGTTACACCTGATA-1	-2.6885927	13.71147
ACGGTTACATACCACA-1	4.2989717	14.100916
ACGGTTAGTATAGCTC-1	-2.9093077	13.309825
ACGGTTAGTCATTGCA-1	-2.9267762	-8.5996275
ACGGTTAGTGACTCTA-1	-1.1110513	1.5099751
ACGGTTAGTGTCATCA-1	-1.9514709	-6.647438
ACGGTTATCGCCATAA-1	8.231962	8.056284
ACGTAACAGCTACAAA-1	-8.269649	7.876188
ACGTAACAGGGAGATA-1	0.3236141	-8.542378
ACGTAACAGTCTAACC-1	-3.225657	7.735528
ACGTAACAGTTGGCTT-1	0.013857685	-6.9950113
ACGTAACCAATATCCG-1	-3.1569743	3.0120885
ACGTAACCAGTATACC-1	6.708019	15.127594
ACGTAACGTCGCAGTC-1	11.881321	4.89503
ACGTAACGTGGAGGTT-1	4.957481	0.749528
ACGTAACTCACCGACG-1	15.615163	-0.50710654
ACGTAACTCCCACAGG-1	7.0377636	15.028062
ACGTAACTCCGCCTAT-1	0.18921258	-8.415951
ACGTAACTCTGCTTTA-1	12.931002	-2.3594809
ACGTACAAGGTGAGCT-1	8.189736	14.305842
ACGTACACAACGGGTA-1	12.216267	3.7682168
ACGTACACATGGCACC-1	14.474836	1.3831084
ACGTACAGTAAGGTCG-1	-4.10888	-7.548141
ACGTACAGTCTATGAC-1	-2.2179081	12.638228
ACGTACATCATCACAG-1	-2.4561493	15.004113
ACGTACATCCAAACCA-1	0.26738748	12.615847
ACGTACATCCAGCAAT-1	-0.9417047	12.598445
ACGTACATCGACGAGA-1	5.0672183	-4.2518935
ACGTACATCGTGGACC-1	8.119756	14.391456
ACGTAGTAGAAGAACG-1	4.9080615	12.148577
ACGTAGTAGACTTCGT-1	0.35208791	6.694938
ACGTAGTAGGGCAACT-1	-3.4071214	14.204789
ACGTAGTAGTGTCATC-1	-2.0784426	14.810066
ACGTAGTCACAAGCAG-1	12.560457	4.465425
ACGTAGTCAGTCGGTC-1	13.7771635	3.72647
ACGTAGTCATATGGCT-1	-0.68134195	-8.048106
ACGTAGTGTCCGGCAT-1	-3.1239529	7.8004475
ACGTAGTGTGTCATCA-1	-0.13953571	4.6014395
ACGTAGTTCAAGAGGC-1	-2.1203544	-8.039183
ACGTAGTTCATAGACC-1	-4.743957	7.124252
ACGTAGTTCATGGTAC-1	-4.139632	14.489355
ACGTAGTTCTCGCTTG-1	4.0504227	13.264739
ACGTAGTTCTTGATTC-1	13.910154	0.27866614
ACGTCCTAGACTCCGC-1	6.775494	15.47269
ACGTCCTAGGGAGGAC-1	-2.8275988	13.395132
ACGTCCTCAACTTCTT-1	-3.937248	14.836064
ACGTCCTCACCAATTG-1	-3.0682094	14.393009
ACGTCCTTCCCGAGGT-1	12.393956	1.8058928
ACGTCCTTCTGTTGGA-1	1.2735125	-6.740837
ACGTTCCAGAGCCCAA-1	8.809039	10.426083
ACGTTCCAGGAATGTT-1	13.051777	1.8426261
ACGTTCCCACCTCAGG-1	-2.0907805	7.9869714
ACGTTCCCATCGCTGG-1	4.440391	14.296905
ACGTTCCGTCTTTCAT-1	8.952802	14.713217
ACGTTCCGTTTCGTTT-1	-1.3703033	13.914356
ACGTTCCTCAGTGCGC-1	8.343591	12.606537
ACGTTCCTCGTGACTA-1	-8.326842	7.8348536
ACGTTCCTCTGCACCT-1	12.049793	3.8020341
ACGTTCCTCTTGTTAC-1	5.9517007	11.019086
ACTACGAAGAGGACTC-1	14.045043	5.3588653
ACTACGAAGAGGCGGA-1	-0.36836177	-8.75537
ACTACGAAGCATGTTC-1	13.735038	4.624199
ACTACGAAGGAGAGTA-1	11.781538	4.513462
ACTACGACACACGCCA-1	4.5027113	8.565607
ACTACGACAGAGTAAT-1	12.778142	2.4356844
ACTACGAGTACCTAAC-1	-0.01759756	11.820153
ACTACGAGTGGAGAAA-1	14.461326	5.0066285
ACTACGATCACGGACC-1	-5.697522	5.784387
ACTATCTAGGTGATAT-1	4.4981523	-3.2334642
ACTATCTCAATTCGTG-1	15.75615	4.7117357
ACTATCTCACAACCGC-1	7.0596986	13.853781
ACTATCTCACTCACTC-1	7.1534505	15.208554
ACTATCTGTCAAAGAT-1	13.883535	1.927815
ACTATCTGTCCACATA-1	5.2930675	13.579035
ACTATCTGTGGATCGA-1	1.0913851	-7.4995985
ACTATCTGTTCTTAGG-1	-4.271323	13.136742
ACTATCTTCAAGTGTC-1	14.903213	3.3288083
ACTATCTTCTGGGCGT-1	6.970308	12.214807
ACTATGGAGAAACCAT-1	-3.103779	-8.508096
ACTATGGAGAAGTCCG-1	13.276483	1.1763452
ACTATGGAGACCATAA-1	14.78125	2.982097
ACTATGGAGGGAGTTC-1	14.349263	5.6417103
ACTATGGAGTCAGGGT-1	0.19859387	13.801922
ACTATGGCAAAGTGTA-1	11.273102	3.9142253
ACTATGGCACCAACAT-1	10.208193	12.235907
ACTATGGCATAATGAG-1	0.0712434	13.290221
ACTATGGGTCAATGGG-1	-1.771863	12.363517
ACTATGGGTCACTGAT-1	-0.71885663	-8.079926
ACTATGGTCTGAGAAA-1	0.91515785	11.490189
ACTATGGTCTTACTGT-1	12.864036	2.7819366
ACTATTCAGAAGGCTC-1	-1.3929138	7.5019045
ACTATTCCACTACACA-1	-1.7819871	12.618322
ACTATTCCAGTCTACA-1	-1.3491013	-6.158151
ACTATTCGTGAGCTCC-1	11.830532	5.0201554
ACTATTCTCGAACTCA-1	-6.1219735	13.71082
ACTATTCTCGCATAGT-1	11.1139145	7.040164
ACTATTCTCTGGGTCG-1	13.4191065	5.951154
ACTCCCAAGCACCTGC-1	-1.2311531	3.5022528
ACTCCCAAGTAAACGT-1	-3.0598552	13.287262
ACTCCCAAGTCCGCGT-1	-4.8798122	6.6724567
ACTCCCACAAATGCGG-1	-1.9749599	11.921956
ACTCCCAGTACGAAAT-1	6.2664266	12.846915
ACTCCCAGTGGAACAC-1	4.360542	13.101726
ACTCCCATCGCCTTGT-1	15.226954	3.8779283
ACTCCCATCTGGACCG-1	3.4357467	-3.5981145
ACTCTCGGTAGAATAC-1	-1.5060284	14.70019
ACTCTCGGTTACACAC-1	-5.450141	5.8592453
ACTCTCGTCACCTCTG-1	12.400669	2.7965112
ACTCTCGTCGAATGCT-1	11.102706	6.3909082
ACTCTCGTCTAGCCTC-1	-0.81731534	14.472233
ACTGATGAGAGTTGCG-1	-4.558307	7.224201
ACTGATGAGCTACTAC-1	13.739872	2.1984756
ACTGATGAGTAGCCAG-1	14.610344	1.5070169
ACTGATGCACCCATAA-1	-2.6576421	-8.395811
ACTGATGTCTGCCTCA-1	-3.1870666	12.681941
ACTGCAAAGGGCGAGA-1	13.4669075	5.280738
ACTGCAAAGGTCGTGA-1	-2.008098	-7.4029713
ACTGCAAGTACCAATC-1	12.431788	3.8240025
ACTGCAAGTACCTAGT-1	-4.588419	12.647727
ACTGCAAGTATACAGA-1	-4.148754	14.258493
ACTGCAAGTCATATGC-1	-1.7460303	6.6576767
ACTGCAAGTCCACATA-1	-2.5273354	13.627304
ACTGCAATCATCGCAA-1	15.648957	3.3775275
ACTGCAATCCTCACCA-1	0.52426004	4.971762
ACTGCAATCGGTCTGG-1	13.666885	2.9609125
ACTGTCCAGAGGTTAT-1	-0.1113574	11.863148
ACTGTCCAGTAAAGCT-1	8.108521	15.265112
ACTGTCCAGTTCGCAT-1	7.287202	12.925624
ACTGTCCCAAGTACCT-1	11.341044	5.315846
ACTGTCCCAATCGAAA-1	13.910736	1.3270969
ACTGTCCCAATTTCGG-1	8.323347	13.449213
ACTGTCCGTACGATTC-1	-3.737554	12.9900055
ACTGTCCGTCCAAGAG-1	12.485203	4.312007
ACTGTCCGTCGCACAC-1	12.241738	4.06233
ACTGTCCGTGAGACGT-1	-4.7748013	14.030341
ACTGTCCGTGTTCAGT-1	6.2621756	14.657409
ACTGTCCGTTTATGCG-1	11.999106	5.3010015
ACTGTCCTCCATAAGC-1	-1.9434146	13.285592
ACTGTCCTCTCTATAC-1	-2.0120404	12.568213
ACTGTGAAGATCGACG-1	5.5597534	12.445628
ACTGTGACATTCACCC-1	-2.8662715	7.133935
ACTGTGAGTCTTACAG-1	-3.8170824	15.704314
ACTGTGAGTGAATATG-1	-1.4346776	-8.417905
ACTGTGAGTTTGGGTT-1	10.8957615	2.1218905
ACTGTGATCGAAATCC-1	11.655438	5.4033117
ACTTAGGAGTCGCCAC-1	15.508102	1.5559399
ACTTAGGCAAACGTGG-1	-2.263004	1.5470364
ACTTAGGCAATAGTCC-1	-0.6860279	-7.8085814
ACTTAGGGTACCCGAC-1	12.311756	3.338196
ACTTAGGGTACTGTTG-1	13.182552	2.0776775
ACTTAGGGTGTGTGTT-1	-0.87617034	14.302448
ACTTAGGTCGGTCGAC-1	12.775665	3.2003655
ACTTATCAGGGAACAA-1	11.941717	4.775958
ACTTATCCACGAGGAT-1	12.253729	2.354228
ACTTATCGTCAAGTTC-1	-0.6809257	12.648724
ACTTATCGTGAAAGTT-1	-0.52254355	11.165559
ACTTATCTCCGCGAGT-1	7.4768643	9.814132
ACTTATCTCCTGTTAT-1	6.0678077	0.9783848
ACTTATCTCTTGGCTC-1	-4.9745464	14.382468
ACTTCCGAGAGGTCAC-1	-3.837505	12.844493
ACTTCCGAGATGCTTC-1	-2.3862526	7.6620774
ACTTCCGAGCGAGTAC-1	13.026436	2.910698
ACTTCCGAGGTGCATG-1	-2.9184759	13.484928
ACTTCCGAGTAGACAT-1	-1.528331	13.602064
ACTTCCGCAAGCGATG-1	6.0197825	11.992812
ACTTCCGCATACAGAA-1	8.561363	14.061688
ACTTCCGGTCGTGGAA-1	-4.732197	5.6663065
ACTTCCGGTTCGAACT-1	9.452398	13.043394
ACTTCCGTCAAGAATG-1	2.5855422	5.9956985
ACTTCCGTCACAACCA-1	7.6535125	13.841728
ACTTCGCAGAAGCGGG-1	-4.2312384	15.495754
ACTTCGCAGACTTAAG-1	-2.4891415	-8.050927
ACTTCGCAGCTACTAC-1	-0.044790868	-7.4368606
ACTTCGCAGCTTGTGT-1	3.2424896	7.7089815
ACTTCGCAGTATAGAC-1	8.272999	14.727818
ACTTCGCGTAATCAAG-1	6.2462654	11.286028
ACTTCGCGTGCCCTTT-1	12.493997	6.795224
ACTTCGCGTGTCTTCC-1	-2.7467725	1.5453242
ACTTCGCTCCACAGGC-1	-1.8255177	3.49839
ACTTCGCTCCCGATCT-1	-0.9416377	5.430541
ACTTCGCTCCTTCTTC-1	14.488671	-1.1835628
ACTTTCAAGAATACAC-1	12.8208275	2.0244775
ACTTTCAAGCCAAGTG-1	-1.3209059	13.141976
ACTTTCAAGCGACCCT-1	12.360463	2.582366
ACTTTCAAGGCGTCCT-1	0.55387414	12.360576
ACTTTCAAGGTATCTC-1	0.3522128	-6.1049037
ACTTTCACATACATCG-1	13.076622	-1.608724
ACTTTCACATATGCGT-1	0.085044205	13.067759
ACTTTCATCGGAGATG-1	-3.1129334	7.8345575
ACTTTCATCGTTACCC-1	12.814626	1.4652885
ACTTTCATCTACGCAA-1	-3.696005	8.229376
ACTTTCATCTGGGCGT-1	1.0641061	11.0572405
ACTTTGTAGCCGAATG-1	-2.373977	14.070453
ACTTTGTAGGGCCAAT-1	3.104581	8.546247
ACTTTGTGTGCGTGCT-1	-4.740584	-8.0141325
ACTTTGTGTGGTTCTA-1	-1.8198061	13.654862
ACTTTGTGTGTTCGTA-1	-4.0176105	14.133836
AGAAATGAGCCGCACT-1	-5.479722	6.7371254
AGAAATGAGGTGATCG-1	11.363157	4.120161
AGAAATGCAAATTGGA-1	7.955068	13.389279
AGAAATGGTACAACGG-1	12.325239	1.6355114
AGAAATGGTACAAGTA-1	5.243741	15.014194
AGAAATGGTTAGGGTG-1	-2.6554742	2.7134717
AGAAATGTCGAACTCA-1	0.43390733	4.6544147
AGAAATGTCGCAGATT-1	3.7616646	2.6136801
AGAAATGTCTAATTCC-1	7.433112	12.032628
AGAACAAAGAAGATCT-1	13.827506	5.976484
AGAACAAAGAATTGCA-1	-3.056605	13.20667
AGAACAAAGCACACAG-1	-1.3128295	13.619876
AGAACAAAGCCTTGAT-1	-0.39175367	-8.049708
AGAACAAAGTGGCCTC-1	8.571847	15.092517
AGAACAACACACCAGC-1	-1.726559	6.0200305
AGAACAACACAGACGA-1	8.699656	13.909175
AGAACAACATGAGATA-1	11.7493925	3.527067
AGAACAAGTTTCGACA-1	13.530983	1.487789
AGAACAATCATCGCTC-1	-0.95895946	-8.476411
AGAACAATCGCACTCT-1	-2.6672294	11.490135
AGAACCTAGATGCGAC-1	-0.46165878	-7.441856
AGAACCTAGCCTGAAG-1	5.344963	13.40393
AGAACCTAGGCATTTC-1	-1.2452875	-7.8676405
AGAACCTAGTGGGAAA-1	-3.2113626	6.8744893
AGAACCTCAATTTCCT-1	-2.6088235	5.5987706
AGAACCTCAGCGACAA-1	3.4268653	-1.5592349
AGAACCTGTGCTATTG-1	5.503085	12.7144375
AGAACCTGTTAGTCGT-1	14.555416	-1.2211328
AGAACCTTCATTTGTC-1	13.548901	2.7277756
AGAACCTTCGCCGTGA-1	-2.6078618	14.592236
AGAAGCGAGACGCCAA-1	12.677789	3.3067393
AGAAGCGAGACTCGAG-1	-3.5252035	15.13733
AGAAGCGAGAGGCGGA-1	-1.9970325	11.711437
AGAAGCGAGCATGGGT-1	2.2625391	9.204144
AGAAGCGAGTGTTGTC-1	5.677943	11.225263
AGAAGCGCACTTGAGT-1	-0.985167	-8.05062
AGAAGCGCAGTCAACT-1	11.038088	2.3638165
AGAAGCGGTCATCAGT-1	0.16757959	13.820681
AGAAGTAAGCAACAAT-1	6.773561	14.668752
AGAAGTAAGGACAGCT-1	12.449859	2.899417
AGAAGTACAATTCGTG-1	-1.6370127	15.117418
AGAAGTACACACCTAA-1	6.053717	13.360909
AGAAGTACACACGCCA-1	1.6846825	-7.457226
AGAAGTACACCGCTGA-1	-2.9675064	7.972097
AGAAGTACACTGCACG-1	2.2428503	5.4532013
AGAAGTACAGACACCC-1	-1.8640501	14.538236
AGAAGTACAGGCGATA-1	13.157708	6.325456
AGAAGTAGTCTTAGTG-1	5.2519183	14.281442
AGAAGTAGTGATGAAT-1	2.8849595	1.4723345
AGAAGTAGTGCAATAA-1	0.53144133	12.645832
AGAAGTAGTTCACGAT-1	-0.15555498	6.0163636
AGAAGTAGTTCAGCGC-1	-3.1610427	14.943567
AGAAGTAGTTGGATCT-1	12.618158	2.4935863
AGAAGTATCGCCTCTA-1	13.307207	5.4178553
AGAAGTATCTCTATGT-1	13.1692505	5.6589746
AGACAAAAGCCTTGAT-1	7.5667396	12.397526
AGACAAAAGGGACCAT-1	-1.9911987	13.302256
AGACAAAAGGTATCTC-1	-1.1826353	-7.937737
AGACAAAAGTCCTGCG-1	13.789379	2.6423755
AGACAAAAGTTCGGTT-1	5.730235	13.491843
AGACAAAAGTTGCGCC-1	12.575189	4.6009564
AGACAAACACCCAAGC-1	2.7605429	-4.8636436
AGACAAACACTAGGCC-1	-2.0363626	12.715747
AGACAAACAGACTGCC-1	-4.0941467	11.685719
AGACAAAGTTCGAGCC-1	-4.0310655	13.990379
AGACAAATCATTCGTT-1	0.21715862	-7.5724974
AGACAAATCGACGTCG-1	4.8261714	-4.6820445
AGACAAATCGGCTTGG-1	-2.4308202	-9.268482
AGACAAATCTGCGGGT-1	3.9719958	5.637501
AGACAAATCTTACACT-1	8.183696	7.375829
AGACACTAGACAAGCC-1	-1.6523204	7.176272
AGACACTAGATAGCTA-1	13.116173	0.39050826
AGACACTAGCGCCATC-1	11.842615	4.2087774
AGACACTAGGATTCAA-1	11.5696945	3.5162535
AGACACTCATGGTGGA-1	-3.1861234	15.546689
AGACACTCATTGCTGA-1	-1.6142095	5.494066
AGACACTGTCGCAACC-1	12.702919	5.54172
AGACACTTCGGTCGGT-1	13.508845	5.559179
AGACACTTCGTCCTCA-1	-5.7863173	12.65854
AGACACTTCTCACTCG-1	2.5111341	1.7649041
AGACAGGAGAACCCGA-1	-3.43667	2.4884522
AGACAGGAGATCCTAC-1	1.2081573	-6.4808145
AGACAGGCAAAGGCAC-1	-0.4286109	12.024835
AGACAGGCACGGAAGT-1	4.715236	12.923168
AGACAGGGTAACACGG-1	14.980695	1.3875706
AGACAGGGTAAGTCAA-1	0.6565174	12.111577
AGACAGGGTATATGGA-1	6.588539	13.382554
AGACAGGTCATAGAGA-1	-3.90501	12.041709
AGACAGGTCATGGCCG-1	-0.44784665	4.8155413
AGACAGGTCCAGCACG-1	12.76239	4.0173783
AGACAGGTCTCATGCC-1	13.414325	0.57423097
AGACAGGTCTTGGTCC-1	-4.7542973	12.44988
AGACCATAGAGTGTGC-1	1.5199425	2.0295813
AGACCATCACAAACGG-1	10.769838	2.1200328
AGACCATCACAGTCCG-1	-0.88380194	2.637088
AGACCATCATGACCCG-1	-4.406131	12.895771
AGACCATGTTTCGTTT-1	13.457876	3.6820018
AGACCATTCGGCTGAC-1	-2.05828	-8.388256
AGACCATTCTTCCCAG-1	7.2308846	15.314027
AGACCCGAGTGGAAGA-1	-3.4749897	5.9898887
AGACCCGCACGGAAGT-1	1.7229091	8.567341
AGACCCGCATTCCTCG-1	11.430363	3.689055
AGACCCGCATTGAAAG-1	2.5490148	1.1568767
AGACCCGGTGAAGCGT-1	-3.8483346	15.436214
AGACCCGTCATCGCCT-1	-2.5687008	13.091592
AGACTCAGTAACGGTG-1	-4.159609	13.579977
AGACTCAGTAGATTAG-1	-2.363389	2.9295766
AGACTCAGTGAGACCA-1	11.594418	4.929069
AGACTCAGTGGAGGTT-1	8.250781	12.180988
AGACTCATCTGGGATT-1	-2.4180243	-8.558864
AGAGAATAGCACACAG-1	14.311341	-0.5678696
AGAGAATAGGATCACG-1	1.912235	8.313422
AGAGAATAGGTAAGAG-1	13.628204	-2.0856783
AGAGAATCACAACCGC-1	-7.8990955	8.313465
AGAGAATCATGCGGTC-1	8.645083	7.9774237
AGAGAATGTGATCATC-1	4.420246	6.044643
AGAGAATGTGATTAGA-1	15.277295	4.106103
AGAGAATGTTCGTAAC-1	-2.9944758	14.981159
AGAGAATTCACCTTGC-1	11.109562	4.8435035
AGAGAGCAGAGAGAAC-1	-3.3190851	15.361248
AGAGAGCAGTAGATCA-1	6.8279734	13.27974
AGAGAGCAGTGGACGT-1	6.6815343	11.780492
AGAGAGCCAAGTATAG-1	-2.471954	7.5166354
AGAGAGCCAATTCTTC-1	13.6863365	3.1205323
AGAGAGCCACCCTCTA-1	5.678938	15.1307335
AGAGAGCCACGATTCA-1	-1.428719	-7.882923
AGAGAGCCAGCTGCCA-1	-5.046675	15.436576
AGAGAGCCAGGACATG-1	-2.1602159	-7.6101193
AGAGAGCCATAAGCAA-1	15.240509	5.3369966
AGAGAGCCATCGAGCC-1	-1.235794	3.5739453
AGAGAGCCATTCACCC-1	-8.444078	7.2590847
AGAGAGCCATTCATCT-1	14.926309	0.85705453
AGAGAGCGTCAAAGCG-1	0.4025824	-8.411143
AGAGAGCTCAGCTAGT-1	0.08248843	11.952621
AGAGAGCTCCCAATAG-1	6.272129	14.4038925
AGAGAGCTCCTCGCAT-1	3.264783	5.948502
AGAGAGCTCTAGAACC-1	-3.9018707	13.16273
AGAGAGCTCTTCGATT-1	5.223151	14.041942
AGAGAGCTCTTCTGTA-1	6.256194	14.353789
AGAGCAGCAATATCCG-1	-2.3079536	13.304358
AGAGCAGCACACAGAG-1	5.6061335	10.199629
AGAGCAGCACAGGATG-1	-0.677082	14.456803
AGAGCAGGTGTTCCAA-1	-2.5443122	14.288531
AGAGCAGTCCATCACC-1	-3.057005	8.117458
AGAGCAGTCGAATCCA-1	0.8848698	-8.041229
AGAGCCCAGCGCCTTG-1	13.152444	1.671918
AGAGCCCCACGGTCTG-1	6.115305	6.5936837
AGAGCCCTCGCCTATC-1	-2.003496	5.6074233
AGATAGAAGAGGACTC-1	-4.104176	1.7468328
AGATAGAAGTGCAACG-1	13.694581	1.2611
AGATAGACAAGGAGTC-1	-4.728075	14.300024
AGATAGACAGCAGGAT-1	11.679473	3.1838796
AGATAGAGTACAAAGT-1	-0.25125238	13.600923
AGATAGAGTTAAGCAA-1	-1.9389833	14.648722
AGATAGATCACAAGAA-1	-3.3212292	13.848071
AGATAGATCCTCACGT-1	-3.87249	7.22083
AGATCCAAGAGCAAGA-1	-3.0869303	15.241068
AGATCCAAGTTCCGTA-1	13.587063	-0.9224619
AGATCCACAACACGAG-1	15.804775	1.0896893
AGATCCACACTAAACC-1	0.28734976	-7.2181354
AGATCCACACTATGTG-1	-2.5972383	13.83253
AGATCCACAGGCCTGT-1	-0.7299797	4.6687417
AGATCCACAGTGAGCA-1	13.281768	4.8201737
AGATCCACATGACGTT-1	15.367724	1.806599
AGATCCAGTCCGATCG-1	5.087452	7.6467767
AGATCCAGTCCTTAAG-1	-4.5848336	5.195789
AGATCCAGTGGCTCTG-1	2.475429	5.792151
AGATCCATCCAACTAG-1	-0.37342694	10.841266
AGATCGTCAATGAACA-1	-2.009337	6.2954006
AGATCGTCACATATGC-1	-2.2809165	13.304613
AGATCGTCACCTTCGT-1	6.038141	12.668235
AGATCGTCAGCCGTTG-1	4.9559655	-4.6525908
AGATCGTGTACAAGCG-1	0.9718525	11.9969
AGATGAAAGCATCGAG-1	9.163855	5.692519
AGATGAAAGTGATAGT-1	-2.6081364	14.029927
AGATGAAAGTTGAAAC-1	4.642153	2.5242274
AGATGAACATTCGGGC-1	-0.97174054	13.739623
AGATGAAGTCACCGCA-1	8.4204235	13.978568
AGATGAAGTCTTTCTA-1	12.975312	3.9372516
AGATGAAGTTCGATTG-1	14.702573	2.8846672
AGATGAATCCATCACC-1	-0.7854125	12.578437
AGATGCTAGGCCTAGA-1	8.53042	13.370129
AGATGCTAGTTGCGCC-1	-5.3259206	5.8011327
AGATGCTCAGCATACT-1	12.1376505	1.8467116
AGATGCTCATAGCACT-1	6.5075264	13.183966
AGATGCTGTAGGCAAC-1	4.8909464	13.382231
AGATGCTGTCTACAAC-1	12.427077	3.6870341
AGATGCTTCGAGAATA-1	-1.5891382	-8.160612
AGCATCAAGAAGTGTT-1	12.694177	3.9627109
AGCATCAAGCCTAGGA-1	8.96476	13.890829
AGCATCAAGGCCCGTT-1	6.554174	7.9165664
AGCATCAAGGTCCGAA-1	7.3926444	14.321625
AGCATCAAGTAGTCAA-1	13.453569	3.1235752
AGCATCACAAATCGGG-1	-2.2709124	4.452065
AGCATCATCTGGGTCG-1	-1.7558385	14.272609
AGCCAATAGTTCCGTA-1	-3.6911519	-6.38866
AGCCAATCAAATCAGA-1	13.003652	2.631385
AGCCAATCAACAGAGC-1	-3.7453997	14.702897
AGCCAATCATCCGGCA-1	1.535734	1.4181414
AGCCAATGTGTTCCAA-1	11.878706	5.2444577
AGCCAATGTTGCCAAT-1	9.385239	11.602978
AGCCACGAGGAGATAG-1	-1.056601	14.672612
AGCCACGAGGTTGACG-1	13.167243	-1.876393
AGCCACGAGTGCCAGA-1	-0.48440245	12.646752
AGCCACGCACCATATG-1	11.771162	4.110636
AGCCACGCAGAATGTA-1	12.016145	5.686585
AGCCACGGTGCGACAA-1	-4.1271176	14.918126
AGCCACGTCTCTATAC-1	13.641476	3.801053
AGCCAGCAGAGGTTAT-1	0.7170245	-6.723265
AGCCAGCAGTACAACA-1	2.5731668	4.783532
AGCCAGCAGTCATTGC-1	13.25906	0.5166749
AGCCAGCCAATAGTCC-1	-5.2372875	12.512793
AGCCAGCCATACTGTG-1	0.096876234	-7.72735
AGCCAGCGTAAGGCTG-1	-0.50596166	11.741111
AGCCAGCGTAATACCC-1	5.547229	-4.3716784
AGCCAGCGTACCGCGT-1	0.21463452	-6.745639
AGCCAGCGTGCAATGG-1	-4.5401697	14.887918
AGCCAGCTCGAACGCC-1	12.158427	3.0887377
AGCGATTAGAATCGAT-1	8.595674	9.482035
AGCGATTAGGACAACC-1	13.5531025	2.0855834
AGCGATTAGGGAGGGT-1	1.3394945	4.5971885
AGCGATTAGGGCGAAG-1	13.103607	1.1561632
AGCGATTCAAATGGCG-1	-2.2701685	14.412635
AGCGATTCAGCTGAGA-1	5.7614098	13.570368
AGCGATTCATTGGATC-1	-1.8623105	8.05537
AGCGATTGTACCTAGT-1	10.182266	2.0445547
AGCGATTTCCATAGGT-1	13.459981	4.248638
AGCGATTTCGCATGAT-1	14.70693	1.9442325
AGCGATTTCTCATGCC-1	13.044466	0.931725
AGCGATTTCTGATGGT-1	-2.4696307	7.021475
AGCGCCAAGCAGGCTA-1	14.437889	-0.40500006
AGCGCCAAGCCGTTAT-1	15.0976925	3.4419389
AGCGCCAAGGAATCGC-1	-3.4414735	12.932243
AGCGCCACAAGAGCTG-1	-2.121093	14.71183
AGCGCCACAGACATCT-1	14.578417	0.031309344
AGCGCCACATACTGTG-1	13.748742	1.5739511
AGCGCCACATCCGAAT-1	13.323074	2.3526053
AGCGCCAGTCAGGTAG-1	-0.19573718	-7.5360427
AGCGCCAGTGGTCTAT-1	9.147605	7.6912065
AGCGCCAGTTTACTTC-1	-1.681058	5.336386
AGCGCCATCCGTAATG-1	-0.45554876	12.358002
AGCGCCATCGAGAACG-1	10.301577	5.141458
AGCGCCATCGCAGAGA-1	-1.1189386	-7.0160885
AGCGCCATCTCAACCC-1	-1.2273653	12.778774
AGCGCTGAGACATCAA-1	6.344195	14.601418
AGCGCTGAGCCTTCTC-1	0.74446356	0.72170895
AGCGCTGAGCGCCCAT-1	-0.96604156	-6.919551
AGCGCTGGTGGTGATG-1	12.320101	2.4879732
AGCGCTGTCGTCCTCA-1	13.685123	4.572606
AGCGCTGTCTCTATAC-1	-2.4117315	13.5972
AGCGTATAGCATTGAA-1	13.05402	4.0351415
AGCGTATAGCTGTTCA-1	11.753205	4.5078955
AGCGTATCACTTACAG-1	-3.4071712	15.194972
AGCGTATCATTGGGAG-1	-0.35463372	13.753897
AGCGTATTCAGTCAGT-1	-0.89598274	7.229453
AGCGTATTCGGACTTA-1	-1.6141144	-7.7637477
AGCGTCGAGAACGTGC-1	-2.118528	4.3434753
AGCGTCGCAATACGAA-1	1.1789694	4.4051824
AGCGTCGGTTATGTCG-1	0.9987365	11.659443
AGCTACAAGAGGTATT-1	-1.4795067	13.865829
AGCTACAAGTCGCGAA-1	12.986715	1.9092462
AGCTACACAATTGCGT-1	8.9591055	7.114925
AGCTACACATATGCGT-1	5.5358176	13.94363
AGCTACAGTAATACCC-1	-5.2722354	13.993945
AGCTACAGTTCAGGTT-1	12.014919	3.3673165
AGCTACAGTTTACGAC-1	-4.243261	-7.7297454
AGCTCAAAGCCTGCCA-1	13.661623	-0.38725126
AGCTCAAAGCGAGAAA-1	12.82072	2.2112339
AGCTCAAAGTACAGCG-1	10.602234	7.1714063
AGCTCAACAGTGTGGA-1	11.069694	3.7773385
AGCTCAAGTAACACGG-1	-4.6340094	6.980346
AGCTCAAGTCACCCTT-1	11.742192	3.3910546
AGCTCAATCAAATGCC-1	13.075692	-1.9170799
AGCTCAATCAGCGGAA-1	1.9731531	8.322317
AGCTCAATCCTCTAAT-1	-1.8106407	12.896662
AGCTCAATCGCTCTCA-1	6.0805554	12.770519
AGCTCAATCGGCCTTT-1	-2.697861	13.373527
AGCTTCCAGCACTAGG-1	5.029535	5.8302507
AGCTTCCCAGACAAAT-1	12.261939	-2.6981802
AGCTTCCCAGGCTTGC-1	14.30706	0.46082786
AGCTTCCCAGTCAGAG-1	14.672104	-0.3572428
AGGAAATAGAGATGCC-1	5.2172127	11.136594
AGGAAATAGGGTACGT-1	-0.4401585	-8.69435
AGGAAATCACCTCGTT-1	-2.1194284	14.971267
AGGAAATCAGAGGTTG-1	14.094062	3.7028787
AGGAAATCAGCACAAG-1	2.8920832	7.828027
AGGAAATGTCTGTCCT-1	11.645859	4.028339
AGGAAATTCAACCTTT-1	12.571937	2.721433
AGGAAATTCCACAGCG-1	-2.660841	-6.3604474
AGGAAATTCCCGATCT-1	-3.0017884	-8.034001
AGGAAATTCGTACCTC-1	7.384408	10.730255
AGGAAATTCTTCGGAA-1	-1.3939735	12.52459
AGGAATAAGAAGGGAT-1	-4.7790847	6.5873303
AGGAATACAACCACAT-1	-8.392417	7.405299
AGGAATACACCCTAAA-1	5.8408895	12.2644205
AGGAATACAGTCAACT-1	-2.3151085	-9.060818
AGGAATAGTACCCAGC-1	-1.0332923	-8.627321
AGGAATATCGTAGTCA-1	-2.401002	12.364611
AGGAATATCTCCATAT-1	0.62155	8.060009
AGGAATATCTGGACCG-1	12.002032	5.121316
AGGAATATCTGGAGAG-1	-0.08231828	13.999907
AGGAATATCTTCCAGC-1	13.845495	4.9942684
AGGACGAAGTAAACTG-1	-2.8548872	8.179237
AGGACGACAATCCAGT-1	10.776261	5.110941
AGGACGAGTCATTCCC-1	3.5312862	1.7369592
AGGACGAGTCTGCCTT-1	8.186573	14.224843
AGGACGATCATGGTAC-1	5.8389792	15.454907
AGGACGATCCGAAATC-1	5.9760046	11.8566475
AGGACGATCCGCATAA-1	5.1589165	14.195888
AGGACGATCTGAGAAA-1	12.135259	3.9277487
AGGACTTAGATGAACT-1	10.672481	2.8543792
AGGACTTAGCCGATCC-1	13.593463	2.3104246
AGGACTTCAACCCTAA-1	15.06103	5.771984
AGGACTTCAACGGCTC-1	8.533052	11.025791
AGGACTTCACTTCCTG-1	-5.3639526	13.608882
AGGACTTCATATCGGT-1	4.7786474	11.449798
AGGACTTGTAGATCGG-1	0.7051213	12.137399
AGGACTTGTCATAAAG-1	0.88555044	11.208212
AGGACTTTCAACCGAT-1	-3.6132872	13.318116
AGGACTTTCAGGAAAT-1	0.10096979	13.381068
AGGACTTTCCTCATAT-1	-4.420792	13.555903
AGGACTTTCGTCGCTT-1	-4.654798	-6.6602197
AGGAGGTAGGCCTTGC-1	-1.3644547	-8.714545
AGGAGGTAGGTGCCAA-1	10.8499565	6.350556
AGGAGGTAGTAAGAGG-1	12.079255	5.129167
AGGAGGTAGTTACGGG-1	7.8585997	10.234277
AGGAGGTCACGACCTG-1	-5.014231	13.906277
AGGAGGTCACGGTGAA-1	4.8303876	-3.644723
AGGAGGTCAGAACTAA-1	12.8815565	3.8795183
AGGAGGTCAGCATCTA-1	2.2349675	-6.704912
AGGAGGTGTACAGTCT-1	-2.024992	7.9521866
AGGAGGTGTCATACCA-1	5.354938	-3.9235198
AGGAGGTTCCCGAGTG-1	13.708154	4.547316
AGGAGGTTCGTACACA-1	6.53108	12.0788355
AGGAGGTTCTCGACCT-1	7.661619	7.903531
AGGATAACAGCGTTGC-1	11.975566	6.093143
AGGATAACATGGCACC-1	-4.216846	-7.120145
AGGATAACATGGTACT-1	-1.0972968	11.766991
AGGATAAGTTACCTGA-1	13.886589	-0.035643246
AGGATAAGTTTAGTCG-1	-5.8523526	5.977479
AGGATAATCAAATGCC-1	2.8067446	5.8872805
AGGATAATCATGCCCT-1	12.526867	-2.4563308
AGGATAATCTCATGCC-1	0.4264818	12.567217
AGGATCTAGGACTTCT-1	-1.8183312	5.4441724
AGGATCTGTACTAGCT-1	14.05718	2.379616
AGGATCTGTATATGGA-1	-3.3589287	1.9984051
AGGATCTGTTGCTCAA-1	-2.547979	-7.335409
AGGCATTGTATCAGGG-1	-0.93080235	13.768014
AGGCATTGTATCGCGC-1	11.037561	5.9997287
AGGCATTGTGGCATCC-1	-3.9635725	6.0248103
AGGCATTGTTTCGGCG-1	14.07262	-0.14578281
AGGCATTTCGAACCAT-1	-0.47495544	-7.0535927
AGGCATTTCTCCGATC-1	13.572233	-1.1557245
AGGCCACAGGCCACTC-1	6.3248243	12.527697
AGGCCACCAAGATTGA-1	8.770617	7.6922174
AGGCCACCAAGCACCC-1	-1.3489678	6.056613
AGGCCACCAGAGGACT-1	12.896535	6.3430157
AGGCCACGTACCTAAC-1	12.384942	5.4097304
AGGCCACGTCAACCTA-1	10.668829	4.82289
AGGCCACGTGGCAGAT-1	-3.461242	-8.582062
AGGCCACTCACCACAA-1	14.639197	-0.40982994
AGGCCACTCACCTCTG-1	-3.6225646	13.271175
AGGCCACTCGCCAACG-1	7.471142	9.934111
AGGCCACTCTCACCCA-1	9.738568	13.6636305
AGGCCACTCTCGTGGG-1	5.990147	14.0195465
AGGCTGCCAAAGGCTG-1	14.836232	5.9493656
AGGCTGCCACGCAGTC-1	8.29893	13.8112755
AGGCTGCCACGGGTAA-1	-4.771531	-7.7112913
AGGCTGCGTACAAAGT-1	-1.2349441	-9.128117
AGGCTGCGTACTGCCG-1	16.277288	2.6461017
AGGCTGCGTTGCTAGT-1	-5.427104	5.4349184
AGGCTGCTCATTCACT-1	-3.0806534	12.898674
AGGCTGCTCGGTAACT-1	2.0371804	-5.3801603
AGGGAGTCAAAGCAAT-1	-2.0851142	-8.513671
AGGGCCTAGCGCTTCG-1	6.799142	12.616332
AGGGCCTAGTGGAAGA-1	2.4913564	4.0695496
AGGGCCTCAATTCTTC-1	-5.849692	13.962707
AGGGCCTCATGAATAG-1	14.56594	5.3961287
AGGGCCTGTCCCTGAG-1	-1.721867	13.693865
AGGGCCTGTTTCACTT-1	-3.7968922	13.327961
AGGGCCTTCGATACGT-1	7.6046557	13.149857
AGGGCTCAGCCGTTGC-1	9.390432	5.5118146
AGGGCTCAGCGCTGCT-1	6.0475774	12.687572
AGGGCTCAGCTACTAC-1	-0.8689502	12.92365
AGGGCTCAGGTCTGGA-1	-5.14838	5.928229
AGGGCTCAGTACCATC-1	15.184726	3.7501996
AGGGCTCAGTAGATCA-1	-1.0006038	-8.382341
AGGGCTCCAAGGATGC-1	-3.0608947	-8.925204
AGGGCTCCAGACTCTA-1	0.79568285	12.473511
AGGGCTCGTTCTCCTG-1	-0.7554567	7.0353966
AGGGCTCTCACACCCT-1	-5.1880302	13.513694
AGGGCTCTCTATCGCC-1	-5.4207788	5.636882
AGGGCTCTCTCTGGTC-1	4.6759696	8.30447
AGGGCTCTCTGGGCCA-1	-2.6518595	-7.9611225
AGGGTCCCAAGTTTGC-1	-2.0956953	15.256976
AGGGTCCCACATATGC-1	-5.3901215	11.415851
AGGGTCCGTGAGGATC-1	5.14846	7.867521
AGGGTCCGTTGGGCCT-1	-1.1649613	-8.787726
AGGGTCCTCGTTCTCG-1	3.6286986	-2.7143192
AGGGTGAAGATGACAT-1	2.324479	2.4928076
AGGGTGAAGCACCAGA-1	14.434274	3.2931533
AGGGTGACAATAAGGT-1	0.4337041	3.5580933
AGGGTGACACAAGCAG-1	1.1984904	-7.0858603
AGGGTGAGTACCCGAC-1	-2.682425	-8.052713
AGGGTGAGTATGGTAA-1	0.13747065	3.403869
AGGGTGAGTGTGCCTG-1	-3.0971794	14.930291
AGGGTGAGTTGCAACT-1	-2.7976694	8.024483
AGGGTGATCATGCGGC-1	11.963115	2.5674765
AGGGTTTAGACTTCAC-1	12.942218	2.690715
AGGGTTTAGATCGGTG-1	12.475638	6.0965195
AGGGTTTAGGACTTCT-1	-1.2266966	-8.701154
AGGGTTTGTACTAAGA-1	6.504788	9.140233
AGGGTTTGTAGACAGC-1	0.030884076	12.74947
AGGGTTTGTAGTTCCA-1	-3.777777	15.159237
AGGGTTTGTGATGGCA-1	-1.1132975	0.87721175
AGGGTTTTCAAGTCGT-1	12.539239	6.723038
AGGGTTTTCAGCTCTC-1	15.002749	1.7632208
AGGGTTTTCATTCGTT-1	14.0258255	3.5909064
AGGGTTTTCGTTCATT-1	8.098636	12.6826935
AGGGTTTTCTGATGGT-1	-0.3550795	6.9703135
AGGTAGGAGCTATCTG-1	5.28907	15.219803
AGGTAGGAGGTAAGTT-1	10.675682	4.4877357
AGGTAGGAGTCCGCCA-1	-2.3434193	15.330188
AGGTAGGAGTGAATAC-1	8.503778	8.996
AGGTAGGCAAGAATGT-1	2.7565572	5.6209664
AGGTAGGCACAGCCTG-1	6.1940293	14.241777
AGGTAGGCAGTAACGG-1	-1.2597643	6.0882998
AGGTAGGCATTCACAG-1	-0.64591944	6.4714804
AGGTAGGGTATCGTTG-1	0.5133916	12.227056
AGGTAGGTCCAGTTCC-1	6.2737527	13.672271
AGGTCATAGTGAACAT-1	13.477174	5.1505003
AGGTCATAGTTAGTAG-1	6.405224	12.604316
AGGTCATCAATTCTTC-1	13.834495	3.3981044
AGGTCATCATTACTCT-1	1.7721844	-6.4838924
AGGTCATGTAACGGTG-1	-3.1986623	1.363735
AGGTCATGTAATGCTC-1	1.1894685	10.50665
AGGTCATGTACAGCGA-1	-5.9004765	5.868777
AGGTCATGTGGCGCTT-1	8.354556	8.734692
AGGTCATTCACTTCTA-1	-0.35032165	5.412978
AGGTCATTCATGAGAA-1	1.2226002	-6.7876925
AGGTCATTCTCCGTGT-1	-0.8463967	12.1307335
AGGTCATTCTGAGATC-1	13.309368	5.7664313
AGGTCATTCTTAAGGC-1	13.104671	3.1757307
AGGTCTAAGCATTGAA-1	11.569354	1.1995305
AGGTCTAAGCGCCTTG-1	8.101955	13.754819
AGGTCTAAGGCTTAAA-1	13.302421	2.2691963
AGGTCTAGTCCCAAAT-1	3.3543487	-1.1118941
AGGTCTAGTTCTCGCT-1	6.0493846	12.778611
AGGTCTATCCATAGAC-1	6.2159038	14.737248
AGGTCTATCGAAGTGG-1	5.4653563	12.239134
AGGTCTATCGAGCCAC-1	-3.898579	15.375973
AGGTGTTAGAAATGGG-1	-3.5278747	13.80841
AGGTGTTAGAGAGGTA-1	11.141057	5.809642
AGGTGTTAGAGCTTTC-1	-3.7127652	-7.5842814
AGGTGTTAGATACATG-1	7.3594284	10.171894
AGGTGTTAGTGGCCTC-1	-1.6831366	13.573033
AGGTGTTCACTACACA-1	5.64774	15.077105
AGGTGTTCAGTAGTTC-1	10.179328	1.6603258
AGGTGTTCAGTGGCTC-1	4.8802743	12.195311
AGGTGTTGTCTAGTGT-1	0.11659026	14.993151
AGGTGTTGTTCCTAAG-1	12.637347	5.944094
AGGTGTTTCACAACCA-1	9.150651	5.9665036
AGGTGTTTCTGAGGTT-1	-1.3375437	12.7385845
AGGTTACAGCCTCACG-1	-0.61285067	3.067219
AGGTTACAGGATCATA-1	-0.13987009	-7.964735
AGGTTACCAAACAGGC-1	1.0408286	11.17721
AGGTTACCACACCGAC-1	15.43201	4.1586466
AGGTTACCACAGCCAC-1	12.662675	-2.0070972
AGGTTACGTCCTGTCT-1	-3.4647524	14.611434
AGGTTACGTGCTGATT-1	8.385304	8.87599
AGGTTACTCCATACAG-1	1.9048574	-6.6462955
AGGTTACTCGGTTCAA-1	-1.2224668	-7.6230645
AGGTTACTCTCTGGTC-1	-0.9894309	15.115818
AGGTTGTAGGGCCCTT-1	14.938526	5.0249753
AGGTTGTAGGTTCATC-1	0.311645	11.931203
AGGTTGTCAAATGGAT-1	8.441213	9.426712
AGGTTGTCACCTCTGT-1	-4.5399857	14.164144
AGGTTGTGTCAGCGTC-1	12.697494	2.3771093
AGGTTGTGTGCCTAAT-1	12.7642565	4.891769
AGGTTGTTCAAGGCTT-1	-1.7293892	-7.3542614
AGGTTGTTCGAGCTGC-1	-5.076314	15.210673
AGGTTGTTCGGTAGGA-1	0.14421715	13.192034
AGGTTGTTCGTAGGAG-1	-1.8967843	-8.279212
AGGTTGTTCGTTATCT-1	-2.6181679	14.862691
AGTAACCAGCAAGTCG-1	14.020115	3.7560365
AGTAACCGTACACGTT-1	13.001672	4.987721
AGTAACCGTCGTACAT-1	8.414038	0.048730973
AGTAACCGTCTACAGT-1	-0.2885214	-6.8405247
AGTAACCGTGCAGTGA-1	-2.5119305	6.373302
AGTAACCGTTACGATC-1	4.304953	2.936292
AGTAACCGTTCATCGA-1	12.466021	2.9328501
AGTAACCGTTCTCAGA-1	6.004529	14.4442425
AGTAACCTCGCTGCGA-1	11.676672	5.0777335
AGTAACCTCGTTCTCG-1	13.787642	2.685723
AGTAACCTCTTCGATT-1	5.408532	14.197797
AGTAACCTCTTCTGTA-1	13.995273	-0.55265033
AGTACCAAGGTAATCA-1	-0.51021576	7.304132
AGTACCAAGTATAGAC-1	4.505803	2.7522953
AGTACCAAGTTGAATG-1	5.8366365	13.518305
AGTACCACAATCCAGT-1	-0.9638558	3.181382
AGTACCACAATGGCAG-1	12.686617	4.9421406
AGTACCACACTACCGG-1	13.407952	4.951088
AGTACCACAGCCCACA-1	12.509164	3.6521528
AGTACCAGTCAGTCGC-1	8.629347	14.6598015
AGTACCAGTCCCGGTA-1	3.0138915	8.235935
AGTACCAGTCCGGACT-1	5.2763658	15.007505
AGTACCAGTTGTAGCT-1	5.6142645	12.564808
AGTACCATCCCGAATA-1	-5.654186	5.72533
AGTACTGAGATGGCAC-1	10.151915	4.063694
AGTACTGCATTGGCAT-1	-1.2333186	-8.70638
AGTACTGGTCCAAATC-1	11.453902	3.5273511
AGTACTGGTGCCTATA-1	12.256333	-0.35203502
AGTACTGTCACTGATG-1	0.59154075	13.2897005
AGTACTGTCCGCATAA-1	3.136032	8.529368
AGTACTGTCTAGCATG-1	-3.2416956	7.9654346
AGTAGCTAGAGAAGGT-1	-2.616277	3.6953652
AGTAGCTCATCCGCGA-1	12.948094	2.3797593
AGTAGCTGTATGTCTG-1	13.081369	3.810751
AGTAGCTGTCCCTGTT-1	6.1690216	15.566316
AGTAGCTGTCGACTGC-1	-0.30711052	3.4473152
AGTAGCTGTGAGCGAT-1	-1.6757256	13.148378
AGTAGCTGTGAGGATC-1	-0.5430292	13.158777
AGTAGCTTCGGACCAC-1	1.325318	6.256593
AGTAGCTTCTGATGGT-1	4.2311044	2.6853
AGTAGCTTCTGCGGGT-1	-5.192722	5.391681
AGTAGCTTCTGGCCAG-1	13.061641	4.7273717
AGTAGCTTCTGTACAG-1	14.997208	4.074692
AGTAGTCAGACGGTTG-1	-5.4074597	12.721133
AGTAGTCAGTCACAGG-1	12.125263	4.932021
AGTAGTCGTAGAGATT-1	7.374553	14.903938
AGTAGTCGTGCTCGTG-1	4.5536227	-3.265869
AGTAGTCGTGGAGAAA-1	12.162818	4.0276265
AGTAGTCGTTTGAAAG-1	13.634048	2.4388154
AGTAGTCTCCAACTAG-1	-2.1679308	7.8557844
AGTCAACAGCATGCAG-1	4.9498134	8.29462
AGTCAACCACGTCGGT-1	-5.3000154	10.800891
AGTCAACGTCCATACA-1	0.24500673	-8.028156
AGTCAACGTCCTGGTG-1	14.858472	0.07936655
AGTCAACGTTCTCTAT-1	1.0793309	4.576662
AGTCAACTCTAGACAC-1	7.5676074	15.266282
AGTCACAAGAGGTATT-1	5.003773	8.145684
AGTCACAAGGGCATGT-1	-1.5115733	5.41865
AGTCACAAGTATGAGT-1	5.9618177	15.183873
AGTCACACAAAGACGC-1	-1.5317277	5.4120913
AGTCACACAAGGAGTC-1	8.081246	9.511955
AGTCACACAATTGCTG-1	4.5416274	12.650215
AGTCACACACAGTCAT-1	13.478468	-2.0174649
AGTCACACACGCAGTC-1	-1.573858	12.857706
AGTCACACAGATAAAC-1	13.177612	5.92224
AGTCACACATCTTAGG-1	-2.9409485	7.2451763
AGTCACACATTACGGT-1	13.965498	0.8988586
AGTCACAGTAGCTCGC-1	9.132764	13.875912
AGTCACAGTGACTCTA-1	-2.12528	15.264345
AGTCACATCACCTCAC-1	-3.4450865	-8.632641
AGTCACATCGCTTACC-1	11.0004635	3.4499416
AGTCACATCTACTATC-1	1.0628692	10.75641
AGTCACATCTCTCTTC-1	13.464347	4.1575303
AGTCACATCTGTAAGC-1	14.335971	3.6186662
AGTCATGAGCAACTCT-1	-1.1124104	4.7915716
AGTCATGAGCGTGTCC-1	11.704516	2.6103866
AGTCATGAGGTGCTTT-1	-4.5082316	6.49051
AGTCATGAGTCTAACC-1	5.081017	14.746044
AGTCATGCATCGCTAA-1	13.147618	5.167971
AGTCATGGTCCGTTTC-1	13.864465	2.1764944
AGTCATGGTCTTCGAA-1	6.7658625	13.622774
AGTCATGTCGTGACTA-1	12.45269	5.986919
AGTCTCCCATTGAAAG-1	-1.9091034	13.924965
AGTCTCCGTCTTGCGG-1	13.877374	2.7930806
AGTCTCCGTTCTTAGG-1	12.838858	2.9215868
AGTCTCCTCGGAGTGA-1	6.8552113	11.824022
AGTGACTAGCGTGTTT-1	-1.5728962	3.3628466
AGTGACTAGGTTCACT-1	-1.618021	5.950676
AGTGACTGTTCTTGCC-1	-4.239687	-8.158352
AGTGACTTCTGCGGCA-1	7.2461753	9.449518
AGTGATCAGGTGAGCT-1	-2.015946	12.70016
AGTGATCAGTGGAATT-1	-4.9598913	6.0878096
AGTGATCGTAGATGTA-1	4.642553	-3.255806
AGTGCCGAGCAGCACA-1	-2.6571894	-6.140753
AGTGCCGAGCCTCACG-1	-1.6423663	13.926962
AGTGCCGCACCAGGTC-1	14.900025	-0.7342523
AGTGCCGCACTATGTG-1	-1.9755635	14.650627
AGTGCCGCATTCAGGT-1	-0.21086015	12.47109
AGTGCCGGTAGTATAG-1	-1.1744186	12.989555
AGTGCCGGTCGCAGTC-1	3.9523246	2.1646433
AGTGCCGGTCTAACTG-1	-2.041966	15.224718
AGTGCCGGTGAACGGT-1	6.1399746	14.077157
AGTGCCGGTTAGAAGT-1	-1.7873558	13.246789
AGTGCCGTCAATCTTC-1	0.11410802	4.1098266
AGTGTTGAGCAAGTCG-1	-3.7729294	13.120776
AGTGTTGAGGCTTCCG-1	-3.9902477	14.136755
AGTGTTGAGTCATGGG-1	-4.216907	15.023348
AGTGTTGAGTCTGGAG-1	-2.5060651	8.1484995
AGTGTTGAGTGACCTT-1	-0.7936259	6.3280506
AGTGTTGAGTGGAATT-1	14.060698	-1.6085544
AGTGTTGAGTGTTCCA-1	-2.3859792	12.312976
AGTGTTGCACAGACGA-1	15.318373	5.758501
AGTGTTGCAGTGCCTG-1	13.977967	4.6961937
AGTGTTGGTGACTCTA-1	13.222057	1.2234596
AGTGTTGGTGGAAATT-1	5.891217	11.363493
AGTGTTGTCACTTGGA-1	-1.9993554	14.206796
AGTGTTGTCGCTAATG-1	7.013393	15.374139
AGTGTTGTCGGCACTG-1	11.982663	3.3997264
AGTTAGCAGACGACTG-1	15.359392	1.7700452
AGTTAGCAGCTCCCTT-1	-3.5526457	5.9926333
AGTTAGCAGGCGACAT-1	-0.026572704	12.371115
AGTTAGCAGTTCTCTT-1	-1.5542746	4.7412896
AGTTAGCCACTCCACT-1	8.117355	12.502226
AGTTAGCGTGCGAGTA-1	3.134943	7.8291154
AGTTAGCGTTATAGCC-1	-2.441575	-7.8468933
AGTTAGCTCATCCCGT-1	11.135348	1.9060231
AGTTAGCTCGATTGGT-1	-5.0452943	6.9668794
AGTTAGCTCGCGAAGA-1	13.926918	5.0098357
AGTTAGCTCGTTTACT-1	-2.2947106	2.536703
AGTTAGCTCTGTCAGA-1	13.465695	-1.4143748
AGTTCCCAGATTGCGG-1	10.475567	5.1761746
AGTTCCCAGCCTCTCT-1	-2.197953	12.19762
AGTTCCCAGGTGATAT-1	-1.2746562	6.0269203
AGTTCCCAGTATGCAA-1	-1.716517	-8.641049
AGTTCCCCACCTCAGG-1	-2.2124274	5.639875
AGTTCCCCACGTTGGC-1	-4.140586	7.043265
AGTTCCCGTAACATAG-1	-3.044892	6.336354
AGTTCCCGTAGTGATA-1	12.2433195	3.364462
AGTTCCCGTGGCTAGA-1	13.960335	4.5390635
AGTTCCCGTGTCATCA-1	-2.1924284	-7.086623
AGTTCCCTCTCGACGG-1	11.816831	1.246863
AGTTCGAAGCAGCAGT-1	13.759711	3.2773948
AGTTCGAAGGATACAT-1	6.3403296	13.238567
AGTTCGAAGTCGTTAC-1	-1.0575566	13.079472
AGTTCGAAGTTCTACG-1	-2.4386287	14.218391
AGTTCGACACTCGATA-1	0.44315714	13.156391
AGTTCGACATACTGTG-1	6.310086	15.7432375
AGTTCGAGTGCAAGAC-1	13.257095	-1.8061793
AGTTCGATCTATTTCG-1	7.530366	8.823083
ATACCGAAGCCACAAG-1	9.17884	14.316929
ATACCGAAGCGAGGAG-1	-3.936436	14.873872
ATACCGAAGTTAGTGA-1	-1.4297771	14.095772
ATACCGACACATGGTT-1	13.217822	1.5532217
ATACCGACACGACGAA-1	8.781655	8.857351
ATACCGACATGGATCT-1	13.632374	2.5078528
ATACCGAGTAGCCCTG-1	12.274303	1.5138928
ATACCGAGTCTGTGCG-1	-4.5117326	-6.687999
ATACCGAGTTATGTCG-1	-0.060749937	-6.624601
ATACCGATCACTAGCA-1	-5.773791	13.6296215
ATACCGATCTGGCCAG-1	13.543934	1.9360462
ATACCTTAGAGAGAAC-1	-0.4441984	2.7530074
ATACCTTAGCCACCGT-1	4.6217413	-3.1947203
ATACCTTAGCTGACCC-1	13.209086	3.3347476
ATACCTTCAGCGTTGC-1	-3.310452	6.725825
ATACCTTGTCAGACGA-1	5.618259	11.610416
ATACCTTGTTTCGTTT-1	2.4163888	7.9189425
ATACCTTTCCTATGGA-1	-3.6518457	7.9201193
ATACCTTTCGTGGCTG-1	-4.8008585	13.839145
ATACCTTTCTTGCAAG-1	6.9821033	12.761783
ATACTTCAGGTGTGAC-1	13.224294	1.8862146
ATACTTCAGTTGCGCC-1	7.061374	14.639396
ATACTTCCAGAGACTG-1	2.559534	8.418717
ATACTTCGTAGCTCGC-1	14.991685	3.5450134
ATACTTCGTTAGAAGT-1	-4.0986347	14.549113
ATACTTCTCCCGAACG-1	-1.302261	14.09455
ATACTTCTCGCTCTCA-1	11.717231	3.3098176
ATACTTCTCTCGTCAC-1	6.6641045	14.670425
ATACTTCTCTTTGGAG-1	13.944373	3.2637773
ATAGACCAGAACTCCT-1	-4.860974	13.2442
ATAGACCAGAACTGAT-1	-2.2289805	13.266647
ATAGACCAGACAACAT-1	13.459033	3.6331863
ATAGACCAGACTCATC-1	-0.70137936	12.484119
ATAGACCAGAGAGGGC-1	0.22258757	3.6965475
ATAGACCAGCGATGCA-1	9.092218	13.801323
ATAGACCAGGGACAGG-1	7.9116592	7.7694883
ATAGACCAGTGCAAAT-1	4.907662	14.558869
ATAGACCAGTTGGCGA-1	12.024238	6.175061
ATAGACCCAGCAGAAC-1	12.711081	-1.8509653
ATAGACCGTGAGTCAG-1	-3.801493	-8.352073
ATAGACCGTTCCATTT-1	1.191032	-7.1157126
ATAGACCGTTTACTTC-1	12.588775	2.9571438
ATAGACCTCCGTAATG-1	14.318424	0.024511414
ATAGACCTCCTAAGTG-1	6.654534	14.84408
ATAGACCTCGTTATCT-1	-3.0652769	-8.853692
ATAGAGAAGCACAAAT-1	14.307786	0.62770075
ATAGAGAAGTTTGGCT-1	6.0336447	14.077979
ATAGAGACAAACTGCT-1	12.247337	3.252431
ATAGAGACAATTGCCA-1	13.981075	1.206534
ATAGAGACACCTCTAC-1	4.7665567	-1.5347675
ATAGAGAGTAACATAG-1	10.722207	5.9114385
ATAGAGAGTATGCAAA-1	4.072177	13.77111
ATAGAGAGTCACTTCC-1	-2.3200219	14.913626
ATAGAGAGTTAATGAG-1	0.567924	12.417918
ATAGAGATCAACCGAT-1	8.302527	7.220911
ATAGAGATCAATCCAG-1	11.720667	2.0858672
ATAGAGATCACGGGAA-1	12.388971	1.9317977
ATAGAGATCCCAGGCA-1	-1.1362123	12.749548
ATAGAGATCTAAGAAG-1	-1.7869021	13.989742
ATAGAGATCTATCGTT-1	-1.8282087	13.457036
ATAGGCTAGCCTATCA-1	6.814031	12.625914
ATAGGCTCAAGTGACG-1	13.672285	2.5201824
ATAGGCTCAGCATACT-1	5.53505	13.233341
ATAGGCTCAGGCATTT-1	13.588897	3.717112
ATAGGCTGTCGATGCC-1	11.360268	4.2210836
ATAGGCTGTGCATTTG-1	-0.17861295	11.828907
ATATCCTAGGCTATCT-1	-4.4625616	14.598089
ATATCCTCACACTTAG-1	10.096398	1.7433048
ATATCCTCACCATAAC-1	-4.452413	13.090239
ATATCCTGTAAGATAC-1	13.684585	2.897454
ATATCCTGTCATTGCA-1	-2.0827043	14.935105
ATATCCTGTGAGTGAC-1	0.3575112	6.7637258
ATATCCTGTTGCTGAT-1	5.154282	-4.2036476
ATATCCTTCAAAGACA-1	-5.133417	5.840102
ATATCCTTCACTTTGT-1	14.422283	3.9436557
ATATCCTTCATTCGTT-1	9.097958	13.384421
ATATCCTTCATTTACC-1	9.045064	10.126086
ATCACAGAGACATCAA-1	-4.486216	1.985939
ATCACAGCATTGACCA-1	-3.9241273	12.7391405
ATCACAGGTAGGAGTC-1	7.766921	11.397667
ATCACAGGTATCGTGT-1	5.391449	-4.593029
ATCACGAAGGATTTCC-1	15.246277	1.9899621
ATCACGACAAAGGGTC-1	0.1826579	-8.393085
ATCACGACACCTATCC-1	5.5284505	12.300097
ATCACGACACGGCCAT-1	-5.063673	5.7101316
ATCACGACAGCCCACA-1	8.649561	9.756107
ATCACGACAGCTACAT-1	-5.1429453	14.061328
ATCACGAGTCAAAGTA-1	-2.590217	12.711592
ATCACGAGTCACCGAC-1	12.848716	-1.605868
ATCACGAGTTCTGACA-1	0.52882856	12.0471325
ATCACGAGTTGGCCTG-1	-2.2316434	12.222842
ATCACGATCCCTATTA-1	14.39338	2.8703318
ATCACGATCCGCAAAT-1	13.58973	-2.437968
ATCACGATCGCAGATT-1	2.6247058	5.3909206
ATCACGATCTACCACC-1	-0.07529219	12.466111
ATCACGATCTTTGATC-1	-1.3515023	3.777799
ATCACTTAGATGGTAT-1	4.838648	13.947566
ATCACTTAGCATGATA-1	-0.6809694	11.540659
ATCACTTAGCATTTCG-1	6.704891	14.3939295
ATCACTTAGCTCCCTT-1	2.089684	4.663088
ATCACTTCAGCTGAGA-1	-5.318555	6.80869
ATCACTTCAGTTACCA-1	-7.5890325e-06	10.900114
ATCACTTCATGCGGTC-1	7.3839946	11.796638
ATCACTTGTCGTCTCT-1	3.4326286	-2.2965488
ATCACTTGTCTTCAAG-1	-0.7388396	6.3915567
ATCACTTTCAGAGCGA-1	2.6963918	8.602564
ATCACTTTCCCAGGAC-1	-2.61343	12.686834
ATCACTTTCCTGTTAT-1	-2.747801	-9.0637045
ATCAGGTAGAGTATAC-1	5.544529	14.2559595
ATCAGGTAGTACGTCT-1	0.16071674	12.394079
ATCAGGTGTCACCGCA-1	15.806557	2.774403
ATCAGGTGTGGGTATG-1	-2.0776064	-7.9903855
ATCAGGTTCAAGAGTA-1	5.216404	12.419243
ATCAGGTTCTTTGCAT-1	11.420971	2.5658824
ATCATTCAGGTAAACT-1	-0.638629	13.86477
ATCATTCCAAGTCCCG-1	9.004031	13.497371
ATCATTCCAATCTCTT-1	-2.2429938	6.954254
ATCATTCCACACCTTC-1	-8.1708555	7.5669727
ATCATTCCAGCTATTG-1	-2.9293194	-8.25915
ATCATTCTCCCGAGTG-1	-4.7644563	6.689752
ATCATTCTCCTTATGT-1	3.9422975	12.765044
ATCATTCTCTGCGTCT-1	-2.7290847	5.5886974
ATCCACCAGCGGTATG-1	-0.43257934	14.334875
ATCCACCAGGAGACCT-1	14.390521	1.3441211
ATCCACCCACACCTTC-1	13.528209	-0.49567348
ATCCACCGTACAAGCG-1	14.2890415	1.357512
ATCCACCTCCGATAAC-1	-2.3639307	-8.634291
ATCCACCTCTAAGCCA-1	-3.8146036	12.639061
ATCCACCTCTGACCCT-1	14.100903	4.6097255
ATCCATTAGGCGACAT-1	3.017078	6.00866
ATCCATTAGGTGCCTC-1	8.810719	10.415771
ATCCATTCAACTGAAA-1	-0.41768965	-7.718725
ATCCATTGTTAGAAGT-1	6.6087255	14.287133
ATCCATTGTTCCTACC-1	12.30772	5.214499
ATCCATTTCAGTGTTG-1	-1.3578087	-7.8244143
ATCCATTTCCATGATG-1	-0.88971215	12.428767
ATCCATTTCTCCGTGT-1	5.675063	14.026582
ATCCCTGAGAACTCCT-1	-3.5169694	12.045339
ATCCCTGAGACCATAA-1	-5.874167	14.057326
ATCCCTGAGAGTGTGC-1	-1.9531395	6.550373
ATCCCTGAGCGGCTCT-1	0.14168242	-6.889895
ATCCCTGAGGGAGGTG-1	2.3280163	-5.195095
ATCCCTGCACATTCGA-1	2.6812901	4.59012
ATCCCTGCAGAACTTC-1	-2.491706	15.277171
ATCCCTGCAGATCCAT-1	12.413393	3.4765491
ATCCCTGGTCGACGCT-1	-4.3846374	14.666826
ATCCCTGGTTACCTTT-1	13.848745	-1.8264971
ATCCGTCAGCGGCTCT-1	1.9233725	-7.3037558
ATCCGTCAGGACTGGT-1	-4.508215	15.05996
ATCCGTCCACCCTATC-1	-3.7419922	-8.405473
ATCCGTCCAGTAGAAT-1	-3.199788	6.9470344
ATCCGTCGTCGTCATA-1	-4.5849023	6.6918273
ATCCGTCTCGCAGAGA-1	12.192326	3.850921
ATCCGTCTCGCCTATC-1	-2.5013394	-8.931036
ATCCGTCTCTAGCATG-1	14.485717	1.9700445
ATCCGTCTCTCGGGAC-1	12.997729	0.015768858
ATCCGTCTCTGGGTCG-1	4.4536314	0.30409777
ATCCTATCACAGCATT-1	-4.8186083	5.3607717
ATCCTATCAGACATCT-1	-3.3310006	3.3802795
ATCCTATGTCAGGAGT-1	6.7271743	10.0173435
ATCCTATGTCCCTCAT-1	-1.6394315	-8.728581
ATCCTATGTCCGTTTC-1	14.716938	4.839278
ATCCTATGTTCGTACA-1	15.846588	4.1575437
ATCCTATGTTGTGTTG-1	3.8546867	0.40578207
ATCGATGAGGATATAC-1	-1.5604948	-7.47935
ATCGATGCAGTAGTTC-1	-1.6094658	11.716006
ATCGATGGTCGAGATG-1	7.6688557	10.306038
ATCGATGGTGTAGTGG-1	-0.27569115	14.20183
ATCGATGTCATACAGC-1	-1.8684747	13.146733
ATCGATGTCGATAACC-1	12.95869	-2.76589
ATCGATGTCTAGTACG-1	0.5689519	13.463378
ATCGATGTCTCCCAAC-1	4.816588	-3.361615
ATCGCCTAGAGTAACT-1	9.148764	14.2578535
ATCGCCTCAAAGGCAC-1	14.873441	2.8227172
ATCGCCTCACACGTGC-1	0.21820071	-6.106963
ATCGCCTCATCAGTCA-1	1.8640031	-5.8856854
ATCGCCTGTAGCGATG-1	-5.0133204	6.92797
ATCGCCTGTATACCCA-1	4.9953337	-4.1027145
ATCGCCTGTGCAGGAT-1	12.791357	2.917105
ATCGCCTGTGCCGGTT-1	-1.9444002	12.391087
ATCGCCTTCCCGAGGT-1	6.27738	14.033433
ATCGCCTTCCGACATA-1	-1.4340748	12.178008
ATCGCCTTCCGCTAGG-1	12.025873	3.9767962
ATCGGATAGGCATCAG-1	-3.015443	-7.6096263
ATCGGATCACCTGCTT-1	0.57511175	6.3748274
ATCGGATCATACCATG-1	-5.746203	6.000237
ATCGGATGTCCGTTTC-1	13.522449	3.2826211
ATCGGATTCCACATAG-1	9.29749	8.391618
ATCGGATTCCTGGTCT-1	-3.3042483	6.8290544
ATCGGATTCGAGTGAG-1	0.44802567	12.65963
ATCGGATTCGGCATCG-1	12.618431	3.2345567
ATCGGCGAGATAACAC-1	12.962835	0.8493894
ATCGGCGAGCCAAGCA-1	11.997172	3.697243
ATCGGCGCAGTGAGCA-1	-3.6481793	2.1614864
ATCGGCGGTCTCGACG-1	13.955132	6.4079266
ATCGGCGGTGATACTC-1	9.003293	6.344605
ATCGGCGTCACCGGGT-1	-2.3127425	-8.341149
ATCGGCGTCCTTATCA-1	11.890324	4.3822594
ATCGGCGTCTACTATC-1	0.1767123	14.118295
ATCGTAGAGCCGCACT-1	8.6495285	14.9408
ATCGTAGAGCTTGTTG-1	11.831946	5.5713577
ATCGTAGCAATACAGA-1	-3.2274992	15.51856
ATCGTAGCACAGTCCG-1	0.081539944	11.601471
ATCGTAGCAGTCAGAG-1	3.7994387	7.975943
ATCGTAGCAGTTGCGC-1	-3.359446	14.505801
ATCGTAGCATTGCCTC-1	-4.751394	13.999799
ATCGTAGGTCTACAAC-1	2.167271	8.308668
ATCGTAGTCTACAGGT-1	0.014798171	-2.0687852
ATCGTAGTCTGGCCTT-1	13.540667	0.90159047
ATCGTCCAGACATGCG-1	-0.21664305	11.362089
ATCGTCCAGCGCAATG-1	3.0816965	5.8735156
ATCGTCCAGCTGTGCC-1	-2.6166694	12.822844
ATCGTCCGTATACAGA-1	-1.9005364	13.727177
ATCGTCCGTGGATGAC-1	-1.0451401	12.501726
ATCGTGACAGGCATTT-1	-1.2096257	-7.796194
ATCGTGAGTACAGAGC-1	12.176163	4.1045895
ATCGTGAGTACCTGTA-1	4.655619	13.189115
ATCGTGAGTCCGGACT-1	5.754334	15.075996
ATCGTGAGTGAGTAAT-1	-2.4985328	1.4479113
ATCGTGAGTGCTGATT-1	4.0072317	13.846499
ATCGTGAGTTGCATAC-1	-1.9413071	13.513939
ATCGTGATCGACATCA-1	10.991345	5.291097
ATCGTGATCGGTCAGC-1	13.248132	4.302228
ATCGTGATCTACACAG-1	6.568788	14.7199135
ATCTCTAAGTAGAATC-1	12.113947	3.5091627
ATCTCTACAATCTCTT-1	-1.9654053	12.458547
ATCTCTACACGGTAGA-1	15.3654785	1.4003295
ATCTCTACAGGTCTCG-1	11.476663	-2.8576686
ATCTCTAGTATCATGC-1	-1.9272561	6.5926695
ATCTCTAGTCTGTGAT-1	-6.0251164	5.9746346
ATCTCTAGTGCTCGTG-1	8.289206	9.920868
ATCTTCAAGAAAGTCT-1	-2.422688	13.955975
ATCTTCAAGCACGATG-1	14.90758	2.513938
ATCTTCAAGGATACAT-1	14.076035	1.452702
ATCTTCACAAAGGGCT-1	11.269294	5.809457
ATCTTCACACACAGCC-1	1.4400712	1.9540398
ATCTTCATCGCAGAGA-1	2.600333	3.1436703
ATCTTCATCGTTGTGA-1	-0.4516008	10.145245
ATCTTCATCTTCCGTG-1	14.23591	5.4966054
ATGAAAGGTAACCCTA-1	-3.0019531	13.368282
ATGAAAGGTTCTATCT-1	14.375463	1.0277786
ATGAAAGTCTAGAACC-1	8.915943	11.522413
ATGACCAAGGCTGAAC-1	-5.4296856	11.01484
ATGACCACAAATAGCA-1	7.617241	10.417852
ATGACCACAGAATGTA-1	-1.404338	13.239277
ATGACCACAGCCCACA-1	14.864751	0.96339816
ATGACCAGTCACTGAT-1	-0.92367595	-8.331211
ATGACCAGTCTACGTA-1	0.027975354	-8.209167
ATGACCAGTGTAAATG-1	-3.6480258	-8.778318
ATGACCATCTGTGCAA-1	13.451958	1.2799784
ATGAGGGAGCTTGTGT-1	-0.88761365	12.896125
ATGAGGGAGGCCATAG-1	-0.9640066	13.415735
ATGAGGGCAAATACGA-1	12.337538	5.0809536
ATGAGGGCACCCAAGC-1	-3.185889	15.540735
ATGAGGGCAGGCACTC-1	-1.5440675	-8.7533
ATGAGGGCATGGAACG-1	-0.2860073	2.5580978
ATGAGGGGTCTTTATC-1	6.3409343	14.394254
ATGAGGGGTTATGGTC-1	11.352649	5.9034724
ATGAGGGGTTCGGCCA-1	-1.7569828	3.0284054
ATGAGGGGTTGGACTT-1	-2.5152094	14.205633
ATGAGGGTCTAGCCTC-1	-4.262185	1.7549382
ATGAGGGTCTCACTCG-1	12.150671	1.3013769
ATGAGGGTCTGACCCT-1	10.136682	3.3610916
ATGAGTCAGCCGGAAT-1	4.1044245	10.5150795
ATGAGTCAGTCTCGTA-1	11.03499	6.7240143
ATGAGTCAGTGAGGCT-1	3.6739657	5.530717
ATGAGTCCACCGTCTT-1	4.5479236	2.6956365
ATGAGTCGTACTCCGG-1	0.9463755	11.495085
ATGAGTCGTTGGACCC-1	6.555344	14.019276
ATGAGTCTCGATTCCC-1	0.62710303	-7.8347354
ATGAGTCTCTCTATGT-1	-6.426747	8.656873
ATGATCGAGCAAACAT-1	-5.50938	-5.6519084
ATGATCGCAGCTACAT-1	5.2949667	-4.8235264
ATGATCGCATCGCTAA-1	6.776344	15.340347
ATGATCGTCATCGCCT-1	-5.174946	6.005952
ATGATCGTCCATTTGT-1	7.0107102	15.190698
ATGCATGAGTCATAGA-1	-2.7428315	8.204594
ATGCATGCACCAAATC-1	-3.8799818	15.458065
ATGCATGCAGCTCTGG-1	-1.3518441	-8.124317
ATGCATGCAGTTACCA-1	9.138881	6.4494996
ATGCATGCATCAGCGC-1	14.357881	2.7632263
ATGCATGGTCATCAGT-1	8.875609	14.063756
ATGCATGGTGCAAGAC-1	12.002852	1.5973079
ATGCATGGTTGAGAGC-1	-0.88538027	-7.5175147
ATGCATGTCACGGGAA-1	13.764489	5.0834384
ATGCATGTCAGCTTCC-1	13.65021	-2.651581
ATGCATGTCTATCACT-1	1.4255161	2.8668087
ATGCCTCAGGGTTAGC-1	12.850938	3.7232785
ATGCCTCAGTGGATAT-1	-4.917923	6.6033444
ATGCCTCCAAGCAATA-1	8.148356	13.807046
ATGCCTCCACCTATCC-1	9.928236	-2.219307
ATGCCTCCAGTAACGG-1	5.3371296	7.7613754
ATGCCTCTCTACTTCA-1	4.7285957	13.117376
ATGCCTCTCTGTGCAA-1	8.821601	14.630417
ATGCGATAGGATTTGA-1	-0.3584124	12.449287
ATGCGATAGGTATTGA-1	4.0740733	5.55709
ATGCGATCATGACCCG-1	-3.3109887	14.247776
ATGCGATGTACGACAG-1	2.5316293	8.541761
ATGCGATGTCAGTCCG-1	11.404042	1.7707561
ATGCGATGTCTCAGGC-1	-3.9869683	15.01941
ATGCGATGTGCCAAGA-1	13.895104	2.625245
ATGCGATGTGTCTCCT-1	1.3800232	10.251466
ATGCGATGTTCTTAGG-1	6.2227893	12.870131
ATGGAGGAGGTAGTCG-1	11.372681	5.3906884
ATGGAGGCACAGTACT-1	6.9033914	8.912909
ATGGAGGCACTAACGT-1	-2.2933857	3.3286467
ATGGAGGCAGAAATTG-1	5.414308	11.866596
ATGGAGGCAGTTTCAG-1	11.643827	3.2871466
ATGGAGGGTCAACGCC-1	-5.243851	5.8715916
ATGGAGGGTCGCAACC-1	6.7538886	13.3107815
ATGGAGGGTTAAGGGC-1	1.1120714	-6.8024817
ATGGAGGTCGCAAGAG-1	5.9314785	14.844905
ATGGATCAGTTGAAGT-1	-2.6316323	13.352825
ATGGATCCATTCAGCA-1	-2.1563363	5.426399
ATGGATCGTAGTTAGA-1	-0.40916637	-8.760852
ATGGATCGTTCCGCTT-1	2.2271166	5.788726
ATGGATCGTTGGGATG-1	8.891511	9.999352
ATGGATCTCATGACAC-1	-2.6068673	13.713208
ATGGATCTCCGTCACT-1	5.805743	14.321183
ATGGATCTCGAATGCT-1	-0.61052454	9.919151
ATGGATCTCGGTAGAG-1	6.357801	11.492376
ATGGGAGAGATCCTAC-1	5.2600465	14.632637
ATGGGAGAGGCGCTTC-1	8.224987	9.513274
ATGGGAGAGGGCTGAT-1	6.458551	15.503417
ATGGGAGAGTTTAGGA-1	14.786834	1.7104491
ATGGGAGCAAACGGCA-1	2.6227582	8.040553
ATGGGAGCAAGCGCAA-1	4.840751	11.371751
ATGGGAGCAAGTCCCG-1	5.549856	12.43359
ATGGGAGCACTTCAAG-1	5.2114015	-4.1329856
ATGGGAGCAGAGATGC-1	12.1561985	4.5560956
ATGGGAGCAGGCGATA-1	-0.7273692	12.636954
ATGGGAGGTCGAACGA-1	13.540837	2.4815114
ATGGGAGGTCGGCTAC-1	-5.221163	5.706782
ATGGGAGGTCTGATCA-1	-5.2813296	6.666727
ATGGGAGGTGGAAGTC-1	10.835379	4.0281
ATGGGAGTCACCTTGC-1	13.142465	3.7696161
ATGGGAGTCGGTGTTA-1	-0.4083863	11.372
ATGGGAGTCGTGCAGC-1	13.157772	5.7115226
ATGGGAGTCTAGGAAA-1	-0.9773917	14.556651
ATGGGAGTCTGCATAG-1	5.774252	6.993306
ATGGGAGTCTTACCGC-1	-4.6721506	14.572444
ATGGGTTCACGTGAGA-1	10.688778	6.855679
ATGGGTTGTCGCTGCA-1	-3.1274495	-8.34336
ATGGGTTGTGATTCTG-1	5.9327483	10.426222
ATGGTTGAGATAACAC-1	14.1713295	-0.9342045
ATGGTTGAGCCTGGAA-1	-2.039137	-9.192756
ATGGTTGAGGTTGAGC-1	-1.6102548	7.694114
ATGGTTGCAGAGTGAC-1	-1.2478672	12.909063
ATGGTTGGTACAGTCT-1	-3.641747	14.809315
ATGGTTGGTTTCGTTT-1	11.690699	4.54757
ATGTCCCAGCCGAATG-1	2.077052	2.36322
ATGTCCCAGTGGCGAT-1	12.523463	-0.28707477
ATGTCCCCACGCTGCA-1	10.9409685	1.2904217
ATGTCCCGTGAGCCAA-1	2.8475838	5.846354
ATGTCCCGTGCTCCGA-1	-1.9039626	-8.388703
ATGTCCCTCCAGCCTT-1	14.834357	-1.6295604
ATGTCCCTCGGTCACG-1	9.450264	4.84057
ATGTCCCTCTTCCCAG-1	11.62761	4.892757
ATGTCTTAGACGACTG-1	-0.37903777	-7.335342
ATGTCTTAGGTAACTA-1	-2.417794	13.839807
ATGTCTTCAAGGGCAT-1	14.843152	-0.23744796
ATGTCTTCACACCGCA-1	-2.0517635	14.583687
ATGTCTTCAGCGTAGA-1	-0.017472018	14.178306
ATGTCTTCAGGAATAT-1	11.739022	3.9396021
ATGTCTTGTATAATGG-1	-4.2745395	14.186878
ATGTCTTGTCAGGAGT-1	14.289114	3.9008348
ATGTCTTGTCATCAGT-1	10.82553	2.7872603
ATGTCTTGTCTAATCG-1	6.665206	11.208366
ATGTCTTGTTAACCTG-1	11.911484	4.9945273
ATGTCTTGTTCGGCGT-1	-3.3371975	15.054658
ATGTCTTTCACCTGGG-1	-0.69687235	-7.4570417
ATGTCTTTCATGAGTC-1	-4.359475	-7.152736
ATTACCTAGCCAGTAG-1	-1.2498034	12.988467
ATTACCTAGCGGCTCT-1	6.087962	13.393977
ATTACCTAGTTGTCAC-1	-1.8593023	5.4251513
ATTACCTGTAGTTCCA-1	9.224876	10.708665
ATTACCTGTATCACGT-1	-5.753971	5.160525
ATTACCTGTGTAAATG-1	-1.0538388	5.158284
ATTACCTGTTCCAGGC-1	-1.6859651	-7.4067793
ATTACCTTCATTGCCC-1	9.352503	7.270681
ATTACTCAGAAGTCAT-1	12.715913	3.3478787
ATTACTCAGAGAGCCT-1	10.937011	3.741296
ATTACTCAGAGAGGTA-1	0.92899454	3.8231723
ATTACTCAGTACAACA-1	-0.6801053	13.405566
ATTACTCCAGACCAAG-1	-4.137407	12.94171
ATTACTCGTCCTGGTG-1	0.2905855	3.8974547
ATTACTCGTCGGTGTC-1	12.970926	5.7939997
ATTACTCGTTTCGCTC-1	13.574477	-2.2857985
ATTACTCTCATCGACA-1	-4.735196	5.130106
ATTACTCTCGAGCCAC-1	4.344694	6.965385
ATTATCCAGCTCTGTA-1	0.715012	2.87207
ATTATCCAGTTAGAAC-1	-3.1355972	13.531807
ATTATCCCAGTGCGCT-1	-3.1193297	12.9299135
ATTATCCCATGTCGTA-1	3.4723217	-0.7281144
ATTATCCGTAACGGTG-1	2.6162686	5.9109473
ATTATCCTCCTCACCA-1	8.517971	13.510268
ATTATCCTCGTTGTAG-1	13.088248	5.324267
ATTATCCTCTCTAAGG-1	0.24105926	12.213061
ATTATCCTCTCTGAGA-1	8.44865	12.243748
ATTCACTAGGATTTCC-1	-0.83177245	11.346934
ATTCACTAGTAGACAT-1	6.447325	15.218558
ATTCACTAGTCGCTAT-1	5.6788416	14.186331
ATTCACTCAACCTAAC-1	6.0014396	13.761587
ATTCACTCAAGCTGTT-1	5.0503483	0.40591305
ATTCACTCAATACCCA-1	12.766411	1.297363
ATTCACTCAGTCGCTG-1	-3.1061518	13.743464
ATTCACTGTCAAATCC-1	13.453449	-0.5500197
ATTCACTGTTACGGAG-1	-3.2895536	-8.766154
ATTCACTGTTCAATCG-1	13.17188	5.9578133
ATTCAGGAGACGTCCC-1	-1.7073056	13.531929
ATTCAGGAGCTGAGCA-1	-4.7806883	6.4286876
ATTCAGGAGTTCCGTA-1	1.1681534	-7.5108414
ATTCAGGCAAGCACCC-1	-4.6216846	14.855101
ATTCAGGCACTAACCA-1	7.2858276	14.639939
ATTCAGGCATACGCAT-1	-0.56780696	12.944641
ATTCAGGGTTATGACC-1	-0.4278269	-7.319011
ATTCAGGTCAAGAATG-1	7.432627	14.156468
ATTCAGGTCCACGTGG-1	13.85355	4.6544323
ATTCATCAGAGCAGAA-1	-2.259879	14.191448
ATTCATCAGAGTGAAG-1	-1.5503253	14.249828
ATTCATCAGAGTTGTA-1	-0.35300836	3.509608
ATTCATCAGATCGCCC-1	9.950378	1.1569874
ATTCATCAGCGGGTTA-1	12.366742	4.1172767
ATTCATCAGGTCTGGA-1	-2.0647273	7.9757085
ATTCATCCACAAATAG-1	0.22340494	4.6977954
ATTCATCCACTGCACG-1	11.948457	2.3106818
ATTCATCCAGAGTAAT-1	0.4368594	-7.7227
ATTCATCCATGACTCA-1	12.613183	3.7373993
ATTCATCGTCATTCCC-1	14.367795	2.9366019
ATTCATCGTCCAAAGG-1	-1.4032185	-7.7923355
ATTCATCGTGTACAGG-1	12.44481	6.498761
ATTCATCGTTAGAAGT-1	-0.98053205	13.146632
ATTCATCTCCTATTGT-1	-3.7582722	7.2454047
ATTCATCTCGCGGTAC-1	-2.1795712	-7.518467
ATTCATCTCTTCGTGC-1	-1.6427858	13.038598
ATTCCATAGCCACTCG-1	14.254079	-0.30092326
ATTCCATCAGCCGTCA-1	-3.024731	-8.799793
[truncated: 65,121 more rows]
